# Supplementary material for: FCIQMC-CASPT2 with Imaginary-Time-Averaged Wave Functions
Source: J Chem Theory Comput. 2025 Jan 17;21(3):1029–38. doi: 10.1021/acs.jctc.4c01462 (PMC11823415; doi:10.1021/acs.jctc.4c01462)
Supplement: Supplementary file 1 — ct4c01462_si_001.zip [file ct4c01462_si_001.zip]

Archive with 42 entries (39 files):
- si/
- si/.DS_Store
- __MACOSX/si/._.DS_Store
- si/input_files/
- si/supplement.pdf
- __MACOSX/si/._supplement.pdf
- si/orbitals/
- si/input_files/nife_s1_pt2.inp
- si/input_files/cu2o2_peroxo_histogram.inp
- si/input_files/cu2o2_peroxo_histset.inp
- si/input_files/nife_s0.xyz
- si/input_files/fepor_s2_pt2.inp
- si/input_files/nife_s1.xyz
- si/input_files/cu2o2_peroxo_molcas.inp
- si/input_files/nife_s0_molcas.inp
- si/input_files/nife_s0_pt2.inp
- si/input_files/cu2o2_bismuoxo_histogram.inp
- si/input_files/fepor_s1_pt2.inp
- si/input_files/nife_s0_histset.inp
- si/input_files/fepor.xyz
- si/input_files/nife_s1_histogram.inp
- si/input_files/fepor_s1_molcas.inp
- si/input_files/cu2o2_peroxo_pt2.inp
- si/input_files/nife_s1_molcas.inp
- si/input_files/fepor_s2_molcas.inp
- si/input_files/fepor_s1_histogram.inp
- si/input_files/fepor_s2_histset.inp
- si/input_files/fepor_s2_histogram.inp
- si/input_files/nife_s0_histogram.inp
- si/input_files/cu2o2_bismuoxo_pt2.inp
- si/input_files/cu2o2_bismuoxo_histset.inp
- si/input_files/cu2o2_bismuoxo_molcas.inp
- si/input_files/fepor_s1_histset.inp
- si/input_files/nife_s1_histset.inp
- si/input_files/cu2o2_peroxo.xyz
- si/input_files/cu2o2_bismuoxo.xyz
- si/orbitals/nife_s1.LocOrb
- si/orbitals/cu2o2_peroxo.LocOrb
- si/orbitals/fepor_s1.LocOrb
- si/orbitals/cu2o2_bismuoxo.LocOrb
- si/orbitals/nife_s0.LocOrb
- si/orbitals/fepor_s2.LocOrb
