# Supplementary material for: FCIQMC-CASPT2 with Imaginary-Time-Averaged Wave Functions
Source: J Chem Theory Comput. 2025 Jan 17;21(3):1029–38. doi: 10.1021/acs.jctc.4c01462 (PMC11823415; doi:10.1021/acs.jctc.4c01462)
Supplement: Supplementary file 1 — ct4c01462_si_001.zip [file ct4c01462_si_001.zip › si/input_files/cu2o2_peroxo_histset.inp]

reference:
  mbf_init:
    fermion: [[0, 1, 2, 3, 7, 8, 12, 13, 17, 18, 19, 20, 24, 25, 26, 27, 31, 32, 36, 37, 41, 42, 43, 44]]
particles:
  ms2: 0
shift:
  init: 0.2
  nw_targets: [100e6]
stats:
  period: 5
wavefunction:
  nw_init: 100000000
  load: yes
  large_ci_set:
    path: M7.large.h5
    ncycle_thresh: 5
    av_weight_thresh: 1
    delay: 100
    max_size: 100000000
propagator:
  tau_init: 0.001
  static_tau: yes
  stochastic: yes
  static_probs: no
  nadd: 3.0
  ncycle: 2000 
  semistochastic:
    size: 20000
    delay: 0
hamiltonian:
  fermion:
    fcidump:
      path: peroxo.FciDmp.h5
