# Supplementary material for: FCIQMC-CASPT2 with Imaginary-Time-Averaged Wave Functions
Source: J Chem Theory Comput. 2025 Jan 17;21(3):1029–38. doi: 10.1021/acs.jctc.4c01462 (PMC11823415; doi:10.1021/acs.jctc.4c01462)
Supplement: Supplementary file 1 — ct4c01462_si_001.zip [file ct4c01462_si_001.zip › si/input_files/nife_s0.xyz]

16

Ni 0.00000000 1.54056551 0.03183031
S -1.52720904 3.01011671 -0.63017631
S 1.52720904 3.01011671 -0.63017631
S 1.44298795 0.08199607 0.84797267
S -1.44298795 0.08199607 0.84797267
Fe 0.00000000 -1.33450141 -0.18441717
C 1.37197161 -2.01566924 -1.29432067
C -1.37197161 -2.01566924 -1.29432067
N 2.25575655 -2.41656086 -1.95108292
N -2.25575655 -2.41656086 -1.95108292
C 0.00000000 -2.71578994 0.77684404
O 0.00000000 -3.66744155 1.45367937
H -2.68882687 2.37511900 -0.32466517
H 2.68882687 2.37511900 -0.32466517
H -2.50467296 0.08638050 -0.00754388
H 2.50467296 0.08638050 -0.00754388
