# Supplementary material for: FCIQMC-CASPT2 with Imaginary-Time-Averaged Wave Functions
Source: J Chem Theory Comput. 2025 Jan 17;21(3):1029–38. doi: 10.1021/acs.jctc.4c01462 (PMC11823415; doi:10.1021/acs.jctc.4c01462)
Supplement: Supplementary file 1 — ct4c01462_si_001.zip [file ct4c01462_si_001.zip › si/input_files/nife_s1.xyz]

16

Ni 0.08569137 0.00000000 -0.31415580
S 1.95701731 0.00000000 0.99659688
S 1.11444389 0.00000000 -2.30551088
S -1.39724178 -1.49473685 0.66102212
S -1.39724178 1.49473685 0.66102212
Fe -2.98896573 0.00000000 -0.04598786
C -3.90860983 -1.36203992 -0.97297485
C -3.90860983 1.36203992 -0.97297485
N -4.43888086 -2.23363951 -1.54927881
N -4.43888086 2.23363951 -1.54927881
C -4.10796917 0.00000000 1.20244040
O -4.88662994 0.00000000 2.07111541
H 1.36254796 0.00000000 2.21647492
H -0.01731372 0.00000000 -3.05649150
H -1.56717852 -2.52026569 -0.21700923
H -1.56717852 2.52026569 -0.21700923
