# Supplementary material for: FCIQMC-CASPT2 with Imaginary-Time-Averaged Wave Functions
Source: J Chem Theory Comput. 2025 Jan 17;21(3):1029–38. doi: 10.1021/acs.jctc.4c01462 (PMC11823415; doi:10.1021/acs.jctc.4c01462)
Supplement: Supplementary file 1 — ct4c01462_si_001.zip [file ct4c01462_si_001.zip › si/input_files/cu2o2_peroxo_molcas.inp]

&gateway
    coord = $CurrDir/cu2o2_peroxo.xyz
    basis = CU.ANO-RCC...7S6P5D3F2G1H, H.ANO-RCC...3S1P, ano-rcc-vtzp
    group = full
    ricd
    cdthreshold = 1.0d-6

&seward

&rasscf
    fileorb = $CurrDir/cu2o2_peroxo.LocOrb
    cionly
    ciroot = 1 1 1
    spin = 1
    nactel = 24 0 0
    ras2 =      7  5  5  7
    inactive = 13  4  5 12
    mcm7
    ndpt
    totalwalkers = 20000
    rdmlinspace  = 20000 10 100
>>> copy fockdump.h5 $CurrDir/fockdump.h5

&caspt2
    fciqmc
    ndia
    nord
    frozen = 6  1  2  5
    multistate = 1 1
    ipea = 0.25
    imag = 0.1
