# Supplementary material for: FCIQMC-CASPT2 with Imaginary-Time-Averaged Wave Functions
Source: J Chem Theory Comput. 2025 Jan 17;21(3):1029–38. doi: 10.1021/acs.jctc.4c01462 (PMC11823415; doi:10.1021/acs.jctc.4c01462)
Supplement: Supplementary file 1 — ct4c01462_si_001.zip [file ct4c01462_si_001.zip › si/input_files/nife_s0_molcas.inp]

&gateway
    coord = $CurrDir/nife_s0.xyz
    basis
    Ni.ANO-RCC...7S6P5D3F2G1H
    basis
    Fe.ANO-RCC...7S6P5D3F2G1H
    basis
    H.ANO-RCC...3S1P 
    basis
    ano-rcc-vtzp
    group = full
    ricd
    cdthreshold = 1.0d-6

&seward

&rasscf
    cionly
    fileorb = $CurrDir/nife_s0.LocOrb
    ciroot = 1 1 1
    spin = 1
    nactel = 20 0 0
    inactive = 44 28
    ras2 =     12  9
    symmetry = 1
    thrs = 1.0e-5 1.0e-1 5.0e-4
    mcm7
    totalwalkers = 20000
    rdmlinspace  = 20000 10 100
    ndpt
>>> copy fockdump.h5 $CurrDir/fockdump.h5

&caspt2
    fciqmc
    ndia
    nord
    * 23/24 are Ni1 and Fe1 3s
    frozen = 22 14
    multistate = 1 1
    ipea = 0.25
    imag = 0.1
