# Supplementary material for: FCIQMC-CASPT2 with Imaginary-Time-Averaged Wave Functions
Source: J Chem Theory Comput. 2025 Jan 17;21(3):1029–38. doi: 10.1021/acs.jctc.4c01462 (PMC11823415; doi:10.1021/acs.jctc.4c01462)
Supplement: Supplementary file 1 — ct4c01462_si_001.zip [file ct4c01462_si_001.zip › si/input_files/fepor_s1_molcas.inp]

&gateway
  ricd
  coord = $CurrDir/fepor_s1.xyz
  basis = ano-rcc-vtzp
  group = full

&seward

&rasscf
    cionly
    fileorb = $CurrDir/fepor_s1.LocOrb
    spin = 3
    symmetry = 6
    nactel = 26 0 0
    inactive = 17 14 14 9 2 0 0 0 
    ras2 =      4  0  0 3 5 6 6 3
    thrs = 1.0e-4 1.0e-1 5.0e-4
    mcm7
    ndpt
    totalwalkers = 20000
    rdmlinspace  = 20000 10 100
* >>> copy fockdump.h5 $CurrDir/fockdump.h5

&caspt2
    fciqmc
    ndia
    nord
    froz = 7 5 5 3 1 0 0 0
    multistate = 1 1
    ipea = 0.25
    imag = 0.1
