# Supplementary material for: FCIQMC-CASPT2 with Imaginary-Time-Averaged Wave Functions
Source: J Chem Theory Comput. 2025 Jan 17;21(3):1029–38. doi: 10.1021/acs.jctc.4c01462 (PMC11823415; doi:10.1021/acs.jctc.4c01462)
Supplement: Supplementary file 1 — ct4c01462_si_001.zip [file ct4c01462_si_001.zip › si/input_files/fepor_s1_histogram.inp]

reference:
  mbf_init:
             # 11 10 00 00   11 00 00   11 11 11 00 00   11 11 10 00 00 00   11 11 11 00 00 00   11 11 00       
    fermion: [[ 0, 1, 4, 7, 8, 9, 12, 13, 14, 18, 19, 20, 24, 25, 27, 31, 34, 35, 36, 39, 40, 45, 46, 47, 51, 52]]
particles:
  ms2: 2
shift:
  damp: 0.3
  nw_targets: [125e6]
stats:
  period: 5
wavefunction:
  nw_init: 125000000
  load: yes
  load_large_ci: yes
  save_hist: yes
propagator:
  tau_init: 0.002
  static_tau: yes
  stochastic: yes
  static_probs: no
  nadd: 3.0
  ncycle: 30000
  semistochastic:
    size: 20000
    delay: 0
hamiltonian:
  fermion:
    fcidump:
      path: tripl.FciDmp.h5
