# Supplementary material for: FCIQMC-CASPT2 with Imaginary-Time-Averaged Wave Functions
Source: J Chem Theory Comput. 2025 Jan 17;21(3):1029–38. doi: 10.1021/acs.jctc.4c01462 (PMC11823415; doi:10.1021/acs.jctc.4c01462)
Supplement: Supplementary file 1 — ct4c01462_si_001.zip [file ct4c01462_si_001.zip › si/input_files/nife_s1_histset.inp]

reference:
  mbf_init:
    fermion: [
        # 11 11 11 11 11 11 10 00 00 00 00 00 00 11 11 11 11 10 00 00 00 00
        [0, 1, 2, 3, 4, 5, 6, 13, 14, 15, 16, 17,   22, 23, 24, 25, 26, 27, 35, 36, 37, 38],
    ]
particles:
  ms2: 2
shift:
  damp: 0.5
  nw_targets: [50e6]
stats:
  period: 5
wavefunction:
  nw_init: 50000000
  load: yes
  save: yes
  large_ci_set:
    path: M7.large.h5
    ncycle_thresh: 5
    av_weight_thresh: 1
    delay: 100
propagator:
  tau_init: 0.002
  static_tau: yes
  stochastic: yes
  static_probs: no
  nadd: 3.0
  ncycle: 2000
  semistochastic:
    size: 20000
    delay: 0
hamiltonian:
  fermion:
    fcidump:
      path: nife_s1.FciDmp.h5
