# Supplementary material for: FCIQMC-CASPT2 with Imaginary-Time-Averaged Wave Functions
Source: J Chem Theory Comput. 2025 Jan 17;21(3):1029–38. doi: 10.1021/acs.jctc.4c01462 (PMC11823415; doi:10.1021/acs.jctc.4c01462)
Supplement: Supplementary file 1 — ct4c01462_si_001.zip [file ct4c01462_si_001.zip › si/input_files/cu2o2_peroxo.xyz]

12
From: https://pubs.acs.org/doi/suppl/10.1021/acs.jctc.6b00714/suppl_file/ct6b00714_si_001.pdf
Cu 0.000000 1.800000 0.000000
Cu 0.000000 -1.800000 0.000000
O 0.000000 0.000000 0.700000
O 0.000000 0.000000 -0.700000
N 0.000000 3.800000 0.000000
N 0.000000 -3.800000 0.000000
H -0.939693 4.142020 0.000000
H 0.939693 -4.142020 0.000000
H 0.469846 4.142020 0.813798
H -0.469846 -4.142020 -0.813798
H 0.469846 4.142020 -0.813798
H -0.469846 -4.142020 0.813798
