# Supplementary material for: FCIQMC-CASPT2 with Imaginary-Time-Averaged Wave Functions
Source: J Chem Theory Comput. 2025 Jan 17;21(3):1029–38. doi: 10.1021/acs.jctc.4c01462 (PMC11823415; doi:10.1021/acs.jctc.4c01462)
Supplement: Supplementary file 1 — ct4c01462_si_001.zip [file ct4c01462_si_001.zip › si/input_files/cu2o2_bismuoxo.xyz]

12
From: https://pubs.acs.org/doi/suppl/10.1021/acs.jctc.6b00714/suppl_file/ct6b00714_si_001.pdf
Cu 0.000000 1.400000 0.000000
Cu 0.000000 -1.400000 0.000000
O 0.000000 0.000000 1.150000
O 0.000000 0.000000 -1.150000
N 0.000000 3.400000 0.000000
N 0.000000 -3.400000 0.000000
H -0.939693 3.742020 0.000000
H 0.939693 -3.742020 0.000000
H 0.469846 3.742020 0.813798
H -0.469846 -3.742020 -0.813798
H 0.469846 3.742020 -0.813798
H -0.469846 -3.742020 0.813798
