# Supplementary material for: FCIQMC-CASPT2 with Imaginary-Time-Averaged Wave Functions
Source: J Chem Theory Comput. 2025 Jan 17;21(3):1029–38. doi: 10.1021/acs.jctc.4c01462 (PMC11823415; doi:10.1021/acs.jctc.4c01462)
Supplement: Supplementary file 1 — ct4c01462_si_001.zip [file ct4c01462_si_001.zip › si/orbitals/nife_s1.LocOrb]

#INPORB 2.2
#INFO
*Localised orbitals
       0       2       0
     320     220
     320     220
*BC:HOST pcal036 PID 12730 DATE Tue Aug 13 14:49:14 2024
#ORB
* ORBITAL    1    1
  1.00000075670915E+00  1.44377762590919E-05  2.13678499425109E-05  1.08693686859848E-04  2.14769088744465E-05
  1.45164358899169E-06 -3.95723499915898E-06 -1.98710970059909E-06 -5.08971113518940E-06 -4.01457157612702E-05
 -1.62248966573031E-05 -1.49206391090726E-05 -2.54059637064776E-06  1.37764402607964E-06  4.16496255546125E-06
  2.84556145654042E-05  1.11119590028028E-05  9.50300162469730E-06  1.75308858230049E-06 -1.85245643876773E-06
 -3.39428230288747E-06 -4.11899278823850E-06 -2.09063979128102E-06 -1.44627475634333E-06 -5.65298592256858E-06
 -1.07484787478731E-05 -1.02100588037429E-05 -4.42085824019179E-06 -2.10926295673221E-06  2.05531350058085E-06
  2.10891348878812E-06  2.07289428292971E-06  3.88840779888571E-08  9.34178236310321E-07 -1.17101891892687E-06
 -2.62858709202807E-06 -1.90191305026406E-06  5.34660396304670E-07  1.21961110959132E-06  7.20075803799128E-07
  2.83191349919496E-07  2.10124282268460E-07  3.73120192812698E-07  9.82782989373619E-07  1.72051068279047E-06
  1.33449911422818E-06  7.49516758092959E-08 -4.91003167717064E-07  5.53982153509411E-08  1.75722374942185E-07
  4.78738279285389E-08  3.53091677846209E-07 -1.02799126037123E-07  9.49873540756394E-07 -1.17691792509335E-07
 -5.51360026085334E-07  1.60601638059451E-08  1.91013722500661E-08 -1.66651068578266E-08  2.59666521133945E-08
 -2.92777602561488E-08  2.46972588412392E-08  1.49926805255922E-07  1.04590049557485E-06  2.11171745335997E-06
  3.99861109172242E-08  6.66442592317814E-08  4.65701000598247E-09  1.55163371793604E-06  6.34939086092939E-07
 -4.72965278366389E-07  2.00064603945776E-07  3.52061703324280E-06  2.27568623517372E-06 -1.93149396664346E-07
  7.71500933335271E-07 -7.18965304488375E-07 -2.99326710567427E-06  1.92033183902261E-06 -1.67760319084111E-06
  9.16358935387098E-07 -3.82695838546670E-07  3.88750343173811E-07  1.37574492753661E-06  9.11978922271586E-07
  4.07011391108354E-08  2.17601611884781E-07 -8.33455371385663E-07 -1.43758919512815E-06 -1.19941408811109E-07
 -2.95660105367344E-09  7.09312588730641E-08 -2.07112182682882E-07 -9.60529676360620E-08 -4.26887989831760E-07
 -5.67268651000473E-06 -3.48495695704901E-06  5.08751202276899E-07 -2.78460818906294E-06  1.65450593614735E-06
  3.15011726219400E-06 -1.99680772169221E-06 -1.47816335151331E-08 -3.46550298110191E-07 -7.99104594683822E-07
  1.35064566807335E-06 -8.28463967246008E-07  1.88300697271688E-08 -6.58115388886955E-07 -5.10819171258515E-06
 -2.38247777561669E-05 -1.59772939447653E-05 -2.13176945520364E-06 -1.93572532357191E-06 -2.93251249697630E-05
 -2.52515151566975E-05 -1.78924529958360E-06 -1.40454922463619E-06 -1.82747860804491E-05 -1.11855379081918E-05
  2.33676254005834E-06  5.41870103973454E-07  6.40566849388520E-06  2.42736323128527E-06 -1.98814324688500E-06
 -9.17506499218667E-06  6.67726684877322E-06  5.81822917872845E-06 -4.32499960773388E-06  2.25907060538486E-06
 -1.46037781503983E-06  5.67054444119443E-06 -4.23479530803123E-06  1.11465770349204E-06 -1.14401246734374E-06
 -9.34220107656391E-07  2.12610566844665E-06 -8.91088473780805E-08 -1.31366839328647E-06  2.29539696420080E-07
  5.62783916487364E-09  1.80927944073027E-06 -2.24666990020576E-07 -1.61077356274469E-06 -7.63836299976176E-06
 -3.76709867946770E-05 -1.62362619141777E-05  3.70571293978118E-07  1.59888956041200E-06 -2.60914869616976E-07
 -4.48619990294610E-06 -2.71038138472047E-05 -8.78649118094767E-06 -7.14797471369454E-06 -7.58928923968489E-07
 -1.40015292722712E-07 -2.35146384709862E-06 -1.12069548689306E-05 -2.31690482147745E-06 -1.47324801045169E-06
 -1.25074536771830E-07 -4.68223825686285E-08  6.24086678979344E-07  1.14438320522656E-06  4.89435085449904E-07
  4.09051954157141E-08 -5.82008674282762E-07 -2.59824977997281E-06 -4.14340100420578E-06 -2.08044972587099E-06
 -5.48417165649758E-07  8.39499290437283E-07  2.10886158411638E-06  2.44020241013317E-06  1.01502390541704E-06
  2.75172748437023E-07  9.05182856109210E-08  1.02696004040104E-07  1.62039123101868E-08  2.64054981095614E-07
  4.97531645498774E-07  4.01890440160290E-07  2.38718185277059E-07  4.78642059572472E-07  4.37006766601705E-07
  2.72175998132913E-07  3.22658377539451E-07  3.99798961684285E-08 -2.02345937346621E-08 -5.93838687738181E-08
  3.54509920272401E-08  1.93689345536015E-08 -5.37369223145086E-08 -5.49205705798707E-08  1.15976796597224E-07
  2.38977629842149E-07 -7.14695156817286E-09 -6.13042846629252E-08  1.52379878674233E-08  6.97099922263406E-09
 -2.54077544493429E-08  9.45368565506614E-09  1.72125338751622E-08 -1.58044762488336E-08 -7.77920367994629E-07
 -4.21677119987533E-06 -2.74982971317310E-06 -7.80683657667490E-07 -5.70461899065065E-06 -4.95405542423642E-06
 -6.71040999585335E-07 -5.20861980613133E-06 -4.55251574820785E-06 -5.50912762974939E-07 -4.63262755500397E-06
 -4.11031324964745E-06 -5.89285258397048E-07  1.07047525704424E-06  6.96852522674894E-07  2.35678999398521E-07
  1.32747633526245E-07  2.71759634351674E-07  2.65859299100386E-07  6.85831668073946E-07  3.79006414040731E-07
  1.57697703416572E-07 -1.54519545158571E-07 -2.21606177852780E-07 -2.02473758955616E-07 -6.13306787863509E-08
  3.19385272695751E-07 -1.49093205990999E-07 -6.81823176283219E-08  1.68749288453401E-07 -1.19641821742748E-06
 -5.39906582132055E-06 -1.58219376709942E-06  1.50900983006231E-07  1.10820768499144E-06  1.29339716191676E-06
  3.22223304827126E-07 -1.50973113958394E-06 -9.80690177621539E-07 -3.55248139618309E-08 -1.81040610146920E-07
  4.89949334607636E-08  4.21052854829180E-08  4.87000017401523E-07  3.00051747661289E-07  1.42698887473954E-07
  5.08635907413992E-08 -4.63264863211023E-08 -2.39070046486065E-08  5.33876978078702E-07  3.84126554012072E-07
  4.37145000562045E-07  2.58254251389063E-07  1.56043449824443E-07  2.39922924052616E-07  3.15779128937675E-08
 -1.68071919938648E-07  1.29159729060707E-08  1.80165314033670E-08 -1.22374663481527E-07 -5.10178669497752E-07
 -3.62785237678234E-06 -3.22090733747314E-06 -1.01042446686639E-06  6.07560918020946E-07 -1.39232036489269E-08
 -3.16704217508174E-07  1.26197527706467E-06  1.48381118837710E-06  3.77822908770629E-07 -4.30775367387617E-07
 -2.39822584732306E-07 -5.86969183568707E-07 -3.32896004994773E-07  4.30017198092185E-07  1.69508013210847E-07
  1.89029507486716E-07 -2.08491155552957E-08  5.85211844253959E-08  1.34912411015259E-07 -1.71653467334779E-07
 -9.53356988263853E-07 -4.79599759381307E-07 -6.06000714240504E-08  3.26876384437266E-07  6.20251387600951E-07
  3.29270491323728E-07  4.75147989856405E-07  8.32451472644942E-07  4.34398323357023E-07 -5.66853403779627E-08
 -1.14370148592336E-07 -9.01892287019931E-08 -6.97786006238650E-08  9.94577241225141E-08  1.18142801860620E-07
  9.44774281491676E-10  3.41350410697041E-08 -3.05290171962575E-08  1.46677314422620E-08 -6.81351713435651E-06
 -5.79578003124545E-06 -3.98213316807605E-07 -3.22723948284467E-07  1.38250030108778E-07 -3.74963795041173E-06
 -3.16092215759496E-06 -4.85887624839942E-07 -5.75796034435514E-07  5.39653236880419E-07 -9.19723831551032E-06
 -7.81698543538830E-06 -9.19128168338795E-07  1.22492174060570E-07 -2.69099205432207E-07 -1.06768426007420E-07
* ORBITAL    1    2
 -5.91152364514514E-08 -4.21672294546108E-07 -2.06840722602488E-06 -1.11551784146809E-05 -4.62121669314567E-06
  6.32798524744446E-07  1.21194075168382E-06  9.12445273771533E-08  1.59164945521284E-06  1.27748183164286E-05
  5.92443255064238E-06  5.47443434587852E-06  1.12884308224990E-06 -3.36515404763212E-08 -7.31927480460708E-07
 -6.13468508507803E-06 -2.41044056924810E-06 -2.06221441317530E-06 -3.75681100341379E-07  6.06611384845025E-07
  1.07048020951745E-06  1.14166722549592E-06  6.15955383791556E-07  2.20863013819670E-07  2.42885748712865E-07
  2.57734915134100E-06  2.80522358748692E-06  1.58323632960452E-06  6.64736451882505E-07  7.61454468444479E-07
  2.04953717089555E-06  1.85157439465966E-06  9.04768560732015E-07  3.72054055836088E-07  2.71587614168029E-08
  5.65343587087578E-08  6.10705112579420E-08  4.62280498175103E-08  2.44720720804875E-08 -7.14130265794268E-08
  1.47169130213394E-07  2.72339093391540E-07  2.34861472141181E-07 -6.00029119516263E-08 -5.28856391908155E-08
  3.35223375765486E-08 -1.33683288719600E-08 -4.20351670049967E-08 -3.91430677903493E-08 -8.71900885310902E-08
  4.93226204292731E-08  1.20050556723443E-07 -2.41595468126622E-08 -4.30082210640629E-08 -2.18397329236236E-08
 -7.37161273968765E-08 -1.47639068079734E-09  1.72071910821565E-09  9.52066324448940E-11 -6.50371222937408E-09
  8.52371925967040E-09  1.09335319622679E-08 -1.67154044716152E-07 -1.26299983359329E-06 -5.83395164931687E-06
 -3.34196343079995E-06 -5.74122625794964E-07  1.77688658543162E-07  4.20964445743340E-06  9.02670902717725E-07
 -5.73531905407402E-07  1.74736761599413E-07  3.80493116916650E-06  1.71150883416846E-06 -8.18086654771172E-08
 -1.12975649777238E-07  1.36917311365396E-07 -8.27269537072226E-07  4.62382143467619E-07 -4.50936296436389E-07
  2.12858772706505E-07  1.89163508463380E-09  1.18935009584300E-07  9.49553575063475E-08  5.52929474823113E-08
 -5.09862387272961E-08 -3.95429995228901E-07 -1.50545830985734E-06 -1.48209786572786E-06 -3.43226353953777E-07
  1.79355112633445E-08 -1.70098444402977E-07 -1.37869734263580E-07 -3.48889421117314E-07 -1.62157394767590E-07
 -7.23432716038041E-07 -1.57066088928526E-06 -3.58754683946102E-08 -1.97035438053780E-07  1.49639428198860E-07
  2.87007642788147E-07 -3.48198249234669E-07 -2.55860638456578E-07  2.48362896237565E-07 -9.70391745996770E-10
 -5.21838457222547E-08 -1.12156117597410E-07  6.92078265817275E-08 -1.96655584997617E-07 -1.65562815168676E-06
 -9.04041450739778E-06 -6.41129327572084E-06 -5.45070794018181E-08  1.41100292935544E-06  1.81187317882969E-05
  1.00334345624216E-05 -2.10719164177597E-06 -9.97603255534545E-07 -1.12221172521314E-05 -5.42364445003827E-06
  2.50696413934772E-06  3.38969241127525E-07  3.95603942746769E-06  9.59763615647438E-07 -1.60221623506201E-06
  8.18029574216129E-06 -5.36350116480632E-06  3.99210513191171E-06 -2.99028037218212E-06  2.89492858137676E-06
 -1.80071274258708E-06 -4.53620024053529E-06  3.07788933303272E-06 -3.09870544550495E-07  5.31667814121830E-08
 -9.90561105779598E-07 -1.47497563189601E-06  5.11364188840829E-07 -1.02760080523405E-06 -4.63357711730279E-07
  3.11420139809027E-07 -1.35358717207417E-06  9.99999971537418E-01  1.83728075152489E-05 -7.96677658168620E-06
  2.40161590706886E-05 -2.38330987991190E-06  1.89060584842865E-06 -4.52486550239694E-07 -2.16975685035049E-06
  1.03368163767186E-05  4.36947752849849E-05  3.19132251248845E-06  1.37721771079544E-06 -1.63148206968591E-06
  2.01151006836764E-06 -1.69276976879822E-05 -5.44600499495851E-05  1.88959651955188E-06  6.00695551647302E-06
  1.56080307168922E-06 -6.34891566047573E-06 -1.06246549411891E-05 -1.81185730587123E-06  3.12261853682342E-06
  1.14618398754556E-06  1.67016283645387E-05  2.75547311399568E-05  6.46209535969456E-06 -6.04210695865350E-06
 -3.93304786305079E-06 -7.44517333461786E-06 -1.23570349423026E-05 -3.54770870075097E-06  2.12933135057914E-06
  1.62112921081565E-06  1.08628322405837E-06  1.02680168260699E-06  8.64298002428600E-07  9.39183368825218E-08
  7.89711598425756E-07 -1.36154487974198E-06  1.64870691749955E-07 -5.88311112567081E-07  1.37107205331554E-06
  1.35628991136310E-06  1.71470264368368E-06  9.15197004978428E-07  1.59050753100643E-07 -2.71932785664609E-07
 -6.15964812705537E-08 -8.61973024503018E-07 -6.90622353943930E-07 -5.58173115218744E-07 -1.17159069513459E-07
 -1.47598273251490E-06 -5.21031475106276E-07 -1.36506839583658E-06  1.06878609489873E-07  1.24021526708974E-08
 -1.03898089620722E-07  1.60578839768542E-07 -7.97553631272671E-08 -6.00937455342579E-08 -8.35117985358256E-06
 -4.54067430261337E-05 -1.92125235031624E-05  5.62828553155157E-07 -1.02607838961185E-05 -9.74936769199627E-06
 -1.46419020859918E-06 -1.21786246485198E-05 -1.13722486063123E-05 -1.36881476288904E-06 -6.42067825153720E-06
 -6.06604647274383E-06 -6.01899345848528E-07 -1.03601144811894E-05 -4.75382269913636E-06 -7.72589037087945E-06
 -3.01625134304686E-06  3.27376275875463E-06  1.54034488124209E-06 -6.53520918762932E-06 -2.76774808476026E-06
  2.70902878223457E-06  9.72723830845776E-07  5.75418824041727E-07  1.71649082838774E-06  3.78641472971500E-07
 -1.09596553265721E-06  1.63802180099939E-07 -1.03600175027244E-06 -1.41335192697030E-06  3.34723486381540E-06
  1.12567927998086E-05 -2.08948197189066E-06 -2.45902705935066E-06  1.05792502343417E-06 -7.61107385603331E-07
 -6.53181652092015E-07  4.71257437467957E-06  5.05074958526995E-07 -1.45445301992083E-06  3.83293442420824E-06
  6.14487224027582E-07 -9.80857986280299E-07  8.70200688980456E-07 -1.53627350588983E-07  1.85403651235711E-06
  3.29455879137698E-07  5.11829414496705E-09  1.24171084394106E-07  5.92499362142362E-07  4.65246962691876E-09
 -1.23882096948649E-06 -3.32164805991359E-07 -1.20206979155578E-07  4.36869962788663E-07  1.82168928433005E-07
 -3.17041117695857E-07  3.20667353636196E-08 -4.30859281545840E-07 -4.22265148110541E-07  8.99064112457142E-06
  6.02401626712127E-05  4.16275687638959E-05  5.92694175478914E-06  3.02587434540934E-05  1.87733699575372E-05
 -1.61240102935875E-06 -3.48451220131890E-05 -2.18664085599174E-05  1.70820544325103E-06  3.43708086930129E-06
  1.90261604284629E-06 -6.55149556637276E-06 -3.70023229751184E-06  2.51045130647000E-06  1.43838068623710E-06
  5.46720700605455E-07  4.49383349907481E-06 -4.18739119297118E-06  1.39134557304288E-06  2.99939629621736E-06
  1.61049757814650E-05  6.69626980410847E-06  6.50236550057161E-07  5.48545292432509E-06  1.80285049275811E-06
 -1.54738784452552E-06 -7.27629597140793E-06 -3.37897872134950E-06  1.57521823741856E-06  1.38532115972990E-06
  7.21174508814138E-07 -2.80907838080004E-06 -1.19983002014819E-06  1.11911091497650E-06  4.36581726645147E-07
  4.54002939788242E-08  7.41335433091683E-07 -5.96998488169482E-07  2.19680323744296E-07 -4.01434711803220E-08
 -3.56135929185331E-07 -1.86783036434089E-08  6.84227790261270E-08  1.51965640494804E-08 -2.43969236837098E-06
 -2.02525487018350E-06 -3.78327312812424E-08  3.54416339707278E-08 -1.33263081011391E-07 -4.17836088897785E-06
 -2.08563440796857E-06  2.87651650214009E-07 -7.11307561356084E-07  1.88155184290034E-07 -4.65871331990714E-07
* ORBITAL    1    3
 -1.25302555440785E-06 -8.82607004474259E-06 -3.92223539663594E-05 -1.45962888455688E-04 -4.73848865777367E-05
  3.42049007375186E-07  1.42456380278314E-05  4.76495271514294E-07  5.71599886150407E-06  4.56522071058087E-05
  2.74369453916157E-05  3.91291821466692E-05  1.41770890196807E-05 -3.32457886000833E-07 -4.20197113858141E-06
 -3.49536079658640E-05 -2.03924824626874E-05 -2.72443742353866E-05 -9.01340681999774E-06 -4.98079826403609E-06
 -1.12242001286325E-05 -1.05736201589533E-05 -5.12758629707519E-06 -2.12320311502303E-06 -1.74639948223721E-05
 -3.89208067909084E-05 -3.69897595708934E-05 -1.70402758397251E-05 -5.20773023606493E-06  5.73245537243738E-06
  1.40204342935426E-05  1.68100620974815E-05  1.06027530650499E-05  4.94832983768533E-06 -3.92736589637793E-06
 -6.87265568281852E-06 -5.36106486912989E-06 -5.08828243738768E-07 -1.13813411527806E-06 -1.25194513581616E-06
 -2.72962556956962E-07 -5.57040371587200E-07 -5.40414709150238E-07  3.01787996650531E-06  4.85230826663831E-06
  2.99078164012290E-06 -7.54157794871651E-07 -1.36568779641551E-06  1.17062389076677E-06  1.88217562108719E-06
  4.47910066550333E-08  1.07735751147002E-07  9.85761517625219E-07  1.37523761293381E-06 -1.37715120826869E-06
 -2.12237840359887E-06  1.51325083410007E-07  1.41442738397013E-07 -5.42572373766849E-08  6.45625811589807E-08
 -3.06715852841375E-07  1.69193604486851E-07  9.63295603453710E-08  5.69507483904799E-06  2.31847035248590E-05
  1.27591461393165E-05  1.17339948155021E-06 -1.97793053542377E-06 -2.23134963834877E-05 -1.30482055534732E-05
  1.37911050347202E-06 -3.33135808906444E-08 -2.68954920785204E-07 -2.05989545565364E-06 -2.47818044684191E-06
 -8.34770967153151E-06  6.96450104627378E-06  3.08892060432191E-06 -2.48180170065031E-06  3.62662751483713E-06
 -5.97104844260636E-07  1.55435844921595E-06  1.26203391677371E-06 -1.48117369164651E-06 -3.29411193959806E-07
 -1.43723254905330E-06 -5.81978467169759E-06 -1.88378154466036E-05 -6.38603761097430E-06  4.36826432531112E-07
 -9.60012328622188E-07 -1.99971895164721E-05 -2.01710447635081E-05 -1.26696684318725E-06 -1.47227720070216E-06
 -1.53458608507652E-05 -9.86834378821336E-06  3.00932694090340E-07 -6.55578283840411E-06  5.88125923441312E-06
 -6.23311929143294E-06  6.39839415292987E-06  3.53447198534098E-06 -3.59870480866034E-06 -1.53497421306668E-06
 -1.06707943160626E-06  6.92975348632894E-07 -9.54120844667098E-08  1.00000085622384E+00 -1.03106780136309E-06
 -3.41473277874731E-04  4.10312086117728E-05  1.16958348010921E-05 -8.04634047474987E-06  2.47630165743736E-05
  7.47048591348302E-06 -1.98628100638308E-07 -2.10170739402932E-05 -2.21606773044033E-05  2.47798030443643E-05
  3.59911101350455E-05 -3.64479693023055E-05  9.80996143232727E-06 -1.85488113670823E-05  8.85760496164806E-06
  1.05895154030765E-05 -7.43098711370452E-06  1.33121294387877E-05 -4.06919598753665E-06  1.54949751675984E-05
 -7.06413263975408E-06  2.85377790036074E-08 -1.10049776756544E-06  1.42447229725945E-05 -1.28333675484322E-05
 -5.54216210221760E-06  6.17757688656948E-07  5.03323662165717E-06 -7.01728930567114E-06 -2.65734777194521E-06
 -3.88406372933033E-06 -1.90397085733488E-06  7.05338873037978E-07  5.07308163145390E-06  2.47886929850242E-05
  4.86738337728828E-05 -4.44452982363836E-05 -4.24381117095563E-06  8.59353818649672E-06 -4.11288137305135E-07
 -2.21840268481862E-07  3.42968056814074E-06 -1.12593754746820E-05 -2.80177250745643E-05 -1.06608447105753E-05
  2.59630438338351E-07  5.53622502649690E-06  2.54460458420759E-05  2.71608316963807E-06 -2.35020742996089E-06
 -1.41701985265137E-06 -4.12729006413408E-06 -5.67227440720571E-06  7.13848103635642E-06  9.09328926903734E-06
  2.90436915428028E-06  3.53878349268838E-06 -1.02466874969908E-05 -4.49342418415202E-05 -3.35501294478847E-05
 -1.06755653135481E-05  7.60370460276881E-07  8.59403374938522E-06  1.55704597638892E-05  7.77864768684948E-06
  1.63819509385392E-06 -5.61038343458388E-06 -1.01921364091667E-05 -6.99544151026262E-06 -5.84338649292352E-07
 -5.43593518137866E-07  1.31238665945192E-07  7.34256156409849E-07  1.33756825491310E-06  1.15665354534982E-06
 -3.90573198768903E-06 -6.50657079700780E-06 -3.50597504515294E-06  4.47041672550097E-07  6.48209655966737E-07
 -1.63057315301632E-06 -2.20733020932510E-06 -9.85249118684688E-07 -1.57934898747898E-06 -6.71790511214800E-07
 -4.52486482929180E-07 -2.09366011760670E-06 -2.41657230970508E-06  3.63941283169856E-07 -5.56590191730305E-08
 -3.30639620526854E-07  1.26164043857066E-07 -5.34885561622988E-07 -4.09747473619291E-07 -6.14603727838628E-06
 -2.27051327526287E-05 -3.38339277840278E-06  3.79818429149340E-07 -2.66726545000718E-05 -2.94039972526669E-05
 -5.98367734169266E-06  3.10729136389452E-07 -7.27518783849820E-06 -2.83023002312408E-06 -1.77885351462244E-05
 -2.37450373670363E-05 -6.95839358522355E-06  2.99904167911201E-06  2.13496771952127E-06  1.75041823807135E-06
  1.18858499743975E-06  3.16760328236645E-06  1.91062433765977E-06 -1.62130213611345E-06 -5.39262639813259E-07
 -3.05412506712269E-06 -3.84690026434880E-06 -6.26612333930692E-08 -1.78887510308041E-06  1.32592283745542E-07
  2.34337924171112E-06 -1.05080661036992E-06 -1.63971633365035E-06  9.99619553557445E-07 -4.94315391607856E-07
  6.35952661077908E-06  1.10845973249267E-05  2.86246885746198E-06  1.42525985474930E-05  1.40248405648474E-05
  2.12481658755368E-06  8.08385904459843E-06  7.67174307791454E-06  9.02827155357960E-07  1.19451945387915E-05
  1.13162562637464E-05  1.15959606554880E-06  5.53224554833318E-06  2.92664037191255E-06  5.34671602495856E-06
  2.85807148817261E-06 -1.03077577103648E-06 -4.89983620112551E-07  5.99504998214633E-06  4.80856238880974E-06
  3.35792125372875E-07  6.09533509054520E-07  5.92961692078122E-07  1.79869085959579E-06  9.45248363623935E-08
 -1.47756950998409E-06 -1.05118861743139E-07 -6.61824666088810E-07 -1.13602480819329E-06 -2.03963065293706E-05
 -1.27059980532193E-04 -8.09144861349318E-05 -1.49823208198940E-05  2.28078821627282E-05 -2.69088527143340E-06
 -9.77048454893716E-06 -3.54571213099111E-05 -1.20280638745066E-05  5.85892004051556E-06 -2.25486030249161E-06
  1.17266600516793E-06  2.05238606375964E-05  8.82446143952380E-06 -1.36866638934040E-05 -7.69257485212945E-06
  1.77144743023665E-06  1.96192387305891E-06 -1.39177320735953E-06  1.67383897962583E-06  1.28467806863555E-05
  7.48473419122288E-05  3.88651299835373E-05  5.23662980545378E-06  2.31999457799815E-05  1.78564865004877E-05
 -2.30629169441525E-06 -2.46381278998651E-05 -9.23940177021201E-06  1.13721389961080E-05  3.38054389290422E-06
  8.46041277810772E-07 -6.87969060169958E-06 -3.19449166040466E-06  3.18808229112299E-06  2.25669948034970E-06
 -2.95362377097224E-07  9.41609090560420E-07 -6.76338442831444E-07  9.43307492233893E-08  2.06180496816809E-05
  2.04028642268696E-05  3.67953236185275E-06 -6.16110517669017E-07  6.95209159412536E-07 -7.14774923726580E-06
 -7.71715420194868E-06 -1.87220819876358E-06  1.10294497274245E-06 -6.36946724449289E-07  2.25323988453267E-05
  5.12238751446889E-05  2.82495003884096E-05  7.15479329900425E-08  2.95870879126902E-07  6.88095613918706E-06
* ORBITAL    1    4
 -8.71490247379405E-07 -6.09770522012871E-06 -2.59697931981184E-05 -7.49989589680382E-05  2.57042474495544E-06
  1.22010075280800E-05  1.72650346421408E-05 -3.00726090834510E-07 -4.19075218124114E-06 -4.66036543295610E-05
 -2.86246743219093E-05 -3.53248814577132E-05 -1.07330150332598E-05  1.32736218064537E-06  2.12943808011178E-05
  1.61307651772659E-04  7.48649225747539E-05  7.78327897314429E-05  1.99243105185430E-05 -5.09622800368383E-06
 -1.42106833029181E-05 -2.10945789332870E-05 -1.58895930561744E-05 -8.40874727670977E-06 -3.30683004339885E-07
 -3.95360059277302E-07  4.22885850954488E-06  5.93450227692723E-06  4.21028907215947E-06  5.93910541813271E-06
  1.23961407184176E-05  1.07260632350537E-05  4.17032348700713E-06  6.74442615001527E-07 -1.99666090463581E-06
 -3.00128784888506E-06 -1.83209884600190E-06  4.10103008446725E-06  6.12116238531620E-06  3.41854967392706E-06
 -1.81872093525550E-06 -2.92745240447339E-06 -2.02231290137401E-06  1.19784166019626E-06  2.06972154308621E-06
  1.68999274639297E-06 -1.31347721781583E-07 -4.05325291612188E-07 -1.04340306721061E-06 -1.10602418898882E-06
  7.98889190172599E-07  9.40527221253108E-07 -1.50964396654120E-07 -8.13528685984103E-08  1.48412085162170E-07
  2.51923355484580E-07  6.35842391497429E-08  1.08259942842505E-07 -1.38262266489846E-07  6.77815992758264E-08
 -3.11763883462181E-08  1.99267976961757E-08 -2.45032195874898E-06 -6.86638057374484E-06 -3.39328411665890E-05
 -2.67560287165132E-05 -6.03192939621575E-06  1.66113058493297E-06  2.24178482343200E-05  1.64522712384092E-05
 -1.72084987995025E-06  3.72214806867127E-07  1.08853694909304E-05  1.28321977399804E-05  1.02885768141177E-06
 -7.17374987382353E-06  6.63430914921859E-06 -3.14109824468532E-06  2.64664372619077E-06 -4.23438526392462E-06
  3.83624421116928E-06  2.06387489836264E-06  2.17475446120076E-06  4.98451700502435E-07  1.04958091111695E-07
  1.00000371803017E+00  1.95558289612290E-05 -2.51449050719758E-04  7.83056081576685E-05  3.82013609002278E-06
 -4.55274645071953E-05 -2.95046309731317E-05 -3.98695901279130E-05  1.64617380812347E-05 -8.33340487815387E-06
  5.33039399444655E-05  6.24316899940582E-05  2.00724406236198E-05 -1.94640909810140E-06 -1.97658984977024E-06
 -1.07659265756939E-06  7.47460061422210E-06  7.09983548880207E-06 -5.42616580383690E-06 -5.15831216494484E-06
  6.18340212589982E-06  1.31413085353802E-06  8.62143709262063E-07 -7.88093786997081E-08 -5.45983631628743E-06
 -1.82499896254937E-05 -5.51768659242346E-06  1.43935359517608E-06 -7.62724251594932E-07 -6.57734913386514E-06
 -2.06538467755428E-06  1.29489575795517E-06 -8.56578050008858E-07 -8.80236967371943E-06 -4.69225610166899E-06
  1.03398248176184E-06 -2.47844877987382E-07 -1.47520934401267E-05 -2.44874396013784E-05 -8.80667257422860E-06
 -1.97340326761634E-08 -5.47244179290747E-07 -6.94657133216653E-07  9.69691613058375E-07  3.19678086060020E-06
 -3.71657877197579E-06 -2.18956773776667E-06  3.07658177520381E-06  3.00611368467870E-07  1.63025348471782E-07
 -1.10656289413617E-07 -2.95631505760757E-07 -2.16721530356177E-08  4.85073623729006E-07  7.09132744442336E-07
 -1.11203179483071E-06 -1.39783782499571E-07 -8.36036198258627E-07 -5.96920436401573E-06 -2.69949010512475E-05
 -7.75977881785887E-05 -6.49862902435867E-06 -9.53205391024094E-06  8.09706914131704E-07  2.02256504282701E-07
  2.33516177188115E-06 -9.53100097364625E-06 -1.21591573247910E-05 -1.30968255509057E-05 -2.59151622930606E-06
 -2.98791437468611E-07 -4.00416674548772E-06 -2.26967306687750E-07  9.13467200229762E-06  1.09343877268862E-05
  2.61497488550369E-06  2.49257592340084E-06  1.00809198461675E-05  1.34730064153350E-05  4.97346936701599E-06
  5.22296853680171E-07  1.87232576444826E-06 -4.07771028942212E-06 -1.51005976926900E-05 -8.86197245814392E-06
 -1.93045561464724E-06 -3.62789330737270E-06 -5.11327137167802E-06  1.21252036255988E-06  3.30375043882013E-06
  1.23617092027201E-06 -1.59509938458108E-07 -3.95401256429308E-07 -3.67385943645493E-07  1.55797897340124E-06
  2.35612394753313E-06  1.39522901987350E-06 -9.61549112877198E-07 -1.20383268228099E-06 -4.31985872852571E-07
 -6.42831959275814E-08 -3.22029914018357E-07 -3.74076358959198E-07  1.43949597046069E-07  1.55894932278965E-07
  7.58796094110703E-08  4.44228358583822E-08 -2.70926846360179E-07 -2.51351834453497E-07  1.91191643413524E-07
  2.02309553105121E-07 -2.32198734884858E-07 -3.75819032860366E-07  7.05107467742701E-08 -2.38477257677820E-08
 -6.60683511065792E-08  9.43067296947050E-08 -6.07564042912819E-08 -2.12613439568867E-08  6.48599665726487E-06
  3.44839632541172E-05  1.61793080554813E-05  1.70181102077177E-06 -7.59953386236381E-06 -5.58805094169914E-06
 -4.50198646614304E-07 -9.86498078496454E-06 -5.23697414180263E-06  6.99178509187764E-07 -7.21388724838482E-06
 -3.72596190491411E-06  5.31388503008936E-07  6.91608310840620E-07 -3.45368023446344E-07  3.64809895191292E-06
  1.73261361492097E-06 -7.29716148519421E-09 -1.83065821642859E-07  2.10687827835864E-06  1.35954260402337E-06
 -2.50672783595367E-06 -1.22962514962093E-06  8.48446743031285E-08 -1.71058132814113E-07 -2.36980733522971E-07
  3.21125247856458E-07  1.37823113055950E-07 -3.90718062853738E-09  1.40486294111916E-07 -4.72745463056560E-06
 -2.57086006665031E-05 -1.27481641580522E-05 -1.62417576430910E-06 -6.17991745464383E-06 -4.71400877174568E-06
 -2.76010013036951E-07 -7.44835621043538E-06 -4.89591167831266E-06  4.59056996239783E-07 -3.92352964923782E-06
 -2.46820876720915E-06  2.59670522347921E-07 -1.78861528948732E-06 -1.06798658371217E-06 -9.29610542543255E-07
 -3.68082980503505E-07  8.42894030023228E-07  4.06019782191144E-07 -9.09742950707598E-07 -2.76960047150600E-07
  1.11585801543286E-07 -8.75998598629380E-08 -1.79625760984565E-07 -1.90312543039443E-07  1.56943057398324E-07
  2.40922659248974E-07  1.72107662623662E-08 -1.50262610828494E-07  7.27505413316492E-08 -8.47319715513385E-06
 -4.53076942016231E-05 -2.15386922970167E-05 -2.85452248752136E-06  4.16014183669924E-05  2.36314235422296E-05
 -2.34674091961311E-06 -4.90002702409682E-05 -2.92674962342482E-05  1.81192814433678E-06 -2.49481676844416E-06
 -7.44578154534871E-07  8.11766050466084E-06  3.02574350878013E-06 -3.63651574333925E-06 -1.21650449433012E-06
  3.87337239946878E-07  3.91118307637564E-06 -3.36683283722114E-06  1.15778695846278E-06  1.10806443338473E-05
  6.41793119680145E-05  3.38037183194734E-05  5.21178780490524E-06  1.49926605406887E-05  6.72093289538487E-06
 -5.38418472499308E-06 -1.79054919777412E-05 -9.67864538380953E-06  4.97684824274458E-06  1.68096943067293E-06
  7.40780340318000E-07 -3.91095616243141E-06 -1.37902389577085E-06  1.56700656350485E-06  4.31065436387608E-07
  1.83578939459015E-08  3.68287845904503E-07 -2.79897351411267E-07  4.85239560504802E-08 -7.75495330199265E-06
 -2.56175955198402E-05 -1.09712607089329E-05  1.97368960469586E-06 -1.34789627570598E-06  1.34003536366399E-05
  4.30406826882098E-05  2.76496919808216E-05  3.40594787402629E-06 -9.41368818098142E-07 -3.88613896902059E-06
 -5.24116939668059E-06 -1.61002129384517E-06  2.13147276999360E-07  1.50290365045527E-06  1.07355787773740E-06
* ORBITAL    1    5
 -5.54881499135768E-07 -3.88402105207522E-06 -1.65538059133066E-05 -5.74307125252586E-05 -8.15049256000579E-06
  1.13696246084947E-05  1.78649006704403E-05 -9.33638691779979E-07 -1.42531981285854E-05 -1.07840995765485E-04
 -5.21594735853377E-05 -5.79950676439701E-05 -1.63170022819499E-05 -1.02803515901748E-06 -1.67971766372306E-05
 -1.21402547532838E-04 -5.40752675893698E-05 -5.48601497350378E-05 -1.38324503854789E-05 -2.14577333506944E-06
 -5.05977908188432E-06 -6.09944729151715E-06 -3.68284145122278E-06 -1.56072698935567E-06 -8.88727474441290E-06
 -2.04691828941192E-05 -2.62844351467547E-05 -1.85054167819914E-05 -9.58275618144467E-06  4.15278089478445E-06
  8.75000390514576E-06  4.90679494213903E-06 -7.98394647912124E-07 -2.23867893625374E-06 -2.33398442790778E-06
 -3.74577949893792E-06 -2.41901631041948E-06  1.45452622088739E-06  2.15831207279787E-06  1.08298981755599E-06
  2.82884034208390E-06  4.36156075799868E-06  2.41049059715547E-06  2.50006011423240E-06  4.07480852220654E-06
  2.69177570196990E-06 -5.25780552706620E-07 -6.60998924151488E-07 -5.31022947661726E-07 -7.53978115648713E-07
  6.57151969226624E-07  8.33485316574650E-07  9.14358201925522E-07  1.17815170333801E-06  5.77411007285112E-07
  8.49876443365465E-07  2.03679502269700E-08 -1.45123100567796E-07 -4.38201881090353E-08  1.25019467101395E-07
  1.17770416887830E-07  8.32561267659257E-08  1.00000338597613E+00  1.77782719088805E-05 -2.62592708410782E-04
  7.02609037089117E-05  1.16384282643635E-06 -3.22918913385532E-05 -4.96049425310934E-05 -6.15695330968205E-05
  3.66735400046060E-06  3.00856326629284E-05 -3.76689640675946E-05 -3.59398408655146E-05 -2.42006335417490E-05
 -2.15740242190939E-06  4.37166520495866E-06 -4.75191950010752E-07 -4.96011721872203E-06  6.49163932214844E-06
 -8.15932046714039E-06 -3.87548830602674E-06  6.59492270510683E-06  3.20679603718878E-06  1.48835628559205E-06
  2.91979741177933E-07 -9.77349380157560E-06 -4.51011481129198E-05 -3.25509515774153E-05 -6.80486234533661E-06
  1.54185928678948E-06  1.66322166788312E-05  8.53345082465526E-06 -2.35800825884207E-06 -1.37912751048304E-06
 -2.25856309232690E-05 -1.88810110931851E-05  7.24021553867113E-07 -7.90892322799285E-06  6.95094061728410E-06
 -2.29900554289001E-06  2.57043041875612E-06 -4.21662726466188E-06  3.58801123046506E-06 -2.96134643645324E-06
 -1.28286479516529E-06  1.41225016824294E-07  1.33077925206577E-07  6.89717006675232E-07  3.29389562047122E-07
  1.49905713142459E-06  4.17312974727864E-07 -1.89845117910237E-07  9.65278189556162E-07  1.91493132704330E-05
  2.13185098547879E-05  4.54232544015293E-06 -1.00599377968717E-06 -1.33039705248165E-05 -9.89058434245739E-06
  1.66687607783722E-07  4.86180184261504E-07  7.98889498382800E-06  7.43034227527733E-06  4.25975320612247E-07
 -5.63716393683662E-07  9.00003672200430E-07  6.72235044529898E-06 -5.45147621108207E-06 -2.30877719199980E-07
 -3.39320329304460E-07  5.25493652871977E-07  5.43026279317439E-07  8.66416392346247E-07  4.86737536233428E-07
 -1.69007157912431E-07  3.29138649236999E-07 -3.41880025052037E-07  1.46216396701125E-07  5.52612702480661E-08
 -2.16593795315853E-07  1.26352654608858E-07  3.06804142852418E-07  2.17680712563399E-06  9.27993376361343E-06
  2.90267596651027E-06 -2.56239772099431E-05 -7.77529647460907E-06  6.27341515099801E-07 -4.37631530357252E-07
 -7.40917431561149E-06 -4.61644733141930E-05 -1.66862528311858E-05 -1.60858456408246E-05 -3.35385841618542E-06
  4.11232031213593E-07  6.20133866556861E-06  2.05874218440411E-05  7.38997169304014E-07 -2.66309404105878E-07
  2.69103477778974E-07  2.66666966702357E-06  6.05807567715500E-06  4.40232051247459E-06  4.88047939945219E-07
 -2.74716378688343E-07 -4.20738678220156E-07  5.30889254094687E-06  1.40717208359799E-05  8.68862244886995E-06
  2.60323033505724E-06 -1.73705284983175E-06 -8.53736798141827E-06 -1.32369183296805E-05 -5.94199512343527E-06
 -1.16613847053284E-06 -1.61114217527551E-07 -1.81456604204160E-07 -4.40277706425487E-08 -1.00741896722675E-06
 -1.43769828645309E-06 -6.81562507945204E-07  3.78670411416391E-07  3.51052828587050E-07 -8.03638014491045E-08
 -7.92914585046570E-07 -1.27250741733668E-06 -7.78813298319194E-07 -4.79619683636991E-08 -6.02688645650999E-08
 -2.32740973724625E-08  3.44637820447972E-08  1.93647473336175E-07  2.50336898965245E-07 -1.43024214258094E-08
 -2.04977750505113E-09 -7.55875855074533E-08 -1.56624249494138E-07 -9.32176078498719E-09 -1.07236248766058E-08
  2.76731766592805E-08 -9.46649900014961E-09  8.59467941779095E-09 -1.22152737255800E-08 -3.52949436342355E-06
 -2.33449413311957E-05 -1.51219395779419E-05 -2.24695806114675E-06  1.01194500928855E-05  8.88298811403743E-06
  1.41070299514984E-06  6.68658813947212E-06  4.27382064193036E-06 -5.37575909269497E-07  9.26331344995583E-06
  8.30950018488744E-06  1.48170339776449E-06 -2.28613366985273E-06 -1.31920399723173E-06 -1.55415926855895E-06
 -5.18815719944651E-07 -1.17413802636218E-07 -3.26035437649649E-07 -1.74186918170106E-06 -1.20965945416099E-06
  1.93494858332723E-06  1.53019151873773E-06 -6.16433559330646E-08  1.11318076646487E-06  4.30056303252346E-07
 -5.82066663427906E-07  5.12491161935703E-07 -1.85312627824437E-07 -5.65439243243578E-07  3.69061966863356E-06
  1.75131078183853E-05  6.41963942369391E-06  3.78010124464797E-07  3.23355670643810E-07 -8.31606697250200E-07
 -5.75175843289199E-07  3.30179685136843E-06  1.15979866308611E-06 -8.32733329849271E-07  1.16507437335208E-06
  4.73072815979711E-07  3.41042624334338E-08 -4.56304477285362E-07 -4.85851866152029E-07 -5.02431237294271E-07
 -3.22401591780535E-07  1.10638810780891E-07  1.48977216427166E-07 -3.50503247393488E-07 -4.18552942123464E-07
 -2.56833685423679E-07 -1.04015436289275E-07 -6.56151897927829E-08 -2.93650728390660E-07 -2.77185070242882E-08
  3.15355573343403E-07  1.31561960582135E-07  3.10525620387716E-07  2.35266187698111E-07 -2.32143699066887E-06
 -1.32015686581416E-05 -6.73202761691630E-06 -4.17810709246864E-07 -1.89052784733618E-05 -1.30145036958337E-05
 -2.57322091062483E-07  1.85509300908016E-05  1.21670076636905E-05 -3.20291338065235E-07 -8.61560023792388E-07
 -5.86339175131631E-07  4.17483059358178E-07  2.47005214448491E-07  3.12191507317628E-07  1.71328251077123E-07
 -6.43922078837818E-07 -7.68193802474460E-07  1.02682086353849E-06 -6.39976898829141E-07 -2.39514344027939E-06
 -1.37573944555365E-05 -7.24945175753073E-06 -1.19701731250005E-06 -2.34914661801207E-06 -1.24711582818012E-06
  5.18476110674916E-07  3.86363845454970E-06  1.70305260470887E-06 -1.42529817645514E-06 -5.97747760105216E-07
 -2.38276195060718E-07  5.50478524792560E-07  2.11235780238239E-07 -5.93026203933582E-08 -3.45442114735579E-08
  8.19708595201064E-08 -3.30101726620802E-08 -5.33128065688132E-08  5.43985564134340E-08  1.93686567611333E-05
  3.92649872981129E-05  2.29049634723544E-05  3.64820838027364E-06 -2.58535663968963E-06 -2.69791919229562E-06
 -2.26347752379546E-05 -1.16042067557112E-05  2.41034856428302E-06  1.06838702212115E-06 -1.39094578635178E-05
 -8.55702557930568E-06  7.05933886540171E-07 -1.87566824485942E-06 -1.27600241772573E-06 -1.10845648051307E-06
* ORBITAL    1    6
 -1.30086148626550E-05  9.99971455554873E-01 -7.65227059743433E-05 -5.60014218799668E-04 -3.33363035343685E-05
 -4.06303503069476E-05  3.13973898699402E-05 -2.85231690781589E-04  1.27094563964639E-05  1.71010526058046E-04
  5.04867966649767E-05  4.66587199359603E-05 -8.75925635478417E-06  3.51189074734209E-04 -1.69917198625809E-05
 -1.45502336114626E-04 -2.68370086414907E-05 -2.87004159421745E-05  1.41789172079562E-05 -7.58471388382057E-05
  3.79015057533894E-05 -5.02131270279830E-05  3.11048951687141E-05 -3.80978224038148E-05  8.45407609067996E-05
  6.31427144218533E-05  4.27816642613451E-06  3.04472071467582E-05 -1.83140489937673E-05 -2.15040677840093E-04
 -3.46807187933225E-05  7.71576010222710E-05 -2.13989651338438E-05  4.95437608006252E-05  6.44803411625560E-06
  1.87927445347271E-05  1.39199674606476E-05 -3.89548387888704E-06 -1.04589757540552E-05 -6.58112375880999E-06
 -5.02149307216129E-06 -1.89831745356047E-06 -8.97237728414394E-08 -5.66488698504831E-06 -8.25951528306823E-06
 -5.19765358846456E-06  6.09431393091945E-05 -3.29510884017502E-05 -3.77068074072549E-06  1.24284085801942E-06
 -2.55527713507854E-05  1.22588147369044E-05 -1.14017190623178E-04  5.89084318836422E-05  3.07194024158462E-05
 -1.32032642794421E-05 -8.82824932834873E-08 -2.12789075436830E-07  1.19737731630978E-07  7.36350658988026E-08
  3.04609557580383E-07 -1.32692628125950E-07 -9.84139650143795E-07 -6.59616559700699E-06 -4.98972690256199E-05
 -2.79783523689025E-06  9.49137124557884E-07 -1.80804288752875E-06  1.21473184506321E-04  3.42977199027447E-06
  6.51880050645414E-06 -8.70244735124944E-07  8.73727821242089E-05  6.67444734517107E-06 -4.19688429141282E-07
 -7.80588931528425E-06  9.42490590652127E-06  3.83253341050049E-06 -7.38040820789757E-06  5.90217040015840E-06
 -7.62552054330140E-06  1.61531686218701E-06 -1.08016765956675E-06 -4.53363220145783E-06 -2.43718160610689E-06
  5.38774706579803E-07  4.73796269045202E-06  5.66577332857232E-05  2.51846529443730E-05  4.94470887104417E-06
 -2.26812762157517E-06 -4.43615061106508E-05 -1.78160276817258E-05  5.34631717420445E-06  1.20910570617588E-06
  9.42046770681813E-05  1.51609570765103E-05 -1.33685973301618E-06  4.41742867582885E-06 -4.01287173901576E-08
 -3.00093494050084E-05  1.60632078171835E-05  3.88914898487999E-06 -1.77642513003451E-06  4.10097923618952E-06
 -6.70703544290966E-06  7.03332263501029E-06 -1.17035854963885E-06  2.18189538525459E-06  1.76816282105537E-05
  1.19930183619097E-04  8.27946179611189E-05  1.50161674898514E-05  9.78777790946390E-06  2.27008321892819E-04
  1.53668749034822E-04  1.30724927083738E-05  6.97090734695480E-06  1.17557670419121E-04  6.96870963795293E-05
 -1.17095198361317E-05 -3.07816058944775E-06 -4.08663996410755E-05 -3.34865251846199E-05  5.33959389059012E-06
  5.02491956284687E-05 -3.85956724164524E-05 -4.79834630937959E-05  3.48053870038834E-05 -1.18409264055655E-05
  1.00933598423973E-05 -3.86643797674755E-05  2.65413687053572E-05  3.20405826126488E-06  3.09611814240085E-06
  4.42678222116834E-06 -1.09677951155494E-05  2.47427166207513E-06  9.36912428405491E-06  1.83351281201319E-07
  1.83004642756610E-07 -9.50668736477593E-06 -4.28669155180121E-07 -4.01672340273418E-06 -1.36176749965999E-05
  6.75716572117315E-05  1.05076389163462E-04 -9.31859439198943E-06 -9.73664474394559E-06  1.71025487513498E-06
  2.54627320198516E-05  1.13398671029538E-04  3.44159474021059E-05  2.84198712644854E-05  3.33095714244481E-06
  5.54243534421337E-07  4.75756562827833E-06  3.16087073880873E-05  1.96777126743935E-05  1.74345726392986E-05
  1.89878990083476E-06 -2.51466856143470E-05 -2.31415320380557E-06 -3.17949389933856E-06 -8.39639982758863E-07
  2.71320030480395E-07  7.59967843483058E-06  3.17286280129941E-05  2.47926661695853E-05  4.52919812922016E-06
 -3.93541882722726E-07  1.40327002825025E-05 -2.67959884046994E-05 -2.14149981326064E-05 -5.77675445820345E-06
 -1.36957412384777E-06 -6.98286775337773E-07 -1.13823103633198E-06 -8.35235182655927E-07  1.19134613299182E-06
  3.57826607890187E-07 -1.40326574946208E-06 -3.16644212334596E-06 -5.39519998600127E-06 -3.46118325436623E-06
 -8.31176369507369E-07 -5.65556664484175E-07  7.98195571333329E-07  4.26912583453329E-07  8.67930474249470E-07
  1.53324319267668E-07  1.88738949903161E-07 -3.04381762387555E-07 -5.83663626980222E-07 -5.50014774731319E-07
 -1.15641746326759E-06  9.93626831995037E-08  5.20944783485182E-07 -2.28449597286371E-08 -2.32002052559338E-08
  5.37689340704257E-08  2.08979203347220E-08 -1.41867001891775E-07  1.30617023298019E-07 -1.47051487691615E-06
 -7.35358760923069E-06 -2.94346853358322E-06  1.27614145421217E-06  3.61060697882478E-05  2.89929215050914E-05
  2.93091628215777E-06  3.79205745240148E-05  3.13724127374375E-05  3.21785063775334E-06  3.29498410359628E-05
  2.63222606018706E-05  3.00512853633672E-06 -8.39970323118153E-06 -4.65161050201297E-06 -4.78899750827026E-06
 -2.91775231366448E-06  8.00643713342643E-09 -7.44874694029115E-07 -4.60046101470444E-06 -1.68991936996808E-06
  2.78858671335537E-06  2.99976735245199E-06  1.46497283223022E-06  1.10734227161564E-06  9.08507343138585E-07
 -2.31697768426798E-06  7.61843076349249E-07 -2.58026772745531E-07 -1.10104994682161E-06  1.14545862834376E-05
  5.56426332794466E-05  2.13106387957120E-05  8.60087440767892E-07  7.83573585264530E-06 -1.90085776598619E-06
 -2.05449113991110E-06  8.64752289318315E-06  7.46355853809768E-06 -3.45681926619939E-07  5.32440734052128E-06
  2.54740472052690E-06 -4.32113705990580E-07 -1.32453871925870E-06 -1.09389584623853E-06 -3.04193094808761E-07
 -2.24130181366372E-07  5.59294185419619E-08  6.50373548313739E-08 -1.87892960813810E-06 -1.47205700382983E-06
 -1.25257387568426E-06 -7.27493590777366E-07 -5.19795581628786E-07 -1.32776285552949E-06 -1.32870404265428E-07
  9.12390290336946E-07 -2.05381191851615E-07 -3.39199213910028E-08  8.17746290493586E-07  6.78902880181168E-06
  5.08229313848033E-05  3.44679740692974E-05  6.66329308160276E-06  3.13301009337292E-05  2.43899262789404E-05
  1.90751201454902E-07 -6.37846162866196E-05 -3.56039867200620E-05 -1.59779997987612E-07  4.52455040034867E-06
  1.59763871210580E-06  1.32476993863013E-06  6.71009035163472E-07 -1.67791332873618E-06  1.89227988206890E-07
 -1.04763837552551E-06  3.66779330862980E-06 -3.06763598242474E-06  2.78395979023349E-07  7.40889922497950E-06
  4.27472835674576E-05  2.29416547730563E-05  3.79269862311783E-06  1.30984816151638E-05  3.10728936738776E-06
 -4.54594161012799E-06 -4.83423027409022E-06 -8.88417350632676E-06  5.65085876373143E-07  1.00464029712699E-06
  7.59719468787749E-07 -2.01375228200929E-06 -6.97691983239907E-07  6.74405373544192E-07 -7.83806765341972E-08
  9.07238810448594E-08  4.10690692553648E-08 -1.18480114108538E-07  2.72532801380291E-09  3.05603988342978E-05
  1.17924229849290E-05 -3.75028835600669E-06  6.51784280883617E-06  3.22144591063917E-06 -1.01741720456032E-05
  1.53835073525442E-05  2.59931106147974E-06  7.32048949655407E-07 -3.79800124236211E-06  2.70465349603887E-05
  3.22582897398888E-05  2.65314085364489E-06 -5.52618987510372E-07  2.15056262885198E-06  2.92228667144000E-06
* ORBITAL    1    7
  1.35045046875988E-06 -3.35107047531539E-04  1.24113879783635E-04  5.46493066518607E-04  2.04309653730634E-04
 -9.75825218805388E-06 -1.99887393094929E-05 -9.75024507102914E-01 -3.13614721463505E-05 -3.91813762950642E-05
 -1.56905346998819E-04 -1.39404840407284E-04 -1.08302728157318E-04  2.22090452130814E-01  1.55707826252348E-05
  6.12261674523138E-05  5.63456604687335E-05  3.96208331738057E-05  1.38546255114491E-05  1.98896558922651E-05
  2.35306445460378E-05  1.50896333057121E-05 -9.31463765264259E-06  1.73052084062650E-06 -1.12813069673457E-05
  1.26070053354256E-04  7.13591353509540E-05  6.14280565532945E-05 -6.37928953409808E-06  1.51293842342587E-04
  9.21928953629983E-05  1.31659588795032E-04  4.38753413431112E-05  3.21691446149983E-05  5.59333320294845E-05
 -3.31612657460581E-05  1.52788897165810E-06  2.27934284879878E-04 -1.08849117382989E-04  1.23325657971257E-04
  3.50760995512849E-04 -1.70176264983792E-04  1.66480983565790E-04 -2.08161048861725E-04  1.07229174424191E-04
 -1.17957721764138E-04  4.44748568884151E-08  5.93703881517414E-07 -1.78101639970476E-06 -2.86964235780261E-07
  2.12641082889089E-06  3.21140315609909E-06 -9.66708980897547E-07 -4.75635137562617E-07  2.88880644492301E-06
  3.35273153329317E-06  1.72499887732980E-06 -7.02841374291428E-06 -4.37620777695510E-06  6.42142540134937E-07
  1.29973848113098E-05 -4.20193428611301E-06 -6.81550955257666E-06 -5.21119193045714E-05 -2.57024294094654E-04
 -1.45573367458668E-04 -1.72242959025253E-05  1.28365579489414E-05  2.77746567966347E-04  1.03999349502426E-04
 -2.34896287357384E-05  6.34504180464727E-06  1.48320091950834E-04  4.19438192815308E-05 -1.47246087575341E-05
  3.43965884914656E-05 -2.26421927059228E-05 -5.72975529207520E-05  2.77392558353465E-05 -6.14545101239049E-05
  3.75792561102140E-05 -1.69844670450623E-05 -6.24203937706117E-06  2.36045655863140E-05  1.91563604371632E-05
  1.15403076386102E-06  8.47089012119810E-06  4.39420254161695E-05  8.94131449382668E-06  3.16703255871226E-06
  4.87323097611500E-07  6.45140855184270E-06  2.34874280203105E-05  2.79971909494581E-06 -6.67294797292233E-07
  4.77222517483360E-05  9.50020323028467E-07  8.83137583924968E-06  3.70746893383241E-06 -3.66673825672534E-06
  2.92287428244008E-05 -2.18059018103156E-05 -2.19890929582665E-06  3.00270176070073E-06  7.50217764216787E-06
  1.69933344030439E-05 -7.62671487403495E-06 -5.30769805023834E-06  1.82798317368320E-06  1.40016198502790E-05
  8.05649490356871E-05  4.22616145895454E-05  1.05571416830367E-06  6.02631669799831E-06  1.67399271987841E-04
  6.07495685115722E-05 -2.57767727942326E-05 -5.02303845807750E-07  3.43301160721734E-06 -1.30144323224076E-05
 -1.00473658395845E-05 -2.49800269959357E-06 -3.77593928037245E-05 -3.75907388598580E-05 -2.75816535378082E-06
  4.50138481253814E-05 -3.17424074875527E-05 -5.67617703659162E-06  1.02677822734591E-06 -1.41856693353252E-05
  1.02926680317514E-05 -3.45345893044983E-05  2.59060208569664E-05  3.58439162703179E-05 -2.71258402093348E-05
  2.06182972465486E-05 -1.26194659923967E-05 -3.53561769114720E-06  8.03313798031122E-06 -8.20369835971501E-06
 -1.67237052400616E-05 -6.10524939004908E-09  9.74794765399025E-07 -1.30873396259969E-06  2.54141379706203E-05
 -1.19148371199861E-04 -1.80409984374299E-04 -9.76302597351162E-06  9.20659348098375E-06 -3.08160766972018E-06
 -5.33065317838691E-05 -3.48038036977180E-04 -1.15509466263035E-04 -9.13641935949108E-05 -8.38133996041837E-06
  2.24733290129714E-06  2.61897090257364E-05  8.50397674718100E-05  2.14437530196187E-05  1.67343429998605E-05
  1.94963276342369E-06  2.21032759201930E-05  4.09372799227675E-05  3.45571173098272E-05  3.46858784702910E-06
 -3.33904984500790E-06  1.22393169770579E-05  4.46893241367521E-05  4.65422076829517E-05  1.18415237582568E-05
 -2.70844507948000E-07 -1.62230593367466E-05 -4.41381109121646E-05 -4.21731354105088E-05 -6.32072751657774E-06
  3.02445889419189E-06  8.46656361440411E-07  1.22843137491066E-06  1.01487785863130E-06  1.55040156763289E-06
  4.70903481261464E-06  5.05295791725250E-06  4.72484071247124E-06  9.01057602434960E-06  6.83320225538309E-06
 -4.27488086667840E-06 -9.90001646703262E-06 -8.48961265576157E-06 -7.67519687836288E-07 -1.25844919058506E-06
 -7.84135958458962E-07 -1.09198750926358E-06  1.35631522566470E-06  2.36742881472663E-06  8.87003805080149E-07
  1.84547200242068E-06 -2.52758421824160E-06 -4.28234867767693E-06  1.26240527929789E-07 -1.11683250151168E-07
 -1.77911679580835E-07  2.84586761571165E-07  1.26627558305506E-07 -3.61862576712847E-07 -8.44080657323376E-06
 -4.96307269969967E-05 -3.84466877684325E-05 -6.02443583856210E-06 -1.99304404455131E-05 -9.61961829765170E-06
  4.38077425722692E-06 -4.37336882151044E-05 -3.85428516469496E-05 -4.36064275778089E-06 -1.55365480808394E-05
 -1.51228109772139E-05 -1.09783233692007E-06  6.28891906974683E-06  3.84237807662135E-06 -4.92557135120626E-06
 -1.82709733302708E-06 -4.59695046266526E-06 -2.81944789471182E-06  2.93944106881292E-07 -5.80568038002822E-07
  1.10867178397069E-05  7.77061659349439E-06 -2.76781641224213E-06  4.28973195455502E-07  1.87065964724391E-06
  1.31176718340237E-06  6.58096737341888E-07 -6.66917611950735E-07  1.14979714207594E-06 -6.45447777082837E-06
 -3.74075462680268E-05 -1.85758007549279E-05 -1.74705589970299E-06  6.17835085722969E-06  4.11834682771396E-06
  3.06770611744720E-07 -2.01031051226023E-05 -1.27404660510420E-05 -1.84447094130035E-06 -9.17448952351057E-06
 -8.94031170652951E-06  6.15138365768159E-08  2.54599321961313E-06  1.37590187300655E-06 -5.21429110561559E-06
 -2.93932342798082E-06 -1.51003529709056E-06 -3.96015090876081E-07  1.54547747406459E-06  7.16913911303796E-07
  4.45948118196353E-06  2.26545778324010E-06  1.41335794424900E-06  5.85320672952064E-07 -1.01142642769127E-06
 -2.64248738670336E-08  2.33803127156692E-07  1.72502212720546E-06 -5.83279926728165E-07 -1.91817758670102E-05
 -1.18181348612308E-04 -6.56750217108229E-05 -1.08178588512857E-05 -6.39406690100524E-05 -4.87685137120149E-05
 -5.68663663178231E-06  5.12139621219091E-05  3.58242576394409E-05  1.31054271082087E-06 -1.53314673026903E-06
 -1.11421638637264E-06 -8.04465282490789E-07 -4.68222515902790E-08 -1.51404685569481E-06 -1.20809450969565E-06
 -1.97857258423798E-07 -8.82615203724518E-07  3.50160771995376E-06 -1.39674401326679E-06 -4.70782326623711E-06
 -2.30834142730050E-05 -9.74919049533182E-06 -2.56993479539028E-07  4.65362977446501E-06  7.89322389865333E-06
  4.64097676944277E-06  4.79587729161975E-06  1.02430951374885E-06 -1.90736532724886E-06 -9.96850515440958E-07
 -7.39689554269464E-07 -1.44063223452251E-06 -1.69732631288120E-06  1.01733698358769E-06  9.71485047823330E-07
  2.51626852789779E-07  4.33785643011885E-07 -5.34287711727855E-07  4.42005658567873E-08 -2.50811622935625E-05
 -3.10243367494453E-05 -4.98513537498571E-06 -3.00699220743054E-06  3.15549239509238E-06 -4.75766262364035E-05
 -3.63728142664218E-06  9.25751284514295E-06 -7.44279744905762E-06 -3.64278203154434E-06 -2.93600551712556E-05
 -3.55273692536118E-05 -7.75059282908882E-06  5.85280862587496E-07  7.82469123261110E-07  3.60686636389069E-07
* ORBITAL    1    8
 -2.27010415371345E-06 -2.89986556723629E-04 -7.07174764313264E-05 -2.39557192879826E-04 -3.72130822936375E-05
  9.24833104165215E-06  2.49168008398493E-06  2.22088379560676E-01  3.51368499695883E-05  4.69089081571412E-05
  1.63416421699855E-05  1.24712066023749E-05  1.81692603382344E-05  9.75024038671670E-01  1.21019690838944E-04
 -3.38672937798611E-06  2.78807061123588E-05 -1.18204403133097E-05  1.34863412748704E-05  1.13032431298337E-04
  1.06954932123623E-05  7.39975644997016E-05 -6.62984101468786E-06  4.20901440987342E-05 -2.06368357501093E-05
 -1.62847771167919E-05 -4.50168251663979E-05 -6.35458020154274E-06 -2.31202323228332E-05  2.20275835432036E-04
 -1.44711716240563E-05 -7.06789770421945E-06 -7.42119519631551E-06  2.05777453061134E-06  2.28844105207302E-04
 -1.11631453032056E-04  6.87445898430079E-05 -7.34980516187013E-05  3.86554678806762E-05 -5.51662864099754E-05
 -1.53447603048503E-04  7.93803708406496E-05 -3.93124230642682E-05 -2.63331401614028E-04  1.33800706478393E-04
 -9.72673853670597E-05 -2.72707846531885E-07 -3.33000135184496E-06 -4.75427547304913E-07  1.28438878243796E-06
 -7.61873667874986E-07 -2.09541327306518E-06 -1.13899463320513E-06 -2.79531329855525E-06  1.16730697778782E-06
  1.49393076040215E-06  7.91990905607156E-06  9.21457578558332E-07 -1.91677483743928E-06 -1.16368977066918E-05
 -6.60783477375497E-07  8.38111907456365E-07  2.55790248321229E-06  1.85822507747547E-05  1.75624825591312E-04
  5.19869714250382E-05  2.60811827010948E-06  5.28001519162407E-07 -4.09559894802619E-04 -4.35124947333479E-05
  5.88308512135858E-06 -1.20407475380702E-06 -2.99538195990175E-04 -4.85517392110143E-05  8.34827535052104E-06
 -1.13598513264075E-05  1.05287009441634E-06  5.69888199928823E-05 -2.30724841915579E-05  2.57915928736864E-05
 -2.47847661422451E-06  3.30274790404274E-06 -5.12978124110991E-06 -2.00591965596744E-05 -9.15661711653531E-06
 -8.82157121299230E-07 -5.61913934808944E-06 -9.45283466502855E-05 -2.49392785142903E-05 -7.51461692835076E-06
 -2.23000617849829E-06  4.13660429548677E-05  5.00144669267818E-06  3.54000873323130E-06  3.82412243827354E-06
 -2.16092798848588E-04 -2.83701940415165E-05 -1.03096832130420E-07 -2.75825891375101E-06  6.13431353850983E-06
  1.93853586503538E-05 -3.77978862612338E-06  1.43768201606842E-05 -6.91726917421671E-06 -1.57245846243537E-06
  2.86478093355327E-06 -2.36021672127488E-06 -2.91948915801862E-06  4.95588174345255E-07  4.07930865593021E-06
 -3.65501296888284E-05  1.12183496189639E-05 -1.61146672682499E-06  5.36297326306170E-06 -1.45112171196594E-04
  3.51955349812894E-05  4.42770198289383E-06  3.40299466943004E-07 -4.77032594708182E-05 -1.58265005453977E-05
 -3.68857416895238E-06 -4.91975121281918E-06 -8.98460588000091E-05 -5.54228544211010E-05  1.50168275030114E-06
 -6.40845545508039E-07  1.92989598700658E-06 -6.14758712034705E-06  1.19656061008096E-05  1.40707060050271E-05
 -1.67583290589632E-05 -1.26680163006152E-05  1.67218622788421E-05  7.42839463329532E-07 -4.78921741988028E-06
  1.09768989096942E-06 -1.11230185155188E-05  4.07375547363570E-06  5.61745905662120E-06  5.40059306700782E-06
 -4.44209712991683E-07  2.27078594786521E-06  1.38377971242770E-06  3.97960807152918E-05  5.11623515998619E-05
  1.84402622581239E-04  2.29908663996971E-05  1.42189140058267E-06 -4.18952801247043E-06 -3.71733334731891E-07
 -9.83336610759999E-07  3.70754420040213E-05  1.63427463519200E-05  1.76835796261338E-05  4.58734864598125E-06
 -3.04347326248970E-06 -1.17301727776231E-05  5.99451216490784E-05  9.22185466896360E-06  5.57173092428874E-06
  4.53412660881145E-08  3.25036487574472E-06  1.50080827150875E-05  1.21513720632223E-05  1.06303028261196E-06
 -1.30346048107741E-06  3.50843293693310E-06  1.28940816801685E-05  1.22282960557757E-05  1.70635230420499E-06
 -1.17497528413905E-06 -1.23532008946643E-05 -1.07351564466221E-05 -8.32183970043099E-06 -3.32332875228771E-07
  1.17235554190454E-06 -4.06353083714545E-07 -2.56114250821534E-07 -3.10558196265337E-07 -9.21039597672566E-07
 -1.50296318242668E-07  9.61976947761723E-07  8.93008813496727E-07  1.87131811384504E-06  1.60807949974381E-06
 -1.40805569340765E-06 -9.88351237760046E-07 -4.86016834258905E-07 -2.67323939665712E-07 -4.48354008981091E-07
 -5.66478235375515E-07 -8.06074723851899E-07  5.11178178377495E-07  8.18332954343111E-07 -2.96803421583194E-07
 -2.63953352220525E-07 -2.26468213613229E-07 -3.20796994464396E-07  3.81305681772414E-08 -6.14126916410930E-08
  2.07278911304437E-08  1.06793941321382E-07 -2.75801970286202E-08  5.63603986081154E-09 -4.22573839126775E-06
 -4.96607597053427E-05 -1.73495868003087E-05 -1.22119292898085E-06 -1.55980536908993E-05 -4.16789047610977E-06
 -3.17512276822353E-07 -1.48852754563359E-05 -1.40337600623120E-06  6.47387801683193E-07 -1.07880187072077E-05
  3.91932752168385E-06  1.51746210246247E-06 -5.25174394726649E-06 -3.42165696690955E-06 -2.73606942581967E-06
 -1.33190985687186E-06  9.74167242753578E-07 -2.09609691783013E-07 -7.97986263684934E-07 -1.07899270818691E-06
  2.91787107037652E-06  1.17469579273835E-06 -3.97849204564733E-07 -4.43301460744622E-07  1.29103434215974E-07
 -1.16366561139047E-07  6.60159480726223E-07 -8.27453429385828E-08  9.96718475334741E-08  1.24048237651568E-06
  7.33784027414535E-06 -9.08976121496619E-07 -9.81744969410879E-07 -6.48732970034989E-06 -2.20503998941136E-06
 -6.24117995780629E-07  1.97804102819429E-05  2.65001099304845E-06  6.67796090805438E-07 -1.17850062619941E-05
 -3.55270549336279E-06 -6.71741328624179E-07 -2.09572729536143E-07 -1.96557532302134E-07 -9.60777986675203E-07
 -4.58620957280017E-07 -8.12208151481137E-07 -3.38063264597773E-07 -1.28366808192952E-06 -8.83978362257478E-07
 -7.01854987467477E-07 -2.67230948935816E-08 -1.72864068326696E-07 -3.66725013949380E-07 -1.99634311210499E-07
  3.51021758583893E-07 -1.32335664586669E-07  4.20053799767162E-08  7.06494373282471E-09 -9.21677758003086E-06
 -3.19465836576263E-05 -3.04676419343856E-05 -3.61887881764253E-06  7.49247193535477E-06 -1.29644483825466E-05
 -2.44442056850807E-06 -7.07510972094999E-06  8.48956585055460E-07 -2.85217792663140E-07 -6.07863334435566E-07
  1.08562107426569E-06  8.68152551399018E-06  4.00868243693195E-06 -5.51040867328879E-06 -2.92417571516655E-06
 -3.65501045274397E-08  6.39842918235391E-07 -4.97725919379102E-07 -4.86540300010364E-07  3.28704584910919E-06
  1.54769291490771E-05  1.09210216445430E-05  1.75525556130959E-06 -5.44517284432392E-06  4.36004627224682E-08
 -1.74792863492818E-06 -9.50793567257612E-06 -7.38975296103994E-06  5.14534616338508E-07  1.28857822208844E-06
  1.06686116395809E-06 -1.24291046801225E-06 -5.96506907970496E-07  1.49855516858745E-08 -1.59227852515686E-07
 -1.00523982453580E-07  2.48902870418461E-07  2.03902090227436E-08 -1.15680898581295E-07 -8.24414333923193E-06
  4.66864585386354E-06 -4.67827738306132E-06 -7.70839538453834E-06 -7.87202262535659E-06  4.19151921529159E-05
  1.41080666011335E-05  1.12303510965114E-05  2.32039206578762E-06 -9.22878253037301E-06  3.13699104226927E-05
 -1.00938930159012E-05  1.05974652598456E-06 -6.42919199833497E-06 -1.97231571919831E-06  3.77080618131600E-06
* ORBITAL    1    9
  3.39961560658816E-07  3.27497302301883E-06  8.94629417118170E-06  7.15733171486608E-05  5.24627058697297E-05
 -2.77961590157825E-06 -8.50260912542662E-06 -1.34746921868179E-05 -1.71807775963356E-05 -1.84892170419382E-04
 -5.07644817259088E-05 -3.77209249286246E-05 -7.01792374163764E-06 -2.43558632691520E-05  2.32925840810177E-05
 -3.23188635751569E-05  2.44909136681871E-05  3.23647126316571E-05  6.85626865057108E-06  3.29456753696783E-05
 -1.65034677344178E-05 -2.13899438708702E-05 -1.31206075569068E-05 -5.55700316941077E-06 -2.46749931309103E-04
 -3.64232840065451E-05 -2.12552134397614E-05 -8.83846828938949E-06 -3.15662092017397E-06 -7.37001830429647E-05
 -1.12793706510867E-05 -1.63856185595772E-06  1.75737864300862E-06  1.11054349765632E-06 -1.50100892335812E-07
  3.00822741027031E-07  4.95650074196834E-07 -4.22551632832378E-07 -7.61970535801593E-07 -3.62102399851968E-07
 -5.82174577476958E-06 -6.54753849480117E-06 -3.35279553112484E-06 -1.10326149876646E-06 -1.81498028463157E-06
 -1.73596707566863E-06 -8.06483534958721E-09  5.10528006726763E-08  2.48622893424329E-07  3.35781956345081E-07
 -6.20863002399804E-08 -4.51741241112138E-07 -2.56900954564250E-07  7.85106883066852E-08 -4.09971016817718E-07
 -3.07489955977503E-07  1.39983591771436E-08  4.15873710884082E-08 -5.04694280885709E-09 -3.52946166887425E-09
 -9.89553800469955E-08 -3.00672188135867E-09  1.33177611540380E-06  1.15225177182618E-05 -1.03677558581303E-04
  1.59682809673139E-05  4.11629825027981E-06 -7.91934623487377E-06  5.62792351729644E-04  3.71913504692536E-05
  8.47308141407891E-06 -7.41779047900734E-06  3.53401135043136E-04  9.70251888696390E-06  2.14864872857245E-06
  1.74075012803613E-05 -7.94437736210527E-07 -2.93787978390536E-05  8.23286682878929E-07 -2.02183803775593E-05
  1.27376671857848E-06  2.81666308848995E-06  1.67110253824670E-06  3.75833291718237E-06  4.10246992999633E-06
  1.64775267161442E-06  1.18541378658968E-05  1.66531693751277E-04  3.95691567921328E-05  7.08227756118195E-06
 -1.44023649807274E-06 -1.24824513811183E-04 -1.89006324016664E-05  4.52345671233409E-06 -3.79051143770977E-06
  3.72652492614935E-04  4.00655997991940E-05  4.99576199465980E-06  6.93908024160938E-06 -1.75886368299812E-06
 -3.92674885216136E-05  7.32668393517620E-06 -8.92443620981346E-07 -2.36208436264598E-06  7.34172762334004E-07
 -1.33847032735450E-06  4.70673878199663E-06 -3.15636712559455E-07 -5.25417016368492E-06 -4.01897892295226E-05
 -2.62434396265087E-05 -7.38927033729157E-05 -6.59402105262809E-06  1.69284449471255E-06  2.15065790111878E-04
  6.73306813502409E-06 -5.45376548905743E-06 -9.73374061140729E-06  5.20339450707022E-05 -8.68517904327024E-06
  1.26935057817143E-05  3.46338663202802E-06  1.05542574472749E-04  2.74845129146178E-05 -2.00956732863680E-06
  3.28854292793976E-06  3.35791738187962E-06 -2.47292081942519E-05  7.80144486124674E-06  2.47236260377900E-06
  1.39251790330757E-06 -1.16856308853846E-05  2.58513722236750E-06  1.16607799607269E-05 -7.08644233537349E-06
 -3.80504840743542E-07  9.43876567933983E-07  3.58518464155502E-06 -9.63361934385196E-07  1.75028072971160E-06
 -1.06668217918445E-06 -3.80389317540574E-06 -1.24483166431590E-05  1.00004029495692E+00  1.14104612257366E-03
  1.18623205292703E-04 -1.25631335192863E-04  4.10889090379998E-06 -5.52001304930077E-05 -1.74003366661293E-03
 -1.16281825653158E-04  7.62783096412390E-05  1.31718632692714E-05  7.05395307144727E-07 -1.34811958795606E-04
  1.24736566885647E-03  1.34911309811030E-04 -4.60477656787693E-04 -4.96270062556575E-05 -9.18152861862313E-06
  9.91610656501430E-05 -1.84568186425867E-06  1.20433048156310E-05 -9.25512798843313E-06 -2.05081483435878E-05
  1.47786173001627E-05  2.99612737295296E-04  2.45898684079243E-04  3.19164347654153E-05  5.82949267450462E-05
 -1.49818390230389E-04 -1.65457302170368E-04 -1.53027185048248E-04 -4.26722037856023E-05 -1.62428077929191E-05
  6.45478877092533E-05  1.51484558570582E-05  3.38682379373397E-05  2.00918866384200E-05 -8.46748532710353E-06
 -4.54161987198703E-05 -2.30584622017560E-05  8.77626552610945E-06  4.26423957712955E-05  1.93545650159945E-05
  1.58297805278110E-05  2.42675501198935E-05  1.41868061292483E-05  4.40769260587777E-05 -4.62177529034450E-05
  6.78619653245953E-05 -6.24393894110057E-05 -3.51044645511109E-05  3.26297293935356E-05  1.28775498410840E-04
 -1.10252836643526E-04  6.65079492188438E-05 -4.58306020598562E-05 -1.40596188890829E-06  9.70876369354162E-07
  2.28916345364956E-06 -1.46310200797472E-07  2.17126980894604E-06 -1.39443122645728E-06 -2.66257657515959E-05
 -2.12135800157271E-05 -1.81395448751819E-04 -3.80248664315487E-05 -1.14877119999136E-04 -9.90357074560161E-05
  2.06228740209082E-05 -7.02529814655977E-05 -8.90890451493990E-05  3.46538765003840E-05  4.06438051021953E-05
 -1.80407942629076E-05  2.90882084260894E-05 -2.14370364697598E-05 -2.45223907550028E-05  3.74997256654349E-05
  1.91440265443174E-05  2.88470868770360E-05  2.47520457327340E-05  1.32181149452272E-06 -1.57347131059931E-06
 -1.95601453115267E-05 -7.69111606300164E-06 -4.16205459511617E-06 -4.56710349989458E-05 -6.68221739262986E-06
  2.88084077335511E-05 -3.94417674485209E-06  1.12314233410381E-05  3.49892151032966E-05 -3.78047527380810E-05
 -1.68368629298153E-04  1.66031869445267E-05  2.25406932050102E-05 -1.27006104325036E-04 -1.26499421258263E-05
  1.41662983054569E-05 -1.78830060828847E-04 -1.78674638254744E-05  1.83559663913868E-05  2.53976916288100E-05
  1.06379352964168E-05  6.79758319581481E-06 -3.40510688965485E-05 -7.67002584941824E-06 -2.07976356390028E-05
 -1.84632732179101E-06  1.98766227228229E-05  6.94068606452539E-06 -1.57998286926500E-05 -3.38832618172125E-06
  1.57003987900781E-05  1.90134282674736E-06  2.15728177281168E-07 -1.01063406480474E-05  1.40350594990096E-06
  7.64698144696466E-06 -7.79076550403735E-07  5.69417176466011E-06  9.61416586184646E-06  1.11782584467076E-04
 -4.92821459476789E-05  1.64526534487982E-04  2.74559756668193E-05 -4.25000772590185E-04  5.02224376013567E-05
  6.66400335985486E-05  3.87098292301745E-04 -1.10321206846351E-04 -7.00712264511898E-05  2.30498338940812E-07
 -4.25922783970089E-06  6.91262522315298E-05  4.35627690714480E-05 -4.63158476880067E-05 -2.78058234705754E-05
 -1.59287482372913E-05 -8.70398105098568E-05  7.96644286815818E-05 -3.43472449597748E-05 -4.16660929758987E-05
 -1.35459655224615E-04 -6.49423548832359E-05  4.93160700469630E-06  2.00398140055209E-05 -3.88217168180015E-05
  3.48907996431075E-05  1.77713929993135E-06  5.97193312166962E-05 -2.93756528917223E-05 -2.31197869164970E-05
 -1.18863992229579E-05  5.55710744489343E-05  2.81286730164916E-05 -2.35409268390144E-05 -1.13467538410716E-05
 -1.04510174293117E-06 -1.63522874034769E-05  1.42437122331018E-05 -4.43747270350590E-06  6.18954631202504E-05
  3.25702615847529E-06 -4.82372938499954E-07  1.34348509090407E-05  6.90260823832550E-06 -6.81534172127545E-05
  2.73188331083868E-05  9.73758040169234E-06 -6.77849304575460E-06  4.68126755869041E-06 -4.86988365700149E-05
  3.57850568816797E-05  8.03462279996798E-06  6.13514801066254E-06 -3.50928842211777E-06  6.48001274270578E-07
* ORBITAL    1   10
  1.19054312622825E-06  8.41501886621649E-06  4.62380907920700E-05  3.03475308422829E-04  1.31181759900221E-04
  1.88192145123078E-06 -1.18467536280747E-05 -1.66046388422125E-06 -2.67307254134589E-05 -2.18932498460538E-04
 -1.03220624769145E-04 -9.14939109027274E-05 -1.69789701681996E-05  1.88321791399793E-06  2.09970906573188E-05
  2.76501388411814E-04  8.55745428069125E-05  6.63936221496900E-05  1.27126862026797E-05 -5.31496380891277E-05
 -7.12277698380154E-05 -7.01484424225602E-05 -3.72155888057226E-05 -1.44822858457933E-05  1.53468189892614E-04
  3.40324024720804E-05  2.42029570530932E-05  1.05662889398589E-05  3.30614742034120E-06  3.11781788214593E-05
  5.12820595499473E-05  4.68647175519478E-05  2.25170646486902E-05  7.29597612945815E-06  6.07023095168992E-07
  1.09835679396926E-06  1.04104309019795E-06 -7.18151871769142E-07 -1.12937502222731E-06 -9.39751679882657E-07
  3.88605473326618E-06  4.42085528538207E-06  1.83970272690918E-06 -1.45916903701055E-06 -4.13398691412495E-06
 -4.29655893734847E-06 -2.04551689338228E-07 -4.19353266042078E-07  4.89079697087891E-07  8.45787704998524E-07
 -6.48090455971504E-07 -8.57807456150178E-07  1.03008446654232E-06  1.43230149278095E-06  3.80134775969795E-07
  5.18260161725671E-07  2.57598176993861E-08 -6.11021275331518E-08  2.16269811824777E-08  9.44228254328295E-09
  1.38545320453126E-08  3.12917383969588E-08 -1.26413433291217E-06 -1.03780508256566E-05  4.05988407783295E-05
 -2.36799957757224E-05 -6.67229771574728E-06  4.95282484956875E-06 -3.02969287194973E-04 -1.23931446750856E-05
 -3.07514591499007E-06  6.14333039727335E-06 -1.74669191510458E-04  1.25445052870692E-05 -2.07226741900033E-06
 -1.20058551833677E-05  1.46066280687096E-06  9.47790362661973E-06  4.69865881332507E-06  1.32106798130012E-05
 -2.15698032533212E-06 -1.03223814303070E-06 -1.44433467216675E-07 -7.51539391544968E-07 -3.41708786707234E-06
  4.66557366328413E-06  3.58821523796975E-05  7.81038472019892E-05  9.09641057750668E-05  1.61431096145839E-05
 -4.56453449754427E-06  2.39128513868932E-05 -8.95560085016825E-06  1.15176155537815E-05  9.95817961763146E-06
 -1.33328357410139E-04  5.26249771914609E-05  1.26797148153381E-06  6.69084259653736E-06 -7.36793581130223E-06
  3.14505395612133E-06  1.03575129071955E-05  5.83836559823457E-06  1.70071551856355E-06  5.26863770634277E-08
 -2.94327258272932E-06 -2.64301827234429E-06  4.75660714831848E-07 -1.39946538999165E-05 -1.06131804944145E-04
 -5.82384140709483E-04 -2.62306005522886E-04 -2.54946326913212E-05  1.37721362672713E-05  2.26207697989359E-04
  1.69835239972166E-05 -6.02894270874198E-05 -1.84580872618898E-05 -3.72169678677769E-04 -9.13200769087226E-05
  5.74942483215422E-05  1.09902770581030E-05  2.81647153456640E-05  6.66786099138673E-05 -1.64714068831981E-05
  9.80618614940779E-05 -5.38365048007389E-05  6.91793839853580E-05 -3.78187060734064E-05  6.94326079389243E-05
 -3.79557937307785E-05 -4.87297531185439E-05  3.18688317872990E-05 -2.93732798962966E-05  6.51436687041375E-06
 -1.28067690386345E-05 -1.40421427146611E-05  1.18609191796873E-05 -1.74246177790295E-05 -1.59024810345120E-05
  1.86015583630821E-05 -7.60576722642452E-06 -5.70509736838798E-05 -2.50038617201909E-03 -1.77674410342697E-03
 -3.75143188174881E-03  4.06694694744567E-04 -7.46371036555679E-05  4.59237233238064E-05 -7.61614196554790E-01
  1.01205653461878E-03  2.16148455068478E-03  3.01641151447554E-05 -2.99413648360838E-04 -1.70911506460847E-04
  6.47901248000964E-01 -1.19755424499877E-03 -2.58204189367598E-03 -1.20538170484853E-04  2.10409988943482E-04
  1.52118126267529E-04 -2.95695116917748E-04 -4.83668896014662E-04 -1.42193400353911E-04  8.15064347573860E-05
  1.09086590115739E-04 -1.21714425028287E-04  1.33152417362731E-03  3.18525091535491E-04 -1.12931115391998E-04
 -3.33532412647775E-04  3.31470932584756E-04 -6.21214880143828E-04 -1.29950728592356E-04  2.07360155946502E-05
  1.66407971050914E-04 -6.98038139732743E-05  2.60525244641503E-05 -6.00866307989139E-05  4.72194819198047E-04
 -2.42963993191449E-05  2.20736049354252E-04 -4.44296543043314E-04  4.33633941602765E-05 -1.86795837161889E-04
  3.43704513904906E-05  1.69167716784428E-05  1.43381424621975E-06  4.68003736674542E-06  7.70711260716269E-06
  1.36346653654592E-05  1.80444173855071E-05 -2.33421452600567E-05 -3.60980239355090E-05  7.05635722421705E-06
  1.17126781860991E-05 -5.06241102582418E-06 -9.68633285837647E-06  1.29093957701401E-05  1.50793725876884E-06
 -7.62851740538958E-06  1.80499643237482E-05 -1.14487857127812E-05 -8.21071390896877E-06 -5.28719800410246E-05
 -6.59285699326606E-04 -1.83854239299270E-04 -1.47597649622183E-05 -3.03283754673547E-04 -1.34478123032148E-04
 -1.31974284798691E-05 -4.57827702560449E-04 -1.53018389810125E-04 -1.27440424262357E-05 -3.19041820473185E-04
 -5.61514486813171E-05 -6.53761242664881E-06 -6.11141960776694E-05 -2.83373967050674E-05  3.03749554697312E-05
  1.33120110416954E-05  5.88394084903045E-05  2.36848191363284E-05 -4.01674968314693E-05 -1.86940462438973E-05
 -6.36572197927805E-06 -3.70903481050469E-06  2.81316720617621E-06 -1.06974057791801E-05  1.80178034531065E-05
  1.35849458242488E-05 -4.59314694414224E-06 -1.43822327543150E-05  9.80614924965267E-06 -3.33247141787087E-05
 -1.27019312913157E-04 -1.10426840642339E-04 -2.05450946956217E-05  1.66642709628053E-04 -8.69651631366430E-06
  4.81948527555698E-06  1.21800880222583E-04 -1.45359883820628E-05  2.03202899087552E-06 -1.01366166299596E-04
 -2.67711651967935E-05 -4.48458062456985E-06  8.86291972131626E-06 -3.50900033346362E-06  1.21320995583621E-08
 -7.81940383259092E-07 -7.59658253725198E-06  2.18536755639729E-06 -1.63312718744873E-06 -1.24765923907709E-06
 -4.44469423904188E-06 -3.57436808412187E-06  2.34110702995177E-06  1.11752309187915E-06 -2.54284388182411E-06
 -1.80324943246993E-06 -2.42440628604099E-06 -1.15750633897932E-06 -4.44532416557334E-06  9.37820425228977E-04
  6.29455831584794E-03  2.65245361467616E-03  2.62352273137798E-04  1.89937492799170E-03  8.84731714831312E-04
  9.77129926304941E-06 -2.14819432049835E-03 -9.17705564777358E-04 -1.40923739513497E-06  1.81651777690996E-04
  6.85003764493743E-05 -5.49026249735460E-04 -2.37764646380520E-04  2.65671963160315E-04  1.20902904539835E-04
  3.74472874335434E-06  2.13571903323835E-05 -2.21800846971519E-05  9.22707934587109E-06 -5.01205807502620E-05
 -3.80853233348222E-04 -7.99725163650739E-05  9.61298559118338E-06 -2.63940827904261E-04 -2.21122870456233E-05
  2.14687373342218E-05  3.76458968783360E-04  5.65083057285199E-05 -2.37667466745611E-05 -1.96256213772011E-05
 -5.96089104426826E-06  3.81278088956031E-05  4.03269614770776E-06 -1.47883736836749E-05  9.03286659217647E-08
 -4.50240736185518E-07 -1.00583511188204E-05  8.13811512297821E-06 -2.82488205555914E-06 -7.40925118879390E-05
 -3.37197107602142E-05 -2.59821757883157E-06 -6.14180568494525E-06 -1.57968107333837E-07  9.21371089702296E-05
  7.54389816637919E-05  2.70071616265698E-05  3.80982352372123E-06 -1.06612418400016E-05  8.57339851775765E-05
  4.75666733251265E-05  2.96968039264583E-05 -4.96083117189658E-06 -5.62919460012258E-06 -1.05134906407697E-06
* ORBITAL    1   11
  8.86458250984709E-07  5.91904450360515E-06  3.32728111265451E-05  1.06332292291619E-04 -3.43821982776086E-05
 -4.29418113458157E-06 -3.39684672349603E-06  3.54284464485215E-07  1.70516489075555E-05  1.59702853476503E-04
  4.88885943168455E-05  3.17498000306680E-05  2.34013422133309E-06  2.27037651935249E-07 -1.43641103644139E-05
  6.38027449485032E-05 -6.19599143343280E-06 -1.35435475001178E-05 -2.14861025568178E-06  3.17641205344318E-06
  3.97371398568663E-05  4.38656940114982E-05  2.31900256740417E-05  8.01084943080207E-06  1.77903275195222E-04
  1.87130163047532E-05  1.07525182421154E-05  5.20392216482140E-06  2.06252124464167E-06  5.71587253085761E-06
 -3.05730835304762E-05 -3.70478025765579E-05 -1.97953461617908E-05 -6.63060990288925E-06  1.50446944429067E-08
  4.48121908265985E-07  1.10484752698419E-06 -2.86149447019307E-06 -5.54476759987304E-06 -5.22266499126795E-06
  2.84911239671217E-06  2.56297086334617E-06  7.76870608171257E-07  7.27065918719755E-06  1.23029550760816E-05
  9.85574503605634E-06 -6.09045535762285E-07 -1.01248663949640E-06 -7.48325526308327E-07 -1.15542877353375E-06
  1.35738083829426E-06  2.52319576892008E-06  1.04156690506915E-06  1.20615309062992E-06 -1.86791061566489E-06
 -3.33562087881707E-06 -8.00626974347668E-08  8.79260477561783E-08  6.40039374775334E-08 -8.63538804281473E-08
 -5.48474854119421E-08  1.61541881983918E-07 -1.16691109268073E-06 -9.99821417747132E-06  6.43844602148744E-05
 -2.42975071988798E-05 -7.79428113135253E-06  6.86410492721379E-06 -3.93645688820936E-04 -8.54512995635810E-06
 -4.79728449497933E-06  5.03554107335184E-06 -2.64046245409283E-04 -4.58383732965023E-06  2.28477587521198E-06
 -8.65904587618111E-06 -5.35664552970705E-06  2.34615862837821E-05 -1.28499023108347E-06  1.10487028115748E-05
  3.31071358764323E-06 -2.13617285750342E-06 -1.81830120062592E-06 -2.61754399662316E-06 -2.20452843683872E-06
 -1.58303331334649E-06 -1.15293750224168E-05 -1.42786190064244E-04 -4.27493439451055E-05 -9.51897923015981E-06
  1.30918869370163E-06  1.08236552539163E-04  2.29806247065363E-05 -3.46796961708043E-06  1.36319679808417E-06
 -3.08478211728133E-04 -4.37236654295615E-05 -2.27952347993519E-06 -5.81461534091341E-06  5.48295965830343E-07
  4.00033009130530E-05 -1.52516938372383E-05  1.43736784022479E-06  2.08874911864860E-06  1.09857562982959E-06
  2.20012888594147E-06 -5.69457751345522E-06  7.29039628908553E-08  8.08536664466036E-06  6.42119137232551E-05
  2.12600152448000E-04  1.76826521726209E-04  1.31154224502601E-05 -1.81090651168534E-05 -3.81386372445596E-04
 -1.42687663110574E-04  3.81179984276968E-05  2.07969185344926E-05  1.85620197043678E-04  1.21987010811354E-04
 -1.91312655618961E-05 -4.86917191471353E-06 -1.15546354291055E-04  2.97203790468671E-06  1.59916416085580E-05
 -1.24159297692995E-04  7.81239427596885E-05 -5.38456993345947E-06  1.32840152587780E-05 -5.30781955265468E-05
  2.90103304033211E-05  3.94947056167839E-05 -2.17187002971482E-05  6.63672981710881E-05 -2.63581067299784E-05
  4.44012106610261E-05  1.97974239798502E-05 -1.25484093691262E-05  9.35433127737296E-06  2.26123027124856E-05
 -1.25204146423708E-05  7.82806698780451E-06  2.51237049357020E-05  3.61165361384016E-04  8.80605623733041E-04
  2.33154705323915E-03 -2.94357110103492E-04  3.96039230079238E-06  2.97973039821037E-05  6.47945453880249E-01
 -4.01952526144727E-04 -1.19114092152028E-03 -1.01220995648549E-04  1.29116140540243E-04  4.17673057787753E-05
  7.61632032408132E-01 -6.80499655131949E-04 -1.76737157494668E-03 -1.91001879144891E-04  1.32333280847351E-04
  8.01428762802327E-05  7.58872693376718E-04 -2.73698358302609E-04  1.23772972040582E-07 -8.17756465063808E-05
  1.20942495195335E-04 -1.61171845109530E-06  5.44756389546868E-04  1.42190292597419E-04 -6.30879988342398E-05
 -1.08028993036997E-04 -9.50228800232234E-04 -2.47916267915388E-04 -1.44434454018294E-04  1.18723778224026E-04
 -3.30027813580255E-06  4.55080990146383E-04 -8.05570386385393E-06  2.81876670807156E-04  4.91671675506058E-05
 -1.64528093578622E-05 -1.84410805104084E-05  1.52625575746907E-04 -2.56563934886528E-05  6.28401430332925E-05
  6.16371724546398E-04 -5.51286895644083E-05  3.61228610639913E-04 -5.99896187486947E-06 -1.24473329951466E-05
 -1.40930868661253E-05 -1.27862536503889E-05 -4.83604888748533E-06 -1.07158872744407E-05 -1.57014697336627E-05
 -2.73410504214809E-05 -1.25865136336703E-05 -1.33371695657102E-05  3.26123182963341E-07  1.34509526812086E-05
 -2.36615718550270E-06  1.21090629129732E-05  1.78901196458122E-05  6.86815926170754E-06 -4.79557903875215E-04
 -3.03672089256883E-03 -1.61992170909234E-03 -1.62078176047722E-04 -5.73456835390163E-04 -3.69760993031798E-04
  2.65303368123736E-06 -8.85598194899386E-04 -5.29929492374712E-04  5.60395170204113E-06 -6.31553285673812E-04
 -3.68142327278089E-04  2.74483492123740E-06 -2.91092482365843E-04 -1.46291491529561E-04 -3.49472751129458E-04
 -1.68556464127620E-04  5.14881694468981E-05  2.54258573433397E-05 -2.31361958230481E-04 -1.20854446369401E-04
  1.55604678867467E-04  7.09310658235885E-05  2.36944396325090E-06 -4.88121687521036E-05  6.58198309640638E-06
  3.15604817071602E-05 -5.57239847404031E-06  1.14289988473762E-05  3.73607826882292E-05  8.45935351978483E-05
  4.39285365464657E-04  1.53637262544223E-04  3.67210030381427E-06 -2.11559067228106E-05  1.71838824283510E-05
 -9.38967049089122E-06  2.01639371498194E-04  6.33777300890700E-05 -8.67860111790799E-06  5.95956054989300E-05
  3.03174135336255E-05  2.42559334898674E-06  5.45365418598863E-06 -1.73383537462263E-06 -2.27136980923724E-06
 -3.89849561859371E-06 -1.12906677803702E-05 -3.31343234826651E-06 -4.55689361969526E-06 -1.72425258613564E-06
 -5.70646961352432E-06 -2.01001890464715E-07 -1.79681287506527E-07 -4.94358236108619E-06 -3.47459949875628E-06
  2.77611646086085E-06 -3.73741947601377E-06  1.51928441973471E-06  3.06166946264743E-06  1.40672044215945E-04
  1.03036958977194E-03  3.33517720403867E-04  2.69759040759250E-05  4.75209135255168E-04  6.27017031291499E-05
  8.57933487866159E-06 -1.63258023271365E-04 -8.24924560527430E-05  9.65228493085093E-06  2.25595757163897E-06
  2.04727129275240E-05 -6.74824801217565E-05 -1.94630951433103E-05  4.72729490273057E-05  8.60313573097067E-06
 -3.80336879570678E-06 -6.69600226503819E-06 -4.89135812356764E-07 -1.49919567808002E-06 -1.37203472991026E-05
 -1.09304574539915E-04 -2.72945791911204E-05 -1.59878359720222E-07 -2.59337737884312E-04 -3.43650662587836E-05
  7.30305872929004E-06 -6.68079124748931E-05 -1.67640765945184E-05 -8.21025361578625E-06 -3.87530729629941E-06
  7.06346165742049E-07  1.01953057911610E-05  5.70736004002910E-07 -4.57159564712874E-06 -9.74783255480604E-07
  9.57671778284543E-07 -3.36653579855140E-06  2.56848311151055E-06  7.04069750736519E-07 -6.41017180599640E-05
 -2.22084517653088E-05 -3.80941121485634E-06 -1.05846534518364E-05 -5.85291345672346E-06  3.10404840778858E-05
 -2.49364642689960E-05 -8.40173539260967E-07  2.81151457098171E-06 -7.48513384073684E-06  1.08788794622879E-04
  3.39723632593075E-05 -6.71674240283136E-06 -3.18961903608251E-06  3.17131657436649E-06  3.02201820809452E-06
* ORBITAL    1   12
 -1.55564027895200E-06 -1.10884323301105E-05 -5.36629897681104E-05 -2.89195391261261E-04 -1.77026227115536E-04
 -3.67483982046983E-05 -1.47547821879198E-05  2.28250063973951E-06  4.26836395423378E-05  2.75235248790472E-04
  9.69604294551884E-05  6.83124483441356E-05  6.57901953231111E-06 -2.91314763041053E-06 -5.22668279143895E-05
 -3.72194996238918E-04 -1.61431940540737E-04 -1.52407010704552E-04 -3.53614305518487E-05  3.18588555018248E-05
  7.49021179035555E-05  7.86822839099873E-05  4.46852117730361E-05  1.88270325610959E-05  3.10463836951124E-05
  4.05813249905853E-05  4.35126197893975E-05  2.58482584044256E-05  1.15416942344885E-05  1.25395857047111E-05
  2.57549663860001E-05  2.97234822600971E-05  2.02397657822405E-05  1.06540827160905E-05 -4.97997847386467E-07
 -1.36321709610500E-06 -1.57728512996919E-06  2.83508517478888E-06  4.93814977159322E-06  3.65469086725333E-06
  7.99948871281381E-07  1.43061889431889E-06  1.18116617799663E-06 -1.88549191770236E-06 -3.71160924197396E-06
 -3.22643838536250E-06  7.42774960623681E-07  1.26178725181209E-06 -8.20351827809574E-07 -1.21319321894939E-06
  4.79418663433864E-07  7.52142596358522E-07 -6.27981807652767E-07 -1.05005284790041E-06  7.78403922489356E-07
  1.25122483989867E-06 -4.45436572751528E-08 -9.27611661632301E-09 -1.19090618523912E-08 -1.50626999875052E-08
  1.09524480997262E-07 -1.63095932948598E-09 -1.89800088706033E-06 -1.46485774095399E-05 -5.36588606290225E-05
 -3.64764457216306E-05 -4.81949282384037E-06  3.67380527180224E-06  7.88909151277905E-06  2.47476747476666E-05
  1.03598265394079E-06  6.48222255077479E-07 -1.78244713299006E-05 -6.69135450195370E-07 -5.42682809981946E-07
 -5.62017458173546E-06  3.03095893893737E-06 -1.68575350809661E-07  7.47321139465877E-08 -1.08079742771789E-05
  9.12985470721862E-06 -1.79494559352301E-06  2.18069256423407E-06  1.30136430008129E-06  2.71876653788646E-06
 -7.72520368851022E-06 -5.89001331729613E-05 -2.62182809472206E-04 -1.69777631522172E-04 -3.28484126373531E-05
  9.60548712506269E-06  1.16931639796540E-04  5.94639232300848E-05 -1.77101819599350E-05 -5.08811713616858E-06
 -9.96646308564478E-05 -7.30063734717383E-05 -1.00753513933402E-05 -6.09926565511685E-06  2.52125378733145E-06
  7.73817978629633E-06 -6.75562887917639E-06 -2.55589411747674E-05  1.60275896432110E-05 -3.64554288226321E-06
  3.20341356772276E-06  1.81665392875825E-06  5.65859061573113E-06 -4.09048191963117E-06 -2.95595676553790E-05
 -1.23282671872561E-04 -8.30628856614410E-05 -2.94181481588505E-05  1.52697529592336E-05  2.46057198052729E-04
  2.47249058580331E-04  3.97575814402194E-05 -1.32639507502961E-06 -6.08326239786280E-05 -8.50627756791092E-05
 -3.30000107370755E-05 -4.94609357232116E-06 -7.86920976470769E-05 -6.94744131459468E-05 -1.40108992732517E-05
  3.77630917101517E-05 -3.74414287471562E-05 -9.55197508551794E-06  8.01947150947412E-06 -2.67374257080098E-06
 -1.18714088298009E-06 -1.64994491987558E-05  8.48026852724721E-06 -2.01260151198057E-06  4.46562536267011E-06
  1.44880708861166E-06 -3.34521994789187E-06 -4.04998540461795E-06  6.51663722025268E-06  2.99203916545878E-06
 -3.07522249109107E-06 -5.08540872037336E-07 -1.57827809797364E-05 -1.11362854436255E-04 -4.63488051819963E-04
 -6.74631412063655E-04  4.46706913250338E-04  1.30467711964941E-04  6.50161723819178E-05  1.89490549113995E-05
  3.12961420985219E-04  1.30043039100517E-03  2.82650988724000E-04  2.68556745561914E-04  6.08399311555966E-05
 -2.19682020980811E-05 -3.54893023074046E-04 -1.14627080236805E-03 -9.87783887483243E-05 -6.73556959126022E-05
 -1.76763855328045E-05 -9.11921642955255E-05 -2.13235286713247E-04 -1.65496941025137E-04 -4.64820831493149E-05
 -1.03439536482016E-05  2.69548815119148E-04  6.10589740234282E-04  4.22990136521672E-04  8.18436952822560E-05
  8.99140280313467E-06 -1.17965516384028E-04 -2.68417515741126E-04 -1.81936519238427E-04 -3.44420113306783E-05
 -4.32533190508227E-06  1.09841363191186E-05  1.41183676185874E-05  4.40200450728477E-06  4.61305813699005E-05
  5.98272252517680E-05  2.25191115005268E-05 -4.40796974821626E-05 -5.85601765411554E-05 -2.34090744834481E-05
  2.15038053548669E-05  2.93061822290293E-05  1.21256244911192E-05  1.04961651465784E-05  1.21825985563395E-05
  1.00252746503595E-05  1.21800920546620E-05 -2.12963721378543E-05 -2.46516129447590E-05  1.30007196593740E-05
  1.53429459826472E-05 -4.07717857938700E-06 -3.83400444119682E-06  3.01560932741005E-06 -6.73251060980751E-07
 -4.35764919690758E-06  4.85473222148825E-06 -2.18449329715766E-06  9.48231336956784E-07 -2.38956778910400E-04
 -1.35907285734105E-03 -7.09806991710699E-04 -9.83447272631335E-05  2.21285791523470E-04  1.33270684202446E-04
 -5.57671734488918E-07  2.71409860287867E-04  1.34048084102448E-04 -2.66826587456262E-05  3.47054271168160E-05
 -2.15406096290257E-05 -3.39907268608602E-05 -1.50875438257121E-04 -7.32826018535078E-05 -6.71401398406081E-05
 -2.93469470059743E-05  7.85292929607134E-05  3.39175977392998E-05 -4.76779718376310E-05 -1.55625555575989E-05
  4.34848291569111E-05  1.90791225988817E-05  1.16430339196735E-05 -4.01940305496025E-06 -2.56890587138128E-05
 -1.38622475160755E-06 -4.75610645253304E-06  7.44335843959963E-06 -3.49366916029813E-06  1.61980751722808E-04
  9.07419231831131E-04  4.71401503238350E-04  6.42181673894608E-05  9.08919609194090E-05  4.70556215439093E-05
 -9.17754416902522E-06  2.47047834719438E-04  1.64925435314386E-04 -8.68321538353459E-06  2.86749503021498E-04
  2.25171859969593E-04  8.22296251565651E-06  1.28807672524836E-05  2.32920551618476E-06  7.82356807961403E-05
  4.44954039857103E-05  3.51129589689706E-05  2.45013591246351E-05  2.86151200544539E-05  1.14954473031258E-05
 -2.49141467318064E-05 -1.15151745913468E-05 -1.43005745054931E-06  4.44846005234869E-06  1.04521432939046E-05
 -4.92780112901981E-07  5.66636575456171E-06 -5.86667347279277E-06  4.77416917980808E-07  1.96513173050234E-03
  9.53286767859954E-03  3.36589811639154E-03  1.96510312545963E-04 -2.26374820153945E-03 -7.20811701890017E-04
  2.57271497403520E-04  2.42316013432401E-03  6.90766296028293E-04 -3.20129858368941E-04  4.34838837823323E-04
  1.41468368354015E-04 -1.07920055092866E-03 -3.31308468180768E-04  4.73324398349267E-04  1.41039597996932E-04
  8.41737345532258E-06  8.87816113555503E-05 -7.32629981986731E-05  2.88671515781183E-05  9.99017291030157E-01
 -6.07830495060566E-03 -4.75593873248443E-03 -8.03777620196774E-04 -1.54382589693061E-03 -1.79151551304533E-03
  1.06757693267906E-03  1.72875982552026E-03  2.00000784623716E-03 -1.19457269264538E-03 -2.57813242467365E-04
 -2.28497228532419E-04  6.73214071608500E-04  5.96695760817140E-04 -3.02404145523418E-04 -2.68045115272946E-04
 -1.08501662696108E-05 -7.48227943358946E-05  6.83702978671888E-05 -2.56190215204049E-05  4.83046188174056E-05
  3.55221766539907E-05 -2.92854423189599E-06 -1.77400014823418E-06 -6.27524621481257E-06  2.08967384383017E-06
 -1.12999617436393E-04 -6.56488267759713E-05  9.63433816180135E-06  1.64322201547765E-05 -1.84458696837721E-04
 -2.28401344246278E-04 -4.44871930107377E-05  2.82830345403735E-06 -3.85776622686399E-06  1.40018514723570E-06
* ORBITAL    1   13
 -7.99985213059075E-07 -5.73503548248962E-06 -2.90937799315800E-05 -1.72366003486532E-04 -9.79329187601496E-05
 -1.00607498620323E-05  1.42756782049633E-06  1.53708329091651E-06  2.71844777547890E-05  1.94394039349011E-04
  8.20884698801255E-05  7.76814216304645E-05  1.83555062296533E-05 -1.04994955607507E-06 -1.84126955398783E-05
 -1.19526012001840E-04 -4.45037192346182E-05 -3.68739934266711E-05 -6.51424212761946E-06  3.14593229363664E-06
  4.66761120609097E-06  7.98089132209833E-07 -2.27273351172127E-06 -2.11516732733698E-06  7.10065141434468E-06
  1.93230999403099E-05  1.92714718184919E-05  9.69804244415276E-06  3.25322816676232E-06 -1.62774099937174E-06
 -4.35766539626136E-06 -7.28124634905741E-06 -6.24115468340179E-06 -3.58123845710720E-06  1.01751654015652E-06
  1.97589546223015E-06  1.67393315532311E-06  1.12728180779968E-06  2.04415658107344E-06  1.61657041985546E-06
 -6.71058526359789E-07 -1.11479821803893E-06 -7.51081029180843E-07 -4.07789136342024E-07 -4.90247756358024E-07
 -1.02184897296541E-07 -3.60998436522401E-08 -7.82764328187626E-08 -2.71729394003539E-07 -3.90559617187516E-07
 -3.14160197817798E-07 -5.46381566831317E-07  1.31131373452103E-07  2.47104612297491E-07  4.51527721779190E-07
  6.92375468398816E-07 -7.03940101845457E-10 -1.70126231657868E-08 -2.71929732441445E-09  2.03817672814662E-08
  1.05488277274184E-09 -2.41791021118733E-08 -6.91424028955775E-07 -5.17340624799518E-06 -2.32557144779749E-05
 -1.61162471113158E-05 -4.41955287488256E-06  5.05629511849309E-07  1.23576968884165E-05  7.70954425411293E-06
  1.40962199434330E-06  1.77226639649590E-06  2.29849439922460E-05  9.62136275241255E-06 -4.20458849453630E-06
  2.49809671842642E-06 -1.95372557056555E-06 -7.55833226635965E-06  5.16670663953266E-06  5.08233493065631E-07
 -8.52558321598446E-07 -4.45458373809493E-07 -4.77399080370281E-07  4.34544587271847E-07 -7.26965403437451E-07
 -6.42017428037099E-07 -5.00838124608779E-06 -2.38943789086747E-05 -1.92285379845460E-05 -3.98524131568063E-06
  1.55409261949427E-08 -2.26767482776065E-06 -2.71613916828026E-06  1.47018013688858E-07 -3.17221115951428E-06
 -5.36581087500592E-05 -6.27424188478560E-05 -1.52854426011406E-05 -1.00335876799055E-05  9.54765480569939E-06
  7.59333851742604E-06 -8.29694099279667E-06  6.44636116596374E-07 -4.94458533391583E-07 -1.11095693769744E-06
  1.52912181937802E-06 -5.48703862036751E-07  2.93403935890004E-07  4.62227119384350E-06  3.53642846795432E-05
  1.59538113230542E-04  1.12534235275089E-04  2.42040467373266E-05  1.83505756060569E-06  3.80272384363123E-05
  3.92209441741553E-05  9.32245863725201E-06  9.42937571100601E-06  1.47893502630443E-04  1.43396820826891E-04
  2.42056867502524E-05  3.80289543055164E-07  3.21112908552540E-05  5.61834775916376E-05  2.50520300700065E-05
 -3.48014524769007E-06  5.40658395152229E-06 -4.43036873677097E-06  5.02071665010560E-06 -1.25928989676089E-05
  8.83061915764029E-06 -1.00804928290468E-05  9.97599483582311E-06 -1.85879942321052E-05  1.47305034684496E-05
  1.70522558010806E-06 -4.43415244184922E-06 -1.89468641518155E-06  8.85756717853564E-07 -1.05892568911636E-06
  5.37556130077894E-06  2.34202094137455E-06  1.86512832599417E-05  1.32883104498275E-04  5.93533145328913E-04
  1.60367079369086E-03 -9.65782564768865E-06  6.14021209970806E-05 -1.61470011587605E-05 -1.44775310436526E-05
 -2.10941696714519E-04 -8.05277399851669E-04 -8.89526453516897E-05 -1.52998962092440E-05  1.24236214299879E-05
 -4.35816538155358E-06 -6.54007093861317E-05 -4.41608486987459E-04 -1.61243427450850E-04 -1.35473638557631E-04
 -1.86479739931751E-05 -2.71101835965457E-05 -6.39797513459236E-05 -6.96194164460537E-05 -1.78107116744839E-05
  7.95795016576835E-07 -1.63538505690003E-05 -5.14661805311122E-06  2.16100825634016E-05  6.94969248877434E-06
 -3.15648717884664E-06  1.34487663899485E-05 -1.97400538039579E-05 -4.74611918567652E-05 -2.43709168046603E-05
 -4.92558231138082E-06 -4.23483651825197E-06 -3.48531084603808E-06  1.00991066140430E-06 -1.06628516743195E-05
 -1.56628968455989E-05 -7.79136504716706E-06  1.11133121006372E-05  1.60571158255425E-05  7.44691249071020E-06
 -7.84406424497156E-06 -1.04029260392844E-05 -4.37734076419600E-06  9.72402623044203E-07  1.58834885070092E-06
  4.23734696477767E-06  6.05267336748675E-06  4.26381138126017E-06  4.99537660937286E-06  5.16152074134258E-06
  7.25172837995947E-06  4.75086864586070E-06  5.95872987712258E-06  1.66442988992257E-07 -5.29533863116664E-07
  5.34086615573733E-07 -1.66306207359396E-06 -1.20671190524842E-06  1.12578504397502E-07 -4.61621989114708E-04
 -3.52805933636797E-03 -2.23058024529507E-03 -2.67477482930171E-04  3.93326571052088E-04  3.95560611878668E-04
 -3.40923230604823E-05  6.21456361314634E-04  6.34422515611199E-04 -5.51430885458740E-05  4.19071501016868E-04
  4.27854922797784E-04 -3.16815204591495E-05 -3.43756994387259E-04 -2.13474048757078E-04 -3.74607448437009E-04
 -2.32284450698295E-04  8.79630984334902E-05  5.35551482427891E-05 -2.18194969703483E-04 -1.34346076205807E-04
  1.84826317446037E-04  1.12069562320700E-04  6.74786394482598E-06  1.25757781516172E-04  1.79724486867827E-05
 -8.18269665045484E-05  1.01387205112710E-05 -5.98804256779961E-05 -9.81930387306902E-05  1.00054093884621E+00
 -2.27236148022478E-03 -4.64155606316844E-04  4.53415097887834E-04  8.59031360619610E-04  3.29608503241706E-05
  3.29096694943367E-04  1.39674897425742E-03  5.10154504026440E-05  5.31415148389085E-04  9.36794295113907E-04
  4.02214757486021E-05  3.56320616391883E-04  2.87997117504380E-04 -1.02235661044690E-04  3.24333863498233E-04
 -1.11824392510517E-04 -7.31019001710735E-05  2.64085017971851E-05  2.13605646740185E-04 -7.16914263157953E-05
 -1.58243806780622E-04  5.51083376085333E-05  2.03587471333955E-06  5.97922353861570E-05  9.58634965989782E-06
 -4.11669356548043E-05  7.04324079782230E-06 -3.08222979298179E-05 -4.72389944591473E-05 -7.27236051029779E-05
 -4.30141323980175E-04 -2.26585208561284E-04 -1.99185625283380E-05 -1.17103547312059E-04 -5.58493673664229E-05
  1.50680144592901E-05  2.27321730381144E-04  1.46107410447717E-04 -3.02450097313880E-06 -4.65228223750348E-05
 -2.51070482353349E-05  5.56953018231460E-05  3.36306265861354E-05 -8.56158584280741E-06 -3.76227021359844E-06
  4.88402718883793E-06 -1.45053130205488E-05  1.32729267933793E-05  7.53051508584026E-07 -2.12649019915235E-06
 -7.18037668128143E-06  3.65831352382671E-06  4.47642301864082E-06  7.05312247103552E-06  2.75779531543759E-05
  2.06119275808767E-05  1.56381541387405E-05  8.38270584279113E-06 -1.28031588226728E-06 -5.28031565019822E-06
 -3.57169341922847E-06  5.18946975595855E-06  6.82765654910313E-07 -1.35156299315864E-06  1.28890534923878E-06
  7.47527407911052E-07 -2.43191889963183E-06  1.82429299529304E-06 -8.26568381496740E-07 -8.65039904713188E-06
  1.39451253987010E-06  4.03683065006969E-06 -1.29850342526232E-06  3.47290933364891E-06 -7.31496889319719E-05
 -9.97424491390849E-05 -2.77857501422361E-05  5.61237333170023E-07 -1.29754559679558E-06  7.65240467788971E-05
  1.13547435471554E-04  2.92939210403257E-05 -3.54691440094249E-06 -5.16190763384991E-06 -7.42194225529884E-06
* ORBITAL    1   14
  7.56040385694619E-06  5.38340214870572E-05  2.50004007682951E-04  1.13204027847544E-03  3.61320061906208E-04
 -3.87347075824556E-05 -8.46014913661975E-05 -2.44538398025211E-06 -9.14231998046671E-05 -6.66808579244671E-04
 -2.44808460993996E-04 -2.17801529266976E-04 -4.89435419435193E-05  3.76754280015351E-06  3.90744394195419E-05
  6.94783343186427E-05  6.06059617411423E-05  5.48357538908268E-05  8.01997546102188E-06  2.27750334790177E-05
 -1.74822493415853E-05 -1.78946609791934E-05 -8.29855005135279E-06 -2.45847953270668E-06 -3.27474228207738E-04
 -4.60030828183942E-05 -1.28393830575568E-05  5.99047431620734E-06  7.19739158190856E-06 -3.81410221899024E-05
  1.76248599799315E-06  1.43691560553311E-05  1.14167079357960E-05  5.44615784351451E-06 -3.67514950181591E-06
 -5.51151833438192E-06 -3.56758138528886E-06 -2.41789695296048E-06 -5.09942904454025E-06 -4.22046606740894E-06
 -3.10327868974365E-06 -3.56470174124076E-07  2.07302609930051E-06 -1.51061571692271E-06 -2.54255818279070E-06
 -2.11220748554844E-06 -3.29115821439880E-07 -4.31928217496685E-07  1.15780372233471E-06  1.49276066754791E-06
 -1.36548695450090E-07 -4.36067876521688E-07 -1.81374261488525E-07  1.46042697137872E-07 -1.27635032576545E-06
 -1.69451897390702E-06 -3.15906216487719E-08  4.92311344793011E-08  1.84993619103990E-08  6.85195025328530E-10
 -1.05130541022913E-07  3.91097994421325E-08  1.54341812169873E-06  1.33711329008689E-05 -1.31298829408438E-04
  2.43875712290436E-05  7.47317107703433E-06 -9.49511798484382E-06  6.87224199841495E-04  4.13998311080535E-05
  8.89101541443723E-06 -8.46284221330303E-06  4.28759915463640E-04 -2.58942694298835E-06 -3.08569104328168E-06
  3.57602068085878E-05 -1.19573789801836E-05 -4.00266912733491E-05  1.63511734033381E-06 -2.63708799891326E-05
  1.78199824275226E-06  2.56795114986377E-06 -1.51107348315486E-06  7.24268018972444E-06  8.10179712509122E-06
  7.62694695401681E-07  4.88815132193515E-06  1.55976232497308E-04  7.25186270938413E-06 -4.05833664119676E-06
  2.26652626454398E-06 -9.74347699133502E-05  1.31349507831026E-05  1.40297857103065E-06 -1.88053539118463E-06
  4.64919806636715E-04  3.11632328821226E-05 -1.57681569013324E-05  2.33322208732117E-05 -1.38957632946697E-05
 -5.34947836920408E-05  1.03511638583508E-05 -1.27432316716182E-05  2.03818816750094E-06  6.06196738708443E-09
 -7.58507384552256E-07  6.73594631944955E-06  2.18288055829637E-06 -1.01852996669979E-05 -7.73885246531018E-05
 -1.37680049398949E-04 -1.17849010761415E-04  6.39405426965365E-06 -1.05530285502915E-05  3.22193906195908E-05
 -3.12681164494332E-04 -7.46749414820905E-05 -1.38324014116977E-05  1.56071440139719E-05 -5.30469902139191E-05
  4.44983915487520E-06  6.51524243188158E-06  1.70081888829862E-04  9.35699874387140E-05 -1.97220336270091E-06
 -6.80547457545618E-05  8.16856470097484E-05 -2.36051145959771E-05 -5.97154131342219E-06  8.63150596568176E-06
  4.11342728170417E-06 -4.31367798250006E-05  3.87388431295612E-05  4.75714955940969E-05 -4.90065397366160E-05
  7.83880599521223E-06  2.97432420636879E-06  1.22168590999416E-05 -1.81083631299277E-05 -2.86239617574092E-06
  1.37268197359747E-05 -4.82697206016904E-06  8.73096173325254E-05  6.12319173180695E-04  2.61873908540481E-03
  4.78770237846099E-03 -1.61861782822161E-03  1.44469490985103E-04 -1.42600458734882E-04 -4.18259267069516E-05
 -8.43783085506277E-04 -2.05947151729486E-03  1.04336863473416E-04  2.22642640941356E-04  5.13790869026793E-05
  4.74939904027324E-05  1.00193052938788E-03  1.94954386870387E-03 -2.26906969869682E-04 -3.51078424126766E-04
 -8.08739372875746E-05  9.28523907052785E-05  2.27502134120991E-04  9.27339190565117E-05 -2.18328375149639E-05
 -1.52728862505062E-05 -5.97668466043373E-05 -1.65161795709270E-04  1.59985956558553E-04  1.45351140244050E-04
  3.29399656491699E-05 -3.67188348187902E-05 -1.79124525755661E-05 -1.59730771377146E-04 -8.39135723500848E-05
 -1.26210464114963E-05  7.72057042076543E-06  1.48526195926827E-05  1.00019362697465E-05 -1.12068935759113E-05
  8.51221765548154E-06  1.58855369353892E-05  1.12099260891713E-05 -8.68976656213886E-06 -1.68856927821500E-05
  7.09549068598264E-06  1.71612459950233E-05  1.19987468376337E-05 -2.20592935992172E-06 -6.61247254532868E-07
  3.40990223741051E-07  2.40182068534893E-06 -5.50321300158091E-06 -1.15959501552618E-05 -2.40780093847793E-06
 -3.39163043821233E-07 -1.22515099498253E-06 -3.05107876487467E-06 -1.05848804181536E-06  5.08351948211960E-07
  1.42731156683599E-06 -1.06735598563595E-06  1.13048739044465E-06 -9.60363622764731E-07  2.07549883979089E-04
  1.18807270209718E-03  5.44176794919137E-04  8.75635770058123E-05 -2.83997651270982E-04 -2.40419135393107E-04
 -6.50861259181838E-06 -1.61709958377029E-04 -9.15386147872370E-05  5.96685191778432E-05  1.56163773792265E-04
  1.64737535870440E-04  9.17239844409714E-05  6.16766091585092E-05  1.87475749262182E-05  1.82273533309042E-04
  1.05667855534714E-04  5.90448367510566E-05  4.78034165109695E-05 -2.88046580800905E-05 -4.09088324255859E-05
 -4.07654576659507E-05 -8.43610486238845E-06  1.29519981072679E-05 -1.43965148295161E-05  9.03300852024056E-06
  1.47338266901936E-05 -1.14236771511830E-05 -6.96330647929134E-06  6.07066789693140E-06 -1.52329490054567E-04
 -8.78689157374955E-04 -4.18889380345180E-04 -5.03290713832458E-05 -2.42854286077489E-04 -1.15093756392692E-04
  1.14080937361340E-05 -3.81599899559766E-04 -1.92765524058414E-04  1.15331663733343E-05 -1.49956238548825E-04
 -1.24177700588350E-04  6.03157296278858E-06 -6.98578815865984E-05 -2.83023351483787E-05 -5.72415471940636E-05
 -2.61063568297087E-05  2.43667591752476E-05  7.35544509564176E-06 -3.28850251667292E-05 -1.36177009534573E-05
  2.20688478060926E-05  9.00683975813699E-06 -7.01706147082314E-06 -9.98332261153062E-06  4.20849429877799E-06
  8.58536428554413E-06  4.18981921751037E-06  3.87602756444913E-06  1.08646573743811E-05  9.98638310573367E-01
 -9.43822968684514E-03 -5.71598564873681E-03 -5.05554870945872E-04 -1.89582985024605E-03 -1.40697686283235E-03
 -1.22674755102428E-03  2.05421963136562E-03  1.62258508038931E-03  1.31430057362722E-03 -2.75042978929525E-04
 -4.14469793545436E-04  6.33496180861415E-04  1.00186652526620E-03 -2.64829958827018E-04 -4.32766375766808E-04
 -2.36956446168966E-05 -1.28274033464723E-04  1.05335842281516E-04 -5.29694397811173E-05  1.52721495669776E-05
  2.74180730186221E-03  6.81835130759888E-04 -6.10117932754428E-05  1.71151887570767E-03  3.77628471742816E-04
 -2.29537599551224E-04 -1.85247771918904E-03 -4.32375050918750E-04  2.32371764811396E-04  2.43402501576772E-04
  5.46138103312014E-05 -6.40238756435969E-04 -1.40821180012337E-04  2.88175361958500E-04  6.28025294193956E-05
  1.69329579444134E-05  1.33159825655116E-04 -1.18007777827360E-04  4.43762002584338E-05  4.19985821724751E-05
  4.27904183472490E-06  1.60359370527277E-05  1.56242729220840E-05  1.46405524694084E-05 -1.04572724500287E-04
 -6.69594875589253E-05 -3.71554547039926E-05 -2.81106486196377E-06  1.72144881729304E-05 -1.07675825524676E-04
 -6.05283883425799E-05 -1.79153898906344E-05  6.94082431413948E-06  9.26875807396569E-06  3.37692536427795E-06
* ORBITAL    1   15
 -1.47805611981865E-06 -1.05294081992904E-05 -5.02486649499445E-05 -2.31508885780941E-04 -9.32226794252708E-05
 -5.27600766609113E-06  6.09008732209713E-06  7.80769349528788E-07  1.65233798964420E-05  1.15647155991848E-04
  4.39971518241814E-05  3.58680490961872E-05  6.25181221339790E-06 -6.00358150265374E-07 -9.87736725617658E-06
 -6.53398783332748E-05 -3.15937565300017E-05 -2.99674603955457E-05 -6.85244157638685E-06  1.47441493524123E-05
  3.60971609106949E-05  3.91747707275789E-05  2.22466421647236E-05  8.85806511610524E-06  1.73004986585195E-05
  7.58627393244414E-06  4.95237768077997E-06  1.35154701950962E-06 -1.27645852326465E-08 -1.41710091742099E-06
 -7.92094469883734E-06 -1.10456130440705E-05 -7.40643802983688E-06 -3.29236972091941E-06  1.06256284001813E-06
  2.01690527349314E-06  1.60421892859664E-06 -1.20239999887480E-07 -3.22219835461624E-07 -3.61512952527670E-07
 -2.86359724746651E-08 -5.38672600317315E-07 -7.07626934128840E-07 -1.00685611592230E-06 -1.68093548687505E-06
 -1.11591215870073E-06  8.32332650503370E-08  1.14840686129421E-07 -6.85514081975693E-07 -1.00751534883636E-06
  4.63182890784168E-07  7.21355402440378E-07 -4.20683595159377E-07 -6.38892039550198E-07 -8.84135354183835E-08
 -1.81655135992119E-07 -2.75216619743238E-08  3.95103749185002E-08  3.33880308730198E-09 -2.12963454622093E-08
  2.13983502969870E-08  2.14052634735251E-08 -1.47923203763593E-07 -1.34685304045859E-06  1.42877671510942E-06
 -5.62790285743048E-06 -1.06204620886276E-06  1.43162026648009E-06 -2.02369170362099E-05  1.25296987137737E-05
  3.15170659593015E-06 -5.07770425553318E-07 -2.56017668901477E-05  1.05163770917683E-05  9.91018603210414E-06
 -3.67864518708866E-06  1.85241013987885E-06  6.04414736013398E-06 -1.69973249101125E-06 -3.65197596047909E-06
  4.38224727567750E-06 -3.73957044277745E-07  6.11203314833143E-07 -4.07515102871942E-07  8.45851386352566E-07
 -2.14461744230390E-06 -1.61710898633824E-05 -7.32414949320953E-05 -3.93604658126039E-05 -6.28141142784683E-06
  2.38414301598582E-06  3.46145126999401E-05  1.34840650754307E-05 -6.69378392268970E-06  8.87382593821764E-08
 -8.82436249194899E-06  3.21618556564735E-05  1.68768267319059E-05  3.33418237723033E-06 -4.71555678470362E-06
  3.32231514288268E-06  1.05063283970039E-06 -4.73861956447413E-06  3.28754154684217E-06  1.56656944411782E-06
  4.62024390890864E-07  4.24983769568168E-08  1.40656515901888E-06 -3.53429911655603E-06 -2.77128690467574E-05
 -1.41106113537342E-04 -9.67506316703179E-05 -1.97545138967193E-05  1.16493576609105E-05  1.53367648212132E-04
  1.29526749717472E-04 -5.82648641782572E-07 -4.03139903732703E-06 -6.23649495429856E-05 -5.80767871515062E-05
 -6.91223621633574E-06  2.53822776715507E-06  2.99484991189853E-05  1.28358025402388E-05 -1.21487931739429E-05
  3.60025426740005E-05 -2.90732243652091E-05 -1.21913178096864E-05  9.71732510191012E-06  1.22484998994393E-05
 -9.42532039212576E-06 -3.30365099571033E-05  3.06607950683427E-05  7.93467700503116E-06  1.30614151206694E-06
  1.46991126685024E-06  1.49734019917412E-06  5.62341859242286E-06 -4.67885562201028E-06  2.74161879443727E-06
 -6.26469109467493E-07 -5.16377096922096E-06  1.51427126664155E-05  1.07881513411552E-04  5.30513542404177E-04
  1.16847958596565E-03 -5.43228726735869E-04  3.17862548613521E-05  3.81394817381419E-06 -1.25955725783536E-06
 -9.43398156124267E-05 -8.06171739752782E-06  2.30805107376723E-04  2.34578152238149E-04  2.65128310264039E-05
 -1.27740515754762E-05 -2.79556785410383E-04 -5.87488214136834E-04  2.36609653511720E-04  2.77915865262440E-04
  3.30610412085830E-05 -3.50619613764545E-05 -1.25205451301800E-04  6.20833330095328E-06  5.19083304651529E-05
  1.61395105262820E-05  2.76618689722869E-04  3.45672544102339E-04  1.39115247852640E-05 -1.04495861274499E-04
 -2.64939613106400E-05 -2.33061842224289E-04 -1.40346318910421E-04  4.48225485877390E-06  4.17769623870134E-05
  7.24232490218569E-06  7.61255761283067E-05  8.98764870648183E-05  3.59953656989798E-05  7.13451203018920E-06
  1.19732945937339E-05  5.10315997639833E-06  1.89389680691081E-05  1.41806204955842E-05  1.71587203226616E-06
  8.89941088793106E-05  1.04573768996014E-04  4.13185599096426E-05 -1.06675826447492E-05 -1.01354773278427E-05
 -1.17053007016491E-05 -1.17621211740877E-05 -1.03133307177043E-05 -1.05216604641821E-05 -2.99071852895936E-05
 -2.97760075149460E-05 -2.02711803478309E-05 -2.13281359099188E-05 -3.23011297548815E-07  2.11710504508482E-06
 -1.55222357929446E-06  4.18121478551196E-06  3.57458072450023E-06  3.77601393141730E-08  1.00042846594876E+00
  1.51846622408423E-03 -9.27418827354014E-04  2.90452232304745E-04 -1.57175212306136E-03 -6.83360200381611E-04
  9.46879116705603E-05 -2.57940516004460E-03 -1.11431248118823E-03  2.35066589919098E-04 -1.65264325780742E-03
 -6.93161045038115E-04  1.82248134107275E-04  7.31048089295188E-04 -1.60462277493299E-04  8.10984518959905E-04
 -1.50681101742861E-04 -1.59642583402409E-04  4.48048609653791E-05  4.47873939851268E-04 -1.17047011840069E-04
 -3.78796128480042E-04  7.25948183087157E-05 -3.83359778495971E-06 -3.27042094097756E-04 -4.60443477245584E-05
  2.21484037905273E-04 -3.91661960691249E-05  1.73373478276287E-04  2.55059589957672E-04 -1.52949129122715E-03
 -3.52602566263467E-03 -1.76168913270021E-03 -1.78056858018318E-04 -3.88293233803452E-04 -4.76776547789578E-04
  7.59619949761523E-05 -5.46537192002782E-04 -7.38328304573026E-04  1.19005473946629E-04 -3.78395030353596E-04
 -5.20094979699389E-04  6.53019238983252E-05 -2.64891669972956E-05 -1.04063630002016E-04 -1.10109930851334E-05
 -1.07412943445831E-04  5.67606274996910E-06  2.08345550424992E-05 -1.53417054214047E-05 -6.78453060614719E-05
 -9.21607121185700E-06  4.14861507667219E-05  4.23078892084562E-07  8.71037499109181E-05  1.50019424887980E-05
 -6.02739480968958E-05  9.54675841720544E-06 -5.02804922918321E-05 -7.19768444082157E-05  4.59321372649588E-05
  4.36962941601905E-04  1.86412777322519E-04 -8.38994389942374E-06  1.46963587924251E-04  5.82074999270738E-05
 -1.82524515933232E-05 -8.61474669775351E-05 -2.28960642280374E-06  3.89379661606081E-05  3.31609280780936E-05
  1.62390406760715E-05 -1.03517745033641E-04 -5.82119085793527E-05  4.93612438986948E-05  2.97618813888963E-05
 -1.93105347565935E-06  1.45858282014248E-05 -1.77346644446988E-05 -1.81331082231866E-06 -1.51304306931005E-05
 -8.22255852715725E-05 -3.70738386046381E-05 -3.67753990483811E-06 -2.74482746196045E-05 -3.87740639808787E-05
 -2.02095525741774E-05 -3.14431165152595E-05 -3.07686959399031E-05 -7.05161998631574E-06  8.30919259124764E-06
  7.75913292476722E-06 -1.54086264836251E-05 -7.79022232882726E-06  5.50868350410658E-06  1.15030355913032E-06
  1.57793077930952E-06  4.98785763380059E-06 -5.32020922263626E-06  2.05207943428661E-06 -6.48825476121388E-07
 -2.06416703139808E-05 -1.37165793123540E-05 -5.52939892957909E-07 -5.30499956322563E-06  7.64085732269461E-05
  8.55839095673456E-05  1.93966080915965E-05  9.71967532020178E-07  1.59504001922896E-06  1.88626469323441E-05
 -3.36842123816718E-05 -2.41732117223349E-05  1.97584435229591E-06  5.14754282548769E-06  7.30683901758048E-06
* ORBITAL    1   16
  8.04169575707809E-06  5.64838229236305E-05  2.53099107700420E-04  1.13571844398226E-03  4.22382210018441E-04
 -2.40203404339894E-05 -1.30254427709038E-04 -2.93183212044868E-06 -4.19205611773193E-05 -4.66464668395212E-04
 -2.78237890108960E-04 -3.77663132207064E-04 -1.18080149499637E-04  2.58614349254541E-06  4.86031902989397E-05
  4.74552897700009E-04  2.69446426079864E-04  3.42176326739246E-04  1.02062752935579E-04  5.27696048715010E-05
  1.39316434892589E-04  1.37670872424812E-04  7.36069339791242E-05  2.99981527037916E-05  1.23652184698330E-04
  2.86134842362986E-04  2.56612087931259E-04  1.05670039504439E-04  2.64864672340358E-05 -4.72188213524896E-05
 -1.19415192432727E-04 -1.36374737719028E-04 -7.75641260602300E-05 -2.90631839160393E-05  3.59501486689243E-05
  6.11518303487323E-05  3.93408318782846E-05  3.36200882969316E-06  1.04083676039497E-05  1.00072837047985E-05
  1.53507848548416E-06  2.99914283417155E-06  2.03135662700030E-06 -2.11201637314176E-05 -2.97628849598788E-05
 -1.16849566426738E-05  8.04065487668167E-06  1.10114962056532E-05 -8.87459383792577E-06 -1.02867045683751E-05
  6.29592293446895E-07  7.59423440487444E-07 -5.76924264669600E-06 -5.29603740184667E-06  7.99180529484213E-06
  8.22027630754170E-06 -7.24339973327652E-07 -8.44130942238878E-07  3.05597523374958E-07 -4.69162877347009E-07
  1.65158364053505E-06 -9.09769655115943E-07 -7.50842006220262E-06 -7.97195359694742E-05 -2.33357558534871E-04
 -1.34523348307979E-04 -1.57530517443621E-05  1.93885742521119E-05  1.88197836879400E-04  1.19907585909901E-04
 -1.77531391439196E-05 -4.90928505216061E-06 -8.28743870845505E-05 -2.69043749833574E-05  2.52686779310344E-05
  6.93223492719016E-05 -6.12291505510064E-05  1.33349354415001E-07  2.90929394584331E-06 -3.29441386135831E-05
  4.69084378751559E-06 -1.27693223356797E-05 -8.82502635760453E-06  9.16613570684535E-06  2.24015549994182E-06
  5.37966987663204E-06  1.18367713012316E-05  1.08387857916550E-04  2.87581240379829E-05 -6.02088005208004E-06
  1.13329611974223E-05  2.19913209207940E-04  2.06635287942241E-04  1.63446505095685E-05  1.18231740486335E-05
  9.70732189263554E-05  7.37370705209830E-05 -5.68590646904206E-06  5.42035352963945E-05 -4.97874230451757E-05
  5.86198574488534E-05 -5.60157750503271E-05 -4.00711302067703E-05  3.73847739994111E-05  1.10910370451377E-05
  1.08502690622879E-05 -6.77794297431576E-06  1.83503994981628E-06 -2.52542707370475E-05  9.99704378447843E-01
  5.71040620405568E-03 -1.29670576291706E-03 -5.79667358544639E-05 -9.84430321476844E-04 -1.49943938385356E-04
  5.51544270643065E-05 -5.95878771305468E-05 -1.52882543472058E-03 -1.67923758675840E-04 -4.34948307184979E-04
 -4.26086831851643E-04 -3.30460213035626E-03 -4.94120302838201E-04  3.09559213521124E-05 -3.33227270286484E-04
 -3.65842425674242E-05  5.26624338084965E-05 -1.85383391877819E-05  3.05912423050707E-04 -1.34073089746770E-04
  1.29496346056360E-05 -1.47022038110028E-05  6.22539914988718E-05 -2.38908866440528E-04 -7.78805431266352E-05
  1.14054167170487E-04 -3.97782002598040E-05 -9.06172579593220E-05  1.21232546112386E-04  2.79439598004697E-05
  1.03309878463283E-04  3.35845024702493E-05 -5.67664338818243E-06 -4.09619278072291E-05 -1.81724541907708E-04
  2.52507862350901E-04  8.88442783583882E-04  7.85993854731086E-05 -1.04120804990446E-04  1.14885584088999E-05
  1.91970872701559E-04  1.11128026360666E-03  4.43593375067020E-04  5.27514436951767E-04  1.25555494360657E-04
 -3.73816384320444E-06 -4.98001402984188E-05 -3.50819554599523E-05  9.71219878671244E-05  1.46812962556724E-04
  3.59718659777539E-05 -3.22918052426780E-05  1.80834269821238E-05 -7.90646363162075E-05 -7.66651858645211E-05
 -2.25553955136453E-05  1.40493533246252E-04  4.75820698039109E-04  7.48584621942625E-04  3.82563477662382E-04
  9.25673757947373E-05  2.41841746106885E-05 -7.20208816213661E-05 -5.93513871016340E-05 -4.49587594802926E-06
  5.64706818364362E-06  4.11904786715211E-05  7.83530385021448E-05  4.68464715140354E-05  8.79185759090983E-06
  8.16339888193684E-06 -7.70533294643118E-07 -2.02567909570409E-05 -3.38529623497738E-05 -2.17131465784501E-05
  1.14301511964363E-05  1.72551899714124E-05  4.01785580615585E-07  3.32160356877228E-07  1.36228914917243E-06
  1.30269353175232E-05  1.42115427055938E-05  6.83078963240682E-06  8.90445603443356E-06  1.70479905393960E-06
 -1.47348938124361E-06  7.89422928368645E-06  4.89236526567497E-06 -1.41778066750107E-06  6.17894881066981E-07
  1.83131462919284E-06  8.58643039970852E-08  2.36833857573672E-06  1.91850944088731E-06  3.01083507725088E-05
  5.11681629377352E-05 -4.18870068271858E-05 -1.11602525140589E-05  3.47822272570023E-04  3.35464877734437E-04
  5.23223211880289E-05  3.90351965790322E-05  7.73970905119954E-05  1.35504711292352E-05  3.29054817853457E-04
  3.49632421819800E-04  7.66218205967913E-05 -7.94456609593098E-05 -4.49843773434994E-05 -2.77430049350611E-05
 -1.45524547426374E-05 -1.82830137363277E-05 -8.69487774410816E-06 -3.84587944491914E-05 -2.55469988367276E-05
 -1.13595934445065E-05  8.95517776912286E-06  1.30742325468247E-05  2.24025621020245E-05  9.63265378111888E-06
 -2.11623836362806E-05  1.64968337389560E-05  2.25894941595434E-05 -5.18255317124180E-06  4.56312669346188E-05
  1.48946315493269E-04 -1.66309152213036E-05 -1.98115490865950E-05 -1.57204780885114E-04 -1.58999850900724E-04
 -2.41218863411552E-05  3.50909855871261E-05 -5.94491869806826E-06 -1.86122777674188E-05 -1.07363172680140E-04
 -1.06008850768511E-04 -1.37706072311222E-05 -5.12702873084413E-05 -2.73335848135444E-05 -3.51494162087765E-05
 -1.84828954462880E-05 -2.56373653970139E-06 -1.20175513245563E-06 -7.23413197614664E-05 -5.30606833733663E-05
 -3.89506265367749E-05 -2.44149407832825E-05 -1.08592261849744E-05 -1.84804158523012E-05 -2.34256411952171E-06
  1.20070651310503E-05 -9.81957203334966E-07  8.92463568444622E-07  8.81494183526772E-06  2.54107350682834E-04
  1.56533660524563E-03  9.55563202809049E-04  1.55020277996249E-04 -1.14644824750499E-04  4.58342333870141E-05
  6.11762454867023E-05  1.26486073234085E-04  3.27680729823215E-06 -4.27987875284607E-05  5.02393760227614E-05
  5.05689380280752E-06 -1.94852296233474E-04 -8.34010361826380E-05  1.02737501656896E-04  5.28353186848183E-05
 -1.41748790160232E-05 -1.64916023117731E-05  1.01415355086432E-05 -1.12870109498857E-05 -9.96751586926519E-05
 -5.71775647555882E-04 -2.83040585595655E-04 -3.30040057731050E-05 -1.97670753813048E-04 -1.71570295900224E-04
  4.12515371579021E-06  1.72831805329690E-04  2.77064549406815E-05 -1.07491314198608E-04 -1.50425639820721E-05
  7.30184261302034E-07  5.18212121296347E-05  2.34375693605945E-05 -3.14498066214018E-05 -2.39440195559473E-05
 -1.10362246552880E-08 -5.17296078365693E-06  4.61778976067264E-06 -8.85021781933605E-07 -1.15304405704135E-04
 -1.44381106964448E-04 -4.39142008634205E-05  6.43122090976118E-06 -2.01682668214253E-05  9.84479002942312E-05
  7.33069794702553E-05  4.29771090221683E-06 -8.27415814831098E-06  1.22795604998977E-05 -1.52875903155329E-04
 -8.68404634242032E-04 -3.13361291120836E-04 -3.79996793465277E-06 -1.24877532562409E-05 -5.91982881968771E-05
* ORBITAL    1   17
  5.88605054188159E-06  4.08261072780364E-05  1.70181214054762E-04  4.77379393165656E-04 -1.68731325648662E-04
 -1.40018805719434E-04 -1.56978679058668E-04  2.93756921962769E-06  6.06565160828608E-05  6.04409012329774E-04
  3.26433189204302E-04  3.70774383929604E-04  9.80872425103811E-05 -1.30472147873113E-05 -2.29897378416506E-04
 -1.75801348428733E-03 -7.57598673939577E-04 -7.33749202885355E-04 -1.63099718323622E-04  1.22198977563770E-04
  2.49399954866438E-04  3.07116566424243E-04  1.91773425249774E-04  7.83860506640776E-05 -9.16946042924051E-06
  4.16124239767011E-05  1.01610304832345E-05 -1.71209056385255E-05 -1.37216816722809E-05 -4.38035759264047E-05
 -1.13055201872486E-04 -9.04098141193013E-05 -2.87151936307819E-05 -2.04576430169721E-06  1.29845205169301E-05
  1.47254971935768E-05  3.78334759773763E-06 -2.70819263402124E-05 -3.54147310314458E-05 -1.20798677150199E-05
  1.66861507744176E-05  2.73096924782419E-05  1.67003550142843E-05 -1.64295679111146E-05 -2.74123380987578E-05
 -1.88504955411180E-05  3.60586521102641E-06  5.88781479233726E-06  4.23451405069403E-06  1.36023145906162E-06
 -4.75685343876433E-06 -3.89536026606873E-06  1.18690395757745E-06  9.06358834856993E-07 -8.28546779227649E-07
 -9.93681043041963E-07 -4.68583285569249E-07 -5.86953550349375E-07  9.13487636833573E-07 -4.62414503411629E-07
  2.50206739022122E-07 -1.35261355782381E-07  6.67249240376133E-06  1.12048475066373E-06  2.98577153401183E-04
  2.72896703791975E-04  7.09980687007123E-05 -1.29860311631147E-05 -2.08009958687545E-04 -1.41498620650193E-04
  2.09232170700418E-05 -6.62263772121045E-06 -2.24879775587899E-04 -2.82542847956101E-04 -5.49491749843152E-05
  1.17590454295546E-04 -1.15561882891252E-04  4.47754922381381E-05 -4.18498112881826E-05  3.50201041455852E-05
 -3.15713244686637E-05 -2.99603128856765E-05 -2.89654070899255E-05 -8.05309295431167E-06  1.04358423794478E-06
 -2.97401555792063E-05  9.99653623495797E-01  5.41947858767615E-03 -1.30561885625787E-03  3.32290769034670E-05
 -3.73951447909636E-03  5.19858634252776E-05  5.57619849821331E-04 -3.27660846107346E-04 -1.04066470546230E-03
 -6.46957629378759E-04 -6.11331373061448E-04 -2.21978938605148E-04  5.64028663206640E-05  8.40425837144167E-05
  1.76275722318784E-04  1.78061231818910E-04  5.95742720146436E-05  2.90204101931105E-04  1.07940997463859E-04
 -1.24609176881234E-04 -9.57933624568759E-05 -4.97478075168120E-05  1.28011309501628E-05  1.24128565397739E-04
  3.55533776013938E-04  1.74836166625557E-04  1.09143733459315E-05  1.29518054578943E-05  1.20723983651874E-04
  6.95955694994618E-05 -1.60770443445436E-05  1.46898502773866E-05  1.52079849254746E-04  8.06885544568853E-05
 -2.31238651335922E-05 -1.19942534635508E-06  1.01868191165427E-04  2.07756735050400E-04  8.73383508778797E-05
  2.01433391390910E-05 -8.20072202755049E-06 -8.46268981117361E-06  9.70377849893853E-07 -3.75093289207464E-05
  3.90257842026881E-05  2.77402930474229E-06 -1.36539924286638E-05 -8.17642131951963E-06  2.00817285698799E-06
 -9.28109377014601E-08 -9.12093932812712E-07  1.75924722096414E-07 -4.22280752351761E-07 -6.12124011672019E-06
  9.13758732752424E-06 -2.90765036600368E-06  4.53853019011598E-06  3.23631278442332E-05  1.46554233855184E-04
  4.63404890210762E-04  9.01089234987769E-05  8.32895982170477E-05 -4.04126722817791E-06  7.54338150278776E-07
  1.70180587878231E-05  1.71999608112520E-04  8.10860479034074E-05  7.42530246964327E-05  1.16140341003012E-05
  8.15061817922927E-07  8.54706554801587E-06 -4.02142962985464E-05 -5.20481558099676E-05 -5.98202813937995E-05
 -1.42416791324295E-05 -3.39793500611267E-05 -1.06748201966318E-04 -1.19432147201066E-04 -3.69686643084261E-05
 -2.99498416369810E-06  7.20693617338879E-06  7.28830874706879E-05  1.39094655086876E-04  6.83118969395052E-05
  1.34841956609231E-05  2.26625197098688E-05  3.06612064214927E-05 -1.07777918968722E-05 -2.33598386159754E-05
 -8.17763911502565E-06  1.68074382358526E-06  3.69320845694710E-06  2.72323584170156E-06 -6.85299222970847E-06
 -1.14077466210906E-05 -7.14940076995905E-06  1.07023029759470E-06  5.06028239981277E-08 -1.03102946180356E-06
  2.06132426364765E-06  4.78609127506190E-06  3.63820983364458E-06 -2.68168324192854E-08  1.95841499719151E-07
  3.15019745783445E-07  5.88171371739635E-07  3.76654116028766E-07 -7.86988031258392E-08 -6.71379315429836E-07
 -6.34091828943863E-07  1.85795395428485E-06  2.44642175676890E-06 -2.69494275145085E-07  1.19478214102393E-07
  2.12301932843652E-07 -3.52299838569413E-07  1.97816065759454E-07  1.59866310717381E-07 -1.85028935188465E-05
 -9.57321360427325E-05 -4.10066312978656E-05 -4.23306551614554E-06  4.57661652029658E-05  4.54617677437042E-05
  8.87599548751974E-06  3.63193873820827E-05  2.25959911623978E-05 -1.77386535899019E-06  3.49068221012180E-05
  1.84409206879232E-05 -3.41900096673141E-06  1.47473717098262E-05  1.21008679988646E-05 -1.65541442947901E-05
 -9.37207758338196E-06 -8.69900289808812E-06 -2.67800649477051E-06 -8.05048436720032E-06 -6.51300370590639E-06
  1.21058760703600E-05  6.09283321371322E-06 -6.40530731398745E-07 -1.13451917406141E-06  2.85231189931115E-06
 -1.28756641324443E-06 -1.23513557576680E-06  9.92323034480433E-07  7.39805598358633E-07  1.34856653357735E-05
  7.56869813533980E-05  4.09543755389891E-05  6.97999821519598E-06  2.93715995699094E-05  2.72972257095860E-05
  5.06723404102192E-06  2.45211232404613E-05  1.63234972070039E-05 -1.51315573021580E-06 -3.80471196247634E-06
 -6.34945852044574E-06 -3.26166237024588E-06  9.47773032201320E-06  6.45039820418219E-06 -2.11126977791163E-06
 -1.71837890185058E-06 -8.41731781674258E-06 -4.38177029243462E-06  1.30500361148438E-06 -5.32337012486691E-07
  2.47671954675642E-06  1.93597043567153E-06  1.64922923280528E-06  2.86166752077765E-07 -2.32576490924503E-06
 -1.42173437990044E-06 -1.01879669135764E-06  1.83477981478248E-06 -1.51688593803334E-07  7.41355238973610E-05
  4.22173538751802E-04  2.24444455630845E-04  3.19058475173843E-05 -2.15771289811661E-04 -1.25807009571055E-04
  1.07309295700999E-05  2.65933078216539E-04  1.68535345401661E-04 -3.95744676469424E-06  1.82416508704712E-05
  6.02386773213944E-06 -6.11151500505115E-05 -2.47496903066929E-05  2.76840838487802E-05  1.02740693662604E-05
 -1.77227681106315E-06 -2.18935875639194E-05  1.82817148678488E-05 -5.74800599068107E-06 -6.69863629370973E-05
 -3.86536822725991E-04 -2.02242933801485E-04 -3.08907411721491E-05 -8.32958604168947E-05 -3.14042757807839E-05
  3.52184368581435E-05  1.04064023148965E-04  5.90979023701636E-05 -2.63204987098429E-05 -9.18714455456301E-06
 -4.54363339991029E-06  1.92111055642215E-05  6.48718617685476E-06 -6.95794585930650E-06 -1.35885443029568E-06
  1.03749604847231E-07 -1.16718350142873E-06  5.41705736538372E-07  1.52079244137542E-07  1.62197718273780E-04
  3.85962554871183E-04  1.40139220124578E-04 -2.78734903566421E-05  1.52012251132360E-05  1.55934346036967E-04
 -4.38620436565684E-04 -2.43197428153110E-04 -8.73549348341160E-05 -2.84227388950846E-05  8.45588269994283E-05
  1.01853957916823E-04  2.69171727853015E-05 -5.28705425278339E-06 -1.14841161840521E-05 -7.02669419995791E-06
* ORBITAL    1   18
  2.91197069327600E-06  2.00631540365738E-05  8.24336479096810E-05  3.11084897051330E-04 -5.63544069260930E-05
 -1.33200166645008E-04 -1.63447076203298E-04  8.60708556008300E-06  1.52487916042390E-04  1.17384272404418E-03
  5.38934500581679E-04  5.71056441787500E-04  1.43468390587462E-04  8.74034522662429E-06  1.53339704267848E-04
  1.09961881876577E-03  4.66309010535923E-04  4.53903205354158E-04  1.02370345455395E-04  6.36032671723548E-05
  1.39644523281668E-04  1.58319801222978E-04  9.02549483655501E-05  3.43838208420437E-05  1.30538559567728E-04
  2.36920783687866E-04  2.76140293891109E-04  1.70274856173452E-04  6.98312075275629E-05 -8.66160194634743E-06
 -6.70745191340935E-05 -3.00873552124869E-05  1.44413935818591E-05  1.76605076774786E-05  1.87971045863907E-05
  2.89327635852109E-05  1.52798529184738E-05 -5.83390671396824E-06 -5.16035216590485E-06  2.75827203291231E-06
 -1.63884805481685E-05 -2.40628737463729E-05 -8.26693558432232E-06 -2.32957138944681E-05 -3.90603651175874E-05
 -2.32579323603149E-05  3.42616618794566E-06  2.95719336924991E-06  4.57360223905454E-06  5.16383738945256E-06
 -2.04595700010888E-06 -6.41472367806899E-07 -5.57491121216941E-06 -5.24670360966622E-06 -3.97251562455109E-06
 -4.50980233588753E-06 -2.37661268246801E-07  9.37744283924379E-07  3.68692461064006E-07 -6.66085610092992E-07
 -6.99905797579084E-07 -4.84870069343945E-07 -2.44086237279844E-05  9.99699837712690E-01  5.62369022177771E-03
 -1.17657867205443E-03  7.43591087347571E-05 -2.55513132475352E-03  3.52252079050664E-04  7.21710920268643E-04
 -1.54175055230341E-04  2.89201855207017E-03  6.25379668469870E-04  2.85705804581842E-04  3.60985316888018E-04
  2.00550092899377E-04  2.67818522022272E-04 -1.05434846404999E-04 -1.30332597768104E-04 -1.30547494465165E-05
  1.83332464641746E-04  1.13185566602809E-04 -1.67611196588999E-04 -2.03689990726980E-05 -2.51301711680625E-05
  8.72042178049983E-06  1.19468015063830E-04  3.59971165599104E-04  2.99255932377533E-04  7.35477955558048E-05
 -9.49485550481361E-06 -6.92674007881352E-05  2.56910804443949E-05  4.76444112357934E-05  1.32692777829220E-05
  3.20165870683045E-04  3.18294058712117E-04  3.50469888251144E-05  1.21570315142398E-04 -1.17945880448836E-04
  5.42789793416639E-05 -5.89762884593389E-05  3.66042369986412E-05 -3.23977395383294E-05  4.09929018262189E-05
  1.89301523087745E-05  4.63205542978655E-07  2.09988169497762E-06  1.97692803073861E-06  3.70009638900678E-05
  6.38249461296221E-05  5.06796345971280E-05  1.46354640703892E-05 -5.74305055359436E-06 -1.03010008932101E-04
 -1.49407166124749E-04 -4.19255080785597E-05  9.81863675820652E-06  1.31292768132911E-04  9.08978211362440E-05
 -5.26740194022260E-06 -9.08943369804826E-06 -1.32663619381402E-04 -1.08454990197452E-04  1.75723404681636E-06
  1.96952713902919E-05 -1.89572115455568E-05 -7.40283386658221E-05  5.80601495407876E-05  8.46612791793567E-06
 -1.83054137969453E-06 -2.62231681374871E-05  1.03446262448429E-05 -5.42833072778913E-06 -9.19131280266104E-06
  2.20441838971403E-06 -7.13763319097371E-06  3.04607676967331E-06  9.21784962874199E-07  1.62967535028003E-06
  1.62946531331921E-06 -1.84778838563978E-06 -1.83713477614632E-06 -1.29706351722938E-05 -5.51091722738299E-05
  7.67072421345589E-05  2.60593414906250E-04  7.79955829919129E-05 -7.72616531917459E-06  4.57892020641527E-06
  7.94437524471048E-05  4.92478223148640E-04  1.71974565476713E-04  1.54090978061847E-04  2.53929019722696E-05
 -1.64142138984776E-06 -1.99154587859943E-05 -3.88496234073378E-05  2.41006379598740E-05  2.60978683230927E-05
  3.00721568343150E-06 -1.91944614738126E-05 -4.84475151576287E-05 -4.06704436152517E-05 -7.75090834983472E-06
  6.77445665197702E-07 -1.49519482032030E-05 -8.36336460121739E-05 -1.41202100804758E-04 -7.13685071135591E-05
 -1.73093561874955E-05  3.02362781438667E-05  1.07402514300207E-04  1.38659788686810E-04  5.32142484327190E-05
  8.47288370519312E-06 -6.70565645351959E-07 -1.70688532062261E-06 -1.33957541615956E-06  6.44258112862983E-06
  8.88560394931565E-06  3.87274171863352E-06 -2.81105101977763E-06 -2.89327580112736E-06 -3.07303345284471E-07
  5.18611363183643E-06  8.57457474328953E-06  5.16099101463289E-06  5.33658091478060E-07  6.18597102330773E-07
  9.28251380065676E-08 -1.39150749346267E-07 -1.14851213604742E-06 -1.25106258454141E-06  1.54240606997748E-07
  2.85233428143749E-08  1.34351485144889E-06  1.86509046405139E-06  3.50334918871926E-08  1.62776689393282E-08
 -7.69297303653702E-08 -1.47596581948275E-08 -1.27919990940210E-07  7.90506417409458E-08  6.48799280904859E-05
  3.91949830109319E-04  2.24911428024383E-04  3.08224567147161E-05 -7.71799994383089E-05 -6.49740453733596E-05
 -8.94339580263869E-06 -5.27655316452270E-05 -2.51845567928456E-05  8.58486395170265E-06 -8.61047510842861E-05
 -7.53763853455768E-05 -1.28668939149026E-05  2.84220072622176E-05  1.45861128009845E-05  2.59838067621937E-05
  9.52892742111321E-06 -3.75371324944129E-07  2.54522088908635E-06  2.03221865219459E-05  1.20469558228906E-05
 -2.70948386775913E-05 -1.79119083204695E-05  1.07204499816717E-06 -8.39031922223935E-06 -3.79613557814069E-06
  4.08828505677299E-06 -3.67764045919129E-06  2.21805312119771E-06  4.22051056006739E-06 -4.45672522363438E-05
 -2.24112601152061E-04 -9.35357761495586E-05 -8.06926264027958E-06 -2.42861977416549E-05 -9.47606025686057E-06
  4.78228327012226E-06 -5.49638806644847E-05 -2.75749253470574E-05  7.62512305124306E-06 -2.47718123594821E-05
 -1.62544202998050E-05 -6.32533332425396E-07 -3.71872196677331E-06 -4.96334555489025E-07 -1.00435430632445E-06
 -9.20085958280713E-08  1.15186038933054E-06  1.77645189804403E-07 -1.24679136869640E-06  1.19849598449835E-06
  3.00171428943755E-06  1.13567953798952E-06 -1.32323385073416E-07  1.16709982318370E-06  4.56242603084350E-08
 -1.89185928430933E-06 -1.13254509383201E-06 -2.29711917802407E-06 -9.45056928710460E-07 -1.59713595110468E-06
 -1.50995802752431E-05 -9.52340608284701E-06 -4.77359787738708E-06  1.48528960376910E-04  1.03709705890753E-04
  2.11423498762110E-06 -1.55284662509405E-04 -1.03234696592293E-04  1.89193041744323E-06  5.09867018360612E-06
  4.57951179334367E-06  1.00019986262928E-05  3.72673813400261E-06 -1.02060748635831E-05 -5.03961996228033E-06
  5.32053205536555E-06  5.38465285443141E-06 -8.03432031718144E-06  5.21582144970084E-06  2.60004590922635E-05
  1.52231500923661E-04  8.23855480892240E-05  1.42160666929546E-05  3.11467462132532E-05  2.15787432164856E-05
 -3.08914105851141E-06 -4.27656754221285E-05 -2.16787401958990E-05  1.42491057507388E-05  5.66780257070810E-06
  2.20938482096803E-06 -6.37591796091570E-06 -2.93016508682031E-06  1.43472966928815E-06  1.04712004663881E-06
 -7.18301149703593E-07  2.56052690968840E-07  4.50345947175576E-07 -4.39483726319022E-07  8.37411782371338E-05
 -4.27160496242210E-04 -2.07070392538861E-04 -6.55940031227531E-05  8.98445784316661E-05  1.09571566618426E-04
  3.51678601047533E-04  1.43518043897844E-04 -3.13391738237691E-05 -6.48349347669202E-06  1.34680840095023E-04
  1.01720297848724E-04  1.79012323329027E-06  1.57713250319003E-05  9.68143511305513E-06  1.05009558254026E-05
* ORBITAL    1   19
  1.93987557969691E-05  1.37843686934586E-04  6.82172192041017E-04  2.43760788639255E-03  3.30059497725893E-04
 -3.91651443522613E-05 -6.43432549774065E-05 -8.97575363206916E-06 -1.77753970858411E-04 -7.56570659146988E-04
 -1.26907768827186E-04 -5.20187266273441E-07  2.37189535931480E-05  4.71154278057611E-06  1.13997281349771E-04
  4.06860205748323E-04  2.58251327526444E-05 -7.79505689953926E-05 -4.20464018777033E-05 -1.98260833027247E-05
 -5.30047773511757E-05 -3.52140831300280E-05 -1.67213065490726E-05 -8.68039902991157E-06 -1.14841934378360E-04
 -1.70696346580774E-04 -1.03844103238354E-04 -1.45253678124626E-05  7.62925920057171E-06  8.70802044047812E-05
  7.31707515344183E-05  3.78420402741339E-05 -6.34170782386807E-06 -1.27168715992630E-05 -1.92147673715348E-05
 -2.68085397297534E-05 -1.30374310526254E-05 -1.50582962574618E-05 -2.63933284315582E-05 -1.98206411465379E-05
  1.57717623885413E-05  2.41832546273454E-05  1.53266576409396E-05 -1.25445928419189E-05 -2.97595010772825E-05
 -2.75452688427973E-05 -8.88726135280339E-06 -1.17463290813885E-05  2.00661423043309E-06  1.84881708286839E-06
 -2.89032965838637E-06 -4.24879148544362E-06 -1.59234074930658E-06 -3.20832063983868E-06  2.04595861513875E-06
  4.01587698424365E-06 -2.04923948541493E-07  7.27872972771743E-07 -2.58895643235698E-07  6.70889295129026E-07
 -6.72063443578803E-07  5.04170013174350E-07  2.81683705568434E-06  2.14370938738302E-05  7.77269510307331E-05
  2.16706962441306E-05 -4.01914313470183E-06  7.89885322578569E-07 -2.20138997205344E-05  4.41958522317658E-05
  3.12377791638425E-05  1.17919296831436E-05  1.84372275668389E-04  1.82831241124998E-04  2.95276398811882E-05
  3.81190855087817E-05 -2.59990990114767E-05 -4.32149926744264E-05  3.30019861846388E-05  6.38752897949435E-07
  6.23637305266263E-06  3.58309414152497E-06 -1.35562799275114E-05  5.65660858109885E-06  5.75316417036515E-06
 -1.85360110357990E-06 -1.32330719411949E-05 -5.88281603182799E-05 -4.44941388930154E-05 -1.66219216129477E-05
 -2.20677519605735E-06 -4.40459843158429E-05 -4.71918030303250E-05 -1.31992816581421E-05 -5.09510779045952E-06
 -2.37224883219737E-05 -1.28463152162165E-05 -1.61106015418747E-06  1.42675537317874E-05 -1.01714772946103E-05
 -7.71753272365695E-08  2.30275564472790E-06  2.06492392734628E-05 -2.09096797775467E-05  8.19201334272249E-06
 -2.69142727883245E-06  8.60539944067970E-07 -1.74472496209358E-07  8.07361510200252E-06  2.85480578621862E-03
 -1.62840452970000E-03 -7.18059811206638E-04 -5.35612681856849E-04  8.34020962834926E-02  3.18425340755824E-04
 -1.86991427861602E-04  8.61980425678346E-06  8.65858349674144E-01  6.04895428585865E-03 -1.47180934414724E-04
  6.64015673842027E-04  4.93266043382488E-01  4.37281252377569E-03  7.66635381216634E-04  4.98144293363061E-04
 -1.67739587985971E-04 -1.32424769667302E-05 -3.55216369495520E-04 -3.26580282839448E-04 -1.10258625123124E-05
 -1.87743847558116E-04 -3.60668795634682E-05 -8.68324258021088E-05  3.22076700001929E-04 -6.85710814977791E-05
 -1.91066758441886E-04  9.09416000875667E-05  1.34344622466613E-04 -1.80696504593735E-04  1.23401705289811E-06
 -2.99120350106606E-04 -5.93695800347054E-05  6.64348524205499E-06  4.71171627763623E-05  2.33194180602435E-04
 -3.53363632062691E-04 -1.17923848095067E-03 -1.29901575529132E-04  9.87289214045949E-05 -4.64749111403958E-06
 -5.12885255359109E-05 -9.89225929287544E-04 -6.11874736970660E-04 -6.53389339202392E-04 -1.30605552270124E-04
  6.20827079547099E-06  1.19266211029542E-04  7.61379283147071E-05 -2.54155902117362E-04 -3.45558885037294E-04
 -8.53432878131531E-05  2.89033738444251E-05  3.96914052701661E-05  2.35181173780596E-05 -2.07442563718868E-05
 -1.54576357268385E-05 -6.26260281014783E-06 -3.17185468418899E-04 -3.99063182983480E-04 -1.64017732594472E-04
 -3.14066164900047E-05  2.74416510642918E-04  1.68213774745397E-04 -8.21827356600780E-05 -1.58431117587569E-04
 -5.60515562929939E-05 -1.93999567716134E-05 -1.91331504067811E-05 -2.15141558749993E-06 -8.83601658124009E-06
 -4.20674986549889E-06  6.19970450948559E-06  3.48671947590361E-05  5.10107915409401E-05  2.64931765408468E-05
  3.00650772747262E-05  6.28520673827485E-05  4.63552683859504E-05 -1.21251534110946E-05 -1.52783183040965E-05
 -7.86846649082106E-06 -7.40910765897279E-06  1.70982562525147E-07 -6.57167305896614E-07  3.64557843032372E-06
  6.56200158513563E-06  9.12711165305324E-06  1.37523622432370E-05 -1.58712155720804E-07 -1.92250880804597E-06
 -3.73236515853872E-07 -2.32840607848150E-06 -6.28703192488509E-07 -1.04250186422580E-06 -2.57669209634423E-05
 -8.02468597596413E-05 -3.84645656776013E-06 -8.91290523847665E-06 -1.01115394266606E-05 -2.48199438003106E-05
 -1.93503400886843E-05  1.55231369375295E-05  5.86569449477736E-06  4.83755119098137E-06 -9.87346217823040E-05
 -1.08393401492963E-04 -3.03230742886276E-05  5.22244382462212E-05  3.44523349530779E-05  8.91284401411853E-06
  5.83907611472005E-06 -1.12997060709847E-05 -5.66690628769615E-06  7.26527590598342E-05  4.33008341169585E-05
  5.47640868295080E-05  3.02712147340333E-05 -1.08765068214994E-05 -4.96435340181946E-06 -1.31330914158642E-05
  6.41159177765763E-07 -4.84674063747830E-06 -8.56042434086338E-06  5.58086158051931E-06 -9.92958323687338E-06
 -9.80080004334122E-06  3.54406695275526E-05  1.20633795663422E-05  9.40409797702196E-05  6.72353418098829E-05
  3.29198392013823E-06 -3.10894990678053E-05  5.40818003940609E-06  1.35302023143594E-05  5.03534022300144E-05
  3.98233142791444E-05  2.37120753069752E-06  2.36893032011230E-05  1.41485054494155E-05  1.15994259448091E-05
  5.96848843900634E-06  3.55020052271901E-06  2.27670397778934E-06  2.90990702465077E-05  1.72784091630650E-05
  1.89714568553358E-05  7.70027715766911E-06  5.30225447163720E-06  7.82823107867835E-06  1.36730603514263E-06
 -5.29126223214033E-06  2.14826352401530E-06  9.56771280162854E-07 -3.13835946229260E-06 -1.15550850537613E-04
 -7.01701145472911E-04 -3.75970753545452E-04 -2.06610759649297E-05 -1.30790044991982E-04  7.37415809537256E-06
  5.91548505147907E-05  1.96942494301903E-04  1.02562654178348E-04 -1.53536168768801E-05 -5.03773651510701E-05
 -3.23475352880322E-05  5.85846245291489E-05  2.86495204979388E-05 -1.48308639220616E-05 -2.97883299487914E-06
 -7.77707050668867E-06  5.45645737508798E-06  4.02833885197913E-06 -1.43236631187079E-05  4.12389821398571E-07
 -2.37499166670978E-05 -3.89511471624288E-05 -1.53610661685672E-05 -1.63123305179259E-05 -2.78459488852400E-05
 -3.27263368689131E-06  8.02041618661771E-05  8.62954161278326E-05  1.23691750024099E-05 -2.50478438380989E-05
 -1.46215349363137E-05  2.59034367815409E-05  1.84241571536618E-05 -2.24254957771439E-06 -6.79134788398532E-07
  4.77210052982519E-06 -8.93969258190175E-06  3.83991639469733E-06  3.07990542121091E-08 -4.48198812704023E-04
 -3.82858665845798E-04 -1.58607234083954E-05  9.03713377082599E-06  4.26243338346194E-05 -7.74001366135596E-05
 -5.06852471271931E-05  8.81141528834722E-06  8.13957165341610E-07 -1.25851106054903E-05  9.88863876517497E-04
  1.29340894900184E-03 -1.37632619284665E-04  2.07192338254294E-05  8.95542184539662E-05  9.93849844253429E-05
* ORBITAL    1   20
  2.63094311199462E-06  1.87949615501368E-05  6.43638783479532E-05  1.23752543494011E-04 -5.03472558799061E-06
  2.47950442319385E-05  6.41578148254995E-06 -2.51176981551944E-06 -9.50230829347421E-06 -1.73916072841927E-05
  4.96317998746546E-06 -9.35890451907910E-06 -7.08712277819517E-06  4.47250125337107E-06  7.13518366797346E-05
  4.14940516519241E-04  1.63055611457491E-04  1.49197246837555E-04  3.29516052920528E-05  2.57009930200410E-05
 -1.92081253030129E-06 -1.49981376510862E-05 -1.88523666459503E-05 -1.10466662189009E-05  2.49143232321628E-05
  5.87348216576513E-05  6.07565404286121E-05  2.83102908231647E-05  8.24430288812403E-06 -4.94148135786499E-05
 -4.55991462965344E-05 -5.57753236394088E-05 -3.30357411544642E-05 -1.29795441444684E-05  8.45005643412108E-06
  1.29702003163701E-05  7.90425979562684E-06 -1.14309809598378E-05 -1.81581740170007E-05 -1.17822619565484E-05
 -8.30468201275959E-07  7.97616356132064E-07  7.46054599091052E-07 -1.32543853587747E-05 -2.11205441821661E-05
 -1.34248629985794E-05 -1.86695657246573E-06 -2.41543898530217E-06 -4.09475233119740E-06 -5.03782627861331E-06
  3.49973491909503E-07  6.23941810098273E-07 -3.79837674135473E-06 -5.00244137980171E-06  1.12120695879564E-05
  1.47269094378382E-05 -5.45691408734823E-07 -1.36174212722064E-07  1.80518582098252E-07  1.17866157338293E-07
  1.00840220619239E-06 -9.95382289894024E-07 -3.59430404808826E-06 -2.71033979513297E-05 -1.39109821498990E-04
 -8.53118149162490E-05 -1.81902200026879E-05  2.11463864408144E-06  1.28532288420817E-04  2.84658132279583E-05
 -2.25332990537830E-05 -8.71432194603105E-06  3.14828687622117E-05 -1.63349086705152E-05 -7.95441165650179E-06
  1.72385971320610E-05 -1.38623963292166E-05 -8.10639831229852E-06  3.75681046828657E-06 -1.29419731409748E-05
  7.43668830664652E-06 -4.99279163473150E-06 -2.41254118558539E-06 -1.27534223162139E-06  7.02519243507461E-07
  6.37578131249092E-06  4.81393599039663E-05  2.13215769056472E-04  1.25647955240096E-04  2.24480750266609E-05
 -7.05216162118275E-06 -4.40475857642909E-05 -1.55576988868970E-05  7.20212708067036E-06  8.34395826449697E-06
  1.32156181447410E-04  4.94374389670132E-05 -1.36695194006807E-05  1.62213434971317E-05 -7.21987185047159E-06
 -1.90831725954342E-05  7.79538425570388E-06  3.59589243092068E-06 -3.33395177430391E-06  3.32282480774532E-06
 -1.43109482404802E-06  3.75060533712404E-06 -9.19562609364201E-07  2.52856120274314E-05  2.19879732289949E-03
 -5.44856645616548E-04  5.78260690293679E-05 -2.99301826443824E-04  5.02020277352392E-01  2.95469779974669E-03
 -3.58581332636271E-05 -6.17736445737647E-05 -4.64066139954300E-01 -2.96558197283801E-03 -4.14377102287468E-04
 -2.31525447455946E-05  7.29745845042949E-01  4.17476267761532E-03 -8.03987247770842E-05 -2.01940064971144E-04
  1.76012050398001E-05 -4.62855895199178E-05  1.99452706730935E-05  6.41937359563423E-05 -8.60843279288088E-05
 -3.04444020202085E-04 -5.77799675272618E-05 -2.78198920631312E-04 -3.36230546418518E-05 -1.11357492637680E-04
  1.64781554043026E-05  5.61369016305252E-05  1.15079131550717E-04 -9.22093599531551E-06  5.41330071359828E-06
 -5.27406703710935E-05 -6.63549390850007E-05  6.50572577968041E-06  4.74185262179614E-05  1.39735811197571E-04
  4.24144896655874E-04  1.56922988008836E-04  4.99225936027185E-05 -3.86692887590217E-05  3.72724565188187E-06
 -4.91474341242154E-05  2.01495929918662E-05  1.39358239815279E-04  1.77491884369679E-04  3.30146259434543E-05
  6.43540055903751E-06  7.33300173130895E-05  4.23172934311059E-04  1.48478965032373E-04  1.33657250276499E-04
  1.87964805514967E-05  2.65081771615323E-04  2.33217993943088E-04  1.39361719033491E-04  1.48600575341407E-06
 -6.21387393607633E-06  7.03239304676798E-06  4.53943522750408E-05  9.36708351300991E-05  4.52365999346522E-05
  7.02201215824262E-06  9.24981041977632E-06  1.13979606554481E-04  8.67081103647928E-05  1.50396814174693E-05
 -3.14378784621934E-08  3.52660736383605E-05  5.17114326130065E-05  2.69243674831353E-05  2.15130765478623E-05
  2.72255561723949E-05  1.21552717455575E-05  1.95337621700657E-05  3.38340960075329E-05  1.96770025788187E-05
  6.51621908162477E-05  9.22808699108238E-05  4.52230897381848E-05 -5.84789156044958E-06 -4.87982728187037E-06
  9.25142568498288E-06  1.03738062849151E-05  3.54866247551852E-06  4.78438149949899E-06  1.30474967475217E-05
  1.53003494420576E-05  2.77466304507120E-05  3.04285907117280E-05 -2.68832887084654E-06 -6.85569893517399E-07
  3.90448685322414E-07 -7.74396811515675E-07  3.82931913585730E-06  3.47163350172963E-06  4.35510602144477E-06
 -7.08308205731437E-06 -2.83481932188530E-05 -2.57540155398880E-06 -6.41383480698897E-05 -4.56323677883723E-05
 -3.17821084181433E-06 -4.71178462067819E-05 -1.55013767563888E-05  9.93043569779698E-06  1.39482301615477E-05
  3.82558648091285E-05  1.89662048752813E-05 -4.29705542300292E-06 -2.26960264108052E-06 -2.75019785815906E-05
 -1.57106326522495E-05 -1.08442068966832E-05 -5.71977100919730E-08 -2.03888481657224E-05 -1.11362355995480E-05
 -8.52133143719235E-06 -5.08387916396339E-06 -4.65390666994661E-06 -9.26819399518641E-06 -5.69515578815354E-07
  7.93918379697912E-07  5.91383058651863E-06 -1.19259042721081E-06  6.01992502384883E-06 -1.74445553849964E-06
 -7.70962468685479E-06  7.34976213610655E-07  2.92576038999526E-06 -4.56294880536201E-06 -1.20341748752528E-06
 -2.35578848584581E-06 -2.14869234952245E-05 -9.05638133847206E-06  1.48314463216068E-06 -2.56697257101520E-05
 -3.12003218170389E-05 -2.16607589543563E-06 -4.98744264945924E-06 -1.39403538188314E-06 -1.43744100767146E-05
 -7.40920372199099E-06 -7.81840822378968E-06 -5.27318774214359E-06 -8.57619721486977E-06 -6.06786351321174E-06
  6.15027997844729E-06  3.19355426869646E-06 -4.36983093322940E-07 -2.91614675057826E-06 -2.31770844954175E-06
  1.18127843372502E-06 -1.46325116358763E-06  1.35484633617769E-06  3.33545776864283E-06 -6.68623978673274E-05
 -3.68836392091350E-04 -1.81338232891805E-04 -9.22100047023981E-06 -1.82790415280174E-05 -6.45376380465418E-06
  1.57779173814178E-05 -2.55806119008647E-05 -4.53302701933099E-05 -1.12011661406879E-05 -2.10076687349585E-05
 -1.57934449673229E-05  3.78600016918550E-05  2.14695545377978E-05 -2.42046588755496E-05 -1.38358942025527E-05
 -7.62891908534104E-06  2.68778243079636E-06 -1.11584007197408E-06 -8.16337496061577E-06  2.36987306080292E-05
  1.42456645491866E-04  8.59541317017946E-05  1.89503426990284E-05  4.81434254575615E-06  6.44016431545070E-06
 -1.08008272597745E-05 -4.69543042172902E-05 -5.35519242436262E-05 -1.93104924425596E-05 -4.07028586162496E-06
 -2.72878744831164E-07  1.52126699233469E-06 -1.30585210250500E-08  2.69132059566215E-07 -1.26281694688211E-06
  8.72743122195319E-07 -3.18552265823427E-06  2.03085226354156E-06  2.60437362950194E-07  4.62303213237294E-05
  3.43971641379348E-05  1.35343014178316E-06 -4.57472398659296E-06 -2.17194595561423E-06  3.42406904027698E-05
  4.55197689865266E-05  3.86077129050453E-06 -1.22321471128369E-06  4.92884728424288E-06 -2.77512415708795E-04
 -1.98921955124939E-04 -6.95694499005625E-05  1.21139637420522E-05 -3.97054707215918E-05 -1.27624142466448E-05
* ORBITAL    1   21
  2.33731826274488E-06  1.60824161832374E-05  1.40930907570038E-04  6.47667081186123E-04  1.71926355160319E-04
 -3.21581522108754E-05 -3.96352079708134E-05  9.71859094202451E-07 -4.35353981952259E-05 -3.00438366001577E-04
 -1.03362223933989E-04 -6.46011294429576E-05 -7.95838118639340E-06 -3.88859050954143E-06 -2.80748614172368E-05
 -2.45813205214309E-04 -1.23145600465615E-04 -1.27177215117070E-04 -2.79321279794823E-05 -1.08019374148437E-04
 -1.79464319778116E-04 -1.65085312651123E-04 -7.47293959216170E-05 -2.31542091301183E-05 -2.55490255616984E-05
 -2.52314310057288E-05 -1.36652365529868E-05  2.70508433509084E-06  4.32125003916234E-06 -4.27351063438812E-05
 -6.34879281532032E-05 -5.01905826118970E-05 -1.63235757823188E-05 -2.51866154161287E-06 -2.56376104730613E-05
 -4.12596198042700E-05 -2.68459846334368E-05  1.46671970614336E-05  2.36269869645934E-05  1.51982250776663E-05
 -1.49152263690940E-05 -2.63847154092268E-05 -1.90313876475660E-05  4.00468036635998E-05  6.37727157338910E-05
  4.06483214605207E-05 -1.37324538736710E-06 -2.00863396771997E-06  9.59590992114641E-06  1.20788608399813E-05
 -2.61075238754852E-06 -3.81487913127944E-06  1.46439653885865E-05  1.88052844243077E-05 -1.25263368644844E-05
 -1.55032178474354E-05  9.19048567482226E-07  6.43986456173331E-07  1.70253583149109E-07  4.81955408009164E-07
 -1.91983156319268E-06  6.03771014886773E-07  3.36190200050303E-06  2.58162064681861E-05  1.00268141038387E-04
  4.69976919607893E-05 -1.48961367071209E-06 -3.97528092686262E-06 -7.54849747821861E-05 -1.74482859936961E-05
  1.87142614096038E-05  7.52483136570282E-06  8.82396446561130E-06  2.54797413759012E-05  5.75200061508730E-06
 -2.00657013221962E-05  1.19544561018816E-05 -4.46814914718856E-06  7.27986413456966E-06  1.91844466533318E-05
 -7.09026021349312E-06 -1.35910855335705E-07  6.82795836202826E-06 -8.75857673705540E-07 -6.98456957880291E-06
 -1.04177720109265E-07 -7.90863965305287E-07 -2.06871284419306E-05 -3.13182477803489E-05 -1.70708706962724E-05
 -2.50801662809157E-06 -2.71514644077613E-05 -1.85228360686275E-05 -7.58340578398691E-07 -5.48530460473924E-06
 -3.56983157584985E-05 -2.23131189715301E-05 -9.28714010564185E-07 -1.56951484305130E-06 -2.83072253907993E-06
  3.91494908863325E-06 -1.35765168347736E-06  1.60183692103260E-05 -1.63161504072991E-05 -3.43948477766067E-07
 -4.26846896334274E-07 -2.67751693594677E-07 -2.53523942343697E-06 -6.16776527055894E-06 -4.37989065460967E-04
  1.71636403922086E-04 -2.34088376034680E-05  6.71582095474071E-05  8.60769604518199E-01  4.96592993583740E-03
 -3.10881685055082E-05 -1.74180014356715E-04  1.86741585147169E-01  1.07867820533965E-03  7.45876867009724E-05
 -8.25580548174848E-05 -4.73409077939821E-01 -2.72453736704328E-03  1.94477027926585E-05  1.11522686152229E-04
  6.57566169945464E-06 -1.69950368615181E-04  3.07917991606917E-06 -5.90952202183226E-06  6.01550053515917E-05
  2.55066191865152E-04 -3.75879323954194E-05 -2.96886057723323E-04 -1.70743110086489E-05 -7.84950823031105E-05
  6.56919066499744E-06  6.49356982220602E-05 -7.09905520819856E-05  9.49437063786132E-06 -2.74785828334431E-05
  4.23118412310378E-05 -1.01093558225585E-04 -4.57394309167869E-06 -3.23748702353251E-05 -1.75164413813612E-04
 -7.55359531420219E-04 -2.47984630732916E-04 -9.43287992442961E-06  2.41080943723346E-05 -1.13487636634833E-06
 -4.45949403790278E-05 -1.89886465404800E-04 -3.14382120589159E-05 -2.25855860864931E-05 -6.31566716599915E-06
  1.37097603657374E-06 -4.76880298139410E-06 -2.71726750422239E-05 -1.75537101799627E-05 -2.41758079871054E-05
 -1.08254550584919E-05  6.92031059637305E-05  1.57069174704045E-04  1.26819540455837E-04  2.34549413145130E-05
 -9.94854170879360E-07 -7.22630627775160E-06  7.98122742589991E-06  4.95989229852734E-05  2.58331113712676E-05
  1.99985782905617E-06  7.83393201192303E-05  1.65209941161591E-04  1.54453762061781E-04  4.29724105107912E-05
  6.40903028613919E-06  2.03082700502462E-05  3.27500083924916E-05  1.97674674870187E-05 -2.61201334558981E-06
 -9.23529147894680E-07  1.42120581042189E-06  2.09107909335442E-05  3.17419353559872E-05  1.87230443210657E-05
  1.52850177509038E-05  1.60779339997644E-05  3.75038825426033E-06  3.18975533733946E-06  4.12106498262211E-06
  3.16190038987127E-06  3.73328570457617E-06  4.02310524017105E-06  5.38232770096692E-06  9.69232875561190E-06
  1.08595890513127E-05  1.65224796060484E-06  7.81242744461256E-07 -8.42270470751686E-07  6.30594418503528E-07
 -1.24717624047326E-07  5.15866226816311E-07  1.54668850223181E-06 -8.68285187828738E-07  7.13227776053947E-05
  3.92287074751404E-04  1.93503215223911E-04  1.89246322537542E-05 -7.27112420419806E-05 -3.87866443507162E-05
  6.17403174052271E-06 -1.88943879608441E-04 -1.32888032011028E-04 -8.00353637225133E-06 -4.73983851928703E-05
 -1.43861859809352E-05  1.04752335853051E-05  4.81727667858581E-05  2.66062990868435E-05  4.85250941672143E-05
  2.76759107051085E-05 -1.47544511716919E-05 -7.18269621315140E-06  6.81639732555090E-06 -3.51568905019657E-06
 -3.37670335959626E-05 -1.57771688375801E-05 -1.47448573684927E-07 -7.54199759311593E-08  7.76984972074338E-07
  1.26578531917295E-05  2.50258048371032E-06  3.60451760691630E-06  9.88347845201290E-06 -6.56959486563236E-05
 -3.33116810337689E-04 -1.39239921653628E-04 -8.76713700397279E-06 -5.54725906871656E-05 -3.15893721648933E-05
  5.35022638087889E-06 -7.71512191706374E-05 -5.12152819992646E-05 -2.28130739295405E-08 -7.21599434836158E-05
 -4.37253429575842E-05  5.87556873083579E-06 -1.02110162026888E-05 -4.08147623132955E-06 -1.60712921152100E-05
 -6.79759670116628E-06 -3.80997696617746E-06 -2.27504664968210E-06 -7.81378559178178E-06 -3.21573653797141E-06
 -4.10818449415035E-07 -1.24312805135102E-07 -1.77579206076489E-06  6.24030523600232E-07 -2.05643341781323E-06
 -2.37727556190380E-07  6.65535091552727E-07  1.05623449767303E-06 -8.74549619277923E-07  2.01252772692888E-05
  1.06107799479031E-04  6.64566991361845E-05  1.74110084989255E-05 -8.29365521010165E-05 -1.42457761882242E-05
  2.32319567772676E-05  8.43704980537461E-05  3.68560504903681E-05 -7.56412293525521E-06  1.91656050247083E-06
 -6.21427539791848E-06 -2.24521877110700E-05 -9.79816371732654E-06 -5.40767408339539E-06 -3.19276309342574E-06
 -3.41309410654703E-06 -3.94948556632920E-06  1.00427639391970E-05 -6.22804669972537E-06 -2.40645603994349E-05
 -1.45922748283665E-04 -8.65174123432893E-05 -1.72063908777065E-05 -5.43222477614637E-05 -5.92091906234923E-05
 -6.40253295959665E-06  4.84558890778163E-05  2.16609295774275E-05 -1.92199432924538E-05 -6.87598103612704E-06
 -1.69097422526927E-06  1.53646176290595E-05  7.34089046482343E-06 -9.00356961724283E-06 -7.85387870821858E-06
  6.64868703838725E-07 -3.10653427616246E-06  1.79905952494583E-06 -2.64539317461282E-07  3.59083639645202E-05
  3.64356157390192E-05  1.53137422272455E-06 -6.68580141197278E-06 -6.81787170145340E-08 -7.34981116774181E-05
 -6.19234483177310E-05 -1.24818734078916E-06 -2.99732162377477E-06 -7.87878778030149E-06  1.11737873879802E-04
  3.91544242088679E-05 -1.16768219215466E-05  2.49620339306255E-05  1.05963121717490E-05 -1.20825872264148E-05
* ORBITAL    1   22
  3.97814160341373E-06  2.82222017583705E-05  1.50711533240692E-04  5.12475850683981E-04 -3.72007855907278E-05
 -9.97420714291341E-05 -9.14819389495694E-05 -4.20159462635959E-06 -5.54162240464797E-05 -6.54571477320142E-04
 -3.44524880643147E-04 -3.55892286863408E-04 -8.58477093414328E-05  1.05469371911059E-06  1.27619131546621E-05
  1.70309200719350E-04  7.20983059075495E-05  2.94664438511040E-05 -8.53361976863666E-06 -1.91810375156372E-04
 -3.87114505064688E-04 -3.98183824983442E-04 -2.01625711068998E-04 -6.76188593753368E-05 -1.25881299753348E-04
 -2.06497814591996E-04 -1.95903993277800E-04 -9.86531895049133E-05 -3.58688115209429E-05  9.17108376845665E-05
  1.26101175918033E-04  1.27445679113146E-04  6.48699106831218E-05  2.22475196057736E-05  3.78848641440387E-05
  6.89899179991834E-05  5.08048656442384E-05 -1.28040005923755E-05 -2.93991704480731E-05 -2.58590735621744E-05
 -1.91276498981872E-05 -2.81290158053060E-05 -1.74320285247464E-05  1.35734797074600E-05  2.27171104352962E-05
  1.54264523850570E-05 -1.30196525633752E-05 -1.70157210851334E-05  1.07999336923838E-05  1.51722877009630E-05
  2.09081682252293E-06  1.82117727139501E-06 -3.05210358208735E-06 -3.62226026097452E-06 -1.55286434302012E-06
 -2.30744833746152E-06  1.19589067014882E-06 -1.04501562336014E-06 -5.38349976663145E-07  4.67765940420665E-07
 -2.61132171991060E-07  1.01502113657044E-07  8.62003147738543E-06  6.49123870954019E-05  2.47189926949223E-04
  1.43956382588856E-04  2.05873785473915E-05 -3.01191590074415E-05 -2.16368759869917E-04 -1.71509390010579E-04
  2.53242367759303E-06  2.21897526372294E-05  3.36301524384966E-04  3.51854231793945E-04  8.33513170334801E-05
 -7.14335837301589E-05  6.91961001378356E-05 -5.10468234968143E-05  4.55217869076577E-05  6.44645166804730E-05
 -5.57610946890352E-05  1.12615179493314E-05  1.30605335925683E-05  8.39732540613475E-06 -1.47426774003940E-05
  1.85161310107109E-05  3.37105841933938E-03 -1.42641263713545E-03 -2.37014280621277E-04 -4.43388871419179E-04
  7.57312235093413E-01  5.85991291044893E-03  2.31547533862750E-04  5.75834848617491E-04  6.53083497918267E-01
  5.12237966048897E-03  2.17224640982607E-04  4.46024994828668E-04  2.99330879380095E-05  1.32967012474760E-04
 -6.79433052286212E-04 -2.21859865909515E-05 -4.20612208655008E-04 -1.22734787008984E-04 -1.63667798369663E-04
  1.47496613898147E-04  3.54869411204271E-04  1.85532370461655E-04 -1.56411371146159E-05 -1.18007676567566E-04
 -4.79518763602511E-04 -2.90797798551326E-04 -4.57779402115992E-05 -8.43816150018056E-06 -1.31660074273993E-04
 -9.41816994652992E-05  2.71524372953402E-06 -1.84043617795098E-05 -1.95227977045943E-04 -6.87353379966409E-05
  5.22848298839140E-05  1.58684156784039E-05  1.71398638714194E-04  1.03917272106663E-04 -2.10484758549348E-05
 -1.73858990550235E-05  2.32410938225015E-07  6.42762461348691E-05 -4.35474318024275E-05 -3.30654942641392E-06
  3.76046506613355E-06  6.33608708071062E-05 -4.96088886197999E-05  2.63782147260526E-05 -2.10377226516563E-05
  1.01985993235258E-05  1.16852421899727E-05 -7.99131663287365E-06 -7.92131961007352E-06 -1.13175075702071E-05
  2.51767743516019E-06  1.08514683170071E-05 -1.24283931939463E-06 -8.85288378062742E-06 -4.30680312855648E-05
 -3.29615730549403E-04 -2.15074082505225E-04  1.35436456345515E-05  2.38245658947835E-05 -4.14921577970247E-06
 -7.08952266870048E-05 -3.72698228221660E-04 -9.21534825941825E-05 -5.65794330366659E-05  8.35968347760571E-08
  2.09601341619618E-06  3.55241554429490E-05  1.92976107284399E-04  6.18674453897452E-05  5.71060970720002E-05
  1.13892828579249E-05  2.26099370769620E-06 -3.63017620085266E-06 -1.96996723799223E-05 -1.79435864776011E-05
 -6.99067218459010E-06 -8.72036105021282E-06 -2.73703627478308E-05 -3.97864404835510E-05 -2.00222040032598E-05
 -4.72940866418326E-06 -7.33051754557148E-06 -7.95156825144811E-06  1.36875252113165E-05  1.93990525773896E-05
  7.82544305461209E-06 -2.43692531749065E-06 -5.47787036735223E-06 -4.28176427870760E-06  1.13926460896353E-06
  3.82437022553267E-06  3.68784582801121E-06  9.61651515794088E-06  1.68141238650284E-05  1.03805142685208E-05
 -3.44377465746171E-06 -7.36105200217785E-06 -5.45417236159213E-06 -7.92560797675105E-07 -9.40257993992990E-07
 -1.79720375783223E-06 -2.40385845216576E-06  6.15811039183996E-07  7.38217821654928E-07  4.66670837410020E-07
  9.54390774122292E-07 -2.16380009347254E-06 -2.83630253966839E-06  4.88239056726000E-08  6.03965784894249E-08
 -1.68946699090417E-07  6.43930536657188E-08  1.09983403430778E-07 -2.35101324935362E-07  5.71570617079139E-05
  3.13674720323016E-04  1.58583790406177E-04  2.24136888497219E-05 -8.48680648462874E-05 -5.30798902244891E-05
  2.97610580280541E-06 -1.61117185773705E-04 -9.84206272107764E-05  7.11808074122857E-06 -1.58899592975739E-04
 -1.24917766978344E-04 -1.40018423679968E-05  2.55274424947686E-05  1.34773318400927E-05  3.13718276084476E-05
  1.28600751344872E-05 -3.11162569753115E-07  1.69133087132099E-06  1.15504733582463E-05  3.49902509383498E-06
 -2.34248730926290E-05 -1.19947646377797E-05  1.03827615351070E-07 -6.00836224015332E-06 -2.19584060072064E-06
  3.31731629993915E-06 -1.78945533267083E-06  2.89676253673537E-06  3.95303836396096E-06 -6.42265344608838E-05
 -3.44944082111601E-04 -1.68007876768782E-04 -2.07807305076500E-05 -6.79306138984580E-05 -4.97866760873204E-05
 -5.94521567201375E-07 -8.70351727355421E-05 -5.48295418694301E-05  6.12369310217335E-06 -4.72670181595194E-05
 -3.12971746689455E-05  9.27558404143063E-07 -1.44333654711312E-05 -7.14901949661635E-06 -7.52991531716438E-06
 -2.67785944521342E-06  4.77933501686847E-06  3.19928749259086E-06 -6.58425559444235E-06 -2.05173096086270E-06
  6.88189041321751E-07 -1.22694894159278E-06 -1.25707170891073E-06  6.57020119054166E-08 -5.02714806177924E-07
 -1.16226056032478E-06 -2.68515322871746E-07 -1.18964139924655E-06 -2.22243444867608E-07 -3.87237392626756E-05
 -2.27897271180732E-04 -1.29160570033504E-04 -1.86510647282363E-05 -3.25678087139219E-05 -2.44244100460350E-05
 -1.51060397657390E-06  4.95302637402233E-05  3.71243020885744E-05  2.17635433654453E-06 -4.25192903300567E-06
 -1.21225696093554E-06  8.58750333044350E-06  2.67227602757318E-06 -6.17402340428093E-06 -3.59875782470071E-06
  2.50872497730503E-06 -1.63365729159737E-06 -3.62031884247387E-08  6.21675648178048E-07  1.83001112348072E-06
  1.28493439889926E-05  8.96846994969873E-06  2.29729363027357E-06  6.82360911335101E-06  1.01189302033950E-05
  3.47127700652578E-06 -5.28364642676557E-06 -1.24711963729114E-06  3.37104485902531E-06  1.52050106708216E-06
  4.90041415531639E-07 -1.58057334989593E-06 -1.03359460851818E-06  8.35661465399521E-07  1.03727665600923E-06
 -3.55201542293256E-07  4.64403423638505E-07 -1.15813384715491E-07  1.84817857043811E-09 -2.53089859095854E-04
 -1.76247270702763E-04  2.57602867628855E-05  4.58584094690111E-06  1.23050667512581E-05  1.21989883951714E-03
  1.20707889842035E-03 -2.12391378864474E-04  2.34575584431831E-04  1.46055166433030E-04  1.66440683857541E-05
  1.00598158295232E-04  4.98681853784793E-05  6.19747155177169E-06 -7.02640876811666E-06 -9.27166076739450E-06
* ORBITAL    1   23
  2.95481873097425E-06  2.05763772611297E-05  1.76141672119020E-04  7.49530750079778E-04  2.03846387545618E-04
 -5.97483669719221E-06 -2.07860778503939E-05 -9.20481454800800E-06 -1.17525709554447E-04 -9.60670458359483E-04
 -4.37983014217071E-04 -4.09703131513226E-04 -8.33156205442999E-05  8.03930157686892E-06  4.16393674238671E-05
  4.86072041287626E-04  2.63977765409125E-04  2.67971012345602E-04  5.36191416378372E-05  1.02244761067663E-04
  2.22579244833829E-05 -2.63238819964301E-05 -3.80312672035340E-05 -1.84441591862109E-05 -7.16800228411555E-05
 -3.72707946046563E-05  6.68051478913069E-07  2.33687355262785E-05  1.49243270629172E-05 -1.07649776492908E-05
 -9.85121131036880E-05 -1.10622574522372E-04 -6.35687883304609E-05 -2.42448998552337E-05 -2.98643507121384E-05
 -3.83765608387912E-05 -1.81062624578598E-05  3.78178641205499E-05  5.22496462739825E-05  2.86132603464653E-05
 -8.27236542051740E-06 -1.00644243787951E-05 -4.29979975575977E-06  2.84667567140468E-06  2.12136169483624E-06
 -1.54359279301502E-07  2.33189624411193E-07 -1.27637351006026E-06 -1.42414296167116E-05 -1.59785328137973E-05
  7.48488460959763E-06  8.38027482608813E-06 -3.44929785774275E-07  1.81751206540382E-07 -2.13267937211097E-06
 -3.13890697801894E-06  4.93490419079747E-07  2.06590831771999E-06 -1.76602256782980E-06  6.77394534670254E-07
 -2.35616814483551E-07  4.74463675776994E-09  3.89301780990575E-06  2.90786961082753E-05  8.69757482097530E-05
  8.97671855100534E-06 -1.48886280561053E-05  5.75644591904735E-05  2.87671282557564E-05  7.68168760471885E-05
  2.00621446489875E-05 -4.15627775210144E-07 -8.55328772552283E-05 -8.15093056964717E-06  1.95469536481255E-05
 -4.97871084421228E-06  1.97767919517160E-05  2.12951739467729E-05 -8.47916719263461E-06 -2.36015747284128E-05
  2.89101663404522E-05  9.35741805683121E-06 -3.72002012140136E-06  1.49245297398572E-06  5.09884705886099E-06
 -9.58195151681865E-06 -1.63696906803914E-03  8.15574280600999E-04  1.41711562285063E-04  2.49047480719105E-04
 -6.53036276232103E-01 -3.94272962586093E-03  7.79645958475747E-06  1.15996066399647E-04  7.57303928567923E-01
  4.92883886843629E-03  4.34903552458003E-04 -8.09002533961428E-05  2.99056916662904E-05 -2.63947199924183E-04
 -1.34353578645184E-04 -2.18141468117155E-04  1.37960171858139E-04  2.15232694773536E-04  1.27414175540010E-04
  4.58542986954690E-05  3.02500152100045E-06 -7.82585411565554E-05 -9.71651903492500E-06 -7.38498822067814E-05
 -3.33344599588268E-04 -2.27489703430625E-04 -4.72259875485976E-05 -1.92195425181581E-05 -3.14814525832211E-04
 -2.37319130472049E-04 -1.67551069236198E-06 -4.67047488146278E-06 -1.28140758559436E-04 -7.74234651910781E-05
  1.17168871648729E-05  5.76826884275663E-06  8.26562890074267E-05  3.55442438803498E-05 -2.57259341086459E-05
 -5.99417459570623E-05  4.39905406824425E-05  2.81604083520380E-05 -1.72834272941990E-05  2.16908205902933E-06
  8.26539743916566E-07  4.57731777304559E-05 -3.26249826260423E-05 -1.55035076262616E-05  1.20008585882438E-05
 -5.80053701484674E-06  7.24824762425708E-06 -2.48803834906194E-06 -9.92539950603599E-07 -3.08670157493727E-06
  2.30672525614754E-06  4.32075572965694E-06 -1.93030941311325E-06 -1.38997326714291E-05 -6.73666318623812E-05
 -4.36408915704974E-04 -2.51411827942202E-04 -1.79262890141502E-05  1.75068771802741E-05 -4.93992983137167E-06
 -8.45214310522183E-05 -4.86430934481131E-04 -1.48344646108110E-04 -1.17225361190563E-04 -1.29887730698447E-05
 -4.60639328111936E-07 -9.99331464681331E-06 -7.64930645346826E-05 -3.87244777722597E-05 -4.44950591835523E-05
 -1.20949073335474E-05  1.48898674765147E-05  4.75994629627600E-05  5.49150381063929E-05  2.07528485961647E-05
  4.00222851406123E-06 -1.65802851021560E-05 -5.09438072921845E-05 -6.43829304832862E-05 -3.03057394793338E-05
 -8.30641037535214E-06  4.91549402888447E-06  1.15001370602164E-05  1.35727748226240E-05  7.29783268378292E-06
  2.50926619950282E-06  1.25993773875384E-06  2.30042285070730E-06  1.49451547611754E-06 -1.11648745338059E-06
 -1.71536804991441E-06 -1.05280218626487E-06  3.84426153409983E-06  6.94737168477883E-06  4.56764450459484E-06
  3.64668136935665E-07 -8.58314565812963E-10 -5.20069452977880E-07 -7.52566426950831E-09  5.96462098324101E-08
  2.96852100591190E-07  4.02075548407748E-07  1.95137517508883E-07  2.07878486359955E-07  8.11078163007229E-07
  1.18898547351491E-06 -4.59542190173525E-07 -7.15814913118551E-07 -2.12626662480837E-08  1.67802597805731E-08
 -2.30902415849959E-08 -4.78552998149868E-09  1.18712686022968E-07  1.41157881185739E-08 -4.54975129931803E-05
 -2.44863520270978E-04 -1.21000446910629E-04 -1.69994156559860E-05 -8.37439258021923E-06 -1.94214756073005E-05
 -9.00779622522329E-06 -4.99885412028023E-06 -2.31526382812495E-05 -1.07444527489739E-05  1.47645487738074E-05
  4.67584261781156E-06 -1.24690090085846E-06 -6.09976331887910E-06 -2.22161823216035E-06 -2.24971500919320E-05
 -1.05463896582483E-05 -3.11317668335726E-06 -2.75299204767386E-06  1.12047357160362E-06  4.32330760517617E-06
  1.60084524871189E-05  6.93212287060107E-06 -1.45471340876164E-06  1.32104876763186E-06  2.10098045870334E-06
  3.31781375125987E-07 -1.03189662288939E-06 -1.45808427218313E-06 -1.15658653836852E-06  2.10373445901701E-05
  1.22061495114828E-04  6.78043131596729E-05  1.05562921760941E-05  4.02898971321337E-05  2.98074735835148E-05
 -6.91118869973918E-07  3.97294060744643E-05  2.75167632089856E-05 -7.71696017010961E-07  2.00889280375785E-05
  1.47346287323870E-05  1.43564823515514E-07  1.38991593100954E-05  7.12482748166674E-06  6.89820532886039E-06
  2.54933846431452E-06 -4.49351503857131E-06 -2.63380845032638E-06  6.70837579501668E-06  3.20786162191747E-06
 -2.79600783942467E-07  3.54865035615767E-07  1.48268683069313E-06  2.22820024405845E-06  3.77321216137589E-07
 -1.06522744816917E-06 -2.83683523385375E-07 -8.57684231563532E-07 -1.98735784998819E-06 -3.11666367736620E-05
 -1.84063034093747E-04 -1.07091135870728E-04 -1.48001546922416E-05 -3.99807321743923E-06 -1.36738019265961E-06
  1.38686621501136E-06  2.38086276289793E-05  2.01114810746421E-05  2.16466918965003E-06 -1.54691676169129E-05
 -8.40705755888443E-06  1.27120866230890E-05  5.25800885293980E-06  5.33700693030341E-08  1.64232280389221E-06
 -2.92954413196417E-07  2.75650547074175E-06  1.71401370594111E-07  6.81959492202434E-07  4.43611903204619E-06
  2.15861173833538E-05  6.51365196012397E-06 -1.09627642950472E-06  8.04517392703677E-06  2.05293215022706E-06
 -3.71680005109716E-06  1.89774679970214E-06  9.52079596273254E-06  6.42294250336373E-06 -2.65017333752929E-06
 -1.93410877399639E-06 -1.04321374949819E-06 -5.69202858903233E-08  1.48351707378804E-06  5.43537881882605E-07
  6.88926623934864E-07 -4.72254298668673E-07 -1.72308535967919E-07  1.38040650066011E-07  5.18375240913325E-06
 -4.47408463649200E-05 -2.31428603687990E-05  4.73988259631860E-06 -2.85385665309047E-06  1.47435820913154E-04
  6.42185062220760E-05  2.35522407280293E-05  2.05836663024207E-05  1.45319916337323E-05 -2.27930537669968E-05
 -1.61747729059451E-05  6.28139606625130E-06 -9.37084630728023E-07 -1.19857835857194E-06 -2.56535109094900E-06
* ORBITAL    1   24
  3.72915994264941E-07  2.78546359456890E-06  2.12001269098223E-06  3.23685643412688E-04  4.44495756791908E-04
  8.61906878838550E-05  2.35300240639832E-05 -3.49970036589855E-06 -8.28490921679266E-05 -2.73079313355139E-04
 -1.18435544856493E-05  4.65940213512889E-05  2.27270782785687E-05 -7.95716823567789E-07 -8.93645070684738E-06
  4.61407123219829E-05  4.96183812823266E-05  4.00671939487796E-05  2.03674957906998E-06  1.64761056602525E-04
  3.25449066903178E-04  3.38916694435863E-04  1.78606832548722E-04  6.41133196258817E-05  2.62131991499795E-05
  6.98174941639588E-05  9.73372149451005E-05  5.59227955343996E-05  1.84594796499228E-05 -1.33375189931148E-04
 -2.07814043101869E-04 -1.91079132830942E-04 -9.06018276703420E-05 -3.01446802267038E-05  4.15205812859317E-06
  1.21319081238626E-06 -2.75033789217856E-06  3.60920546488280E-05  6.61650242960401E-05  4.99960986873520E-05
  4.13646289446231E-07  8.42212953460549E-06  1.11205308943855E-05 -1.65167154343376E-05 -2.36525118246866E-05
 -1.36388774683603E-05 -4.41601039379791E-06 -6.48802025918072E-06  9.34738118004199E-06  1.16974563562533E-05
  1.01716687786005E-05  1.40570727534088E-05  1.47407557470165E-06  3.01507002161625E-06 -1.81850421340437E-06
 -1.55108535597265E-06 -1.01903163824804E-06  3.91508485222037E-07  1.13945360632941E-06  3.51929009922992E-07
 -3.33325066271496E-07 -3.87883277838912E-07 -8.21967745817843E-06 -3.35618194744680E-03  1.75813854650548E-03
  4.51884638259872E-04  4.79430192510741E-04 -3.35112995022748E-01 -2.71713848532880E-03 -1.95280159146651E-04
 -2.34582632609569E-04  9.42193405157966E-01  7.26535777708687E-03  2.12244030191247E-04  7.39310329842331E-04
  6.04377365153718E-04 -4.05953845569940E-05 -4.73823465508485E-04 -2.05707439497792E-04  1.09943244029590E-04
  3.66488319632930E-05  2.64655928125942E-04 -3.74290942887113E-04  1.26953603375631E-04 -1.76880016532534E-05
 -5.47853233142936E-06 -4.09910884908132E-05 -1.44519267887815E-04 -6.82200020262570E-05 -4.22023343039730E-06
  1.22217584725884E-05  3.89298046289242E-04  3.65306792786512E-04  5.63565790684198E-05  1.62223408683545E-05
  2.54924371951840E-04  2.91583859946924E-04  7.51683627172150E-05  9.35612767697658E-05 -8.83672781554899E-05
  6.02914286543659E-05 -5.67385014229133E-05 -6.46380225938308E-05  5.50177108128768E-05  1.91472084136388E-05
  8.91739645854239E-06 -5.83456545002832E-06  1.25303309292654E-05 -1.09748489253764E-06 -8.85981853217245E-06
 -7.75029732661318E-05 -1.00099529525932E-04 -3.71689631156121E-05 -1.06232982673815E-05 -2.03494261440773E-04
 -2.20237061683280E-04 -3.08767429446302E-05  3.11700474187617E-06  1.25894232075297E-05 -3.10343749240300E-05
 -1.57111113874994E-05  1.89909836872167E-06 -1.03112582291267E-04 -7.56577472531952E-05  8.72572738069331E-06
 -6.24951152672647E-05  6.47134928524106E-05 -5.13218595740948E-05  3.88538575448526E-05  1.52102960332773E-05
 -1.63520502600935E-05 -3.10868152986090E-05  2.71385324416398E-05 -3.88429498376752E-05  3.79079730505568E-05
 -1.72447510528518E-05 -5.89911367493229E-06  2.88809225182677E-06  1.15519552431949E-05  1.22739095052729E-05
 -4.07531406810953E-06 -4.18339922159198E-06 -3.68257909343016E-06 -2.62991834124335E-05 -1.19136900301661E-04
 -3.32248464716067E-04 -1.37321345120572E-05 -2.60900056561929E-05  4.98771243035275E-06  2.38942499657679E-06
  3.94958375489102E-05  1.88316340234823E-04  3.91163663085315E-05  1.98608734140582E-05 -2.26122484239108E-06
 -1.72158317857610E-06 -2.67183355424573E-05 -5.95577796363658E-05  2.46020356179953E-05  4.32399451489870E-05
  1.35366931636617E-05 -1.16187816873625E-05 -3.29068102163333E-05 -3.37306894470127E-05 -9.97549476405537E-06
 -9.36479559374607E-07  2.16008091778969E-05  5.92709510372581E-05  6.61650345215361E-05  2.76148147274513E-05
  6.64287853741836E-06  4.74165656936855E-06  2.23841554315700E-05  2.97349929467144E-05  9.57724042237068E-06
  4.37079404609109E-07  3.23439177265063E-06  4.87481432248286E-06  2.28053313877997E-06  3.75241364939316E-06
  4.82021272894098E-06  1.78462036681752E-06 -8.95758054111139E-06 -1.48867700206850E-05 -8.62463368180945E-06
  5.21395924421278E-06  8.92583033173091E-06  5.34489661039882E-06  6.87794809359077E-07  7.34439339542663E-07
  1.23224639094998E-06  1.46506491728009E-06 -1.30510901759442E-06 -1.41591189677431E-06  3.00852920571269E-07
  1.19715910805718E-07  1.74315616674954E-06  2.33512562232788E-06  1.87560516118913E-08  1.51608708523270E-08
 -3.71377443714985E-08  1.17664338144261E-07 -3.67984698582673E-09  2.09646110991041E-07  3.60891895835597E-05
  1.87875406096036E-04  8.80070226290736E-05  1.12016147544805E-05  1.27590736779398E-05  2.58109430840835E-05
  1.04101070368239E-05 -2.81105746730443E-05 -7.19776281711132E-06  4.89303604336451E-06 -3.27958285418134E-05
 -1.36559527123680E-05  3.20109423304155E-06  7.61271314384705E-06  3.90155516294181E-06  2.01432886520706E-05
  8.64042588804619E-06  8.93383242489531E-06  6.46718000676136E-06  4.80743323219417E-06 -4.05579070063466E-08
 -6.37020916741387E-06 -1.44167414696623E-06  1.13574222118129E-06 -2.30717092309689E-06 -2.80030130894846E-06
 -3.70943824016727E-07 -2.72395716651608E-07  3.29681401724127E-06  1.53593474781370E-06 -2.09938696218726E-05
 -1.17153681435060E-04 -5.98424694615174E-05 -7.06783819416141E-06 -3.99049965586516E-05 -3.05527237700237E-05
 -8.04344426356194E-07 -4.55360642938951E-05 -3.42370684988755E-05 -9.85131758598291E-07 -1.40190868909015E-05
 -8.47574820024815E-06  9.59557623888749E-07 -1.49830185139431E-05 -7.92684879042187E-06 -5.33456129356001E-06
 -1.76812870298474E-06  7.22380561432578E-06  4.16272523672481E-06 -5.75021239045253E-06 -3.32543585454574E-06
  2.89040697845024E-06  1.26730627805279E-06 -1.03995527173455E-06 -1.49871999968186E-06  7.72023259966827E-07
  1.19711673767603E-06  6.55310924878005E-07  5.41110252363533E-07  2.58367206014258E-06  2.83019598322951E-05
  1.65642073118307E-04  8.68140151810878E-05  6.99614372501232E-06  5.11093790769437E-05  2.21260328742786E-05
 -7.83077280142568E-06 -6.69564206723861E-05 -3.83225046157634E-05  3.28207367333580E-06  1.09515032826191E-05
  5.95310081653422E-06 -1.41137051216802E-05 -7.31457923486848E-06  2.00214849954809E-06 -6.75089207779205E-07
 -7.45660199383282E-07  2.30175695549527E-06 -2.12906147152614E-06  1.46437191994312E-06  3.97956827808732E-06
  2.76011739654270E-05  2.00674291263976E-05  5.26344141066509E-06  4.08672282065828E-06 -1.92815715653766E-06
 -6.51849014965334E-06 -1.15098163035743E-05 -1.04087177343428E-05 -7.12842306724324E-07  2.88171358241549E-06
  1.74230179601729E-06 -2.36761934791186E-06 -7.59665438998142E-07  2.87063711813264E-07 -5.86757394716138E-07
 -6.23633838162272E-07  1.01889602469881E-06 -4.03811073751746E-07  3.02846605115199E-07 -1.26640505780384E-03
 -1.25164791000989E-03  2.13323411096873E-04 -1.31264069697027E-04  2.48323031423237E-04  2.79670377352620E-04
  2.13390785712462E-04 -1.65378500093408E-05 -4.70982437654506E-07  1.31746095790209E-05 -6.32204858770210E-05
 -1.61991438385456E-04 -7.04277755284697E-05 -3.79870359181529E-06  5.44029559100673E-06  6.99404844978172E-06
* ORBITAL    1   25
 -1.25031791815041E-06 -8.48190337290652E-06 -1.05115744055013E-04 -4.48084156768542E-04 -8.73983665506355E-05
  2.12308637822027E-05  1.98121074941998E-05  9.27886578837759E-06  9.44790573664355E-05  8.35678354474552E-04
  4.11908811218586E-04  4.11167242055701E-04  8.89593420155149E-05 -9.76775305378573E-09 -6.54152259518468E-05
 -3.41412517163825E-04 -9.69038330336405E-05 -4.93455929999076E-05 -3.25872564583362E-06 -1.38468778121691E-05
 -7.85833342028095E-06  3.74480153519032E-06  6.37595774217768E-06  2.66179965654389E-06 -7.48057622146555E-05
 -8.58454950919566E-05 -3.95296209193655E-05  8.27529912249080E-06  1.11943754504882E-05 -1.24323420819996E-05
  5.06670510231127E-05  8.14687066987007E-05  6.10680800610141E-05  2.72629290542261E-05  1.84774506105477E-05
  3.17511114748934E-05  2.16059248772724E-05 -2.63907851608835E-05 -3.58281189208876E-05 -1.88373124630230E-05
 -3.54852085524407E-05 -5.05903358602189E-05 -2.82486440131511E-05 -1.27609785966242E-05 -1.53026194362210E-05
 -6.08970166940737E-06  8.94585357863155E-06  1.09768894512666E-05  2.56258147215762E-06  3.67741735104012E-06
 -9.83775826824055E-06 -1.12639794459609E-05 -1.24443739793539E-05 -1.49126530713496E-05 -2.72028268669915E-06
 -2.67760696313097E-06  3.92661037621609E-07  1.56970930430158E-06 -1.86024463452274E-07 -1.59319632083457E-06
 -1.38846556242118E-06 -5.76616333345713E-07  1.12893674440456E-05  1.44928533826095E-03 -5.86236833360632E-04
 -4.57662155896133E-05 -1.99306538304244E-04  9.42154947366850E-01  5.72517796796718E-03  1.69406371104157E-04
 -1.44701337419987E-04  3.35108763157669E-01  2.30644430087561E-03  3.70554242123534E-04  3.80680815534269E-05
  2.68933222529195E-05  3.09372714202014E-04  9.31772859581183E-06  1.92718559877533E-04 -1.46570166542514E-04
 -2.21984698721973E-04  8.50759422874509E-05  1.36971827177331E-04 -2.05520055528489E-05  5.58644913909546E-05
 -5.58478641052621E-06 -4.17286315074771E-05 -1.45288285274426E-04 -5.05732544367505E-05  6.02914225951950E-06
  4.12580171814376E-05 -5.06885006052986E-05 -5.47969060156436E-05 -1.04964325125691E-05 -4.75368079898763E-05
 -1.07793968543111E-04 -4.29929755242206E-06  2.92507537344021E-05 -1.06296505140648E-05 -1.19074785973158E-05
  2.52758651152181E-05 -2.36940871276510E-05  3.43819171816909E-05 -3.50099258844646E-05  3.18170961606374E-06
  8.10423525168371E-06  7.33864864553929E-06 -2.32262848655465E-06  7.00563668866990E-06  5.33230222648380E-05
  2.35588382208852E-04  1.67165836164032E-04  3.49689353780017E-05  8.60071942986260E-06  8.09513757194255E-05
  2.65622003009588E-05 -3.29109603122899E-05 -1.86053379469724E-06  1.75758312811977E-05 -1.84088550559372E-05
 -2.42131349854442E-05 -2.92672290170482E-06 -1.24084805411278E-04 -1.20641582375408E-04 -1.70103101051627E-05
  2.79563968995036E-05 -1.37156372485918E-05 -1.09762248986852E-05  6.19465138412380E-06  8.08692186214850E-06
 -1.26042925147299E-05 -2.87499745764729E-05  2.32952566403280E-05 -6.60790892815197E-07  2.11242427204703E-06
 -9.02207809718093E-07 -3.98850474463253E-06  6.11735192396358E-07  4.05222024306845E-06  4.54615963048453E-06
 -2.83506352882680E-06 -4.42786186863647E-06  9.42176154964473E-07  6.80790842841867E-06  3.78764161026362E-05
  3.81776044221917E-04  2.95401051316719E-04  2.00689997302651E-05 -2.60953773125916E-05  4.32016811040130E-06
  7.60236842225362E-05  4.95213040863856E-04  1.78687939983836E-04  1.62194587855589E-04  2.69257453300447E-05
 -2.86471477754864E-07 -4.48714530393312E-06  3.57019361897442E-05  2.64153399921729E-05  2.56900024682322E-05
  4.00395402157187E-06 -8.38859274534449E-06 -1.81168538777275E-05 -1.20535021928223E-05  5.69353500283036E-07
  1.68639044098872E-06  4.84021924638693E-06  1.10976443823117E-06 -1.54398957162347E-05 -1.17260300051701E-05
 -3.19199679091376E-06  1.40687781626004E-05  6.08991107244870E-05  8.68474810325737E-05  3.76081022591331E-05
  7.29313372007966E-06 -2.31807175662271E-06 -4.32689560654986E-06 -2.85813827237613E-06  1.30598907119454E-06
  7.46504986045723E-07 -5.71518921549004E-07 -3.28243564681424E-06 -4.96862780725031E-06 -2.61885505785024E-06
 -1.31588862146449E-06 -1.88823575330797E-06 -8.48583415818907E-07  7.59761840603290E-07  9.63753068165055E-07
 -2.75860701969329E-07 -5.10125037994613E-07 -8.41188682009968E-07 -1.01973182132524E-06 -3.72946030625135E-07
 -6.57495920816283E-07  2.28655893743598E-07  3.58542161387042E-07  6.43640168128333E-08  1.01791875442920E-08
 -2.49761118216651E-08  1.24117141141412E-08 -1.48920813258071E-07 -8.30590967933984E-09  1.90652328937434E-05
  1.07382535155154E-04  5.99926544932374E-05  7.11793429125400E-06  5.92459766245667E-06  1.41706502047778E-06
 -2.02942065642023E-06  2.77018215567820E-05  2.35744961054828E-05  1.66405625591191E-06  2.27444514831252E-05
  2.08753505568633E-05  3.00911818149860E-06 -2.71384186089949E-06 -1.77136072284003E-06  4.08643948993610E-06
  1.28319110950536E-06  2.27727093540178E-06  2.23387994869831E-06 -4.53029536878015E-06 -2.22381300706719E-06
 -1.74773114688850E-05 -1.16324994043734E-05  2.91708689508128E-06  7.65160897961292E-07 -2.15898471726184E-07
 -7.80787709991715E-08  3.27923829124941E-07  1.10029874803596E-06  3.47199131244847E-07  1.43886054324339E-06
  9.16166195723214E-06  5.79808970819853E-06  1.39747640625988E-06 -7.89518020815245E-06 -3.39520844304628E-06
  1.48249401954540E-06  8.20295799542711E-06  3.78130541833461E-06 -9.31883457636946E-07 -1.99774182449175E-06
 -7.56709995858358E-07  7.37154270257630E-08 -3.33898603647655E-06 -1.78961993127756E-06  9.10044472372946E-07
  1.63904170758792E-07 -1.04243593718986E-06 -9.17545604588535E-07 -2.89477003762438E-06 -1.11234734722277E-06
 -3.39144174249465E-06 -1.27740950189826E-06 -1.13410183813239E-06 -8.42644379212100E-07  1.96100956395781E-07
  7.83149136449831E-09 -4.64271639888592E-07 -1.09746272186283E-06  5.99642474462990E-07 -2.46579930092229E-06
 -6.27332758193148E-06 -9.51153259045885E-07 -9.25049541852222E-07  9.32578172941996E-05  5.64221075682770E-05
 -2.06040450699327E-06 -1.05228481788854E-04 -6.78050388795466E-05  1.29187187812691E-06  4.49878740388719E-06
  3.87334009604254E-06  1.61368861325023E-05  5.87489577384944E-06 -1.58585825320620E-05 -9.22372434130155E-06
  3.06469371380504E-06  3.70262356836230E-06 -7.00334688437589E-06  3.54490177086785E-06  2.09039105111025E-05
  1.21485877127100E-04  6.58814761244949E-05  1.10254033809750E-05  1.91476685268867E-05  8.33872484484979E-06
 -7.69222570981384E-06 -4.12976474874299E-05 -2.76594933095897E-05  7.42172240942452E-06  7.10198413859527E-06
  3.81181981981452E-06 -5.73620480303274E-06 -2.37917838179169E-06  4.16586515026269E-07 -5.02072824553657E-07
 -1.07840483262299E-06  7.89015267934153E-07  1.15179553371085E-07 -9.87247959388562E-08 -1.07966776129292E-04
 -6.95354221884636E-05 -2.85081991133427E-05 -5.76498571215281E-06  1.09131373648790E-05 -9.60231228716589E-05
 -4.90661454000561E-05  9.65882270049036E-06 -6.60412508161510E-06 -6.22469979786851E-06 -8.06330271281602E-05
 -9.39550323024279E-05 -1.88389999315792E-05 -2.98216020021022E-06  1.84061331088684E-06  4.19223911828525E-06
* ORBITAL    1   26
 -1.09093624312478E-05  1.78693643043002E-05 -9.99955644728949E-01  2.87196825505808E-03 -5.39000595322770E-03
  1.61333509706562E-03  4.31365931433103E-04  2.28496410492108E-05  3.81705801064319E-03  5.78195432530988E-03
  1.76557426957742E-03  1.87334295845030E-03  4.09665448981916E-04 -3.41355983310395E-05 -4.02256484133973E-04
 -2.79864867633240E-03 -1.30620587612636E-03 -7.91948105313049E-04 -9.33464302474206E-05  5.47648871860905E-04
  5.76507878191400E-04  6.77422528710166E-04  4.68383434948419E-04  6.25644120189407E-05  8.45546996109663E-03
 -8.02033778736522E-04 -1.00311301587465E-04  9.88641577331908E-05 -3.58824000293050E-05 -1.55379656746745E-02
  1.58100893687156E-03  4.60532131068088E-04 -8.81159512023631E-05  7.84232982465442E-05 -9.87085029195065E-05
 -9.48841267994348E-05 -6.75767116618972E-06  1.52914455464830E-04  1.44540048558976E-04  4.14251135280273E-05
  2.28376918198592E-05 -4.29802327155441E-05 -2.84931397841376E-05  1.56211911637416E-04  6.40592303319999E-05
  5.91125938779381E-06 -4.85245049239325E-04 -9.62887941300648E-05  7.81163658071362E-06 -8.14097866644869E-06
  1.80816655065320E-04  2.12136659756082E-05  9.04947501430579E-04  1.72989558732294E-04 -2.64918454755156E-04
 -5.80451669739993E-05  7.65455366646138E-07 -2.52405628583558E-06  7.24261351056683E-07 -5.19561671728098E-06
  7.14191691514276E-07 -1.83747707371767E-06 -2.61276111723132E-05 -1.46979698256578E-04 -1.10267218979364E-03
 -7.39327856930311E-04 -4.20976569288304E-05 -8.48461406400905E-05  3.44307270919571E-04  2.88826464415761E-04
 -2.27847782065530E-04 -4.67345476804084E-05  4.01238686915877E-04  3.47194888457856E-04 -1.85790745642720E-04
 -2.00368571681494E-04  7.32303285366565E-05 -5.40263758740417E-04  2.77780911050634E-04 -3.30046893762429E-04
  1.75904274729654E-04 -1.11331077836863E-04  1.21266968352014E-04  2.42927321920719E-04  1.32288070435370E-04
 -5.84870427293302E-05 -3.74925728101778E-04 -2.51246610979410E-03 -1.49156932802977E-03 -1.47330103511308E-04
 -5.51892906877111E-05  1.19125730637178E-03  2.53055197830447E-04 -1.90228480514412E-04  8.63601030181642E-05
 -2.54716728476584E-03 -8.56092416211809E-04  3.76519758450149E-04 -8.99564455397011E-04  3.70210528236147E-04
  6.79537709254777E-04 -3.30459947227772E-04 -1.32037491550140E-04  6.12555671298806E-05 -2.02375808365227E-04
  3.38095530076641E-04 -1.48332107911419E-04  1.79453357773651E-05  1.94187372228853E-05  2.19778734205727E-04
 -9.71357898962112E-06  1.71059370889422E-04  1.02630489363973E-04  2.42692350550193E-04  1.18060826070708E-04
  1.68400273952501E-03  4.80745119720401E-04  1.59543018460728E-04 -6.66734933425084E-05  3.50633594478757E-05
  1.08325230951763E-04 -1.22942170960547E-04 -1.88757275848435E-04 -2.83736435451034E-04 -6.62726632662286E-05
 -2.44835411413212E-04 -5.60146194792251E-05  2.64203296229610E-04 -8.44451602097107E-05  2.56047120905186E-04
 -1.36156982126111E-04 -8.84193791837420E-05  9.65357754591346E-05  3.04864310266024E-04 -1.79875095694501E-05
 -1.08894697855790E-04  1.98074709373853E-04 -1.13874530987680E-06 -1.77643164890510E-04  5.48058573370667E-05
 -6.92533238998041E-05  1.57056467879332E-04  2.01817598062322E-05  1.44730191243658E-04  8.67828705638314E-04
  5.12640231301303E-03  2.57395155790395E-03 -6.31977432269259E-05 -2.38020701944210E-04  3.99252354504683E-05
  7.35483079162663E-04  4.70603220654919E-03  1.50618933885056E-03  1.24475193079509E-03  1.68968004309891E-04
 -4.56786601766243E-06 -1.93044006096252E-04  7.02608265343153E-04  2.15580473662764E-04  1.74002709143854E-04
  2.13902728492610E-05 -4.63115235617968E-05 -4.06733617861275E-04 -3.34540035703679E-04 -5.27555059729274E-05
  9.73001924081588E-06  1.78094034948599E-04  2.19886237920017E-04  1.87859270873855E-04  5.65154105015299E-05
  9.70851599884325E-06 -2.28393556364598E-04 -1.15381242275036E-05 -2.10468791640597E-05 -3.16066000007461E-05
 -1.26673867242790E-05 -2.82676417168633E-05 -4.42286148953835E-05 -2.74466766790945E-05 -2.56609739195808E-05
 -4.98157496511231E-05 -3.40898764258141E-05 -2.18516557448349E-05 -3.97304167855210E-05 -2.55988426112954E-05
  4.51575076192870E-06  3.57173335563223E-05  3.03668519094965E-05  5.79071277381247E-06  6.79331851872636E-06
 -3.34942435358201E-06 -3.63706762687126E-06 -7.07761212673774E-06 -9.45812360115234E-06 -3.55073637323196E-06
 -5.65719830271088E-06  1.15684578520636E-05  1.59967296148646E-05 -4.12408361061232E-07  4.27732120397160E-07
  5.76802432590844E-07 -9.02390231079702E-07 -3.06838253889141E-07  8.60641257055825E-07 -3.59384830713300E-05
 -4.33019365639522E-04 -9.25526966431391E-05  3.51197075836479E-06  3.90274737303574E-04  2.97758251079982E-04
 -1.04187328445039E-05  5.84524222471982E-04  6.03532050332628E-04  6.09836843617426E-05  3.03703894198664E-04
  3.36426715559820E-04  2.70681061821334E-05 -1.82073253664768E-04 -1.08097498683170E-04 -5.50649555936384E-05
 -3.11141643396336E-05  3.85359677420122E-05  1.54465291777519E-05 -1.08508410825937E-04 -6.43480714598492E-05
 -6.80248907854877E-05 -4.69431886495451E-05  2.64642555158087E-05  7.85268239987212E-06 -1.02379054571734E-05
 -2.31502752829490E-05  1.05148098818839E-05  6.80975392585435E-06 -2.47043607262364E-05  1.89517294403321E-04
  1.00340876055854E-03  3.86242822054569E-04  2.21461675631896E-05 -6.83439644691344E-05 -7.94142173266147E-05
 -2.60461525886851E-05  4.54841471270692E-04  2.27918462550179E-04  1.01633623484167E-05  1.13843246036351E-04
  8.96168125079943E-05 -9.97545685124744E-06 -2.89690969568151E-05 -1.94463238804180E-05  4.01180839077293E-05
  2.13647464995477E-05  2.81609950754631E-06 -1.06613435726333E-06 -3.36988268603640E-05 -2.25050797083884E-05
 -6.46697535758174E-05 -2.97860085607457E-05 -1.82944478407841E-05 -1.67493049746350E-05  2.86709890408971E-06
  9.26698647709938E-06 -2.32584594627221E-06 -1.03310763892090E-05  9.45665078650074E-06  1.49097366394397E-04
  1.20458546794667E-03  6.14404373625740E-04  1.09879490312407E-04  7.45374008023365E-04  3.70659273311283E-04
  3.48845563042142E-05 -5.56697080556674E-04 -3.93212469819828E-04 -3.06803853191201E-05  1.94483114999441E-05
  2.75688455211856E-05  5.86071196195934E-05  3.17117003690066E-05 -1.91146217271741E-05 -1.44765725783582E-05
  5.27645279644523E-06  7.64435603092108E-06 -4.29586513055681E-05  6.22768382204687E-06  7.21792609830878E-05
  3.55634925088139E-04  1.95741952926067E-04  2.51899857187534E-05 -2.13213059963523E-04 -1.07310615408916E-04
 -5.78457885161431E-05 -2.03635554156996E-04 -1.56817000488188E-04 -1.35727717261479E-05  3.01804436775999E-05
  2.30648303472381E-05  8.26663070133827E-06  8.77795143528764E-06 -1.78672440821115E-05 -1.36539756550662E-05
 -4.87977604030736E-06 -1.50167237862980E-06  6.49266628107853E-06 -2.71058006097063E-06 -6.85134577371442E-05
  3.52261337041503E-04  7.96695223233129E-05  1.61016144253033E-05  2.65825686260590E-05 -4.34446605832600E-04
 -1.57116347433830E-05  6.78249768487066E-05 -6.74311943478426E-06 -4.76562906253533E-05 -3.62233464753317E-04
  2.39576019229716E-04  1.48336915875091E-04 -8.91124994742116E-05 -5.62289559827079E-05  3.46361608685400E-05
* ORBITAL    1   27
 -1.21194674943487E-07 -1.93757338875303E-07 -7.34968385693814E-05  3.99417928997789E-04  3.68094770119382E-04
  1.21986016089701E-05 -1.81074180260840E-05 -1.97835059567817E-05  1.12055091394083E-03  8.30148925505660E-04
 -3.70083445309795E-05 -1.14257979223003E-04 -1.60906143982349E-05 -1.83344609220923E-05  7.19693171093280E-04
  1.61723420606296E-03  2.70700095307830E-04  1.35297407343337E-04  2.76789731721352E-05 -5.28869965677072E-04
 -3.63180604650248E-04 -3.41655624112730E-04 -1.71125134476856E-04 -5.86912009892914E-05  2.77933395505598E-03
  4.51120941035732E-04  2.12195999322563E-04  6.32058508363463E-05  9.81938168616497E-06  9.60186217428623E-04
  4.73626776006618E-04  3.70466160879154E-04  1.64715989460927E-04  5.01111816466445E-05  4.65297218250455E-06
 -4.98261754977321E-06 -7.15632934102378E-06  1.06994383069753E-06  1.52414280863918E-05  1.23701669039701E-05
  6.60004562514257E-05  7.87086769451170E-05  3.60141406421314E-05 -1.18350395122756E-05 -2.53255803310295E-05
 -1.86253689796323E-05 -1.79636104042758E-06 -2.71025455036815E-06  3.27784684514668E-06  5.34369436968172E-06
 -5.64639973833150E-06 -5.17374161315819E-06  6.55478312658886E-06  5.53816305723003E-06  1.09026585721744E-05
  1.27121762488951E-05  3.51761097342337E-09 -8.05991413400838E-07 -2.31225137158140E-08  4.97377149721605E-07
  9.90045525899327E-07 -2.09974283051593E-07 -1.77628684401114E-05 -1.54210810134589E-04  1.33029046408355E-03
 -2.25361993376839E-04 -6.04123323578818E-05  8.68830120993244E-05 -6.55392259547617E-03 -5.01491859838965E-04
 -9.45556096832391E-05  1.00753255764236E-04 -3.88186056701981E-03  9.00991227584439E-06 -5.18538518027517E-05
 -2.41140508882521E-04  5.39837425137164E-05  2.81504547591893E-04  3.27595473425992E-05  2.78117975690270E-04
 -5.23977893948815E-05 -2.49453552009178E-05 -9.69516531573513E-06 -3.83137869531571E-05 -5.81736706904129E-05
  1.22771860831994E-05  1.02657991090912E-04 -9.85615711860768E-04  1.89442914221696E-04  3.55538342117755E-05
 -2.36890700402208E-05  9.35268582241763E-04 -1.36402008467742E-06  4.12509383546987E-05  7.51772990626960E-05
 -3.76459300431863E-03 -1.72859085380773E-04 -6.34482378973131E-05 -6.39033377946674E-05  1.79601818770221E-05
  3.15168719289119E-04  1.68266736033554E-05  6.65280108655287E-05  3.30828988002910E-06 -1.81996817409667E-05
 -5.21582954565725E-06 -4.74099462305713E-05  1.05948248165529E-06  9.78723862379786E-05  8.65980763450681E-04
  5.29068275812304E-04  1.67072783857134E-03  4.40947598051426E-04 -2.87000504396993E-04 -3.54908791171983E-03
 -1.07387765007174E-03 -3.04208281238644E-05  2.95201118806655E-04 -1.00923886921498E-03  4.79675935655130E-04
  5.68958982995603E-05 -1.53249197325323E-04 -5.21459010151257E-04 -5.17332442023115E-04 -7.61230781124119E-05
  5.18000442699810E-04 -3.14796878833889E-05  7.25494923570632E-04 -2.23230074715369E-04  1.96918825702482E-04
  3.05130281676231E-05 -6.29358281637775E-05 -2.53607134910370E-05  3.78331679827488E-05 -4.20752939530931E-05
 -2.38645326712931E-04 -3.21172540704101E-04  3.00110420575575E-05 -2.11226777925779E-04 -1.47195675549060E-04
  3.19711726820309E-05 -1.69415320123807E-04 -1.07115237480765E-04  2.52909840160495E-04 -1.00286743080220E+00
 -1.54643542391880E-02 -2.33693289102302E-03  1.96309812027244E-03 -4.41505831164820E-03  7.77144396877878E-05
  2.18252179351366E-03  2.88003262165136E-03  1.66093346567179E-03 -7.34429841519427E-04 -3.96702793595838E-04
 -6.02851339270645E-05 -4.02985390521498E-03 -1.70145778095867E-03 -7.84305909675026E-04  3.50861202046929E-04
  1.88735171761613E-04  2.54287221664251E-04 -6.79994937047456E-05  4.87185498290472E-04 -6.72720699162345E-05
 -5.80386631807260E-05  1.57366340244625E-03 -4.20782875571496E-04 -4.25694013078072E-04  1.62234752045484E-04
 -2.58288566273468E-04 -3.88605894535175E-03  3.25625471662697E-04  3.75600148119475E-04  5.37297596437638E-05
  1.47586274548816E-04  8.35148263413161E-05 -6.29609559792128E-05 -1.40930231360209E-05  1.77733703521847E-04
  6.23102655202395E-04  2.00709112043665E-04 -2.45223350910136E-04 -6.39592160200441E-04 -1.76124017031631E-04
  2.36016320193873E-05  4.73736525259574E-06  1.60423327277684E-05 -3.35291995573100E-04  3.45539228166199E-05
 -5.31058088206369E-04  3.12409194382255E-05  2.02477424672421E-04 -6.40837820723787E-05 -9.89067196753132E-04
  4.48580399783985E-05 -5.35977082205829E-04 -1.45013409644044E-05  1.54063529496040E-05 -1.87655414907231E-05
 -2.13501205264257E-05  5.45428713990696E-06 -2.39540111159718E-05  1.88052775381315E-05  1.05665637424241E-03
 -3.36273264300511E-04  2.00840823288744E-03  5.65620000559390E-04 -2.58516826323428E-04  1.46587793309132E-03
  3.42467377493748E-04 -8.00438885635909E-04  1.99371737638491E-03  4.55627386570290E-04 -5.24208763952038E-04
  1.45407361947105E-03  3.13399625429067E-04 -1.15358394032946E-03 -2.61771322322681E-04 -1.07912637551641E-03
 -2.28254276227849E-04  3.41991817625759E-04  6.76061286683130E-05 -5.87749635869327E-04 -7.64095762401188E-05
  5.24619845762028E-04  9.75368895562872E-05 -6.08275978107417E-05 -3.81108141735084E-04 -6.07142303740810E-05
  2.36658228005313E-04 -1.47981547872701E-05  1.47710674175204E-04  2.97437905228555E-04  3.72458022913114E-04
  2.30968455270172E-03  1.04481050430386E-03  1.29257002556473E-04 -1.42040070024783E-04 -1.01026474206019E-04
 -3.42248281022704E-05  9.67299352139437E-04  2.08160621510957E-04  2.55242197401312E-05 -1.65246042402247E-04
  2.33140315566026E-05 -1.86860502981804E-05 -1.22061115678411E-04 -8.17504004586032E-05 -1.07689758782799E-04
 -5.93562062521524E-05  1.99618825579997E-05  2.34913309194070E-05 -9.77671288297348E-05 -5.82805892695349E-05
  1.82553923757020E-05  8.39896772793293E-06 -3.37280702529248E-06 -6.41691535257608E-05 -9.64881029499225E-06
  4.27231066793035E-05 -1.12416106410923E-05  3.06107710986490E-05  4.95833464878057E-05  1.97209312008611E-03
  2.99690103213979E-03  3.57033308128827E-03  6.78780937672183E-04  1.20046144545546E-03  2.58934374390921E-03
  3.70217140111743E-04 -4.29431336012934E-04 -2.58763516921892E-03 -2.93544923952626E-04 -8.09955713480244E-04
 -1.10033910113994E-04  1.82793439318115E-03  1.99050661750019E-04 -8.17992591774055E-04 -9.27485817910245E-05
 -5.21915441043347E-05 -3.87159139874857E-04  3.35624550584174E-04 -1.52800498210319E-04  3.86828710929017E-04
  2.23967410419232E-03  1.39873477267472E-03  2.44171335074585E-04 -2.37439162574932E-04  6.98233566413845E-05
 -1.44637676839990E-04 -4.23873905525436E-04 -2.87676598311159E-04  1.29188926118889E-04 -1.02878296237910E-05
  5.06387969267241E-07  1.63260068596254E-05  1.32591892851002E-05 -7.67635916758161E-06 -1.03060065878087E-05
  1.93886829368137E-06 -4.41985459695074E-05  3.36199983742829E-05 -9.58886636307651E-06 -8.45373114590829E-04
 -1.40344252906287E-04  1.67602035902870E-05 -1.49366075695288E-04 -6.09923707139052E-05  8.53582005624863E-04
 -4.27446598077595E-05  4.54761868305341E-06  7.11838506814648E-05 -9.84917099707053E-05 -1.17761074204355E-04
 -1.40471870175050E-04  2.08814852492397E-04 -4.52476310287223E-06 -8.54666714769746E-05  1.38420797607105E-05
* ORBITAL    1   28
 -7.05827647520997E-07  1.34933753053189E-05  2.44840328431930E-03 -4.75502042661583E-05  1.79591511343132E-03
 -2.69393386103061E-04 -9.68353281207596E-05 -6.29707067350167E-05  8.37659407722462E-01 -8.78242403773944E-03
  2.02947716174969E-03  3.86847962163231E-04 -5.88446982911247E-04  1.12506055366862E-04 -5.43703964466329E-01
  3.80526547543524E-03 -1.33790908594171E-03 -6.41386788260187E-06  3.88218943803543E-04  1.35645341075681E-02
 -1.36821299723609E-03 -1.01758103107415E-03 -4.48777599205585E-04 -1.04657274209051E-04 -6.50183279811538E-03
 -4.75775327850609E-04 -3.33976880973220E-04 -1.86162776428373E-04 -1.02753134744809E-04  1.91625930134908E-03
 -1.00722100028436E-03 -3.77877542003845E-04 -2.98320361201989E-04 -9.11878890400179E-05 -1.67339774037905E-03
 -1.60671581104895E-04 -7.67821811627223E-05 -2.72263591934473E-03  9.90565235201260E-05  2.84104271713940E-06
 -4.42249737826495E-03 -1.09167518209133E-04 -9.76455418631172E-05  4.53231470667955E-03 -4.29886936488147E-05
  1.70104882380474E-05  1.93052667670507E-05  3.04661018718678E-05  5.10770625778060E-06 -6.01005656678107E-05
  2.00698513971265E-05  3.15977372077268E-05 -2.00556169838167E-05 -3.35527512725258E-05 -1.04876353767663E-05
  2.39091354558101E-05  7.35879522370215E-05 -1.17486077728348E-04 -8.71440145294900E-05 -7.12299084720764E-05
  2.18994703137425E-04 -4.85224055995579E-05  3.80927174649442E-05  2.43010889163520E-04 -8.28428197604591E-05
  7.13766294825231E-04  6.94195133608003E-05 -6.05280472602088E-05  7.25567421747293E-03  5.72786809709941E-04
  2.87449250822243E-04 -2.34850793873221E-05  3.74841578529464E-03  8.45509785568899E-05  2.01432667244983E-04
  3.98860137537728E-04 -4.97426462234413E-05  3.35643245858650E-04 -1.89345170541862E-04  2.91771214402698E-05
 -8.00691279071792E-05  4.99096605115708E-05 -1.49944932785363E-04 -1.05906460444138E-04  2.04899615969777E-05
  1.98087308171055E-05 -8.63986016719555E-05  5.13074797827718E-03  8.87354013646912E-04  1.50630989582286E-05
  1.88136818810900E-04 -2.59493678658471E-03  8.61129750940079E-05  1.53833756082918E-04 -4.44417870298594E-04
  8.15528752285927E-03  2.30115581959478E-05 -3.54694063108383E-04  1.48174576660012E-03 -2.64151777316796E-04
 -1.86563295605462E-03  3.06586624863669E-04  4.08135196532380E-05  4.41529482451787E-05  2.57345221045883E-04
 -4.08842543857426E-04  2.08741114302006E-04  3.04501990513462E-05 -1.14802961745915E-05  9.29328203532677E-05
 -1.69592731207871E-03 -3.81312037536831E-04  1.24368107887613E-04  6.50734737094942E-05  1.88793554172714E-03
 -4.02375483087543E-04  1.26733953653519E-04  2.16068667076224E-04 -1.15986838109696E-03  4.39618160365319E-04
  2.55638774791156E-04 -1.23160564173625E-04  1.39566292048654E-03  3.14670653679203E-05 -9.75323568410523E-05
 -1.04280282807668E-03  2.56877807946034E-04  7.21259982361067E-04 -1.14334613021122E-04  3.62512139842439E-04
 -3.75861344782168E-05  7.50323788883676E-04 -2.37481375062523E-04 -1.87391889799370E-04  1.49418560746831E-04
 -1.71004537072015E-04  2.99776646522865E-04 -6.24105238715688E-06 -1.83429798498962E-04  2.82383203476975E-05
  4.71523246668526E-06  1.48471576494726E-04 -9.15886769297472E-06 -6.35254160803937E-05  3.12047151498741E-04
 -2.40678521880680E-03 -2.09360036539277E-04 -1.67725940499781E-05  1.30645788719877E-05 -1.01308611225139E-06
 -3.94267223051301E-04 -1.18888140025674E-03 -2.06078450931312E-04 -1.01336538581351E-04 -7.45486486045715E-06
  3.88547609959350E-06  1.41505319764574E-03 -1.32984503114362E-03 -1.88358233054202E-04 -1.27689483558640E-04
 -1.69569048090903E-05  3.97294666805197E-05 -6.27357690398135E-05 -1.73274795462064E-04 -9.66698846496655E-05
 -1.96415364943921E-05 -8.58563403951299E-05 -2.80903461627190E-04 -3.66905857716102E-04 -1.49178562322490E-04
 -2.75056767556812E-05  1.51483896173632E-04 -4.45417964260309E-05 -1.26752248246402E-05  8.58047628947524E-06
 -1.56285148881393E-06  1.67779149310537E-05  9.86914186730627E-06  1.09501737634008E-06  4.64737913267039E-05
  4.45226151260476E-05  1.40017246891895E-05  2.01647593726624E-05  2.74608231848622E-05  1.17179034261010E-05
  3.92576828218924E-05  2.79734329977058E-05  1.29975477747037E-05 -2.66769413566576E-06 -2.21535099419078E-06
  6.70349739559446E-07 -3.00656063264651E-07 -8.52982828326095E-07 -1.24606025750876E-06  9.33396868911091E-06
  8.57026940730802E-06 -1.97200113078007E-06 -1.87455016104606E-06  6.06991867596628E-08 -6.49745124702370E-07
 -6.13843816433328E-07  4.96221580034356E-07  1.09062681668519E-06 -1.00176462930202E-06 -1.85014802962388E-05
  4.87508420863393E-04 -3.48141225980116E-05 -1.50415085477552E-05  1.40746404101076E-04 -9.38482827195947E-05
 -1.39708841984126E-05  3.61987358504686E-04  1.35366076091324E-05  4.48739367740898E-06  2.11706468615942E-04
 -1.12025532559044E-04 -1.53881231590328E-05  2.43384447657573E-06  6.87349164640498E-06 -2.21848797783531E-06
  4.56258000518239E-06  1.96867637991206E-05  2.80866034862673E-05 -2.00411009646643E-05  1.31981270558532E-05
 -1.54324572072995E-05  3.08618768718275E-06  1.16346011338505E-06  4.13960072686466E-06 -2.98521071383676E-06
  7.24298317199954E-08 -8.73216137859101E-06 -1.18636533086686E-05 -4.26416309289716E-06  1.12772737653364E-05
 -2.59997600435435E-05  5.70568983337019E-05  9.20471592959439E-06  1.17008791912820E-04  4.91998376680668E-05
  1.18028203184635E-06 -4.58841817362908E-04 -5.34018202951864E-05 -8.84560535972780E-06  3.22535522331624E-04
  1.07893513687075E-04  1.18842551900847E-05  6.46179032373443E-07  2.80929397799421E-06  1.97540431927141E-05
  1.01213476535755E-05  3.00423565901458E-05  1.16881231547463E-05  2.98054529307636E-05  1.80029371117227E-05
  2.64903105347493E-05  7.13689985274365E-06  4.20773332556840E-06  3.86000154668855E-06  7.51675318612171E-06
 -1.69928379747607E-06  3.18553465175334E-06  8.26242136205195E-07  3.11701197903770E-06  4.15066873294493E-05
 -6.48937293091926E-04  4.96781207168078E-05  4.36543863894744E-06 -3.66619967095120E-04  1.49202503539723E-04
 -1.60956153128433E-06  1.02282891915369E-04 -5.43376343417184E-05  2.11925572521645E-05  4.52210348825040E-05
  3.96047386883613E-06 -1.40743968012698E-05 -3.23254551526992E-06 -7.47942537646147E-06  1.71857640620054E-06
  4.33938301371476E-06  9.30206814406782E-06 -4.81027735329320E-06  7.41804358815838E-06  1.40572451913706E-05
  1.93312835361207E-04  1.60230516544589E-05 -2.34444587182975E-06  3.02154126212544E-04  5.48333851793599E-05
 -2.59706281459459E-06  5.51777882440112E-05  6.97259369651855E-05  3.39096226789195E-05  5.75083206032737E-06
 -1.67541736754884E-06 -1.05920211684053E-05 -8.16049510204138E-07  5.35429560329763E-06  2.70434404769637E-06
 -7.58930048082425E-09  2.97205465079856E-06 -2.54963231412069E-06  8.25530014227512E-07  5.85404230933289E-04
 -2.37907304705983E-04 -1.75397817440958E-04  1.43400667135033E-04  6.09157570871588E-05 -1.03760604711514E-03
 -1.38925977601243E-04 -2.00323857459621E-04 -2.45492493425924E-05  1.65393252528783E-04 -6.84877504465203E-04
 -1.40517757167276E-04  5.32273569560776E-05  8.18952296282559E-05 -4.70570901220365E-05 -2.49572836107225E-05
* ORBITAL    1   29
  1.27049686423578E-05  8.23176286283764E-05 -1.21623954305438E-03 -3.01249317842053E-05 -9.60953134937459E-04
  4.60842415311714E-04 -5.33652727314707E-05  6.55850182024792E-06 -5.45309176835483E-01  6.41964414760200E-03
 -1.29881740521377E-03 -7.62086332296713E-04  1.67558154447930E-04  8.55926342943389E-05 -8.38745986856301E-01
  8.92262118721204E-03 -2.00343268100757E-03 -1.02788046578464E-03  1.91094462797464E-04  1.14811025562592E-02
 -8.98042582031722E-04 -4.78491085619982E-04 -1.36621530874598E-04  2.13763963361717E-05  1.23274128352686E-02
  2.18342217572910E-03  5.41120904853634E-04  3.63676416827907E-04  1.44754707425714E-04  1.22217294137235E-02
  4.65141890050990E-04  1.97234158283908E-04  1.83034990938523E-04  6.69549460531238E-05 -2.67426572481052E-03
 -1.65207256005443E-04 -1.24236111225591E-04  2.42202195683029E-03 -1.36958868416763E-04 -1.48375608436376E-05
  3.77559164610325E-03  2.84344269480834E-04  1.95434696371820E-04  2.22427062171159E-03  9.54252560291174E-05
  9.25556353830740E-05 -2.22668290967326E-05  3.90466224084462E-05  1.19119294957220E-06 -1.23661728345709E-05
 -5.95629164796747E-07 -1.56823828383670E-06  2.84522606768501E-06 -1.68407370861746E-05  1.96674987174369E-05
 -3.67132842566368E-06  1.27127119202820E-04  7.65179494044021E-05 -2.32128346565637E-05 -2.22332269446892E-04
 -9.16062108677637E-05  3.20556727934908E-05 -5.73945656327420E-05 -3.29409859198359E-04  2.65192536502474E-03
 -1.01228428199686E-03 -3.38566950753829E-05  8.19424171382005E-05 -2.00272897252751E-02 -1.46780660924887E-03
 -5.68369016110592E-04  1.62531580066630E-04 -1.27224890832306E-02 -4.04249134981809E-04 -3.07239289797213E-04
 -6.26777325361488E-04  1.69341204872218E-05 -1.85782182342875E-04  2.92969782817548E-04 -1.61776326220181E-04
  1.86547213441554E-04 -3.09777419378578E-04  3.60498929247128E-05  2.25397676880341E-04  5.11383855495414E-05
 -7.79672978515774E-06 -1.51206753725060E-04 -3.90443651918236E-03 -7.51327612000891E-06  5.20789263746656E-07
  1.87814471594319E-04  3.41485787169164E-03  6.44801479526561E-04  8.10357117368244E-05  2.62366243309875E-05
 -1.24966614183890E-02 -6.56402967456113E-04 -1.11582457139634E-04  1.55802158440769E-04 -4.65043297778226E-05
  3.53351469739610E-04 -6.96759487572554E-06  5.25882716252520E-04 -1.72192845409534E-05 -9.16874796000105E-05
 -2.03933624541661E-04  3.31550853843050E-05 -7.56208315032504E-05 -4.51669090399901E-05 -3.15707354300079E-04
 -5.52665434294659E-03 -6.57508385374512E-04 -3.60638341385820E-05  2.17022736094639E-04 -1.37552262711922E-02
 -6.65409135968793E-05  1.92386169521796E-04  7.61621024494939E-05 -2.64452937364993E-03  2.50954321226390E-04
  1.73941131754696E-04  4.53168758831762E-05 -1.26243146152287E-03 -3.48638754610049E-04 -1.18418484956955E-04
 -7.81273426408973E-04  1.14437944728568E-04  7.98029418007908E-04 -1.21675792344830E-04  1.97810553100817E-04
 -9.33252575414367E-05  8.33777370631706E-04 -1.33789653402904E-04 -3.45343764016696E-04  2.89430893259686E-05
 -8.53337695301923E-05  2.67397674783726E-05  5.85659929903132E-05 -7.64349896478676E-05  1.05041590626567E-04
  1.54892286592566E-04  1.36016091506818E-04 -9.02430128110803E-06 -6.82905778766325E-05 -1.70696752623607E-03
  2.17347731193140E-03 -4.11990780719809E-05 -3.33454686338924E-05  9.50931444414599E-06 -1.78771443386013E-05
  8.42762631424483E-05  1.11596740154415E-03  1.43173311076189E-04  3.04984225140469E-05 -1.60458895161125E-05
 -2.92523841995211E-05 -3.91480299466377E-03  1.30125091147323E-03 -6.74938125859932E-05 -1.18089491590443E-04
 -1.89423049473964E-05 -5.57196198222764E-04 -3.65182460197100E-04 -2.95412072395866E-04 -5.65786774690678E-05
  1.34549536485171E-06  3.57366735572425E-04  5.23368281757861E-04  6.05267594722613E-04  2.39581038329612E-04
  4.82839685939106E-05 -1.49447187517900E-04 -3.97348151096189E-05 -8.73077074957221E-06 -3.43409320025765E-05
 -1.84900416994404E-05 -5.87778831587995E-05 -3.89610361178999E-05 -1.03023626776903E-05 -6.31704829187740E-05
 -5.44668830454795E-05 -2.28038943857796E-05 -3.05394684134311E-05 -6.15946069902207E-05 -3.85121510991855E-05
 -1.09357623794156E-04 -5.68040351593548E-05 -5.66643988787754E-06  3.83517494134250E-06  4.26480895989501E-06
 -6.52468777488800E-07  2.45305788195264E-06  3.10557841599531E-06  1.68682473828436E-06 -1.71514356615125E-05
 -1.73518831728699E-05  2.82269197238715E-06  6.00279742430959E-06  3.13846397735978E-07  5.47697804222740E-07
  6.07053781106302E-07  4.18935727553296E-07 -1.63108676945025E-06  1.08601830359903E-06 -4.24503656884974E-04
 -3.78021477333028E-03 -1.31526305039171E-03 -1.81156262279381E-04 -3.34314295488563E-04  8.35676331734538E-05
 -6.41577286833393E-05 -2.75586577450500E-04  2.12789351664046E-04 -3.82581621849524E-05 -6.29261628663724E-04
  1.76641017659199E-05 -5.82383634087348E-05 -1.46024496521287E-04 -5.52699185523196E-05 -1.28193929206929E-04
 -7.20370548045763E-05  1.21054783111804E-04  4.26082361159979E-05 -1.00358773915880E-05 -5.64332223874520E-05
  9.97047984146260E-05 -2.37690728400492E-05  3.84605474581809E-06 -7.25832963894353E-06 -9.48316278697334E-06
 -1.95193364817555E-05  2.06476392368613E-06  1.86304742299380E-05 -1.74608905614589E-05  2.20896086268136E-04
  1.40706603626984E-03  5.78142848305202E-04  6.79462812928486E-05 -2.07411147889176E-04  7.29403668176450E-05
 -2.21027300949363E-06  1.56670891610541E-03  3.99212249123283E-04  8.51659241015810E-06 -3.62354117182267E-04
  7.71988669873046E-05 -3.10568783681062E-05  5.48324282839840E-05  2.32732745117650E-05  8.91459869627417E-05
  4.21259409230012E-05 -5.30277451405529E-05 -1.47602845883957E-05  9.86882953891239E-06  5.05828948768987E-06
 -8.70325885587271E-05 -2.05757339937075E-05 -1.07520549421171E-05  6.32171610484772E-06 -2.92642764295753E-06
 -1.34908845467401E-05 -3.81210807495462E-06 -1.54155453123109E-05 -7.29608273350730E-06  6.03121182713589E-05
  2.22417041938198E-03  3.33930234376056E-04  3.66827556163119E-05  7.97738625454554E-04 -2.37724017466651E-04
  1.51324624864339E-05  8.58618259883145E-05  3.15185885208453E-04 -7.14149571078156E-06 -6.64262611172220E-05
  1.06763028029542E-06 -7.36842564836660E-05 -4.37847017941514E-05  6.58625579890132E-05  1.52884420272556E-05
 -4.78235922507814E-06 -2.79224450137780E-05  1.24205282651777E-05 -1.11868241414812E-05 -9.59973748776264E-05
 -7.84011565900545E-04 -2.64208234026926E-04 -4.08189276104105E-05 -5.78312040784225E-04 -1.72774743711964E-04
  2.00162628051528E-05  7.46364319064010E-06  2.36156857331716E-05 -4.23186439425299E-05 -2.01833034366885E-05
 -3.20209717026746E-06  3.35996667557128E-05  1.35851992749745E-05 -1.07059138575711E-05 -7.24759731114405E-06
  5.42400741891542E-07 -4.38910272915652E-06  1.52823477473582E-06  8.09054466047580E-07 -3.00231663297707E-03
 -5.04365077568652E-04 -6.10208208483006E-05 -6.02648542216325E-04 -2.82287916450769E-04  3.49679417955276E-03
  5.36830544115743E-04  9.71633386681651E-05  2.80663753409417E-04 -2.42682633302263E-04  2.64844239517899E-03
  7.01119726105724E-05  8.93267932574829E-05 -2.85402266898155E-04 -3.17301653773439E-05  1.23382489953875E-04
* ORBITAL    1   30
 -2.16546375003237E-05 -1.54319964513683E-04 -7.32578315318387E-04 -2.85345899784695E-03 -1.12820021801706E-03
  1.29998000274530E-04  2.22832669878925E-04 -9.18841638871164E-06 -2.07454150422237E-03  1.22401273039480E-03
  2.11321779079748E-04  9.11715382064609E-05  1.35361841516467E-05 -3.04824136840740E-05 -1.60241365966278E-03
  1.36286123463766E-04 -3.03891343467455E-04 -3.48940240358255E-04 -6.71286482441274E-05 -9.14024626435591E-05
  2.96402577546325E-04  3.11778080802924E-04  1.58632218820895E-04  5.55626361631674E-05  1.87061912997261E-03
 -1.49975145161786E-04 -3.81647234705715E-04 -2.41863892075852E-04 -9.40993171352497E-05 -6.29402597963320E-05
 -2.87512698947046E-04 -2.89930982057369E-04 -1.39319333396201E-04 -4.74466100460348E-05 -5.93760498259927E-06
 -1.29605342288727E-05 -1.50188636646924E-05 -2.00197608361844E-05 -2.55678150094442E-05 -4.57974475734325E-06
  4.48127471792630E-05  3.52404849986458E-05  1.96078511670136E-05  5.12138046698847E-05  5.20602977056503E-05
  2.13549403564536E-05 -2.16149532145235E-06 -1.56604635155818E-06  2.00542522185263E-06  3.87598823530623E-06
  9.40403478016354E-07  9.95771348517809E-07 -3.35541340350926E-06 -7.91273542918330E-06  2.33141796213185E-06
  4.64186838520033E-06  2.21382884635976E-07  3.46493628310894E-07  5.14412420441148E-08 -5.58098059048536E-07
  9.96054159025104E-08  2.07201639774503E-07  1.92425440121723E-05  1.28534275573249E-04  2.21829228764861E-03
  5.23422630363646E-04  8.66557904969878E-05  3.65031732668666E-05 -5.19315956718136E-03 -4.99612406022298E-04
  8.35061700163793E-06  2.93536743621126E-05 -3.64662629257392E-03 -4.34652416654119E-04 -2.25503617044754E-05
 -2.17698466515199E-04  3.31813006063765E-05  4.22021557063976E-04 -1.08130232753224E-04  2.54930062719151E-04
 -4.55305256071541E-05 -1.22698096147090E-05 -1.64582150599080E-05 -5.72655616488663E-05 -4.54079762588142E-05
 -2.32816512634355E-05 -1.65675146330042E-04 -2.05069218495554E-03 -3.35679737106070E-04 -1.20551086648336E-05
  1.81514297891079E-05  1.29246270184944E-03  1.09672033771819E-04 -4.14878130585695E-05  3.62921462485517E-05
 -3.81709573713761E-03 -1.30889669782016E-04  7.07368432000326E-05 -1.15984133450204E-04  5.15431437844552E-05
  3.43402073702297E-04 -8.61850365035027E-06  8.16657309977338E-05 -6.17232352242044E-05 -1.14998540659501E-05
  2.44012391367755E-05 -2.93809228484183E-05 -1.47185079079514E-05  3.33367230639209E-05  4.80870480176774E-04
 -5.12074463660402E-03  3.03553238960989E-04  1.37165058163026E-04 -2.68113907619475E-04  4.99123438829362E-03
  3.04347506363371E-04  1.31104357776422E-04  4.58745079470550E-04 -3.92913856676124E-03  7.68731120502114E-04
 -4.33384087018719E-05 -2.64571684416394E-04 -1.37809609806477E-03 -8.33841695693858E-04 -5.06644503074508E-05
  1.04892561523320E-03 -2.67592764024508E-05  1.04109817378325E-03  1.37272430802446E-04  2.35818262809980E-04
  1.69405449687106E-05 -7.78450240460397E-04 -3.51510209941595E-05  2.22636047938011E-05  5.36748109257996E-05
 -7.95227758909029E-05 -3.99350148412741E-04 -5.54088197303105E-05 -2.28191149938747E-04  3.22392851402396E-05
  2.90656238987441E-05 -2.43271264071448E-04 -1.84878826500422E-04 -1.34688608935747E-03 -1.12115280787971E-02
  4.66237999962106E-03  2.60624546968482E-03 -1.26983363658612E-03  2.24520419079980E-03  2.55255200066136E-04
 -7.96249845635557E-01 -2.12870611042054E-04 -5.42615699410634E-03  2.19666156444538E-04  7.11643001951826E-04
 -3.23618129766722E-04  5.84467503161762E-01  6.00256972855734E-03  3.53186344782632E-03 -2.87936918767776E-04
 -5.00039650628241E-04  2.52384998884228E-03  2.37775039909889E-03 -1.84242109015344E-04  8.55348972772088E-05
  7.85388176707269E-05 -1.67092196350057E-02 -3.88485713252192E-03 -2.62574368205859E-04  6.00605483770561E-04
  3.41225727677967E-04  9.22437397549675E-03  1.45416373989592E-03  4.94156752127902E-04 -4.29567294921649E-04
 -3.03695418422236E-04 -1.91945378040965E-03  3.82651124326616E-06  5.08616726585648E-05  3.91306520886069E-03
 -3.02601816534118E-04  3.22961452452400E-04 -3.59933260413479E-03  2.71231743044371E-04 -3.36763100112776E-04
 -1.10416230412235E-03 -2.38078802455637E-04  5.32249482781741E-05 -2.16945023729163E-04 -1.36565083787878E-04
 -5.24546952656281E-05 -1.62637143528380E-05  4.71115824940662E-04  3.40888940264266E-04 -2.38683245484224E-04
 -1.30624871582654E-04  1.36557699669163E-04  1.10228005808231E-04 -2.47896570207280E-04  2.33010606657015E-05
  1.50835219139903E-04 -3.53098650872916E-04  2.52076831537804E-04  1.36769065952635E-04 -2.37723645144856E-04
 -6.40155088089298E-03 -4.95800220763598E-04 -5.13641755363870E-05 -2.63130404609435E-03  9.68587043018552E-04
  1.18206213035375E-04 -2.54866057321763E-03  1.12579544620807E-03 -1.59606960689846E-04 -1.82197067386169E-03
  5.82901012538063E-04 -2.90917204914773E-04 -1.05610790804575E-04  2.44902094580348E-04  4.49304333672756E-04
 -2.49912701732422E-04  3.91716218224145E-04 -2.41670151053951E-04  8.00849815595725E-05  4.85768797159477E-05
 -1.15588815711894E-04  2.14792545982409E-04 -4.01390860702170E-04  2.25341141424879E-05  4.56481656523545E-04
  1.78977480061680E-05  1.92817011163448E-04 -3.30799367732319E-04  4.59831607361800E-05  1.46471098854332E-04
  1.91346534457685E-03  1.98097915650622E-04  1.26622477681221E-05  4.64722068445387E-03  8.61499951117807E-04
 -2.81237517573249E-05  3.21938006481200E-03  2.04375396079549E-04  2.25389928126155E-05 -2.20261614311622E-03
 -7.09929137681874E-04 -3.57244241129088E-05  5.92261921482528E-04  1.86567764676228E-04 -2.52292232311524E-04
 -1.58508815720053E-04 -5.22364298417934E-04 -1.91705976809554E-04  1.51018654435072E-04  3.44724106369129E-05
  1.69627750892328E-04  1.09483383202333E-04  8.66240178278675E-05  5.64890230264860E-05 -1.12485824134198E-04
 -4.19309102547111E-05 -4.94851327513848E-05  5.96809739084840E-05 -8.38542496361216E-05 -5.02324873362032E-03
  3.91687635296517E-02 -7.10710784736180E-03 -1.71581316728783E-03  2.43955605786232E-02 -4.28609760391025E-03
 -4.22855151994320E-04 -2.88964374948375E-02  4.95851753171688E-03  5.37784355678373E-04  2.00016289942378E-03
 -3.45227707050378E-04 -5.21861975050913E-03  3.58158428058798E-04  2.33740899254872E-03 -6.53697872487257E-05
  5.77185343355744E-05  2.57688555767980E-03 -2.03047749401802E-03  6.81676720490059E-04  5.22126277859507E-04
 -1.77312543584057E-03  1.82766724061496E-04 -4.08918575249754E-05 -5.08958855957153E-03 -1.75946375760158E-04
 -1.49742106398992E-04  5.92679756774160E-03  5.03920515612014E-04  4.36157214027974E-06 -2.73746303008650E-04
 -1.13721367494674E-04  3.65748542924562E-04  9.69198117837923E-05 -9.90614421067632E-05 -6.01771444512683E-06
  2.85483220679768E-05  2.79777243268930E-06 -3.17348835434848E-05  1.72432526939980E-05 -2.77783046664621E-04
  3.62556722763366E-04  8.30227269091443E-05 -1.17946819349994E-04 -7.16245193587386E-05  1.16161944200700E-03
  4.06323562336253E-04  2.80381294095730E-05  4.25749246731112E-05 -2.56462167467701E-05  2.18324811596852E-03
  3.29912328259619E-04 -1.40495046598456E-05  1.42495601514854E-04 -2.43932918171718E-05  3.97872430212321E-05
* ORBITAL    1   31
  1.33977537088838E-05  9.43883059357489E-05  3.55659299694116E-04  1.96594392681230E-03  1.33347579172305E-04
  3.26196959560726E-05 -5.18135460419139E-07 -2.97472623132506E-05 -2.01318091117396E-03 -7.53354824957935E-04
 -4.96614884025523E-04 -4.89453283915608E-04 -1.05623480387957E-04 -2.53879981101048E-05 -1.85798729241265E-03
  8.12507213763648E-04 -1.97138323423094E-04 -3.36877137174944E-04 -7.78926545165328E-05 -1.19436283394512E-04
  8.79778385919236E-05  1.84716627571694E-04  1.27627272720293E-04  5.15210570869892E-05  2.69724501006140E-03
  1.69657600822136E-04 -1.43534264356952E-06 -7.68649432013043E-06 -3.38192384428024E-06  4.60502051966394E-04
 -1.35960258777023E-04 -3.02172823193388E-04 -2.00912540265278E-04 -8.00241763491595E-05 -4.46098314146797E-06
  2.82072606656676E-06  5.09282475209605E-06 -2.64696411864176E-07 -1.90168488862897E-05 -1.65759672426401E-05
  6.30226270396444E-05  4.66261224854923E-05  1.49977820174794E-05  2.84517839192536E-05  4.63838967028864E-05
  3.48887958841750E-05  7.17862021008043E-07  4.53933741539889E-07 -5.51708241235250E-07 -6.39669231667451E-07
  1.16631726527969E-06  4.27478254947691E-06  6.50208933218205E-06  5.14775179362803E-06 -6.31417693267906E-06
 -9.71325252773937E-06  2.44731943211130E-07 -2.85231191882998E-08  4.77318042436359E-08 -3.75289459363778E-07
 -4.66599040559619E-08  2.84484935509344E-07  1.21163470873884E-05  7.05563030690320E-05  2.46031392780915E-03
  3.93682008741989E-04  5.34374334853487E-05  6.18477594009618E-05 -6.68444631181593E-03 -5.61840635463755E-04
 -3.11031303143682E-05  4.08856600992314E-05 -4.65849365231069E-03 -5.63930778712786E-04 -3.47718530477907E-05
 -1.77098783492069E-04 -1.99681121827987E-05  5.04411510770488E-04 -1.34836647226402E-04  2.80306622522352E-04
 -3.41167380850199E-05 -2.79503576868914E-05 -3.59067778410353E-05 -5.76287099463421E-05 -5.20752067841505E-05
 -1.16588217650371E-05 -7.77264753549180E-05 -1.92061361855811E-03 -2.88511793736971E-04 -4.63146656983209E-05
  2.05404163269207E-05  1.54624005678289E-03  3.06971991402246E-04 -4.60144349135450E-05  6.86174128316989E-05
 -4.01168405010017E-03 -1.17212095213940E-04 -3.22269894070372E-06  1.03892049301386E-05 -5.72461766072691E-05
  4.36317596398282E-04 -7.56042638347997E-05  9.52342224290510E-06  3.01187246550211E-05  1.03859796898830E-05
  1.50599022832185E-05 -5.11511967564540E-05 -1.58074839951491E-06 -3.01915724783886E-06 -3.64292570664146E-04
  3.74839136139046E-03  6.62173247135606E-05 -2.84130105648817E-04  4.15641052997030E-04 -6.83918265139316E-03
  9.42854782301801E-05  2.61956927223355E-04 -4.07625295610020E-04  3.48024419983386E-03 -1.81909835720225E-04
 -2.06909143428304E-04  1.48694836591412E-04 -1.66921619210992E-03  7.01945163443298E-04  2.64829303678291E-04
 -2.24309550798885E-03  3.70982088412832E-04 -3.54980284366268E-04  4.17959285641868E-05 -1.07536541589725E-03
  1.05819925204964E-04  7.07503847093446E-04 -1.62227521114642E-04  1.18827301492620E-04 -6.92467750784988E-05
  4.42262908427594E-04  3.44605686405994E-04 -2.38966691354330E-04  1.96452218534089E-04  2.85293972865911E-04
  2.00315344222921E-05  4.40140043947919E-04  1.71726984731066E-05  1.09090877055166E-04 -7.19530750055229E-04
  1.94934259396555E-03 -2.69906119324828E-03 -3.09379433168064E-05 -4.58180113929956E-04 -3.49447998318660E-05
  5.92043595240241E-01 -6.60678126885343E-03  3.04476732420140E-03 -1.51303107762085E-03 -6.29452410064232E-04
 -2.64148205597734E-04  7.98152161722546E-01 -5.77487615904091E-03  4.74370367671800E-03 -4.26515343477819E-04
 -4.33477462894464E-04  5.89777104707740E-03 -4.64150360561086E-04  8.18119598344106E-04  2.68178436794389E-05
 -2.16422090435198E-04 -3.30460564097469E-03 -1.51434933620035E-04 -2.12337105651081E-04 -1.12387780488807E-04
  2.81907600020789E-05 -6.47263432203174E-03  6.93055030978535E-04 -1.26960091278538E-03  2.28780617895455E-04
  2.62627398704473E-04  5.64362107734587E-03  4.05029374751229E-05 -1.38981559810077E-05 -1.57030602684736E-04
 -5.94211832837627E-05  1.79616409329616E-04  1.30793727378979E-03  7.16082118490507E-05  1.08475389411989E-04
  7.48037045172935E-03 -7.62446301259221E-05  1.16398074087436E-04  1.78248926511717E-04  1.30316391243879E-04
 -3.21937026345922E-04 -2.45339486499160E-04  1.85795566782018E-04  1.21870467804379E-04  2.56070024598325E-04
  1.69487879969924E-04 -7.67645029770314E-05 -6.40526257821978E-05 -4.70920237144537E-05 -3.49194106206453E-04
  1.16975575002952E-04 -1.97160858880336E-04 -3.40656891334120E-04 -9.66744026229687E-05  2.73987619639499E-04
 -1.99471934014212E-02 -2.81683114353486E-03  6.07571662385743E-05 -6.27590641092319E-03 -9.80743176141668E-05
  2.65899960406565E-04 -1.15887262236313E-02  4.17402467215467E-04  5.85650168140585E-04 -6.08039813464195E-03
  2.71635994615856E-04  2.01657111884955E-04 -2.43889952670274E-03 -3.55445221902951E-04 -2.24760834894827E-03
 -3.02141575439201E-04  7.75686840648753E-04 -8.88650095040009E-05 -1.35757163420044E-03 -3.26304887003343E-04
  1.23742274033186E-03 -5.15586107243701E-05  1.53647788846250E-05 -1.15821729881122E-03  1.51549109604169E-04
  9.29750958162786E-04  1.03394713761728E-04  7.05672895924351E-04  1.21794078260555E-03  3.91765821129761E-05
  2.36092491620237E-03  1.75296283102247E-03  2.91191384346131E-04  6.47138251805321E-04  4.55721878842494E-04
  1.44976442576574E-04  2.96787887399640E-03  1.25029427141090E-03  1.63681895689532E-04 -4.18227740469481E-04
  1.88271677452419E-04  1.53581668528421E-04  1.66026867906930E-04  1.12752009641792E-04 -4.43538680101950E-05
  3.85960654837123E-05 -3.02963774102720E-04 -1.34500998519855E-04 -1.13387074648807E-04 -2.14138884035781E-05
 -2.59252226720338E-04 -1.47099119115986E-04 -2.77906643292967E-05 -1.08919197558639E-04 -8.64315982327946E-05
  4.94587138610759E-05 -5.10689230172843E-05  3.48251479939013E-05  2.92951948023955E-05 -5.35013352293839E-04
  1.31800041857291E-02  2.82500324708655E-04 -2.45727554708056E-04  1.17779191792613E-02 -8.36510910490515E-04
 -3.85508728081842E-04 -3.46245001139578E-03  1.94991268349530E-04 -9.52725304233186E-05 -4.45352515271568E-04
  6.32526104527257E-04 -1.82795209258339E-03 -1.39863764522922E-04  1.40912732947847E-03 -1.76571724443111E-04
  1.19544407532838E-03 -1.84276906454852E-04 -1.06405412781728E-03  6.89711504792936E-04  1.95283737754466E-05
 -1.10147057025571E-03 -2.33322296953971E-04 -5.56324611853652E-05 -3.59422032935542E-03 -7.80157168392502E-04
  3.64673324907712E-04 -2.83527209251130E-04 -4.17045628461450E-04  3.62704127017582E-04  5.73210365542110E-04
  3.06420278175901E-04  1.56975700320455E-04  4.99890864381258E-05 -3.92236105543754E-04 -1.87368270204995E-04
 -1.22541822868485E-04  9.64182139890858E-05  5.33560287256830E-05 -5.44585340266156E-05 -3.70102506026371E-04
  3.30131700708682E-04  8.28743465169530E-05 -1.53625056556741E-04 -9.46744400909811E-05  1.17997530843019E-03
  2.38917679055837E-04  1.80718124796434E-05  6.78190377011457E-05 -4.74440113326402E-05  1.83247723509305E-03
  7.33980224500383E-04 -1.99273865146235E-05 -1.17140112334448E-04  1.26454241540928E-04 -3.81410690769446E-05
* ORBITAL    1   32
  2.97194517390579E-05  2.11560602374254E-04  1.03288622902691E-03  6.21284567150946E-03  4.53768424482488E-03
  1.05048437702505E-03  5.09255854042152E-04 -3.92007702766664E-05 -5.72424033637414E-04 -6.07156628328791E-03
 -2.02279954566893E-03 -1.39007959285839E-03 -1.61824278766514E-04  9.68309541523066E-05  1.85881593735684E-03
  1.12020980574406E-02  5.11516721144315E-03  4.78128541347686E-03  9.97430116641566E-04 -6.36476549087206E-04
 -1.70626818654770E-03 -1.76342647589082E-03 -9.21243777935612E-04 -3.23481181001798E-04 -1.58062972994062E-03
 -1.21914213528320E-03 -1.27448465248322E-03 -7.24080957833768E-04 -2.76319160597231E-04 -3.22034818211531E-04
 -3.90669769738921E-04 -4.42807836851163E-04 -2.84814895813842E-04 -1.23248587948395E-04  2.25189057265438E-05
  4.40907166775992E-05  3.33430979820330E-05 -5.11705364011425E-05 -7.66121963569260E-05 -4.39911476733686E-05
 -1.59831939428403E-05 -1.08750086157871E-05 -3.10368892015856E-06 -4.43665237466245E-06  2.32279781255219E-07
  2.79538177408611E-06 -1.27293824751655E-05 -1.57184801136338E-05  1.32220406938305E-05  1.48082820112797E-05
 -8.86271486527657E-06 -1.10200873972775E-05  1.31425043324214E-05  1.77533488958821E-05 -4.90331577931118E-06
 -5.72094728413633E-06  2.31504353672121E-07  1.17050929990779E-07  1.74328592909208E-07  3.89175659842746E-07
 -9.94181948352444E-07 -1.66690457944506E-07  1.17362942315318E-05  1.05401578159779E-04 -8.91024583502663E-04
  1.11279800990595E-04 -8.69463758456624E-06 -7.19974990432743E-05  2.28295758159671E-03 -3.11787855614716E-04
 -1.33533571341389E-04 -4.73395414072740E-05  1.72183847961235E-03  1.21487656653198E-04  7.98758630335226E-05
  1.35281608241238E-04 -2.85889528529898E-05 -5.44669292415569E-05 -2.95377078593426E-05  8.58988769709314E-05
 -1.48047060561607E-04  4.16399037426185E-05 -1.50105233727548E-05 -2.84731780938172E-05 -3.09169925798897E-05
  2.06840928041742E-04  1.57205079655588E-03  7.84141509627294E-03  4.56674616881329E-03  8.17725817037421E-04
 -2.64011221709170E-04 -3.60889997949472E-03 -1.62795071395761E-03  4.90769036964860E-04  1.19919072097859E-04
  4.24346846571980E-03  2.37799892767946E-03  3.87736572375552E-04  1.58536206499677E-04 -6.95137561827191E-05
 -3.59428350317276E-04  2.02113845660066E-04  6.13445307829204E-04 -3.34437049029581E-04  7.50294549548042E-05
 -1.02819944214427E-04 -4.23044029857703E-05 -1.18725872977830E-04  2.05740322474541E-04  1.45608857963211E-03
  9.52224339073930E-03  4.75688904886990E-03  1.30589599117747E-03 -2.06347982745903E-04 -6.27173306257794E-03
 -5.49828131855347E-03 -9.59811648968815E-04  1.06049913685913E-05  3.49316293028314E-03  2.77009766448556E-03
  8.72490897168916E-04  3.52680298264552E-06  6.94478445305469E-04 -3.14971928780058E-04 -1.51529920729801E-04
 -8.55759673549331E-04  6.14346069130192E-04 -5.75052785606042E-04  2.87305632797331E-04  4.67130970186547E-04
 -3.69622982386560E-04  4.51602096654087E-04 -2.48825940183428E-04  9.84358226764786E-05 -5.91840499095325E-05
 -5.19188560552469E-05  1.94437812519466E-04  2.58474780552833E-04 -1.10964382599335E-04 -1.51974757450057E-04
  1.34446991860347E-04  3.78030479093479E-05  1.79162230920815E-03  1.26351792880469E-02  5.14632277007977E-02
  1.15748508865694E-01 -3.17086385348754E-02 -2.35495130968937E-03 -4.75969664791223E-03 -1.42184071575952E-03
 -1.61772906250425E-02 -8.39857905013401E-02 -1.09494709712226E-02 -8.29596048732985E-03 -1.59917142665879E-03
  1.61680777958584E-03  1.82604085289312E-02  8.20882958991630E-02  5.94021321785074E-03  3.00438660115178E-03
  6.53504792806426E-04  5.86785744158931E-03  1.17226502488608E-02  8.70162965895276E-03  2.23901601141601E-03
  3.63410934615888E-04 -1.41983793474533E-02 -2.89792397997346E-02 -1.90235241652626E-02 -3.72871376150372E-03
 -4.32018676096704E-04  6.21125930425197E-03  1.31094300792990E-02  8.44696150795516E-03  1.57271310461804E-03
  1.70171149255004E-04 -1.19681566154064E-04 -1.18761356406676E-04  2.76350822940694E-06 -1.16255811090843E-03
 -1.09413495792363E-03 -2.27207715244175E-04  1.12035332014420E-03  1.09822325995415E-03  2.65215309108975E-04
 -3.94603123344377E-04 -4.19062302649990E-04 -1.00359122015275E-04  1.72988092338424E-05  2.75717626939588E-05
 -1.33887504472077E-05 -7.80764253506077E-06 -3.01741343004472E-05 -5.02779646783438E-05 -1.40999032143514E-05
 -5.16212962445920E-06 -7.87217627163657E-05 -9.42618086007268E-05  4.76349908687349E-06 -1.19277034136730E-06
 -8.77743035494600E-06  5.94868897551814E-06 -4.68660631236910E-06  4.51792818933282E-08  6.59143335517612E-03
  4.50901179447193E-02  2.14904197814376E-02  2.89265848864605E-03 -5.58547605433575E-03 -3.30342739416539E-03
  3.98474622752873E-04 -7.81496796228557E-03 -5.17423129168509E-03  8.87107079894848E-04 -1.96449644563797E-03
 -1.86871082958954E-03  7.43639530685808E-04  4.38770931321142E-03  1.95415520171497E-03  2.56248143862506E-03
  1.04435663575744E-03 -1.63651939650652E-03 -6.53293723049501E-04  1.36974393782562E-03  5.20903978665970E-04
 -1.03577264383623E-03 -4.19777897119062E-04  5.72721871647269E-05 -4.57064381769285E-06  3.90403236572965E-04
  8.72752696125277E-05 -2.88921423263278E-04 -2.36292828312408E-05 -5.16693514657819E-05 -5.12722510281057E-03
 -2.73224188450769E-02 -1.39785573518202E-02 -1.69833316259869E-03 -4.28883477957325E-03 -1.75394495842087E-03
  4.79081186500511E-04 -8.56902597220051E-03 -5.34192470035404E-03  3.44203405589680E-04 -6.90940891679731E-03
 -6.01667572188974E-03 -2.63735267932725E-04 -8.73104590585688E-04 -3.44827667255107E-04 -1.93696466260152E-03
 -1.05505940326903E-03 -4.11759414444993E-04 -3.53879522429321E-04 -7.26008734336519E-04 -2.41457237412202E-04
  7.31156871392222E-04  3.41837838780569E-04  2.97153318473640E-05 -1.13436163145284E-04 -1.24055504422734E-04
  4.03577161906938E-05 -9.29636410617374E-05  8.54808068765457E-05  3.39672349514281E-05 -7.65765119579377E-02
  7.88863054515142E-02 -1.49535474397988E-01 -1.84070945738154E-02 -1.65359034383324E-01  8.13343736465541E-03
 -8.27751571828575E-03  1.87001408821455E-01 -6.24172860307902E-03  9.87380270831077E-03  4.88342344501542E-03
 -7.71525801036237E-03 -1.36575222186824E-02  1.94341422306275E-02  6.29281680409594E-03 -8.62293436035511E-03
 -1.12756054509405E-03 -9.75093421190203E-03  8.58233632480018E-03 -3.17233917293637E-03 -2.59612203954501E-02
  7.47617546268346E-01 -2.74457215001705E-02 -5.95883323642804E-03  1.19017385576932E-01 -2.35743468941157E-02
  1.25519097239054E-03 -1.32172757523811E-01  2.63557071618057E-02 -1.29708233552491E-03  8.20355953202982E-03
 -1.81940832943658E-05 -2.13695734479005E-02  9.64104144233063E-06  9.59167837412541E-03  1.19191186770221E-06
  4.97157120306148E-04  4.12595851648222E-03 -3.68320382167788E-03  1.34610648839865E-03 -5.30837516822461E-04
 -7.21040460804725E-04 -7.05737336797561E-05  8.51511785411750E-05  5.06538720075333E-05  6.42379589942768E-04
  4.74960365333935E-03  2.38752186033342E-03 -1.96514635793532E-04 -4.28136175509133E-04  6.87069037944113E-03
  8.02076656407127E-03  1.27209387619180E-03 -2.39296103842835E-04  1.77743199447615E-04  1.04966539820150E-04
* ORBITAL    1   33
  6.73551616560048E-05  4.81826798941969E-04  2.43094848379477E-03  7.97692785773174E-03  1.77921055491206E-03
 -1.44966723405283E-03 -1.60702298886734E-03 -3.43166992427934E-05 -7.82316664291615E-04 -2.66634816083279E-03
 -1.29493164371901E-03 -1.12682530293515E-03 -1.94970434408016E-04  6.33071664840546E-05  1.20590447925477E-03
  7.18613755603875E-03  3.19600284754823E-03  2.93821484580707E-03  5.97089390297765E-04 -9.92457737942987E-05
 -3.69097975856064E-04 -3.77390352316381E-04 -1.78559909195992E-04 -5.32043152644054E-05 -3.92841010123400E-04
 -1.08833566904246E-03 -1.14464504559884E-03 -6.02369415997632E-04 -2.11545452787962E-04 -3.28510411823984E-04
 -7.63314865788659E-04 -8.55921575439741E-04 -5.00428145842502E-04 -1.96246743409278E-04  2.04509410447344E-06
 -3.83295869936091E-06 -1.99765009010667E-06 -7.26783404011800E-06 -6.14566294912920E-07  6.10591010618969E-06
  1.03392384427006E-05  1.75557674074913E-05  1.22188299032484E-05  1.93351645995130E-05  4.45799706452010E-05
  3.10359180184639E-05 -2.04395868414655E-06 -2.31501754038838E-06  2.96962893335569E-06  3.98987392812831E-06
 -3.12940318475515E-06 -3.86167655384983E-06 -1.47939336355912E-08  3.34283070911903E-07 -3.98494627388984E-06
 -5.39197532001321E-06 -1.26046113692012E-07  1.25482153379927E-07  1.76926682961984E-07  1.17814045882972E-07
 -2.48815186929645E-07 -2.63519111886634E-07 -9.24000954951285E-06 -6.58038671727679E-05 -8.10683350227910E-04
 -5.05443429966582E-04 -1.58293242377139E-04 -6.92134875021495E-06  5.31557992599641E-04  3.35660266649682E-04
  9.26267960564172E-05 -3.88162690653222E-05  1.90738207491539E-05  2.28273606552528E-04  2.22790700329799E-04
  5.18232279804219E-05 -3.20275630371190E-05  1.28584785358914E-04 -6.22222135398465E-05 -1.74195935740947E-05
 -7.21344035043317E-06 -1.92946993368386E-05 -5.27825564214341E-06 -2.23965346581591E-05  1.81090580153315E-05
  5.19442022683555E-05  3.99250866170256E-04  1.57763717348810E-03  9.23165931783023E-04  1.17918120797218E-04
 -7.82013970657292E-05 -7.52397914978169E-04 -2.49879822897362E-04  1.82770558192712E-04  5.01060144384256E-05
  1.15985512406188E-03  1.13955897226988E-03  3.14847858547875E-04  6.51026905358110E-05 -6.09342727903616E-05
  2.11712568521809E-05  1.31332383863586E-05  1.74409626589518E-04 -8.40911800536142E-05  4.50448948578764E-05
  1.08150142833894E-05 -2.34441543208845E-05 -2.45913614843400E-05  2.89617003689118E-04  2.45909565794097E-03
 -8.90281042644088E-03  3.79407872972960E-03  1.03642328465302E-03 -7.29879230375800E-04 -3.91047298949922E-03
 -7.41168911632074E-03 -1.09476682059889E-03 -2.23559074080742E-04 -2.96644421796443E-03 -2.33355338841482E-03
 -1.44486843694941E-04 -1.85711964063654E-04  5.23366951694493E-03  1.76488797280697E-03  3.21750567713230E-04
  2.28484516038880E-04 -2.22507395480072E-04  1.98664740734398E-05 -3.87206218007065E-04  3.32564960609418E-04
 -6.73841596263724E-05 -3.72379302103776E-04 -1.83154936508854E-04  2.11564596079274E-04 -3.39847376909436E-04
 -2.61290632203800E-04  2.91685285058432E-04  3.16557199548659E-04 -2.33264196815020E-04  1.26503851642770E-04
 -4.52329637076784E-06  5.31874636449670E-05 -1.28462865307782E-03 -9.08202852677315E-03 -3.60999650687043E-02
 -1.56756183274442E-01  6.73736023832062E-03  1.70244054354633E-03  3.06760707979921E-03  4.15506747655679E-04
  1.35625876853108E-03  4.51330693384349E-02  5.81968926518176E-04 -2.86551402400000E-03 -8.73240342922650E-04
  1.11973577755585E-03  1.29118456178868E-02  7.45879729583296E-02  3.28712076269621E-03 -1.86328607335669E-03
 -7.62922574510398E-04  4.03493612976043E-03  9.56492778927233E-03  6.10437414354148E-03  9.05785448358253E-04
  1.42346965886529E-05 -1.65341134662315E-02 -2.66060605466131E-02 -1.56248962011180E-02 -1.35893232654283E-03
  3.21907039557721E-04  1.14719840122081E-02  1.40881407699429E-02  9.05521020725896E-03  1.40085582294359E-03
  3.61389412777035E-05 -2.12852988827436E-03 -2.36765669468422E-03 -8.94520153659752E-04  5.27884962837382E-05
 -1.31508621624542E-04 -7.63962726553528E-05 -9.92279622458180E-04 -8.82825826644788E-04 -2.74816310632054E-04
 -2.43562417593541E-03 -2.66142800392877E-03 -9.64022150226383E-04  1.36817972597044E-04  1.11556978007358E-04
  4.47311761617687E-05  1.20347143134521E-05  1.28787669673560E-04  1.10384218418033E-04  3.15020633176788E-04
  2.51266990727163E-04  2.09146819916871E-04  1.74580362700306E-04 -8.11309378342615E-06 -1.35993618850156E-07
  4.42856161808486E-06 -8.66591502382415E-06  5.38428765342479E-06 -2.11047745817839E-06  4.55173365106141E-02
 -4.03161620826353E-01  5.95047363555256E-02  1.05948184718224E-02  1.43693295736430E-01  8.72595440937034E-03
  5.30971304322728E-03  2.36333125395234E-01  1.51087419489903E-02  8.87464487661262E-03  1.56347874625888E-01
  9.22596529872548E-03  5.76603042969541E-03 -1.56757772673309E-02  9.44837983540007E-03 -1.78875844335241E-02
  9.59914754735501E-03  3.54860710132748E-03 -2.32215846408988E-03 -9.63942180992446E-03  6.66936651119388E-03
  8.39176280057851E-03 -4.73063672753188E-03  4.31931512369434E-04  6.16029093493733E-03  9.18396362671760E-04
 -4.41523147122697E-03  5.86211229591842E-04 -3.33357182956462E-03 -5.12973279383130E-03  5.94735928103492E-02
 -4.77373093737556E-01  1.14933371561722E-01  1.67982648803662E-02 -6.60687918439439E-02  3.95973722911594E-02
 -2.33920593091866E-04 -1.09264017970174E-01  6.47899054263653E-02 -2.64978109282240E-04 -7.32405377769342E-02
  4.20041975492538E-02 -4.06171968143467E-04 -7.64584281304862E-03  6.30909575036788E-03 -8.68069284464574E-03
  6.68362379156244E-03  1.71781782972379E-03 -1.58941350553070E-03 -5.23086919066185E-03  4.21105807571695E-03
  4.12378589865711E-03 -3.26535760819547E-03 -1.16125935403126E-04 -2.51328225208875E-03 -4.08956036873056E-04
  1.72716837242436E-03 -2.42960475346760E-04  1.32980297444703E-03  2.07765379994499E-03 -5.53833719691630E-03
 -4.68603354786628E-02 -2.03032879979244E-02 -2.38825444514683E-03 -1.00309320273919E-02 -4.04251805604757E-03
 -3.17542594353923E-04  1.35167221733256E-02  3.89879779091116E-03  4.93361219594664E-04 -1.50364641733959E-03
 -7.23229601958392E-04  4.14877355786018E-03  1.93140779595030E-03 -2.00021258521383E-03 -1.03336518099146E-03
 -1.57414394308812E-04 -5.48302115893792E-04  1.85359676344206E-04 -3.13121161827909E-04  8.07164615604220E-04
  1.38361111874491E-02  2.46149190145718E-03  2.84018414212710E-04  2.71929184958773E-03  3.89918177560896E-04
 -5.43648875362865E-04 -1.65726053800781E-03 -1.80117174283397E-03  2.37728013663934E-04  2.53258411861673E-04
  1.80621695617542E-04 -5.75143843684732E-04 -2.44974167151360E-04  2.66032829446646E-04  7.52546665247547E-05
  1.15360191515039E-05  3.66255617749370E-05 -5.31736975439332E-05  3.55154677807504E-05 -3.89408901744768E-04
 -9.19160171541012E-04 -3.82153069081530E-04 -1.38246603678208E-05 -7.66642655629062E-05  1.31554319193941E-03
  3.16371097754161E-03  1.23683309004257E-03 -4.78309360082412E-05 -1.90159756751200E-04 -1.63771809351537E-03
  2.76910155903619E-03 -6.23507477345389E-04  4.03535674938033E-04 -4.83780834278546E-04 -1.67445865823683E-04
* ORBITAL    1   34
  5.67568650790145E-04  4.20824904534996E-03  2.73442224231892E-02 -7.11933723613682E-02  1.92537732165832E-02
 -9.78314202769570E-04 -2.83138511681802E-03 -6.29996642636869E-04 -1.72057305403431E-02  2.45245924871028E-02
  6.01653168669233E-04 -2.10238041310816E-03 -5.27331246922058E-04  6.47732271833328E-04  1.67728091958769E-02
 -9.00423606910580E-03  5.81605501345640E-03  7.76144732879848E-03  1.65692147470834E-03  4.75746906877601E-03
  3.26637670137191E-03  1.65310994216022E-03  4.10672912875577E-04  4.48004730689047E-05  6.04031850117388E-03
  5.18470650035180E-03  3.08745539210723E-03  1.00698311724599E-03  2.10498254247619E-04 -2.13375968778288E-03
 -2.59912243132331E-03 -1.74992495797146E-03 -6.73275577698956E-04 -1.86984908731919E-04  2.03284073711364E-03
  2.13074494172109E-03  9.64179229935170E-04 -8.82712909354607E-04 -1.11512357717696E-03 -5.68374212487509E-04
 -4.24762812153480E-04 -3.76864010395352E-04 -1.01130545579336E-04 -2.12545748075355E-03 -2.23137323257180E-03
 -1.05957431947402E-03  5.92987051087611E-05  5.90676067377690E-05 -1.56794797773619E-04 -1.35125315092619E-04
 -7.59150240954360E-05 -7.58527480206845E-05 -2.76042119105858E-04 -2.76386127548745E-04  2.58072044928411E-04
  2.53349269252559E-04 -1.06586762238887E-05 -3.14521071570973E-06  2.34010555742059E-06 -6.01770223851080E-06
  1.36706536374444E-05 -1.22688131896085E-05  3.09090371618457E-04  3.73421847725040E-03 -9.25774093616638E-02
  1.61167757104523E-03  9.37050775938422E-04 -1.48688414157830E-03  3.18628647541541E-02 -3.17035615299755E-03
 -5.97555074447619E-04  4.20739722507608E-04  1.43095064828437E-02  1.27445943152491E-03 -3.11224932520213E-04
  6.79912987036300E-04 -1.07549541265418E-03 -1.35847159896147E-03  5.82411445476814E-04 -2.57266479969223E-03
 -4.71705589269142E-04 -5.36160233506671E-04  6.54241266868396E-04  3.16935107447486E-04  6.06953371202870E-04
  4.25986586829327E-04  3.81231962282406E-03 -2.40576721863512E-02  6.39387918258339E-03  1.42710995230998E-03
 -7.83399929034308E-04 -6.98590868086012E-04 -2.56300674219288E-03  2.54999252224392E-04  3.00682565034818E-04
  1.23194328644388E-02  2.91139263261740E-03 -4.39807719337485E-04  3.83126957823481E-04 -7.33848474409141E-04
 -9.33718040538803E-04  1.51106430153288E-06 -9.78845043100493E-04 -1.88944220995796E-04 -1.43886749691483E-04
  2.79598790777781E-04  2.03295892542850E-04  2.17988768680125E-04  3.10567733577482E-03  3.49994618834982E-02
 -7.94474174637153E-01  2.03515879761353E-02  7.92244576840044E-03 -2.11483542948581E-03  1.68906973186538E-02
 -7.88857449458397E-03 -6.82580044260261E-04 -2.29193233036138E-03 -2.20905779469677E-02 -8.44683873545983E-03
  3.34018843336945E-03 -8.74739140926795E-03  4.30509314157694E-02 -2.80221934140027E-02 -3.06046552624641E-03
 -1.09595580948877E-03 -1.19706716355745E-03 -4.73028939214758E-03 -7.44647745554319E-03  4.32675872299727E-03
 -4.98578389509005E-04 -9.50219548088974E-04 -1.99701559555412E-03  1.34599963241483E-02  2.03632980411097E-03
 -4.70637628151206E-03  2.06041769998625E-03  4.68774082028648E-03 -4.69672928776845E-03  7.39224652550891E-05
 -5.50007595825238E-03 -1.71295187804412E-03  8.15995055354857E-04  6.11626627324541E-03  4.20661707412808E-02
 -7.30443218238033E-02  3.39274159161760E-02  3.46714815760496E-03 -2.12069458211289E-03  1.12709367842955E-03
  3.12493016411023E-02  7.10731118742140E-03  1.76372091918371E-02  1.77435468710604E-02  2.60649249303733E-03
  7.09087750911640E-04  1.92156830793065E-02 -7.55115857355089E-03  5.39377136555080E-03  5.51778232620626E-03
  7.70929408293832E-04  1.61821649625277E-02  5.19424655010332E-03 -1.71206032074524E-03 -2.69170977039036E-03
 -7.76916218742341E-04 -1.17037024885973E-02 -3.01419527984254E-03  1.67916525303209E-03  1.79803374770501E-03
  4.91906252527751E-04 -1.56296260860320E-03  5.17721257072731E-03  5.79751327460049E-03  1.88772834592069E-03
  2.37730634000725E-04  1.57031376564968E-03  1.26783298084937E-03  3.96075572426401E-04  2.43444463492153E-03
  2.20800225022681E-03  7.36868236564396E-04 -1.03434260639060E-03 -8.05004995123241E-04 -2.22082913202429E-04
  2.64065114305415E-03  2.50953417366993E-03  9.85685378767299E-04 -6.48871548759436E-05 -5.62617335722733E-05
  3.87824402068110E-04  3.11078810653616E-04  9.82558638607686E-06  1.30524422616319E-05  5.63098720210954E-04
  4.90638374353429E-04  7.54435578522086E-04  6.79736344316739E-04 -2.56076420402467E-05 -1.91614586514098E-05
  9.89361003170375E-06 -1.61692085188708E-05  3.08824867666003E-05  4.50890614445973E-05  5.21915392939935E-03
  1.27140997216721E-02  1.60699260016749E-02  2.89368871831303E-03 -1.96488457888997E-02  3.91836642133966E-03
  1.55437454363580E-04 -1.73570639639036E-02  4.28978137574320E-03  1.38402667731746E-04 -1.68570660715774E-02
  4.66884106631230E-03  3.71282889425535E-04  1.65442594622725E-04 -5.92876433181386E-04  7.41017390381809E-04
 -2.28181104489062E-04  1.34980927281484E-04  2.56734411918383E-04 -7.47148892914277E-04 -2.63090174624562E-04
 -2.20413590885421E-03 -6.32914498521284E-04  2.77049235977664E-06 -5.76829262845987E-04 -1.78759243684315E-04
  4.25582329686128E-04 -3.01503660625223E-05  6.53521077265823E-05  3.13075722051984E-04 -2.95531723548721E-03
  2.66989849759688E-02 -7.12669686425538E-03 -1.06368588721892E-03 -1.62769355562026E-03 -2.90117666225952E-03
 -1.72801522908577E-05  3.95761042079475E-03 -3.98840656427851E-03 -9.53041104232737E-05  5.15984418439337E-04
 -2.60075475297268E-03  7.47592057843824E-06 -2.05660278649667E-04 -5.26135274876420E-04  2.72564478971225E-04
 -3.82123261915761E-04 -9.42786259117788E-05  9.30651720345224E-05 -4.11807133602119E-04 -3.87832669380263E-04
 -7.37993088357560E-04  2.40634010735996E-05 -1.14138569218515E-04 -1.43144553306361E-05  3.55995595055780E-05
 -4.66417744178252E-05 -3.38992376127985E-05 -1.44116002812569E-04 -5.88134193862293E-05  3.45377108655969E-03
 -3.54636539559943E-02  9.13769150761263E-03  2.03203926165991E-03 -1.76377275258574E-02  5.06089199507676E-03
  1.98334257545180E-04  7.91518359395250E-03 -5.16009560066509E-03  7.03495253449104E-05  1.20640416617353E-03
  4.19101067326847E-04  1.46792721035919E-03  6.59132417391454E-04 -1.88743528729049E-03 -8.79943498267551E-04
 -6.50367587991059E-05 -1.67205290947709E-06  4.11362924038199E-05 -6.60742497454187E-05  1.31586055918615E-03
  3.40985099912529E-02  3.74561122290818E-03  6.31925803986448E-04 -6.56555952692806E-03  1.22426756261465E-03
 -1.75585923459692E-04  4.18233362739200E-03 -2.30982459461195E-03 -7.68671152814213E-05  5.56661310899249E-04
  2.54218664582227E-04  4.19549193814998E-05 -9.97879806000471E-05 -3.12657748865237E-04 -8.17383415538695E-05
 -8.53138199665431E-05  5.06709989560784E-05  3.44197193182748E-05 -2.83873560634726E-05 -2.18318705317687E-02
  5.32239844528083E-04 -1.43832543257536E-03 -3.29973338769539E-04  2.71612471952994E-03 -1.51196078128934E-02
 -2.77873434368918E-03 -1.33189321648519E-03 -9.83509326473954E-04 -5.68975540617026E-04 -2.07168149828474E-01
  4.64876177627937E-03 -1.26253290275934E-02 -3.04002611750449E-03 -1.82523736197862E-02 -1.44838963931320E-02
* ORBITAL    1   35
 -4.27149687172746E-04 -3.17852524984628E-03 -2.10168469112219E-02  8.84545945570686E-02 -1.21269042851797E-02
  6.49600223304390E-05  1.21699574838896E-03 -9.43433707163232E-04 -2.35642054546153E-02  1.05264091160633E-02
 -9.17502046539619E-03 -1.14637487866717E-02 -2.25917003389193E-03  8.01380275350993E-04  2.05977911420102E-02
 -1.73311138808353E-02  4.89974102635338E-03  7.60764029646890E-03  1.58732990058673E-03  1.14177869025609E-02
  7.18380509804904E-03  3.03764050570210E-03  3.44346093404492E-04 -1.81292695129530E-04 -4.34727422336615E-03
 -5.63761613922764E-03 -4.02303531736255E-03 -1.58185030162568E-03 -4.30939523281833E-04  5.42286674280470E-03
  4.75452519194140E-03  2.53562306401187E-03  6.94286213406412E-04  1.04315621175362E-04 -2.05190805714081E-03
 -2.32106189464923E-03 -1.12001817801653E-03  2.99888437758397E-03  3.03221523478217E-03  1.34459703358643E-03
  9.74572709705906E-05  4.39186391544297E-05  4.48867043821079E-05  6.96611472071826E-04  8.59337749713795E-04
  3.87820227361520E-04  1.69316327180602E-05  2.59824725120159E-07 -3.81417092725376E-04 -3.43861450635114E-04
  2.81681171816412E-04  2.53070407573185E-04  7.06267235659538E-05  9.55434321876226E-05  8.21056727390982E-05
  6.34962838948323E-05 -9.02040115676310E-07  1.51955590332142E-05 -1.50531623210507E-05  1.72119707571904E-05
 -4.01573975952703E-07  4.50620606898344E-06 -9.23875521843938E-04 -1.08041084703774E-02  2.72419443880743E-01
 -4.19469750255673E-03 -1.93002491617875E-03  2.69263151239298E-03 -2.88126926838364E-02  6.75670773677193E-03
  4.28958443377585E-04 -1.78106785862499E-03 -5.41449235195057E-03 -2.66473993868570E-03  1.33139480103682E-03
  5.07454597833276E-03  2.25106223446267E-03  5.93720770148615E-04 -1.88085389368791E-03  3.25687575022076E-03
  9.46135753377646E-04  1.54298215367517E-03 -2.90036734510578E-03 -3.29775030178394E-04 -7.88590489294126E-04
 -2.59633985487614E-03 -3.01479617026680E-02  7.78253912090145E-01 -8.96947447463702E-03 -4.01641629644887E-03
  1.02453608802399E-02 -5.57130978068171E-02  2.14448785276091E-02 -4.01624762597273E-04  3.10657944849556E-03
 -1.27637533617685E-02  3.75232871871993E-03 -2.80839341591222E-03  5.81313510185428E-03  2.21863042633829E-04
  8.95717202261126E-03  6.41881261207607E-03  1.49594866157789E-02  4.43874324053047E-03  4.48289755350680E-03
 -4.95622298598821E-03 -4.85026725256988E-03 -4.15258627469377E-03 -6.51848612294372E-05  4.62411801938371E-04
 -9.15567587983818E-02 -5.94223886797929E-03 -9.75911687245798E-04 -1.12683670948367E-03 -5.68377320843031E-03
 -6.45741827931671E-03  2.96351716544560E-04 -1.05084676821504E-03 -4.14181021739379E-03 -6.25675006892280E-03
  4.65419632737057E-04 -5.82256640951795E-04  2.92153951187967E-03 -1.78538076998617E-03 -4.16243360741567E-04
 -1.71613269194611E-03  1.56196218476990E-03 -9.93788291566859E-04 -1.05639668932787E-03  1.25879564094106E-03
 -7.71700953434177E-04 -4.84550708835991E-04 -4.74661834508538E-04  3.05622142561549E-03 -1.98122578541287E-04
 -4.61584997749619E-04  1.72657175320693E-04  6.57901419641363E-04 -5.16909869708131E-04  1.12437194364518E-04
 -8.06647283074020E-04  2.52677069378610E-04  4.80670864697257E-05  3.65508053140528E-04  2.73765965544017E-03
 -1.89011969383495E-02 -6.13433694247364E-03  6.13110994655574E-05  6.12127119267646E-04 -3.88066009116582E-05
  1.72486578722235E-04 -1.38182609977510E-02 -4.04986038451244E-03 -3.51848558170734E-03 -5.67841609010500E-04
  8.81904484812982E-05  2.22262810467627E-03  1.16853583744913E-03  5.27614220839596E-04  4.26053449207649E-04
  4.46410105954961E-05  2.38865217046376E-03  3.48969900446890E-03  2.99052353408658E-03  7.43510811827464E-04
  5.64212882259980E-05 -1.08920441923233E-03  5.91871139018421E-04  1.75352952924017E-03  9.08212915667412E-04
  1.87849610066519E-04 -3.14339743747302E-04 -8.34908403935400E-04 -1.47650366113617E-03 -7.00797348232712E-04
 -1.39324055246651E-04  2.09291552529319E-04  2.28586490478995E-04  9.87360231432003E-05  1.99919243966813E-04
  2.09045263549981E-04  9.73851275280187E-05 -6.19581963450229E-05  1.41548269566129E-05  3.82063183677840E-05
  2.66954825653400E-04  2.78108906320021E-04  1.12410974090663E-04 -2.00812171632240E-05 -2.18153340180066E-05
  3.84884772427810E-05  3.20405136266765E-05  2.85093427964191E-05  3.17439204776496E-05  7.40232217342962E-05
  7.13229938495166E-05  7.07252273120185E-05  6.14355105621422E-05 -2.76130590745019E-06 -2.31755621182223E-06
  1.32408366545719E-06 -1.11163464126194E-06  4.91575279455358E-06  4.68720038709686E-06  1.75076663604328E-04
 -2.84588277319476E-03  3.76712891977089E-04  1.81717575423902E-04 -2.51756704147841E-03  4.64917755891050E-04
  8.81260707710062E-05 -3.93093196158124E-03 -8.21348028141487E-04 -1.05353400902044E-04 -2.28091158955506E-03
  7.79713053437838E-04  1.49266825497200E-04  1.60919187746816E-04  1.38749330094648E-05  4.54586596996098E-05
  8.64717924229520E-06 -2.56947200296641E-04 -1.88460981874746E-04 -1.36192684200917E-05 -3.57520790475616E-05
  3.09693036318949E-04  2.75398905990761E-04 -4.65291969185581E-05 -3.61328380117962E-05  1.53811269705316E-05
  6.73063303556863E-05  3.76229640435710E-05 -1.43115505227156E-05  6.78395618424653E-05 -3.76153011983079E-04
  2.34794109118281E-03 -1.01114078895206E-03 -1.51851278311192E-04 -3.72476995566312E-04 -3.67986150593263E-04
 -6.09448292817894E-05  7.98730066243247E-04 -3.58425429870758E-04  2.77898907520933E-05 -9.83663550990489E-04
 -6.02711479760353E-04  1.44787038050340E-06  6.22571497681852E-05 -1.03420117194029E-05 -1.08414208959400E-04
 -9.02065222341782E-05 -1.04511545214527E-04 -2.73301015785425E-05 -9.19597861037006E-05 -7.45389726841618E-05
 -7.39376713779534E-05  1.60596208357631E-06 -2.42954038189885E-06  8.23547297311501E-06 -2.88296807133763E-05
  5.47448166075678E-06 -3.73655310506573E-06  1.07788160879874E-05 -3.26473135639030E-05  6.66414169877682E-06
 -5.19503174707730E-03 -2.74255372394390E-04  5.27779745581150E-05 -4.00141124573367E-03 -1.76073718112692E-03
 -1.22381928153869E-04  3.06580832929348E-03  1.05510657541686E-03 -4.52006725808490E-05 -9.74745992312246E-05
 -7.45887860958687E-05 -9.65519890146353E-05 -4.18929139712613E-05  9.57845712464111E-05  7.17074131701181E-05
 -9.74994951426890E-05 -3.03429592009526E-05  1.45954302003193E-04 -8.64158857409884E-05 -2.80879515574796E-04
  8.49465450631556E-04 -9.30297667299225E-04 -1.57345070293016E-04 -1.50847189625910E-03 -1.54385699160850E-04
  3.98585746648895E-05  1.31395282617135E-03  1.15899624666747E-04 -2.16836640410490E-04 -9.99468452291914E-05
 -4.23574208744841E-05  9.02603102755680E-05  1.19597018298108E-05 -2.08128504311908E-05  4.87902648715077E-06
  1.32115518928767E-05 -5.53401652161294E-06 -4.54618598474799E-06  2.52173688963203E-06  6.82839246067738E-02
 -6.07992003816012E-03  3.85518817533548E-03  3.13745093846952E-03 -7.15015214662381E-03  2.15374563230672E-01
 -1.72761161019457E-02  1.20991040655517E-02  1.96477396832875E-02  1.34769784252192E-02 -2.10581759336488E-02
  3.27606561742873E-03 -5.45861381044335E-04 -3.97172165609330E-04 -1.78179005806370E-03 -1.72269513716845E-03
* ORBITAL    1   36
  1.55742510852214E-04  1.16410398484606E-03  7.84173022699112E-03 -4.05124920745633E-02  5.07321253859035E-03
  4.02278740373804E-05 -3.61739067673882E-04  4.20767090775098E-04  1.10910963182472E-02 -2.55319146433322E-03
  4.93561857688070E-03  5.90482944074691E-03  1.18563425538398E-03  5.46439114425018E-04  1.53764579414257E-02
 -2.01553579265439E-02  1.49582654993177E-03  4.22948772538962E-03  1.01263553525206E-03  1.68983150813573E-03
  1.85941173291672E-03  1.38743415317335E-03  6.11907082714084E-04  1.95851488651521E-04 -8.60276876137250E-03
 -5.44689745371634E-03 -2.22212467661293E-03 -2.67776247786069E-04  1.12323710814895E-04 -4.00772580321499E-03
 -3.94217058371711E-03 -2.20529094189208E-03 -6.33848506287132E-04 -1.04070705689549E-04  4.57854371838464E-04
  4.65107095703439E-04  2.09335945934643E-04 -5.26558886752593E-04 -5.89916126157162E-04 -3.13693601881732E-04
 -1.71195936782269E-03 -1.72058487539270E-03 -7.68317393727798E-04 -1.16124223680597E-03 -1.18701510990296E-03
 -5.32318462344813E-04  2.12109063292601E-04  2.15875522838528E-04 -6.57996059926675E-05 -7.32365336860062E-05
 -1.62121558217407E-04 -1.66283411313180E-04 -2.45898941470927E-04 -2.30960269791339E-04 -8.34990023425380E-05
 -7.79593784256501E-05 -4.98644808861473E-07  1.20188289320444E-05 -6.55466384200459E-06 -1.03381348091002E-05
 -7.97413473901602E-06 -5.18523631114403E-06  2.52059102060359E-03  2.93601925668486E-02 -7.63453557172370E-01
  7.76187037562908E-03  3.39973116958191E-03 -6.09193630852512E-03 -4.44715540050784E-02 -2.40666957502478E-02
 -1.35693350028113E-03  9.92865341289401E-03 -9.94815104219208E-02  1.55391140131655E-02 -3.17792314016491E-03
 -1.78516849419622E-02 -5.21407549317384E-03  1.20865338481549E-02  5.24806159305975E-03 -6.07558494869209E-03
 -2.07983589882503E-03 -5.77362468258963E-03  7.52152667050699E-03 -9.36191046121360E-04  1.63887697023085E-03
 -9.64076789195544E-04 -1.09318125351928E-02  2.71636163754546E-01 -2.89323548915714E-03 -1.00068565093788E-03
  4.32815002094242E-03 -1.25888927823676E-02  1.04306127731295E-02 -2.60840366319235E-04  3.16424064198886E-03
 -6.65435733284120E-02  3.85751893846374E-03 -8.81389518226386E-04  1.16719845182373E-04 -4.60154357498236E-04
  9.45554436699987E-03  2.01773310112188E-03  7.51139402656894E-03  1.57671646999068E-03  1.35030111022624E-03
 -1.88868404085107E-03 -2.68795600109486E-03 -1.80688979474734E-03 -3.67680448061937E-04 -3.73347597532995E-03
  6.30392909380228E-02 -1.62738116810540E-03 -3.96598963740681E-04  1.80310180501351E-03 -6.78161826278307E-02
  1.69129675912242E-03 -1.74219449557202E-04  1.37702639816847E-03 -1.52593151433170E-02  4.62667418776071E-03
 -7.94246757196604E-05  1.15422567005482E-03 -1.18367551324565E-02  1.71814126326279E-03 -1.39479739136466E-04
 -2.93851374427659E-03 -1.51756461432978E-04  3.65805409765178E-03  1.15176663116716E-03 -2.13809901599178E-05
  2.84061408857202E-04  2.46207368760925E-03  7.28322638495421E-05 -2.54073745371390E-03 -5.09744237174638E-04
  6.06173086700226E-04 -3.40444113091992E-04 -5.54861490337506E-04  5.61845297728954E-04  1.14229316840914E-04
  9.35655162717886E-04  7.53330112920716E-04 -1.83586143876185E-04 -1.36378225789900E-03 -8.85703168984502E-03
  2.66145907617924E-02 -1.45844784651275E-03 -3.96908416531152E-04 -2.01959242769063E-05 -3.45799692056442E-05
 -7.85669648266438E-04  7.86736460125208E-03  1.45814122885293E-03  9.43031161715486E-04  1.09756094550863E-04
 -2.20669563427181E-04 -4.80136359595356E-03  4.84160130378542E-03 -8.55658427424527E-04 -1.01231854010358E-03
 -1.23404570359263E-04 -3.69070425268171E-03 -2.09524076733391E-03 -1.14811693632588E-03 -3.14640871677969E-05
  6.32750411717012E-05  2.25251428988134E-03  2.43240854653257E-04 -6.61882909664847E-04 -4.73872107828580E-04
 -1.11250971755641E-04 -2.09788988859095E-03  5.75657153712265E-04  1.61089604839448E-03  7.97068867101587E-04
  1.56465970520352E-04 -2.59756466057326E-04 -2.33791315017268E-04 -7.70048028651667E-05 -5.12082435105495E-04
 -4.10651864374186E-04 -1.26824657217443E-04  1.63465085727508E-04  5.47274368881162E-05 -2.12366273376697E-05
 -7.16756602287676E-04 -6.52099551689236E-04 -2.22290304689388E-04 -5.30204382404277E-06 -9.73155605057383E-07
 -7.84615761615624E-05 -5.91202351460102E-05  2.38432003487740E-05  1.20981849293865E-05 -1.56854604043557E-04
 -1.40268006874433E-04 -1.28762252193056E-04 -1.09698411374786E-04  3.07622483769626E-06  6.65270976788696E-07
  1.01611763089590E-06  3.00045459659376E-06 -8.23044299478220E-06 -4.47763358356777E-06 -1.64061298816949E-03
 -2.69866534534939E-03 -4.63627745448522E-03 -8.72057395346029E-04  4.38728164327502E-03 -8.71118544441805E-04
 -1.84540846159796E-04  5.20687704144224E-03 -1.30727240750881E-04 -1.50703633574168E-05  4.17855989204508E-03
 -1.05262058316749E-03 -1.89383883491141E-04 -3.35098459101739E-04 -3.57536917451924E-05 -7.57798959780503E-05
  8.04914188419592E-06  4.05207615420918E-04  1.22495319207426E-04  3.01668421502345E-04 -1.07629952104330E-06
  2.06622665686549E-04 -1.64087089462745E-04  2.01973564034197E-05  1.19155848354635E-04  1.73137342703246E-05
 -1.07898717496474E-04 -5.64330743011875E-06  1.91651072694762E-05 -9.10684077373434E-05  8.98867232695936E-04
 -3.92258073894917E-03  2.47296740756914E-03  3.63200167412855E-04 -5.67426326377049E-04  4.69316903827776E-04
 -9.73737228383316E-06  2.45301614093366E-03  1.58574300808910E-03  6.93708500100132E-05 -7.29054869799215E-04
  6.76892568067552E-04 -3.87562767616707E-05  1.25831285953564E-05  8.47188746021653E-05  1.27470597396827E-04
  1.51581109694715E-04  8.94395934347240E-07 -1.12562944955898E-05  7.89059738488709E-05  8.79885215313148E-05
 -4.40755867644652E-05 -6.49563813750625E-05 -1.57284846692332E-05 -6.34592058852057E-06  6.53065666238302E-06
 -8.72937490599943E-06  3.41301463170363E-06 -1.46051664359935E-05  1.58540945682803E-05 -1.45432996758385E-03
  2.15446647400745E-02 -3.26728651390715E-03 -6.87344204663355E-04  7.32852233899932E-03 -2.13691550157441E-04
  4.00735380867841E-06 -1.74094333683904E-03  5.64359367424431E-04  6.02338695535544E-05 -1.62323629033824E-04
 -8.80894418539150E-05 -3.25404088710653E-04  8.03967688877230E-05  2.07829388480061E-04 -4.67492845113008E-05
  9.69335580057248E-05 -8.89806835173149E-05 -3.39840894656956E-05  2.97397505059079E-05 -7.33238071094829E-04
 -2.06929843115852E-02 -1.84815867459697E-03 -3.38771024916489E-04  9.54270402355539E-03 -1.33041246647446E-03
 -2.05703205363538E-05 -9.50621884943152E-03  8.69952320006037E-04  1.78345414289922E-05  3.77947914571637E-05
 -2.38983443566574E-05 -4.34884686788871E-04  5.14511977588068E-05  2.58888702404514E-04 -2.24459937181633E-05
  2.25772750648447E-05  3.95740441596084E-05 -5.64603992810362E-05  2.59844590004134E-05 -2.37873033851718E-01
  1.52381840334567E-02 -1.18973961201943E-02 -1.25308786783871E-02  2.11159516231230E-02  1.04116607231432E-01
 -5.57315285175501E-03  4.56554657283509E-03  8.78224379287729E-03  4.56343865966498E-03  3.80946773149509E-02
 -2.10285458283411E-03  1.02293802134793E-03 -7.68047957748496E-04  2.46133784420457E-03  2.44494607384594E-03
* ORBITAL    1   37
  2.08766221484224E-05  1.58998534082950E-04  1.16352416039044E-03 -1.53147543869621E-02 -6.21506936134166E-04
  2.65915501288206E-05  1.13130605271334E-04 -2.64305854299940E-05 -6.91388209430144E-04  3.81952441682504E-03
  1.17058373321057E-03  9.97628598007313E-04  2.18675407668382E-04  1.24749998937458E-04  2.76312624861483E-03
 -3.72913012601946E-03  6.56629482897830E-04  1.22352195615098E-03  2.77763259579868E-04  1.29913162707503E-03
  7.05473322543885E-04  4.11354741049443E-04  1.37020007215842E-04  3.07823533671241E-05 -3.89302906155021E-03
 -4.48977862224638E-04 -3.21375492887434E-04 -1.95082384792538E-04 -7.67462925620598E-05  2.96911130417587E-05
 -3.24626103025618E-04 -5.17830966624557E-04 -3.53579047436573E-04 -1.47297184549339E-04  2.14569697147322E-04
  2.37880630478297E-04  1.13714853536952E-04  1.34135963174603E-05 -3.06591158778749E-06 -9.92771094385946E-06
 -2.40410641073251E-06  2.60256909022503E-06  7.30271268599781E-06 -4.29016762443509E-04 -4.49534289872363E-04
 -2.06162808269825E-04  1.88019657120374E-07 -4.15021265201020E-07 -1.50429298290806E-05 -1.46038511401634E-05
  4.34173258053408E-06  2.75889478119514E-06 -6.16146549963078E-05 -5.81549283869525E-05  3.28055987953929E-05
  3.05622334649241E-05 -9.53802152595490E-07  3.93874389926107E-07 -9.58807146271532E-07 -2.46274725651903E-07
  1.37305180555316E-06 -2.13646415945306E-07 -6.37622745506239E-05 -7.89976876649593E-04  2.37557942087449E-02
  2.27044135677739E-05  1.81478163800884E-05 -7.74082875443553E-05  1.91573822293734E-02  1.57380618430123E-03
  1.47771191545546E-04 -7.10382246700089E-04  1.68276720359155E-02 -3.71364147749259E-04  3.06204803991651E-04
  1.65576400221741E-03  1.90636513658406E-04 -1.62166364511112E-03 -2.27502313044206E-04 -5.43221326546615E-04
  7.94185298540748E-05  3.11806582385891E-04 -3.02755662014875E-04  1.75643762640148E-04  8.05773278333578E-05
  1.01268399042725E-04  8.65241063902161E-04 -2.56868782590845E-04  1.76682054097376E-03  3.61816681482518E-04
 -2.71389849309115E-04 -3.12772530783534E-03 -1.49597054322509E-03  6.54325914795749E-05 -2.51257324584826E-04
  1.60644239780206E-02  1.67605997727675E-03  4.15710916821316E-04  1.28937341025213E-04 -1.77374902967216E-06
 -1.37612447662041E-03  3.60913717635594E-05 -3.36802658614618E-04 -1.47827211566750E-04  2.50326547700568E-05
  6.09260891110928E-05  1.96473859035151E-04  4.36748058834275E-05  1.11219111202272E-04  1.47922418209100E-03
 -6.07336902874254E-02 -8.86444270571431E-04 -1.76087587730606E-05  1.63432651181311E-03 -3.10449922952073E-02
  7.40336078558469E-03  7.38870975519666E-04 -1.90650648567561E-03  3.01379034615882E-02 -4.39385062656700E-03
  4.18196251284595E-04 -1.06860194627493E-03  1.53768008091787E-02 -3.70685894744998E-03 -6.11079494928322E-04
 -3.46737288981700E-03 -9.15669366418043E-04 -5.17761353355749E-03 -2.90505143879673E-04 -1.24756378928722E-03
 -6.51603679038214E-04  1.47866187047983E-03 -3.05973072578910E-04  4.27068158575165E-03  6.58454822690337E-04
 -5.43003067306660E-04  4.82491134982328E-04  6.56942712798033E-04 -4.18905758153820E-04  1.25211776725478E-04
 -1.29414478215967E-03 -1.27170621115189E-04  2.53984742257813E-04  1.51729301528312E-03 -5.81720193999957E-03
  1.56351412777667E-01 -2.46488501676246E-02  1.28482375871161E-03 -2.36418278085258E-03  4.55597455886586E-04
  2.27995819193892E-02 -6.45300138738616E-02 -8.62633049455919E-04  5.92956046502992E-04 -3.57299802803586E-04
  8.27673199594618E-04  4.58988386103279E-03  5.05611792996546E-02  5.53028271276751E-03  4.14698581297004E-03
  8.61215722709561E-04  2.83343530861370E-03  4.24370053323478E-03  3.27958925854959E-03  1.06669778724931E-03
  2.64443548667900E-04  6.00196091922585E-03 -1.16249830113390E-02 -8.02823751381260E-03 -1.97794097707692E-03
 -3.88851102232654E-04 -8.27843690520295E-03  5.67990099620142E-03  3.63142189006703E-03  5.72102926460147E-04
  3.43069261529918E-05  1.16343201314609E-03  7.98513937169559E-04  2.33397098301234E-04 -2.43675034591354E-03
 -1.90680316336288E-03 -5.16121610924818E-04  3.22299206746191E-03  2.69741176695606E-03  8.12743833314864E-04
  1.07586684705480E-03  7.76118901432858E-04  2.54512444255146E-04 -2.18905585109904E-04 -1.51198771294969E-04
 -2.52400778199961E-04 -1.87373248231987E-04  1.49706468600501E-05 -2.42174219516891E-05 -5.59963975799319E-04
 -4.42639823780615E-04 -3.23272594457416E-04 -2.92924348600030E-04  6.32206716583665E-06  7.14111573109486E-06
 -1.62774465368386E-05  3.43336171152806E-05  1.00626895064213E-05  6.94030093892981E-07  1.79303440219545E-03
  1.34527788645293E-01  9.73547917286468E-03 -9.80165597656457E-04  2.81537613306791E-02 -4.72588647449026E-03
  8.45303269627067E-04  6.37802700590432E-02 -1.12503185218753E-02  9.87760383293775E-04  5.30490270393506E-02
 -7.97657611695326E-03  6.60830440558759E-04  5.35720603077319E-03  2.42909388749147E-03  3.85382667210273E-03
  2.09416105907429E-03 -1.84997494132059E-03 -6.35778188987729E-04  2.30445070346524E-03  1.34555762999949E-03
 -1.89108401830032E-03 -8.85016669652915E-04 -1.00065947242011E-04  6.53207306669532E-04  5.29656817415937E-04
 -3.36949305438864E-04 -1.22452297631512E-04 -4.28103351897812E-04 -5.43726169339057E-04 -2.92103838155355E-03
 -8.91075759092956E-02 -6.92150480647449E-03 -3.83950887565476E-04 -1.81309427224858E-02 -1.16585647361319E-03
  2.48870181283283E-04 -1.17280355763903E-02 -1.84121849109534E-03  3.48384834076594E-04  6.46654813429979E-03
 -8.85194114059040E-04  2.55689106996645E-04 -2.32213521815823E-03 -2.27665225831583E-04 -1.36371139640362E-03
 -2.73516949092519E-04  1.09312432547442E-03  4.00950352790424E-05 -1.20722281522447E-03 -1.13489593080881E-04
  5.33368090019003E-04  8.58716643188311E-05 -8.33910912651915E-05 -3.99848150796033E-04  7.49311570301039E-05
  2.89124408174029E-04  2.23754387310559E-05  9.35845964039595E-05  3.39760241777953E-04 -4.27841122133437E-02
  3.01252085101514E-01 -1.00012362679677E-01 -1.30954578975651E-02 -1.30525988372613E-01  6.50621772149196E-03
 -5.12179208030869E-03  1.35211641660979E-01 -5.55576331233998E-03  5.66950615312040E-03  4.34122964771444E-03
 -4.12668418052961E-03 -8.92129628678099E-03  1.19388759129166E-02  3.53888278940464E-03 -5.57362357835564E-03
 -5.72470849182800E-04 -4.68946087605222E-03  4.48074741204090E-03 -1.44255233889470E-03 -3.08403633442849E-02
 -5.96512993643791E-01 -7.90283161182474E-02 -1.48236543668936E-02  4.19912043079735E-01 -3.49634287932364E-02
  1.89858155207016E-03 -4.78245392338407E-01  3.86743858798566E-02 -1.81362725284519E-03  9.70384545797549E-03
 -3.13656123887742E-04 -2.40329275778919E-02  9.87331213906554E-04  1.05349933390956E-02 -4.84278201922279E-04
  3.55709870140626E-04  3.89761186836745E-03 -3.36419149545126E-03  1.19462561123440E-03  1.28252755967445E-02
 -6.71234484552554E-04  1.88981195000028E-04  9.72894238007830E-04 -6.76267548538119E-04 -6.08254964248948E-03
  2.64786878361001E-03  9.71651900586169E-04 -5.71096555235980E-04 -6.28775522025249E-05 -3.66105514926562E-02
  3.19380123916865E-03 -1.47624681767901E-03 -1.65585989307609E-03 -1.83760300120748E-03 -2.07713983935998E-03
* ORBITAL    1   38
  1.80810244496081E-05  1.15056963412374E-04  6.27772502799555E-05  3.30734575041968E-02  6.38991218519740E-03
  3.34455863655602E-04 -4.09935196335143E-04 -4.13251101515403E-05 -8.65633895590974E-04 -5.25201762210289E-03
 -2.75473616483962E-03 -2.60748666090515E-03 -5.17496254450398E-04 -1.15371899917469E-04 -2.93827084388566E-03
  1.72903331027028E-02  4.14189566050890E-03  2.88740895397279E-03  5.57106688474572E-04 -1.65508334396683E-03
 -2.15654172977965E-03 -2.04327083824460E-03 -1.02942669096752E-03 -3.50571927403833E-04  2.78763228672005E-03
 -7.62109591604149E-04 -8.68376304804335E-04 -4.34409445072810E-04 -1.48466699437620E-04 -1.42894803104453E-03
 -7.09093404265417E-05  6.22604372154486E-04  5.51319133374333E-04  2.50300869881572E-04 -3.85255095647426E-04
 -4.19405388815219E-04 -1.94454871285261E-04 -1.03298813000714E-04 -7.62558851909643E-05 -1.40893459900917E-05
 -9.73636255871093E-05 -1.03009673299937E-04 -4.97696250584576E-05  8.85750223514524E-04  9.44113449051064E-04
  4.36454264277785E-04 -3.33582100924597E-05 -3.27169922448421E-05  2.11186993894085E-05  2.29823054351879E-05
  9.85828403120676E-07 -1.76001653311263E-06  1.37191944692272E-04  1.35395276871107E-04 -4.44112359352081E-05
 -4.05455038245088E-05  1.13662566318039E-06 -1.79355631341961E-07  2.49480337049726E-06  2.04512320488836E-06
 -2.98390444166024E-06 -1.45587959558167E-06 -4.30830632353648E-05 -1.70542097976625E-04 -1.69032388716268E-02
 -1.71915795325504E-03 -4.53404192595180E-04  3.40899310623522E-04 -2.41945270565392E-02 -1.21434595687849E-03
 -3.88983590189834E-04  7.70471406020890E-04 -1.96215363056584E-02  6.30502479281065E-04 -3.41385358012533E-04
 -1.73102324193247E-03 -2.14585936662704E-04  1.80597096404786E-03  2.85952478139540E-04  9.18113644089480E-04
 -6.52507119348391E-05 -2.85379711953306E-04  2.44056804625158E-04 -2.29711678464392E-04 -1.66491318584954E-04
  6.05910677019165E-05  4.16936453821806E-04  5.16629261092113E-04  9.25380869469095E-04  4.40458484633761E-05
 -1.42196534665212E-05  1.47071310124840E-03  5.55709948659008E-04  4.01924603116225E-04  1.54903756920189E-04
 -1.43442997208659E-02 -2.72947930536437E-03 -7.89851443602298E-04 -8.35931569652407E-05  1.24790446803287E-04
  1.26682219876693E-03 -1.97564317004537E-04  3.79928803117780E-04  5.15626562559335E-05 -5.67009836953770E-05
 -9.16295332808502E-05 -1.84635326815537E-04 -5.16308347437971E-05  7.43745105367414E-04  4.98558847870124E-03
  1.25077073349779E-01  1.55936860327901E-02  3.11598495296869E-03 -4.93303837618644E-03  7.43966411018475E-02
 -2.49608328260448E-02 -2.47157098562509E-03  4.39361156865132E-03 -7.80682533703203E-02  1.18745205179729E-02
 -5.82731132382534E-05  5.78995534193872E-04  6.14875453060330E-03  3.64635286830509E-03  5.64300388816502E-04
  8.20648592624166E-03  1.84728403178753E-03  1.20110987337766E-02  1.71449606963804E-04  2.71631012949976E-03
  1.18134092420463E-03 -5.74756434637104E-03 -7.78641459030919E-05 -9.78950061452898E-03 -9.31070818133225E-04
  7.10819410394427E-04 -9.23452254045020E-04 -7.69230809057988E-04  2.96373301146594E-04 -1.21628435415223E-04
  2.69660323235859E-03  3.46354668860481E-04  2.95344251409617E-03  2.16069085164096E-02  1.21647821610165E-01
 -2.50240560791962E-01  3.70030605101519E-02  2.05664848037694E-04 -3.92403768351514E-03 -3.55379503851229E-03
 -8.04734398500886E-02  5.46975841101154E-02 -1.00178759431290E-02 -1.07084314944958E-02 -1.09393643541754E-03
 -8.38652508325622E-04 -2.06104110503939E-02  3.04165236906807E-02 -9.08320683302517E-03 -9.91522500602158E-03
 -1.05174414426341E-03  8.02573395896698E-04  7.24161142190570E-03  2.50706042761091E-03 -4.75956868433091E-04
 -3.43722767668789E-04 -4.37529610582423E-02 -2.26042107913301E-02 -1.16541428117239E-02 -1.10781715543771E-03
  2.73453912651883E-04  3.97764556631931E-02  1.19887537906034E-02  7.37221098301630E-03  1.59343982336171E-03
  1.96273197543340E-04 -4.91879766904558E-03 -3.94872742324243E-03 -1.25359068318382E-03  4.44543713166838E-03
  3.30077825463022E-03  1.01335338431018E-03 -7.59450307568027E-03 -5.98744083941634E-03 -1.81403611252281E-03
 -5.43038977847085E-03 -4.32134600137224E-03 -1.33834689082432E-03  8.81087463548386E-04  6.53213172135825E-04
  7.42039916174080E-04  5.82360543984829E-04  3.53350853120887E-06  5.27403429601834E-05  2.01862413698342E-03
  1.60632169390351E-03  9.78931161836683E-04  8.37239209118347E-04  1.13834027167308E-05 -5.36725525832065E-05
  5.13331058743070E-06 -7.67585468459572E-05 -7.53804653967393E-05  1.56988252484724E-05  5.78217157614180E-03
 -5.17545382544972E-01 -1.42505154428019E-03  8.46248626921222E-03 -1.08463094298915E-01  1.42186462591347E-02
 -1.69359241010508E-03 -2.16066749124493E-01  2.92305429273255E-02 -2.35969882783766E-03 -1.37218150861393E-01
  1.72363199565991E-02 -1.94623707721632E-03 -1.44893590014318E-02 -4.83680156434292E-03 -1.44114207295499E-02
 -5.24186940223022E-03  3.83260180821160E-03  1.07544781071749E-03 -7.13061816336174E-03 -2.11546239995358E-03
  6.53133481628965E-03  1.90995229310544E-03  3.42624789218413E-04 -6.95445906846162E-04 -2.07040977186268E-04
  4.00137414241500E-04  5.61723654552103E-04  5.00705177932328E-04  8.37926276928729E-04  1.52758893166912E-02
  4.24053667585990E-01  3.49718023593299E-02  3.01362231609143E-03 -2.53430173727324E-02  3.17195999224584E-03
 -1.62600321709436E-03 -8.22823962064825E-02  2.22406621531394E-03 -3.06645940277070E-03 -5.44613882434092E-02
  1.58547331697343E-03 -1.97143830001143E-03  3.41412577007726E-03  1.05979260778082E-03  2.40625647982918E-03
  1.05729332147135E-03 -1.01462176717916E-03 -3.19333477380257E-04  2.68700465837305E-03  8.68234075511680E-04
  1.27042424345382E-06 -3.06432480309466E-04  2.47908425660837E-04  1.19227472794854E-03  9.53631860932083E-05
 -7.97338733846121E-04  5.37926228502456E-05 -3.29886426132430E-04 -8.32638646707347E-04 -4.09380948652145E-03
 -8.52613371941797E-02 -9.29416462090935E-03  2.34359023593675E-03 -7.36362923161435E-02  1.97968627824050E-02
 -2.48097450387342E-03  2.02572026743203E-01 -2.93224297769077E-02  3.32958414284680E-03  3.02147485099686E-03
 -4.48848944830368E-03  5.01745229454685E-05  7.08203407595243E-03 -1.33230522902311E-03 -2.27407089466848E-03
  2.00016032970604E-03 -3.95911391220962E-03  2.34405494107853E-04  3.10989497396938E-05 -8.68434139814431E-03
 -1.19497554457379E-01 -2.35680102633162E-02 -5.08241147770449E-03  2.70865068344998E-01 -1.20782636561755E-02
 -1.51843804386752E-03 -1.05521792216984E-01  1.02125086566807E-02 -6.23720675309320E-04 -1.80115117513047E-03
 -7.48706050827331E-04 -1.18884008991376E-02 -1.22580745088943E-04  8.57158395937701E-03  4.88428551858904E-04
  1.22051412383348E-03  1.19137827028267E-03 -2.12287136821456E-03  1.07773994339335E-03 -1.24039343585920E-02
 -4.45523581465022E-04 -1.28620517894081E-04 -1.04428044706178E-03  4.17731064468242E-04  1.21580472663272E-03
 -4.00370220978091E-03 -7.10642317177707E-04  3.98712069600826E-04 -4.17906862669989E-04  6.68483775945787E-02
 -6.94419427308424E-04  2.98788328743821E-03  3.69657590452798E-03  2.02645993966972E-03  4.33084134647386E-03
* ORBITAL    1   39
  2.14582686835031E-05  1.55721930139162E-04  8.87994004027263E-04 -4.17478584252805E-03 -1.79441730300475E-03
 -1.53646940454291E-04 -3.23776579133414E-06 -9.59762812290507E-05 -2.30691607572175E-03  6.46177093748519E-03
  6.97413519213136E-04 -4.81939782455645E-05 -7.26734601202912E-05 -2.68650901461867E-07  1.63740561635593E-04
  6.35441334308570E-05 -2.05695517340247E-05  6.26695981623211E-06  1.82209402094320E-05 -5.01792068856967E-04
  6.89531802772870E-04  8.95508370578498E-04  5.10911629357471E-04  1.87492611627805E-04  5.51338278706075E-03
  2.92382363307105E-03  2.11647593350802E-03  8.71705123174965E-04  2.42380888104945E-04 -2.00738512314978E-03
 -8.46987153055000E-04 -1.84886176455769E-04  1.29045866166879E-04  1.06608021141428E-04  1.65056431348125E-04
  2.20386505840991E-04  1.23795433276215E-04  6.55682313086791E-06 -1.89273310147933E-05 -1.58937792141828E-05
 -2.10020316417572E-04 -2.19773899138530E-04 -9.76956733061991E-05  5.16351334346104E-04  5.55741562397836E-04
  2.59071935208018E-04  3.19032209790537E-05  3.32542949070422E-05 -3.52509299497321E-05 -3.34961178242030E-05
  8.67916007668341E-06  1.10766346047069E-05  5.19604868958116E-05  4.76002517921070E-05 -1.94353407349394E-05
 -1.81775004838095E-05  3.21828441093657E-08 -2.42894249280632E-06  2.51544905390769E-06 -1.15497560839436E-06
  6.33391381551050E-07 -1.97825849764774E-06 -3.00643713555713E-05 -2.06542275642706E-04 -1.03546076936528E-03
 -7.21015690263661E-04 -1.03867778595736E-04  1.64504234971093E-04 -7.14838777077377E-03  3.85495882988807E-04
 -1.92462438128666E-05  3.58155813546101E-04 -8.81309558535263E-03  9.00007447467022E-04  1.10258356707964E-04
 -5.17023613619341E-04 -2.26060193772983E-04  7.57523996436092E-04  2.05702350768180E-04 -7.38313825925403E-05
  1.49035663899686E-04 -1.56154460725387E-04  4.66174370656779E-05 -6.37197648342238E-05 -2.99525905520793E-06
 -3.43199508568752E-05 -2.82617655640033E-04 -2.51362272779860E-03 -5.01468850460829E-04 -8.88854975007440E-05
  1.51919687587379E-04  1.60002537528836E-03  1.17162251437279E-03  5.92612147393672E-05  1.79345678696552E-04
 -8.98450610182412E-03 -6.62520775012605E-04 -2.80213906181976E-04  1.99922318896315E-04 -1.87225919422296E-04
  1.00000462051050E-03 -1.52718127252875E-04  7.65458784674375E-05  1.52649969094748E-04  3.43892597480433E-05
 -1.52208644459771E-05 -1.61046988697710E-04  6.02782343953632E-07 -2.88831828588590E-04 -2.42981173675219E-03
  4.19107353407418E-03 -2.89659000817248E-03 -3.12310121932679E-04 -1.09741852625697E-03  5.23988764140299E-02
 -1.39919972436645E-03 -1.13813848069964E-03  5.41380823094642E-03 -1.08137016190753E-01  1.20908723711695E-02
  7.52905798090383E-04  2.18910733413530E-03 -5.86245796462088E-02 -1.72742935022374E-03 -1.05536953952075E-03
  8.97955127656883E-03 -4.64575122661172E-04  1.54819916122292E-02  8.23407291621328E-04  5.92593581239133E-03
 -2.06918465110059E-04  4.08810700227532E-04  2.04750913936709E-04 -7.05843487074895E-03 -7.07745896169071E-04
  1.20938770418456E-03 -6.90787585392643E-04 -9.96695493153242E-04  8.24918656499215E-04 -3.97545588748102E-04
  2.30033336561983E-03 -1.00713657476881E-04  6.77507322740905E-04  4.96420631327478E-03  2.82405488424791E-02
 -5.92243066200814E-02  1.68133245253872E-02  2.57939964796758E-03 -1.06702593011620E-03  4.87560557458234E-04
  1.00080980337178E-02  2.58055841315039E-02  9.40526926970034E-03  7.93611953439487E-03  1.04004903078117E-03
  8.38647993307622E-04  1.88652502352948E-02  1.32251686206199E-02  7.21761333088588E-03  6.37118834877501E-03
  9.26511408242759E-04 -6.24957983372732E-04  1.26043121967675E-02  1.02163238722014E-02  1.72798852528424E-03
 -2.72424560018009E-06 -1.22282732552769E-02 -1.06225565974285E-03  3.49639950673966E-03  2.52296187853750E-03
  6.52428218880864E-04  2.55802513222718E-03 -7.82969684714051E-03 -7.25951888405805E-03 -1.50176398417861E-03
 -6.69170237085315E-05 -1.94267281048411E-03 -7.66502776383569E-04  4.20031368184191E-05  2.34824869118839E-03
  1.24377939362523E-03  1.66541358699582E-04 -8.73635061455937E-04 -1.12776653717453E-03 -4.88425099515626E-04
 -1.40033442370762E-03 -9.95086702872120E-04 -2.49391825699087E-04  7.91025122335023E-05  1.38136929482838E-04
  5.67958844185432E-04  3.09505462115827E-04 -2.58411749023828E-05  1.00241415542698E-06  2.64419241481724E-04
  2.75428255650273E-04  2.71845076868339E-04  1.85176388446070E-04  4.66279354997324E-06  5.43244728437672E-05
 -3.36437824607240E-05 -2.38489481047513E-05  1.56675415401346E-05  5.43005926349909E-07  2.18278920162077E-03
 -7.51468525629612E-02  3.40104977948310E-03  1.46551548110956E-03 -3.04555540255265E-02  5.68974955004751E-04
 -6.94453623239986E-04 -2.13031785295429E-02  6.18012898640250E-03 -2.81675933442955E-05 -3.24478782336793E-03
  2.86798323561105E-03 -1.03182254906251E-04 -2.32012878394021E-03 -7.27666934708750E-04 -1.97593108622395E-03
 -2.64944644821988E-04 -5.12920636603843E-04 -2.24999025976118E-04 -2.11874277717826E-03 -2.28947263067296E-04
  5.09171083499048E-04 -3.56591654276618E-04 -3.87787368545716E-04 -3.38794366428234E-04  5.03853697752826E-04
  1.26387250724948E-04  1.51898109514373E-04 -5.06003216692964E-04  3.16991008146448E-04  3.28110405668704E-03
  6.66825363812483E-02  8.27887040103113E-03  1.02295384990889E-03 -2.62157763481704E-02 -1.11669467851360E-03
 -8.77051058760434E-04 -1.93832026701495E-02  9.21446109458646E-04 -5.80748313979082E-04  1.71918938960606E-03
  1.70682579105525E-03 -1.42012432533790E-04 -7.66507211351934E-04  6.69937236862216E-05  8.27251401314100E-04
  3.36547141481192E-04  7.31904583772159E-04  1.23620781159482E-05 -2.02683811321312E-04  4.49930764832591E-05
 -4.20843920256287E-04 -1.42198082986504E-04 -1.08336161753552E-04  3.66160312399020E-05  1.50754940995411E-04
 -3.79412863935318E-05  2.87979054072140E-05 -1.72990220817125E-04 -1.42106835335794E-05  2.35134146499718E-04
 -2.49215948148725E-02  9.75439831011205E-04  1.00968535785326E-03 -2.88363704411160E-01  2.12383250283686E-02
 -1.77507050195283E-03 -2.01001786745148E-01  6.59847946370049E-03 -6.17006339756916E-04 -3.91976393009480E-02
  3.81254172490654E-03 -5.33312160573859E-03  1.80246716200775E-03  2.21332591523576E-02 -3.52186651564943E-03
 -1.30960579574347E-02  8.45542146994204E-03  6.63527042084975E-03 -5.99065525478378E-03 -1.12086343020146E-03
 -1.31171311663710E-02 -2.79345115467355E-03 -6.00827943726551E-04 -5.45064535148563E-01 -1.14386372918121E-04
  4.81413656265674E-03 -5.53783196490321E-01  2.42140446774232E-03  4.24694312594952E-03  3.19434669485219E-02
  3.69456902485180E-03  1.47541217796048E-03  2.75491487890819E-04 -1.71594159750676E-02 -2.21088246928573E-03
 -4.95715660029019E-03  3.79329794297331E-03  2.08417399477666E-03 -2.08773165370436E-03 -6.58423234336617E-03
 -2.02047035727179E-03 -6.08428596452822E-04 -3.60458041213011E-04  6.35029994656477E-05  3.64535594130606E-03
 -9.52334894793076E-04 -4.29388775169905E-04  2.59929177140300E-04 -2.97664944157188E-05  8.88379459490175E-02
 -6.72104789424057E-03  1.47034388482067E-03  2.48444066817996E-03  3.39519535397527E-03  4.29271286118259E-03
* ORBITAL    1   40
  6.70922085514612E-04  4.88702614316100E-03  2.74487681962302E-02 -1.29029967600514E-01  1.15033082026945E-02
 -3.23998773656624E-03 -4.43119225140669E-03 -7.29650230689990E-04 -1.68639563558298E-02  4.11452005547676E-02
  3.84154020169120E-03 -5.73424134405538E-04 -3.76582831544180E-04  1.05200345332516E-03  2.34934965849021E-02
 -2.89355142749385E-02  5.08590690704638E-03  9.28344426380662E-03  2.06756466068037E-03 -6.10663306877129E-06
  1.91151313285922E-03  1.51499340844400E-03  7.77834571886720E-04  3.00433935679929E-04  1.26249144616524E-02
  1.36461716349579E-02  9.86442369431357E-03  3.81266886561309E-03  9.78095639395720E-04 -1.10346286650371E-02
 -8.83294502677137E-03 -5.55735500644441E-03 -1.84504684321251E-03 -3.80942875004795E-04  2.60532661157935E-03
  2.90273937923750E-03  1.38530141827732E-03  3.80526753223064E-04  3.08249338761707E-04  1.36301337991721E-04
 -1.69160738010094E-03 -1.74125363987006E-03 -7.43953950030081E-04 -2.37059349590042E-04 -5.99658862171650E-05
  3.97804386796882E-05  3.16951058212446E-04  3.25898249815606E-04 -2.10845872361110E-04 -1.86529971819187E-04
 -6.38306206090002E-05 -6.51350415806894E-05 -1.57926802830645E-04 -1.57303987824977E-04  6.43815394121880E-05
  5.66123772933785E-05 -5.17357503852824E-06 -1.32559825995018E-05  8.57967069433269E-06 -1.35651380575919E-05
  1.22991639612034E-05 -1.52126298889349E-05 -9.25107519683815E-05 -1.00759721986828E-03  3.77449061047337E-02
 -6.02946172876183E-04  3.91025465937980E-04 -1.16798977937280E-03  9.13998724784820E-02  4.99984120265581E-03
  3.47213030443939E-06 -2.42391731239091E-03  7.15154094653065E-02 -1.69243599611266E-03  4.16945669845493E-04
  8.34333859772470E-03 -9.38417997711535E-04 -8.23726023793314E-03  8.33709390200621E-05 -5.52827452945268E-03
  7.32363377067989E-04  6.91157009258976E-04 -1.08943117158337E-03  1.10893105312218E-03  9.09354122084554E-04
  4.97546697740270E-04  3.75526532884877E-03  2.97242701667668E-02  9.54291658527266E-03  1.75668866474762E-03
 -1.54525550324391E-04 -3.90850926476536E-03  3.08005645610624E-04  6.95302530508320E-04  1.12217886528522E-03
  1.76022648594703E-02  8.35524393856423E-03 -3.55162920132554E-04  1.27091678167720E-03 -1.62640505644597E-03
 -2.74432012767228E-04  4.31206677705649E-04 -5.94596103399666E-04  4.90166199732476E-04  2.36946947586750E-04
  2.79471611153872E-06 -1.47735594220567E-04  2.61202153936539E-05 -1.50342333892849E-03 -1.17100839446939E-02
 -1.51400784709937E-01 -1.54533783801123E-02 -2.09598103463631E-03  3.06361353316129E-03 -4.43186660502633E-02
  8.88947662403861E-03 -1.35779183678132E-04  2.48515377304707E-02 -5.26784828014716E-01  5.46559248507301E-02
  3.80925407807627E-03  1.07915625709555E-02 -2.10774610567743E-01  1.92393036593663E-02 -1.12531521849536E-03
  1.39320417397551E-02 -4.13272997668124E-04  7.64239778508646E-02  8.88211995685459E-04  2.48891976381593E-02
 -8.46536237196717E-04  1.31752388589131E-02  4.77856434111158E-04 -2.61455379790735E-02 -1.47213857237651E-03
  6.23832625516799E-03 -3.01143749874242E-03 -3.95124001406017E-03  2.90821590618388E-03 -1.37988925814957E-03
  9.71256584170955E-03  2.06684901760325E-03  5.43506749117251E-04  3.98284483620126E-03  2.28194496561465E-02
 -4.74447696826491E-02  1.59718048923320E-02 -9.98431304565722E-05 -1.63503968404713E-03  1.63342750526983E-03
  3.70547554739071E-02 -3.21365665350456E-02  1.27650921102231E-02  1.45784963751996E-02  2.07999828240058E-03
  1.26631233141558E-03  3.01415297110251E-02 -3.93497428358587E-02  3.78412098956215E-03  5.69410306356662E-03
  8.43627872351910E-04  9.58422490052629E-03 -8.10955160150061E-04 -3.70837048296352E-03 -1.88722505951605E-03
 -3.98007290962608E-04 -2.06365210637879E-02 -5.69035029576064E-03  2.55274585201894E-04  2.10067406898755E-03
  7.14927870683792E-04 -3.56044151869309E-02 -3.75342040895614E-03  5.86743925770251E-03  4.79449114099616E-03
  1.23537401349811E-03  3.80756915783016E-03  3.36274177696440E-03  1.18829752697942E-03  8.67026188494101E-04
  8.44787846918630E-04  2.55463272449053E-04 -1.06738897193985E-03 -1.14946983915932E-03 -5.03356846562879E-04
  4.67695164662641E-04 -4.97277686611997E-04 -4.60265028802133E-04  6.26242082093728E-05  1.01934483394524E-04
  3.95377038315893E-04  3.72497033555292E-04  9.36239035148016E-05  9.09786025660162E-05 -3.97372435626022E-05
 -5.83622373513974E-05  3.86714456454952E-05  2.86671280217893E-05 -2.53520893220485E-05  4.06221345225569E-06
  2.90311610915567E-05  4.34625286667465E-05  2.48021606625329E-05  4.05796727345668E-05  5.90342409192399E-05
  1.37710327628382E-01  6.21101764557193E-03 -7.22478087952507E-04  4.27331053006119E-02 -4.07313758678952E-06
  6.74390616702168E-04 -3.10800325297194E-03  2.71168781276737E-03  7.44875429191875E-04  5.11768039026098E-03
  1.31889240483236E-03  6.17635562310277E-04  6.14453290874600E-04  1.51262012790727E-04  3.41592682614371E-03
  5.94947975558203E-05 -1.36603353556305E-03  1.48985634843261E-04  3.81015797773809E-05 -1.85019894181391E-04
 -4.75138234201416E-03 -3.88594396546848E-04  5.49886697454969E-04 -4.99172064441536E-04 -3.08129230654617E-04
  3.87079832792285E-04 -2.27665912372111E-04  1.01115316271077E-03  5.24644802758175E-04 -8.46477392721412E-03
 -1.65599355048381E-01 -2.08005668488881E-02 -2.57771118566312E-03  8.71662553474115E-02  1.15730268664624E-03
  1.47262935236050E-03  4.64697834704270E-02 -2.37496954311359E-03  1.72423718014196E-03  4.75824536591321E-02
 -6.41250496765747E-04  1.25108262066626E-03  1.73252977068718E-03 -5.81781893232117E-04 -3.13731145418161E-04
 -8.00799340553213E-04 -2.99438776958517E-04  2.05230683446082E-04  1.91507387472238E-03 -2.79425386841610E-04
  2.31498085674078E-03  5.51287229613333E-04  3.75555345885065E-04  7.21993760180371E-06 -5.34103549801236E-05
  5.78756127042814E-05 -5.81814572605108E-07  4.07868487879019E-04  2.07948884774036E-04  1.82152295889083E-03
 -5.39795630498523E-03  5.76159288769494E-03  1.42146711749271E-03  1.65867699120886E-02  1.01412981986015E-03
  2.42953930421601E-04  4.91064356564558E-02 -6.75230410274918E-03  5.75502114594410E-04  1.09805371365276E-02
 -1.23751881559943E-04  8.54123046131601E-04  7.88109427148169E-04 -6.80247597822738E-03 -4.67036619532854E-04
  2.34841564548648E-03 -1.70837740099955E-03 -7.31693648293940E-04  8.56924148506997E-04 -1.14254584993723E-03
 -1.08886637287056E-02 -3.50550967523453E-03 -7.76648697279942E-04  1.31947453896609E-01 -9.93045934472946E-04
 -1.07150497305380E-03  8.10200088211036E-02  2.82685928271420E-03 -7.01775885380157E-04 -4.81042014393125E-03
 -5.83403885152648E-04 -1.73178500287693E-03  4.81964329751539E-05  3.46408415942869E-03  2.33091593026702E-04
  8.71213774511942E-04 -3.71800803303096E-04 -5.81962253547819E-04  4.25675504186850E-04  3.52633148045378E-02
 -2.03751678867788E-03  3.43947489978374E-04  3.55431711390917E-03 -7.58991121798288E-04  4.12475415363036E-03
  3.24125151114265E-03  1.06505947641218E-03  1.78186939958882E-04  4.46414529354025E-04  4.17872752322160E-01
 -5.81160933443902E-03  1.05628454380486E-02  4.32532837057448E-03  1.38869226053597E-02  1.83332290724975E-02
* ORBITAL    1   41
 -4.72707964771224E-04 -3.43648163579889E-03 -1.88597944444787E-02  1.35193337475729E-01 -5.40218895593072E-04
  4.79885432198691E-03  4.69216855204133E-03 -2.91855431208199E-04 -6.03661537871562E-03 -1.81515100955550E-02
 -1.05316182583183E-02 -9.99244169389297E-03 -1.94870369666081E-03 -4.01596134998706E-04 -9.03496517843173E-03
  2.86407265735718E-02  3.29574348979249E-03  4.49028347709623E-04 -6.31824115095824E-05 -3.74668487840823E-03
 -3.51725347617076E-03 -2.74867699860388E-03 -1.15830856474291E-03 -3.34218103237930E-04 -1.58774649447880E-04
 -7.33449786069507E-03 -6.17896783444281E-03 -2.64881853486528E-03 -7.68710250868455E-04  3.77528599418881E-03
  5.39556484746374E-03  4.22088287276990E-03  1.86201716683663E-03  5.82274564049381E-04 -1.58722123538088E-03
 -1.71690298722208E-03 -7.86722866450737E-04  3.58914756276425E-04  3.34719770331575E-04  1.29556885053454E-04
  2.75184291093924E-04  2.19899179795155E-04  6.96093149864290E-05  2.07953738588996E-03  2.14338252330342E-03
  9.45394398011002E-04 -2.03386457268275E-04 -2.07417276540866E-04 -3.40704273361112E-05 -2.48219171010455E-05
  9.70947361975912E-05  8.78355594654124E-05  2.75197119180009E-04  2.71380988552627E-04 -4.36400509245819E-05
 -4.54285778482762E-05  9.69958032200633E-06  8.90187832071738E-07 -4.93377447480029E-06  1.08269310045130E-05
 -7.48063799735770E-06  5.96769552196954E-06  4.77641436937671E-04  3.80310631628230E-03  1.86354061726226E-02
  5.11729334710335E-03  3.00698060391801E-04  3.54879889662126E-04 -6.44752770734078E-02 -3.24730278915911E-03
  5.84612817019546E-04  5.89628584404363E-03 -1.46855553200080E-01  8.73405167612444E-03  4.24833520951714E-06
 -1.35912576085203E-02  1.59495958452558E-05  1.78215935644331E-02  2.77806311461286E-04  3.26381562860081E-03
 -4.04798141264507E-04 -1.94764471969177E-03  1.99481692749710E-03 -2.16293197435848E-03 -6.23766152083624E-04
  2.65980680129924E-04  2.05395451337791E-03  2.34005086711710E-02  1.74747891323395E-03  1.06276754806303E-05
 -2.54020218744580E-03  5.53889989720332E-02 -3.58844045377576E-03  3.81849463739059E-04 -3.59006386810507E-03
  6.19564905995997E-02 -1.04424677308611E-02 -5.50728394505317E-04  3.66196965360781E-03  6.16458316677120E-04
 -1.15815115281330E-02 -2.94499233517630E-04 -7.13927478748154E-03 -2.72616416125795E-04 -3.30779849224858E-04
  3.46726133861402E-04  2.01150574321836E-03  1.23045250018622E-03  1.84713751096549E-04  1.34485973707548E-03
  4.54574166659588E-02  7.03409271774537E-04  1.84563779057307E-04 -6.06054127074144E-03  1.90625512301298E-01
 -1.82314559631824E-02 -2.30142218445052E-03 -2.96457149876404E-03  4.19444578549679E-02 -1.33341856150762E-02
 -1.36868553667174E-03 -1.00331853817743E-03  9.04371639371754E-03 -4.29931601461505E-03 -3.32897902694270E-04
  1.09344695504409E-02  7.92903901341221E-04 -8.15502147701531E-03 -9.13815475656074E-04 -1.41629478780546E-04
 -2.31853374127662E-04 -9.31964359264787E-03 -3.71657472872277E-04  1.76186288183357E-03 -8.07906015416952E-04
 -7.59062115575978E-04 -6.09825096864729E-06  5.22381396288515E-04 -3.34350084810052E-04 -2.96474022496762E-04
 -8.49916677669167E-04 -1.46040075047630E-03  1.78710488720449E-03  1.29673600477251E-02  6.73910681143880E-02
 -1.06179368947440E-01  6.45223066154714E-03 -4.62365208855696E-03 -2.76367499624939E-03 -1.67625363471826E-03
 -3.53459786272474E-02  1.11160426796385E-02 -3.54389745803386E-03 -2.88107115909378E-03 -1.17240540087541E-04
  1.95312881185047E-05  6.32855313988692E-03 -1.94137696944424E-02  1.97399339962005E-03  3.19998110034317E-03
  6.13775150030378E-04  6.63722591520923E-03  4.65633050326442E-03  4.06056863093649E-03  1.14590014413334E-03
  9.40751611388783E-05 -1.09090077612345E-02  2.68637104415994E-03  1.70667699968087E-03  1.73688054117725E-04
  4.29172044354026E-05  1.93363153354986E-02  9.68536581181829E-04 -1.19997718464340E-04 -7.78218516389113E-05
 -1.45342344806569E-05 -4.48731796351163E-04  9.28810455474289E-05  1.12701743441269E-04  2.54507069375743E-03
  1.90191634793751E-03  5.70594717113816E-04 -2.76916730071363E-03 -1.89382301502530E-03 -4.61396476248511E-04
  7.24933109808032E-04  1.25573625450472E-03  5.46620131782959E-04  2.73006721167371E-04  1.86541168951508E-04
  3.36917506194428E-04  2.32418646260429E-04 -2.62997055295468E-04 -1.79148786476830E-04  8.08852138828824E-04
  6.43218900268135E-04  3.62747725978010E-04  2.89221442231664E-04  1.44576377382616E-05 -1.61606813246147E-05
 -9.84487807450845E-06 -1.82676409176589E-05 -1.81963823953169E-05  5.20393087046442E-06 -1.40985319997804E-02
  1.35402956861614E-01 -2.73269556824511E-02 -2.10215007943413E-03 -1.40468109335378E-01  1.07638653504723E-02
 -1.93874960644591E-03 -2.25558874686926E-01  1.63589492478585E-02 -3.04518841658740E-03 -2.06723253717326E-01
  1.17478892802041E-02 -2.88922469241029E-03  5.56131657701952E-03 -5.61513615971754E-03  7.65532946255518E-03
 -6.64968396711129E-03 -3.02497537557291E-05  4.98534170408261E-04  4.45036939294081E-03 -4.14707226755348E-03
 -2.42875292316610E-03  2.72642063326233E-03 -3.68350795824509E-04 -6.46582962159765E-03 -2.00314320222328E-03
  4.26190706411314E-03 -9.31285022532210E-04  3.06829294120476E-03  4.71355568095239E-03 -4.29352671080895E-02
 -5.76058455674077E-01 -1.09374582466571E-01 -1.49945181227407E-02  2.81102141796379E-01 -2.23297096721253E-03
  5.98563884286796E-03  4.75085934425176E-01 -2.17006009092181E-03  1.01313422680579E-02  2.41266609331452E-01
 -7.11944673795236E-03  5.77167321048519E-03  1.27138396570936E-02 -2.42079157981781E-03  1.02582614735443E-02
 -3.02657199431812E-03 -5.80518226652133E-03  2.55457734276062E-04  6.04613477255884E-03 -1.82784022546773E-03
 -6.83623968823861E-03  1.23807063541776E-03  1.77958018869661E-04  1.52155401112872E-03 -3.46682830372079E-04
 -1.21412905487219E-03 -3.29211344458070E-04 -9.12774654271885E-04 -1.77732361406432E-03  4.27658396169503E-03
 -6.85519042336756E-02  1.27737587520396E-02  3.57017260402286E-03 -6.79385934660054E-02  1.17731190686251E-02
 -1.50136814827641E-03  7.64637356980334E-02 -1.55660861745958E-02  9.90764628564794E-04 -3.35907550488243E-04
 -7.75987511910238E-04 -2.87393631813021E-03  1.59533549477064E-03  1.99737767619897E-03 -8.78707706464149E-04
 -3.12854554669112E-04 -5.70311484182240E-04  5.76672459849511E-04 -3.13346234126462E-04 -3.18577412238034E-03
 -1.99052433087139E-02 -1.02905807846628E-02 -2.31536597963203E-03  5.02682265013088E-02 -5.43268655174317E-03
 -6.05714987079891E-04 -7.45853578285501E-02  3.89464844820609E-03 -1.33251381708568E-05  1.68315339656712E-03
 -1.62187035202705E-05 -3.85310225534580E-03  6.24701614843614E-05  1.67329888627055E-03 -1.42626352664881E-05
  3.13365112181990E-05  7.80144857524113E-04 -6.47490023874349E-04  2.38801402292553E-04 -1.01364182187372E-01
 -3.81527190248712E-03 -1.70615606681688E-03 -4.85029691352845E-03  2.89869083783926E-03 -7.16673514412624E-02
 -1.10095928721520E-03 -9.07991807023569E-04 -3.10966308453224E-03 -1.66811540739106E-03 -5.29698981974779E-02
 -8.99348837205961E-03 -3.31226668722963E-03  3.79514257551091E-03 -1.53233272817831E-03 -2.21121137743554E-03
* ORBITAL    1   42
 -5.23294060198975E-04 -3.81376622744613E-03 -2.12753566008636E-02  1.67531759807039E-01 -6.38730076910209E-04
  6.84165700781586E-03  6.41692853903038E-03 -1.40218251534981E-03 -3.08725845218084E-02  4.09577611779010E-02
 -8.44605485666050E-03 -1.45253802963449E-02 -3.16525133764985E-03  5.94960502324707E-04  1.27901829603610E-02
 -2.05016669692590E-02  2.08058223837103E-03  4.68818415004983E-03  9.95918715192788E-04 -8.08982659068595E-03
 -5.68078199597812E-03 -4.97442213627475E-03 -2.13324183179855E-03 -5.71671119171979E-04 -8.60773783578325E-03
 -1.07674134453369E-02 -8.04399248589622E-03 -3.23101005512549E-03 -8.76430424055871E-04  1.31133330623804E-02
  1.05687897522603E-02  5.92905380348119E-03  1.71973247352204E-03  2.80411800343038E-04 -4.31932054336603E-04
 -3.87689580527079E-04 -1.21547377825492E-04  2.55308425789131E-03  2.39135171300104E-03  9.64704356181141E-04
 -4.95184409229040E-04 -6.84183688673080E-04 -3.22553624443847E-04  2.33388264798714E-03  2.67798564128409E-03
  1.25915691657165E-03 -3.24749238452320E-04 -3.31896676637787E-04 -4.16449454764974E-04 -3.65333449959323E-04
  2.60899889666640E-04  2.21060027982560E-04  3.59858594345527E-05  6.18025813422326E-05  1.65126196286663E-04
  1.29918665686535E-04  3.08105194160670E-05 -1.01625425241377E-05 -2.74541922241339E-05  1.49614629635803E-05
 -1.85189702333620E-06  1.16736523351795E-05  1.87764116146329E-03  1.43733809487803E-02  1.56181221891354E-01
  2.24623170884476E-02  3.31530741405300E-03 -3.29307102192406E-03  5.51124953381752E-02 -1.32354782859945E-03
  2.70240865536446E-03  1.52565829429899E-02 -3.18014362703427E-01  3.33579675051677E-02  1.54291313790629E-03
 -2.85452578391201E-02 -6.86161429035836E-05  4.08754469592422E-02  1.76519870805596E-03 -2.72943670426638E-03
 -2.36239837833164E-04 -5.02722557781547E-03  5.27811399802495E-03 -4.93897773897928E-03  2.01441321495409E-04
  2.66947872600108E-03  2.04676790277833E-02  2.46667605314149E-01  3.11982506343423E-02  5.06474186781184E-03
 -1.42471037040334E-02  3.07458982113632E-01 -2.21045466642811E-02  2.13626723292544E-03 -1.53445911648548E-02
  3.57182899352991E-01 -3.30537569541579E-02 -2.20920753335268E-03  1.50245040877216E-02  1.06065620850938E-03
 -6.06874974490144E-02 -1.07941488659099E-03 -3.97867967786463E-02 -5.28738209236621E-04 -1.82506780175558E-03
  2.35541612922961E-03  1.02575930277694E-02  6.71704018450023E-03 -1.22356187693265E-03 -9.27013866565284E-03
 -9.19196077341431E-02 -1.99242996344933E-02 -3.69858746432270E-03 -2.22537489547328E-04 -8.55166470021530E-03
  2.69030306958603E-04  1.06672019454094E-03  8.10858874383968E-04 -2.41987645464224E-02  1.16923054058110E-03
  1.66152355491110E-03  2.94474240742878E-03 -8.64325276244486E-02  5.73808690123708E-03 -2.81862117947399E-06
 -3.23644807809111E-04  1.30516969859849E-03  5.10164339957602E-03 -9.11420348259482E-05  3.36915208932888E-03
 -1.15409713405368E-03 -1.38554515716669E-04 -1.17282248720505E-04  1.21462141726222E-03 -1.15306386830743E-03
  7.12590566628838E-04 -4.16300059038694E-04 -4.27747179714630E-04  4.22487772749720E-04 -1.67463774594827E-04
  4.65234839447567E-04  6.57220576109703E-04 -5.47824519720114E-04 -3.96741430037124E-03 -2.03094820997790E-02
  1.66337092679927E-02 -9.49765270012922E-03 -1.51548723295677E-04  1.18951021239560E-03  4.63956561556379E-04
  1.03975107159461E-02 -2.27648889121324E-02 -3.71515062633945E-03 -2.89859630490355E-03 -4.61934864027651E-04
  3.17455492157325E-04  5.50941906020466E-03 -5.04492005553608E-03 -1.52442682343601E-03 -1.70171055212534E-03
 -4.44808034837813E-04 -5.27492230666510E-04  3.66408823514069E-04  7.58301226210751E-04  3.27526439904709E-04
  7.03685662795573E-05  1.46325783800961E-03  9.54716269376243E-04  2.47724620357305E-03  1.16252344253985E-03
  1.74878037854486E-04 -8.20645291781452E-03 -3.81201907647430E-03 -4.37736779477316E-03 -1.60410557164367E-03
 -2.47767733086283E-04  9.13164160540606E-04  7.11835680446012E-04  2.41808987556343E-04 -1.04301700278005E-03
 -8.35326712959163E-04 -2.54005790613865E-04  1.06689602894145E-03  9.13041533111290E-04  3.16340224243737E-04
  3.25564810413138E-04 -4.48233728606008E-06 -8.83090239774214E-05 -5.46876704767622E-05 -3.12881749466723E-05
 -4.64551489969823E-05 -2.10879901505474E-05  6.57787019819216E-05  5.51471417596512E-05 -1.76431530949392E-04
 -1.24872142893541E-04 -1.43927869169023E-04 -1.28139241706813E-04 -7.16690658380565E-06  1.16429865758727E-05
  4.33841659585160E-06  1.42670111912160E-05  1.67762891246741E-05 -2.97841196805500E-06  2.97614201014616E-03
 -2.30517202602028E-02  5.03615042683555E-03 -9.55752398568654E-05  4.76072599142672E-02 -3.06204476018639E-03
  8.21814930905755E-04  7.43952820544415E-02 -5.82121937646373E-03  9.59493219747464E-04  5.95340817874931E-02
 -2.67382425037612E-03  1.09745578047101E-03 -1.14802262361992E-03  1.86765678516468E-03 -1.72063835515048E-03
  2.07976842967013E-03 -3.79075349347495E-04 -4.17927589183116E-04 -1.12473981789650E-03  1.17957057592459E-03
  1.21730228635631E-03 -3.69634695823274E-04  8.18854615312254E-05  1.87195671300078E-03  4.44753862406109E-04
 -1.23803843097362E-03  1.64171908668497E-04 -8.96177227409121E-04 -1.42277830212962E-03  1.18190852354751E-02
  1.49611444853151E-01  3.00925963325895E-02  4.11709213460686E-03 -7.60113728290515E-02  8.60391675419364E-04
 -1.63537562935125E-03 -1.30449868679798E-01  7.34287639128833E-04 -2.74678533677036E-03 -7.20831534171991E-02
  1.79760628047347E-03 -1.56999992095518E-03 -3.38637556253398E-03  7.53724200988446E-04 -3.33743394102517E-03
  7.71643802633266E-04  1.25721273716176E-03 -1.28113328068358E-04 -1.84127092468210E-03  4.91650433132203E-04
  2.02250308346155E-03 -3.13111229797929E-04 -1.69442946267244E-05 -4.91869589943764E-04  6.51191293484979E-06
  3.89914344746611E-04  6.44206177785356E-05  3.51095488651703E-04  5.10968908374587E-04 -1.10370992743089E-03
  1.71364753121718E-02 -3.21298982784327E-03 -7.93511926438114E-04  1.65110109693431E-02 -4.89590693156672E-03
  2.56703076570905E-04 -1.28225293232129E-02  5.34579835821550E-03 -1.50247977236405E-04  1.48378349472368E-03
  1.15225085429663E-04  6.77697824699666E-04 -2.94273918280751E-04 -1.10560254442858E-03  3.26320077239857E-04
  2.63414868847700E-04 -4.63830654524285E-05 -6.88361292306549E-05  1.23321914814832E-04  3.73230860185843E-04
  2.44134767082461E-03  1.40036907476177E-03  3.94996608110365E-04  1.63722410278911E-03  1.07567041429890E-03
  5.00310798948842E-05  2.88741076757897E-02 -5.96930280946974E-04 -3.28555702805342E-04 -1.03664948691380E-03
 -9.73188407605238E-05  8.18498902012571E-04 -3.39996500223292E-06 -3.86518002075230E-05  3.93775318245979E-05
  1.05043964244431E-04 -2.29733705490872E-04  8.72617553160686E-05 -1.28635705359956E-05 -2.75248748369293E-01
 -1.53804151568754E-02 -5.19537907425806E-03 -7.17816329387701E-03  9.78856419152093E-03 -3.86200032483160E-01
 -1.19668212674258E-02 -4.68533680682737E-03 -1.54781257468636E-02 -6.97170296480574E-03  4.16515103769233E-02
 -3.55403320889680E-03 -1.22287089301573E-03  3.98453729370262E-04  2.16157796104846E-03  3.45736415262791E-04
* ORBITAL    1   43
 -9.93052798328623E-04 -7.14760525221493E-03 -3.66529417206664E-02  1.38791572311699E-01 -2.42063984908300E-02
  3.01657303122800E-03  6.05040237256090E-03  5.76484070333855E-04  1.25730907485213E-02 -4.59620131828858E-02
 -7.07673462854264E-03 -2.36518867354335E-03 -1.17527765681901E-04 -1.93825628664515E-04 -4.20348162346293E-03
  2.22529593258382E-02  4.98536838311492E-03  3.88630993425515E-03  9.51057647030500E-04 -9.46671657725989E-03
 -6.17251199261987E-03 -3.69154514679764E-03 -1.21039823243415E-03 -2.57305605815080E-04  8.18865871959560E-03
  3.81558430028371E-03  2.50689893113625E-03  9.74512359067764E-04  2.45728496584819E-04  1.35509368443348E-03
  8.72190756194556E-03  7.46121776864792E-03  3.41864420760430E-03  1.09044341552051E-03 -3.89932833162354E-03
 -4.11588793196884E-03 -1.85365419828534E-03 -3.39354032277025E-04 -2.94883566120509E-04 -1.40456131477240E-04
  1.68415079702231E-03  1.74433099813868E-03  7.43291523020914E-04  2.66458084871580E-03  2.58076134996672E-03
  1.08181899399860E-03  2.64903652125620E-04  2.38211587990677E-04 -4.40994358817365E-05 -4.34160214421893E-05
 -1.44179780372491E-04 -1.27410219606356E-04  3.95514437722359E-04  3.87507401322858E-04 -1.50269942045048E-04
 -1.33063681110629E-04  2.72016243029810E-06 -1.67155925121398E-07 -5.15951401995342E-06 -3.98654342986116E-06
 -2.78833995177851E-06  1.29683617569848E-05  1.92030127294958E-03  1.46652058186741E-02  1.89124657740265E-01
  2.40731335449765E-02  4.29019880205571E-03 -3.13784555071812E-03  1.29529762251720E-01  9.57019742125998E-03
  3.82710450287480E-03  1.15692996632381E-02 -2.62874452799396E-01  1.68574779127178E-02 -1.79149376558819E-03
 -3.07973433290226E-02 -1.58270172178283E-03  3.48889610357490E-02  1.07942240502423E-03 -4.44530737597436E-03
  9.96621944363566E-04 -3.61463330365000E-03  5.56320255468610E-03 -4.25684682837550E-03  5.23152114728970E-04
 -3.06274074436880E-03 -2.33260514500591E-02 -3.04613147366731E-01 -3.93848121802672E-02 -8.03245331776450E-03
  1.15954359348743E-02 -3.71620297580883E-01  5.34945020646757E-03 -2.54437593693788E-03  4.54247600925445E-03
 -4.53611280393606E-02  1.39870074526761E-02  3.97567568764566E-04 -3.73436929127099E-03  1.32213528297004E-03
  2.83383393064633E-02  2.44722605113675E-03  3.20971510112323E-02 -1.04827985989096E-03  2.25466110450714E-03
 -1.50981929813977E-03 -4.88187438613455E-03 -5.51036343087456E-03 -1.70079552810570E-03 -1.30049952420815E-02
 -1.46602025697470E-01 -2.22098287473645E-02 -4.85648496155847E-03 -3.93659087488664E-03  2.50513411944112E-01
  5.62699951374920E-03 -1.91393480890561E-04 -1.55003057590389E-03  1.00174859717326E-01 -1.83978789768547E-04
 -2.82019511055002E-04  6.66869140624465E-03 -3.34480181309476E-01  1.53913269146588E-04  1.17073077378998E-03
  1.56212180272448E-02 -7.25204008766517E-04 -7.40097145729460E-03  2.24713808692877E-03  9.65762271481866E-03
 -2.02927133300915E-03 -8.13989188889381E-03  1.15829450496404E-03 -6.58602095587989E-03 -6.08218848402961E-04
 -4.65754549824891E-04 -6.32437018011342E-04 -1.19612409428868E-03  1.24297221513991E-03 -8.75065860301570E-04
  2.13156279227804E-03 -1.92250444173754E-03 -2.28116473011006E-04 -1.66638776081842E-03 -8.90057896295668E-03
  1.40451467215561E-02 -1.12431193672887E-02  8.29849816056864E-04  1.20435707103626E-03 -1.62449740581821E-04
 -3.93178356716747E-03 -2.44003505362429E-02 -7.63434571269353E-03 -7.05701451271260E-03 -1.19202835972942E-03
  1.94460572353795E-03  4.19801008275720E-02 -3.16797153300426E-02  5.21300474590306E-03  6.35147526539976E-03
  7.14325766796832E-04  8.99468847677589E-03  1.27313489983059E-03  2.82655212862912E-03  1.90988673235833E-03
  5.36907538392748E-04 -3.17953062370886E-03 -3.10371695782760E-03  2.52456716939945E-03  2.99620465681940E-03
  7.97066232422255E-04  6.07492827998503E-03  1.91497664960778E-03 -3.64875494802743E-03 -2.85194087947603E-03
 -6.83812798155933E-04  2.32020596837666E-03  2.02482729988618E-03  7.01656935632682E-04 -2.30493823602511E-03
 -2.15301090823561E-03 -7.35465576868567E-04  1.23154448755756E-03  1.20831886255912E-03  4.28008109254841E-04
  2.24479632036422E-03  1.86494057271808E-03  6.13118024500390E-04  6.88344109048323E-05  9.25360283434124E-05
  1.66135489447551E-04  1.38419707326203E-04 -2.83329254321265E-04 -1.97872064623078E-04  6.00157853664149E-05
  7.90046479696762E-05 -7.49861196355825E-05 -7.56642559468214E-05  9.21164432754113E-06  3.77901588421799E-05
  7.35072281580195E-06  4.67941619137229E-05  4.29595638559401E-05 -1.57093706421089E-05  4.37455281213732E-03
  4.97162183023696E-02  1.18938534631757E-02  1.44624068176371E-04  9.20859350700209E-02 -9.91775053050177E-04
  1.76865280286165E-03  1.59171407551917E-01 -7.48669582842635E-03  2.16188136972642E-03 -1.01284600945566E-01
 -4.23851542629930E-03 -6.72863902893322E-04 -1.93928112278972E-03  3.36277789059669E-03  4.39337804228175E-03
  1.23921020549794E-03  5.59768485494501E-03 -2.75473826864875E-03  2.26792990059881E-03  4.59722076333258E-04
  3.39695567973180E-03 -7.81762098584980E-04  8.41986076255240E-05  5.67968085341371E-04 -3.44035563419973E-03
 -1.37001390181589E-03 -2.22612901136109E-03 -5.89843985058918E-04 -2.84352739056521E-03  6.60286963742368E-03
  7.10650207906346E-02  1.71460505886363E-02  2.56173812137828E-03 -1.39264270305601E-02  2.12951860441767E-03
 -6.65107797816101E-04  9.05031686499043E-04  4.81544875151262E-03 -7.85040426328870E-04 -2.41529878973919E-01
 -1.13816470114063E-02 -3.13798456503841E-03  2.56316771793692E-03  1.02528225553235E-03 -9.88319223358734E-03
 -4.05854143276650E-04 -1.07279265458908E-02 -1.45094498044101E-03 -6.54877261014023E-03 -3.50377485925698E-04
 -1.77102402924909E-03 -5.03027623988805E-04  4.65347951675185E-07 -1.11348879001066E-03 -2.19064716668851E-03
  1.05531999340028E-04 -1.26877213147692E-03  4.79358455419930E-04 -5.24286690985656E-04 -2.38401695587627E-03
 -3.82518110543590E-02 -8.49257365394298E-03 -3.91380986514349E-04 -2.17348989121493E-02 -7.36595382812290E-04
 -7.10823842554786E-04  3.06405821371304E-02  6.95902487543014E-05  8.72109375484801E-04  3.77486194314778E-03
 -5.87716245770751E-04 -4.04504694487331E-05  1.22922413692548E-03 -1.42714508878610E-03 -4.54916683960633E-04
  3.58329223911550E-04 -7.18348521696153E-04  1.10060879138442E-04  1.60948012957616E-04 -6.38036940959157E-04
 -3.99992496957243E-04 -1.13344102153061E-03 -1.75916818249663E-04  5.21526962741184E-02  1.32797339160633E-03
  1.18913643353962E-04  3.48628408192532E-03  1.33833387010604E-03 -1.14361680284627E-04 -6.43415495724744E-04
 -1.57337450752211E-04 -1.86203222631860E-03 -2.07120490437947E-04  1.57756032523961E-03  2.38803545886558E-04
  2.33521407587463E-04  1.71987495680603E-04 -3.83310723031204E-04  1.98924696219126E-04 -2.46013897883134E-01
 -3.65546292299836E-03  7.63963625020637E-05 -5.23010824349936E-03  8.45275595784700E-03  2.54068195409782E-01
  5.15103546795538E-03 -1.01221539318831E-03  5.55842561016208E-03  8.43956418319532E-03  5.76070200744140E-02
 -1.14988725574450E-03 -1.91420269714562E-03  5.86944697568354E-03  5.64455578455114E-03 -4.59064200487190E-03
* ORBITAL    1   44
  6.27251116329130E-05  4.45527784837715E-04  2.15512446414622E-03  1.88094225316627E-02  2.82997051260263E-03
  8.95410741344384E-05 -3.27171271542778E-04 -4.29496903721578E-04 -9.15405287285525E-03  7.60871935692027E-03
 -3.79068907533588E-03 -5.48416027240720E-03 -1.23900919187773E-03 -4.73642812809711E-04 -1.00464684592372E-02
  1.49326847674774E-02 -2.46452763775060E-03 -4.90349252038864E-03 -1.19451124992205E-03  5.42934429178837E-03
  4.47431870952397E-03  3.36197264081204E-03  1.36933498860972E-03  3.69485186352083E-04  2.81749229841688E-03
 -3.54475838398178E-03 -3.74012341073932E-03 -1.84307715963062E-03 -6.06090116521784E-04 -6.04975677069134E-03
 -4.48695765163781E-03 -2.46244654656979E-03 -6.43726089192637E-04 -5.87343266195643E-05  4.71398549418930E-04
  4.99781844680596E-04  2.32207659122996E-04 -7.08154237825517E-05 -7.51532647739418E-05 -1.57797688574086E-05
 -1.04241456778136E-03 -1.13623951735289E-03 -5.24974944985150E-04  9.41481716148750E-04  9.71999491154000E-04
  4.32565519179535E-04 -1.91614007757199E-04 -1.79346997907636E-04  5.23798033362195E-06  6.88464797621431E-06
  1.08109046661602E-04  9.94202948397296E-05  1.78807503899690E-04  1.63056318417436E-04 -1.36112395932594E-05
 -1.26189709656234E-05 -2.91557905419462E-06  2.72569587806610E-06  9.66710585052224E-06  9.83739935965362E-06
 -4.87831354169038E-06 -8.94583991555300E-06 -1.13546504092919E-03 -8.59822205836656E-03 -1.23641347834787E-01
 -1.51050803149358E-02 -3.29148777974151E-03  3.52138290977004E-03 -1.72335920322334E-01 -6.38084371131088E-03
 -1.69097104287742E-03 -3.87414047850518E-03  5.67495632045541E-02 -9.56840714790555E-03  6.71560651674065E-04
  8.98455323840729E-03  6.14188761308582E-04 -9.01692000183370E-03 -1.01410337029529E-03  7.06704080154931E-03
 -7.23436956510104E-04  1.07185427315948E-03 -2.35544769981223E-03  1.16717865725229E-03 -1.09077879220121E-03
  5.39179373363043E-04  4.09362846004191E-03  6.47883907493552E-02  5.41740446868446E-03  1.21596079725449E-03
 -2.70261609589407E-03  1.04229777663064E-01  1.76140162685021E-03  7.06506199690881E-04 -1.40949494643321E-03
 -9.22966166596769E-03 -7.70794838387004E-03 -1.28053875605411E-04  1.55679244201998E-03 -3.42786638852336E-04
 -5.09795473043169E-03 -1.55496503534099E-03 -8.70798274610677E-03  5.72335490599006E-04 -4.83932663750156E-04
  3.66013809861568E-04  9.56110600434606E-04  1.47506360155072E-03  1.28579755600324E-03  9.73473382631372E-03
  1.08586009114099E-01  1.52158153291833E-02  3.44761299535638E-03 -5.24683333550574E-03  2.16164583237180E-01
 -8.34706755760036E-03 -1.38581666717579E-03  3.60511823495908E-03 -1.83803323053061E-01 -6.98066744863626E-03
 -8.65459509505102E-04 -2.86727652653611E-03  1.68497615832942E-01  1.96393022379336E-03 -1.63117811277680E-04
  1.36400555151080E-02 -1.18487367447824E-03  1.22839320813327E-02 -1.92344783820067E-03  2.25797851826003E-03
 -1.83493758320670E-05 -8.82224418194168E-03  1.09940165511888E-03  1.47313160468955E-03 -7.76862306991255E-04
  2.02012808810951E-03  1.05355984285348E-04  8.70936024870305E-04 -7.39986903980667E-04 -1.04665557055609E-04
  2.93390783399031E-04 -1.40760300381669E-03  4.18805875861248E-04  3.03887342065617E-03  1.62477271499317E-02
 -2.80205875371979E-02  1.95754804405905E-02  4.57042893117313E-03 -1.51889468207216E-03  2.07284365705289E-03
  4.40238001337281E-02 -5.24217475101052E-02  5.98581943656551E-03  8.18690033399007E-03  9.76833811434676E-04
  1.26361627374008E-03  2.73131326730634E-02 -3.95823499603895E-02 -2.45948019355193E-03 -1.87778251567130E-03
 -7.68957792441379E-04  3.27164891224391E-02  5.91303607375330E-03  7.70082209458430E-04 -7.02153184329238E-04
 -2.06961490868570E-04  1.73756100448490E-02  2.16392683355674E-03  3.00637833449991E-03  2.07034600766924E-03
  5.52972040638742E-04  1.72090386810642E-02  4.64515525126170E-03  6.06964840993742E-03  3.70654428664847E-03
  9.80856470830791E-04  1.59826695632476E-03  1.08300897568761E-03  3.26279189679496E-04  4.23220643692747E-04
  8.13743094215764E-04  4.05120211023812E-04 -1.36079112670088E-03 -8.15191812835220E-04 -1.18467039141362E-04
  1.51950795687690E-03  1.17548466808978E-03  3.83986141551005E-04 -2.97372638110267E-04 -2.20538388931653E-04
  1.73333468803839E-04  1.61800753322696E-04  3.30164421318370E-05  4.05138770539235E-05 -2.86785414777788E-05
  7.97089722344273E-06  1.46812873849030E-04  1.40393331497540E-04  1.02127221315409E-05  1.25368179313506E-06
  2.67438789302735E-05  2.72301197897664E-05  7.39892943723584E-05  5.80283727824502E-05  1.79173544276955E-03
  4.45865908222492E-02  4.17240242793371E-03 -9.36396429105873E-04 -1.99460122858058E-01  2.13635161415523E-04
 -2.17983852028293E-03  3.58249560535035E-01 -2.99762801921282E-03  4.44556637560491E-03 -1.42365037244650E-01
  1.43413855271491E-03 -1.26064868173161E-03  3.98160148596355E-03  1.35475950482553E-03  2.17477089044522E-04
  1.75126444126466E-03  1.10784264152926E-02 -2.07269013621155E-03  1.12724319940567E-02 -2.65897952304789E-03
  1.87079675190129E-02 -5.05532347384660E-03 -6.79118003834890E-03 -2.74959293210953E-03 -4.46450306155687E-03
 -1.39351959459165E-03 -3.00631639371955E-03 -5.94933131827697E-03 -4.00233241663970E-03  7.44785061517467E-03
  6.36044656528016E-02  1.96593811766633E-02  2.76767598313626E-03 -3.51733531589311E-01 -1.78297966450477E-02
 -4.29538649755775E-03  2.80091058076555E-01  2.38552318977043E-02  2.49266695097510E-03 -2.94968680681971E-01
 -1.49991530666053E-02 -3.92453801555302E-03 -6.94202380979872E-03 -1.84683604429646E-05 -2.82865028840928E-03
  5.25916676988429E-04 -1.44187453811328E-02 -1.90955529433367E-03 -2.00937287098244E-02 -1.91100558020951E-03
 -2.72068952773643E-02 -3.41324689711620E-03 -4.09124089641368E-03 -2.94088152894465E-03 -2.65218017403083E-03
 -1.52189109678525E-04 -1.84882330240188E-03 -2.75388771642749E-03 -1.24724439492454E-03  7.50255003458815E-04
 -1.36024243243003E-03  2.94111772667785E-03  7.51523236999009E-04 -6.64303535758704E-03  1.88009903715000E-03
  6.57876398799720E-04  1.50096408440842E-03 -8.81186770706390E-04  3.16183006611093E-04  6.36070623866344E-03
  1.84228942731574E-04  2.20360874514122E-03  3.94385702025029E-04 -3.18803011730424E-03 -7.44969209283652E-04
  1.81380556072704E-04 -7.79017397907988E-04 -3.27707619608788E-04  4.04634458768980E-04 -3.92122468439456E-05
 -7.40836725847659E-04  1.31146367974145E-04  4.63651288761150E-05  4.59200418765111E-02  3.13105127331789E-03
  4.24886527818713E-04  3.47994079229723E-02  2.15548917616313E-03 -3.30627810829261E-05 -1.08806175883496E-03
 -1.22528704059110E-04 -1.72372972203188E-04  3.68399481136534E-05  9.11850749407401E-04  1.03173424255880E-04
  1.61221693146207E-04 -1.71397509694675E-04 -1.27784909426510E-04  1.50557823852091E-04  9.65052033697438E-02
  8.70449139349968E-04 -1.34054944834023E-03 -1.06733661508125E-03 -4.47736491673457E-03 -6.31431642468158E-02
 -3.76241943968367E-03 -5.27297270093546E-04 -1.19456088121785E-03 -2.64450226047501E-03 -6.07057563544725E-03
 -2.13568448844542E-02 -3.70825176013314E-03  6.88712943648378E-03 -2.69653721767970E-03  5.24034561955409E-03
* ORBITAL    1   45
 -7.84132787116269E-04 -5.62508675318526E-03 -2.82751131829657E-02  6.86710812917886E-02 -2.41977529180921E-02
  5.14999324801131E-04  3.66655949924808E-03  4.40138845120752E-04  1.00380610621217E-02 -4.79236109921776E-02
 -9.05828124000124E-03 -4.49126679842278E-03 -5.64497351775531E-04 -2.70967149728451E-04 -5.35484618206223E-03
  1.37823634052405E-02  8.62844476786571E-04 -8.98220362285714E-04 -3.65979867493288E-04 -1.16348961381721E-03
 -1.26756243326193E-03 -7.29315909524342E-04 -1.96418430389187E-04 -2.60903309649926E-05 -3.29894917472817E-03
 -7.00504681867728E-03 -5.51438364363219E-03 -2.43391318329932E-03 -7.61317852254897E-04  9.04669697960210E-04
  2.74937539409964E-03  1.96471710473411E-03  7.66909189419345E-04  2.11679938216250E-04  5.33765742821325E-04
  5.31522503748267E-04  2.50076506585773E-04  3.28135005325768E-03  3.43118057887125E-03  1.53321470576484E-03
 -1.97877153630502E-04 -1.41022491600727E-04 -5.60815505346007E-05  2.86694305903561E-04  1.92587974493658E-04
  5.23501971962122E-05 -8.15454432429783E-05 -9.38831935940949E-05  3.23600345007260E-04  3.09807592385129E-04
  2.22878542652310E-04  2.09027907448773E-04 -4.43963761698894E-06  1.93729736697758E-05 -2.41045910241649E-04
 -2.27058850060308E-04  7.66501094559930E-06 -1.29663948823733E-06  6.70207664915891E-06  6.39974082113524E-06
 -1.04649220324190E-05  6.31847942131213E-06 -2.92606480652504E-03 -2.22827512058489E-02 -2.84691236460421E-01
 -3.93060438355780E-02 -7.91152184912287E-03  7.49753859278138E-03 -3.45097101173470E-01 -1.32930577226787E-02
 -4.48305987069184E-03 -1.13182792949649E-02  2.21881332285999E-01 -2.23587310681684E-02  9.19700726542794E-04
  2.87344702863922E-02  2.61077318431590E-03 -3.03984800678174E-02 -1.51528452831608E-03  1.44745950523848E-02
 -1.50144852683464E-03  3.96566752889621E-03 -6.54542257679767E-03  3.61083067776679E-03 -2.33321497961383E-03
  1.28561220734797E-03  9.83871548453180E-03  1.19807915216631E-01  1.63886774444925E-02  3.02657035158823E-03
 -4.98355596313003E-03  1.63812244085287E-01  3.03175377663461E-03  3.32249606124933E-03 -4.16205417278274E-03
  7.78116999245921E-02 -7.90429239196203E-03  3.78647507594582E-04  3.45508089532229E-03 -5.46137385431190E-04
 -2.33917308925818E-02 -7.80344206818398E-04 -1.62299290573791E-02  4.20069255867576E-04 -1.26386343072183E-03
  4.31183780340664E-04  3.51927762971818E-03  2.71380816387863E-03 -2.36636011901985E-03 -1.81121740134545E-02
 -1.78536019362912E-01 -3.03953252583105E-02 -6.20308973410910E-03 -1.55169674113719E-03  4.66418204812090E-02
 -5.98544459787368E-03 -1.43104615803087E-03 -3.43432009554527E-03  1.54320443291336E-01  1.57567355147003E-03
  1.21757869779323E-03  5.59276191116852E-03 -3.25286305024208E-01 -7.97375230133079E-03 -8.07463668956898E-04
  4.97237752515013E-03  8.60595892573563E-04 -9.08192542503181E-03  2.91186411284118E-03  6.57438188870790E-03
 -2.31418686644422E-03  3.26712860828690E-03 -4.52794477066590E-04 -4.56921493972133E-03 -3.46483425808262E-04
 -7.25650861396455E-04  2.78973188767390E-05 -1.32830777844597E-03  8.73430232463745E-04 -8.54099303172094E-04
  1.90081446624108E-03 -2.85141730381866E-04 -4.27927745272822E-04 -3.10002854806233E-03 -1.60531548183345E-02
  2.16226468111844E-02 -2.06155786023342E-02 -1.02914101346592E-03  1.98840649665350E-03 -1.39164717091565E-03
 -2.97656997579486E-02  1.37105956390528E-02 -5.86620573759028E-03 -6.26820539611321E-03 -7.19275672518206E-04
  1.32688921159883E-03  2.94703041003901E-02 -1.81521882342476E-02  1.20481727224755E-03  1.37011635279966E-03
 -1.20961298964516E-04 -6.85475158347108E-05 -2.85813861011662E-04  2.76688167752178E-03  2.56160966383720E-03
  7.74083318546905E-04 -6.65990734916235E-03  6.72467334896395E-04  5.81389484878548E-03  3.67288228946762E-03
  8.16025413186546E-04 -2.37308818930474E-03 -1.45077663799581E-04 -4.89653610996910E-03 -3.73472178786197E-03
 -9.67113590317173E-04  7.59929407081564E-04  8.37316707470664E-04  3.43658241621347E-04 -2.68297036398936E-03
 -2.50428334801324E-03 -8.31505867416238E-04  1.83699481072608E-03  1.44634976978508E-03  3.65220372324624E-04
  3.26912301578203E-04  4.29064761491780E-04  2.21211432872186E-04  7.37767160656292E-05  9.32663614547794E-05
  8.89245809594612E-05  4.66946241916107E-05 -3.30782900545642E-04 -2.29171267931854E-04  1.81799467072386E-05
  2.31542200206089E-05 -4.72544731152500E-05 -6.86161458984975E-05  1.86718644369700E-05  3.03613347494593E-05
  6.94531850053731E-06  3.76926261616311E-05 -6.20607706689850E-06 -4.27771563390234E-05 -6.63338794192488E-04
  3.12603661271210E-03 -2.39557892068888E-03 -1.03174031964861E-03  2.58523953374697E-01  2.27190077076867E-03
  3.65978608241600E-03  1.83016763968439E-02 -2.99653846268779E-03  2.28536896174103E-04 -1.78978331771907E-01
 -5.26775259996451E-03 -2.61207820312488E-03 -9.90788442870138E-03  3.07413997015791E-03  9.38997021592265E-03
 -9.85931488070828E-04  8.38268537204958E-03 -3.38018673016063E-03 -2.21694443765141E-03  5.42536997287013E-04
 -5.43332601489735E-03  1.92343093865680E-03  4.38778418987797E-03  1.34092659491034E-03 -4.70093782494206E-03
 -9.67719337415187E-04 -2.56572595956778E-03  3.37411806410038E-03 -2.20422128551131E-03  3.37722896140817E-03
  3.23041444723807E-02  8.97546606472387E-03  1.29819930315979E-03  2.63597783221136E-01  1.81382282844641E-02
  2.81035304279115E-03 -5.16036158994843E-02  2.76646644657488E-04 -7.96391431122730E-04 -2.62322121715104E-01
 -1.50938035771358E-02 -3.33698042474545E-03  1.36440163530192E-02  1.91589492692137E-03 -1.44261254395855E-02
 -1.24242438116779E-03 -1.45672265699355E-02 -1.81775270378206E-03  1.47148817524565E-03  3.31456933029796E-04
  1.06503437230473E-02  9.89614120019743E-04  2.47194635505533E-03  1.83933458006190E-04 -2.89906477976304E-03
 -1.93138107254758E-04 -1.47276119557530E-03  2.27962995610967E-03 -9.40230471512613E-04  9.75486396770101E-04
 -2.11478233747243E-02  1.32971823954307E-03  1.12623475407765E-03 -3.22111384757669E-02 -3.84842202440913E-03
 -1.23455641647667E-03  3.28156437940804E-02  1.82064349954114E-03  5.24292253673733E-04 -2.17886661236174E-03
 -7.75601423978111E-04 -2.68983005370721E-03  7.76114550558783E-04  2.65771231336735E-03 -6.90053080772542E-05
 -3.61168994912935E-04 -3.65338823280926E-04  5.23056697020880E-04 -4.66217812903810E-04 -2.18174901527671E-03
 -8.37651731523925E-03 -6.73663011709560E-03 -1.28831060234142E-03  4.26790031226471E-03 -2.87521989301073E-03
  2.33010453225684E-04 -3.90986740990909E-02  2.89248277592144E-03  8.99021560138047E-05  9.33319759654875E-04
 -9.99937060542330E-05 -1.51176449718544E-03  1.98425765617271E-05  4.69933530197217E-04  2.97657603921643E-05
 -2.81106393564172E-05  4.27224307929310E-04 -2.87169547432550E-04  7.85105051362895E-05  2.79689547616249E-01
  1.11474516303218E-02 -3.00853459764770E-05  1.65462228121289E-03 -1.12824389428003E-02 -1.37407769551526E-01
  7.90015223560297E-03  2.61828612243270E-03 -5.01076539015513E-03 -3.42311114088041E-03  5.11487371027823E-02
  1.15727151268081E-02  1.03034493212683E-03  5.70086702171354E-04  5.28266628860036E-03 -5.92446959303098E-03
* ORBITAL    1   46
  1.12998027857078E-03  8.11605933412623E-03  4.09696631248295E-02 -1.62437310127964E-01  3.33786847237555E-02
  4.33398747787698E-04 -3.96252991608442E-03 -2.32265201665680E-04 -5.49623941216856E-03  4.55653680010618E-02
  1.20279432413877E-02  8.17524935558657E-03  1.31922957990806E-03  2.88186417221320E-04  5.87886182786210E-03
 -1.46005806841710E-02 -8.49593123828217E-04  7.41999939802887E-04  2.44894388454676E-04  4.21242893915709E-04
  1.00636063422972E-04 -1.75024591091809E-04 -1.96057733764350E-04 -9.21437513172160E-05 -5.94504897707798E-04
  4.40537334080513E-03  3.44380600872105E-03  1.44944765780868E-03  4.41601109759664E-04  6.97922590649833E-04
 -6.46659584743854E-03 -5.93653710781859E-03 -2.87611878613763E-03 -9.71884212878022E-04  1.75041653488329E-03
  1.86674912110290E-03  8.23210321329405E-04 -2.97789799036556E-03 -3.14953169806920E-03 -1.41593483777440E-03
 -3.72098994265468E-04 -3.95669149673398E-04 -1.61179588460919E-04 -2.10696419847717E-03 -2.03963807538986E-03
 -8.47334544385405E-04 -2.29697878285686E-05 -2.44332610647630E-06 -1.58386096096652E-04 -1.58034269263374E-04
 -1.97392004879995E-04 -1.82341315704850E-04 -2.57389843063471E-04 -2.74040755811476E-04  2.34070819146369E-04
  2.16146058694417E-04 -5.82628697922339E-06 -1.58262205155807E-06 -4.11517333448324E-06 -8.76245781635946E-06
  1.03894684290462E-05 -7.92031567830033E-06  2.00426614512141E-03  1.52638151067117E-02  1.84076549253297E-01
  2.91923064908511E-02  6.33220270291208E-03 -6.17021689033392E-03  2.92098787478355E-01  7.21431040883322E-03
  2.29233712709386E-03  3.96898261052779E-03 -5.26965112882286E-02  1.15705124583064E-02  1.79954779099603E-04
 -1.08172977370886E-02 -1.44817001963886E-03  8.56912287247027E-03  7.84697638483697E-04 -1.21772249161561E-02
  7.89048420294205E-04 -1.53499768048812E-03  3.43427466849538E-03 -1.05891254749307E-03  2.05815751972292E-03
  7.51698859562151E-04  5.73132463736072E-03  5.81226461966742E-02  1.18107784959455E-02  2.70227191219881E-03
 -1.91001333399355E-03  7.53598936566863E-02 -4.05875978664065E-03 -9.90105536354141E-04  2.67422424565189E-03
 -9.76859736610674E-02  2.71274313508721E-03  1.19667811883970E-04 -2.75096577957265E-03 -4.79726335843573E-04
  8.63992760141568E-03 -2.29225541070822E-04 -1.12123606735824E-03 -2.83865297849859E-04 -3.72244245598843E-04
  2.76989261875927E-04 -9.76093364127679E-04  3.78905938192048E-04  1.97456801117916E-03  1.51936092558338E-02
  1.69901709906077E-01  2.41109342632490E-02  5.23083868847653E-03  4.92325887159486E-03 -2.20039456435864E-01
  6.01765332871031E-03  1.37685592437172E-03  6.95783079858062E-04 -8.40725357136324E-02 -4.26799414272024E-03
 -8.43606362733234E-04 -6.04920329049914E-03  3.65629695974595E-01  9.83725343238972E-03  6.08444998100287E-04
 -1.69945428374291E-02 -2.93698238387878E-04 -9.72404227691147E-04 -1.36130449233189E-03 -7.05914537162741E-03
  2.47688490819298E-03  7.13923302832408E-03 -3.27884671740861E-04  5.54075387715018E-03  4.95638603652330E-04
 -3.17105341681515E-04  9.47684656586739E-04  1.82185513292460E-03 -1.52987317271104E-03  2.60553698221698E-04
 -2.84985779460230E-03  1.53505560507973E-03  1.47116500203377E-04  1.04952380826181E-03  4.78732320169869E-03
  3.08030422817045E-02  1.01826929378873E-02 -2.10195971941969E-04 -1.43003668374125E-03 -2.07266606737435E-04
 -5.79056971532430E-03  5.18686971177786E-02  1.86372090756289E-02  1.81736348143601E-02  3.38998034952007E-03
 -4.05535396208587E-05 -1.16311551689958E-03 -1.14209644929758E-03 -1.00422942166543E-02 -1.22648525576553E-02
 -2.62224425054154E-03  1.50351037590446E-02  5.38743918836485E-04 -2.82436043854477E-03 -8.30268463868016E-04
  8.26053420056615E-06  1.10863304720004E-02  5.87686944062160E-03  2.68280431058360E-03 -3.02189509778612E-05
 -2.00063458214018E-04 -6.15028991814959E-03 -3.31870629994915E-03  6.26655212793704E-04  1.15618687824964E-03
  3.42968454458182E-04 -2.20508841275243E-03 -2.01247306806423E-03 -6.73189899242857E-04  9.48738771260382E-05
  5.14487413241854E-04  3.47644477865663E-04  4.53129093104302E-04  8.61537231334590E-05 -1.29046707660311E-04
 -2.68688334507297E-03 -2.22230633672453E-03 -6.58879252831946E-04 -4.21951044910414E-04 -3.26227019217061E-04
 -9.18680876757922E-05 -1.26817425869897E-04 -7.61981182756525E-05 -3.79272398709962E-05 -2.60108368809236E-04
 -2.16823612724475E-04  2.02520308850475E-04  1.45770774647527E-04  2.99681113773912E-05 -2.29397683500021E-05
  2.58007289335474E-05  4.61183163125583E-06 -4.11353779231578E-05 -2.65167651430906E-06 -1.99002414111697E-03
 -2.73816155841095E-02 -5.80122516956440E-03 -5.98779075287428E-04  2.19682657620782E-01  5.08830423933244E-03
  3.16324175108083E-03  4.14386033807853E-02  4.98278873049173E-03  6.75660222305594E-04 -3.00464569470126E-01
 -3.68081208871526E-03 -4.92444771934858E-03 -1.45139184966815E-02  1.50193106226739E-03  1.31830720763713E-02
 -2.24770291231901E-03  1.69332540818092E-02 -3.82677836613460E-03  6.81369992865214E-04 -8.53208207291210E-04
 -4.40086421977444E-03  1.07511143872154E-03  3.63551303242802E-03 -3.99904928774682E-04 -7.16269383497430E-03
 -7.51028008875725E-04 -3.70457214344512E-03  3.29003745335648E-03 -2.84127629735002E-03  6.52003988742746E-04
  4.97939782849639E-03  1.78158215059502E-03  1.64736445420308E-04  2.97471119721458E-01  2.10033328534480E-02
  3.90892488347036E-03  8.20066655602264E-02  6.42014157982804E-03  1.06804338214777E-03 -3.62271152542850E-01
 -2.44677520849221E-02 -4.67783417943424E-03  1.77096392098288E-02  2.00554604685346E-03 -1.58448501124124E-02
 -1.69458492876690E-03 -2.20546783304967E-02 -2.57860601999312E-03 -1.37458641983086E-03 -1.71845074579045E-04
  5.13036939269792E-03  5.91549484278325E-04  2.07410603101869E-03 -1.58527233173382E-05 -4.14717776365327E-03
 -5.68860551456271E-04 -2.24733213086481E-03  1.86001705023455E-03 -1.90239600680633E-03  6.24488259340199E-03
  3.36484495453609E-02  1.91919031135502E-02  3.31536051299427E-03 -2.36083233684454E-02 -3.22084779552644E-03
 -3.43758431029980E-04 -5.19163341415685E-03 -1.01131310492175E-03 -7.65171880844340E-04 -6.79461955702045E-03
 -1.04997697505239E-04 -1.55202013157259E-03  2.99609765854139E-04  4.98128660639506E-03 -1.26127572276772E-04
 -1.30981434321803E-03  1.47743193251206E-04  2.97180984111094E-04 -9.42772336158039E-04 -1.93265790319978E-03
 -1.14046406427027E-02 -7.25848428499275E-03 -1.49755571276933E-03 -5.70889751959080E-02 -4.55626827933917E-03
  3.90492763835471E-04 -5.69824864207222E-02  3.96152422873840E-03  6.43160313617824E-04  2.56074241388521E-03
  1.32353271988909E-04  5.18170383939407E-04  4.49985200341269E-04 -1.58435293455786E-03 -3.66171242245947E-04
 -4.25382739548133E-04  3.47187243601272E-04  1.51710861011057E-04 -1.54871738470078E-04 -1.33018653229737E-01
 -9.71500002810535E-03  5.75598865678703E-05  2.27273402573059E-03  6.35787658777158E-03 -1.56248031936743E-03
 -6.12300578845467E-03  1.44335841175441E-04  2.13847963611718E-03 -2.36957172664996E-03 -8.64277672578680E-02
 -7.37411929234024E-03 -7.44469080965019E-04 -5.88443497165286E-03 -5.34847032594503E-03  3.28002691940349E-03
* ORBITAL    1   47
  6.94973342479195E-04  4.98952275398830E-03  2.51026978456468E-02 -6.61867195093790E-02  3.82026896477505E-02
  7.72174525570456E-05 -4.13718287601905E-03  1.25820510319799E-03  2.62351078917687E-02 -4.86745430088518E-02
  1.70486799428977E-03  7.69252834539289E-03  1.82692051471916E-03  3.94226436307230E-04  8.83705116800343E-03
 -1.36960346502947E-02  2.26387972347526E-03  4.35753377394464E-03  1.03273763734745E-03 -1.69472930045505E-02
 -1.22483043624970E-02 -7.96829045964410E-03 -2.86317629733928E-03 -6.63474090778244E-04 -7.43695001474195E-03
  9.89194089100292E-04  1.69571099992088E-03  9.09872651069654E-04  3.22199567128760E-04  8.02574196437259E-03
  4.74452434247426E-03  2.89008257142784E-03  8.34002480902884E-04  8.02205527992614E-05  1.56432359623094E-03
  1.57351731564927E-03  6.65442111763663E-04  5.18616283946733E-04  7.18300776901798E-04  3.83038121833076E-04
  8.52028137025304E-04  1.05682006702042E-03  5.13285191659802E-04 -2.27718102335752E-03 -2.39886141827822E-03
 -1.04871754865832E-03  2.55931213083310E-04  2.48039196037599E-04  3.14609551494267E-04  2.79032880962930E-04
 -2.12948981074357E-04 -1.95525560485254E-04 -4.45517302422696E-04 -4.20659857448916E-04 -1.40992371499949E-04
 -1.30848526615585E-04  1.24537331869809E-05 -1.26751336632335E-05 -7.81558045277151E-06 -2.37499447155053E-05
  3.32109714347803E-06  1.17796863698204E-05  9.52368445132055E-04  7.24976541319584E-03  9.45840450480174E-02
  1.43495760410247E-02  3.78034369693144E-03 -4.69077126694699E-03  2.43328574902407E-01  3.35875978289969E-03
 -3.77634495698224E-05 -2.05767339494314E-03  1.03763369007922E-01  4.25717123856832E-03  3.08659430131136E-04
  3.71983584962250E-03  2.77389215755146E-04 -1.00944262420139E-02  9.91364676652817E-04 -9.21744563076505E-03
  1.26472573965559E-04  1.07748649439689E-03  9.16238164159764E-04  9.55427355573505E-04  1.55843275866023E-03
  1.31956126827594E-03  1.00945362015709E-02  9.68161615094381E-02  1.84156822065624E-02  3.86866197415574E-03
 -3.62526877751560E-03  1.61987013734804E-01  1.14244728120060E-03  1.04749764488061E-03  1.70545981594521E-03
 -1.17149898187359E-01 -6.04964519014126E-03 -1.03197420280446E-03 -4.57641774878693E-03 -6.49737564666477E-05
 -2.23801861435854E-03  8.32675411448671E-07 -6.44161665793514E-03 -1.95599440680836E-04 -1.83863337249397E-03
  1.98652625042103E-04  5.77645294029008E-04  1.52953532141468E-03 -2.12002915071858E-03 -1.63478555734180E-02
 -1.19697854462769E-01 -2.14124831069657E-02 -4.46250668711935E-03  6.72328727479147E-03 -4.24005028709915E-01
 -9.77894261724320E-04  2.36894311564576E-03 -3.52255509286093E-03  2.44837563749955E-01  4.58654143826101E-03
 -1.59370211075906E-03  6.02861848821449E-03 -4.48712536247715E-01 -2.12222230913493E-02 -2.59051658473644E-03
 -2.37418305009757E-02  1.24688931878819E-03 -5.54118841281617E-03  4.27747097790276E-03  2.81429285127582E-03
 -1.26696542561912E-03  1.22642417461986E-02 -1.60787903012456E-03 -1.91480512678195E-02  2.17289680252553E-05
 -2.17055086275077E-03 -3.80851647459013E-04 -3.22639516828333E-03  1.19038688664328E-03  6.81354268214082E-04
  4.71084410250793E-03  4.27489656001160E-03 -5.66848834604234E-05 -4.28608163773692E-04 -3.77281254515252E-03
  7.83091764368761E-02 -1.07032989966637E-02 -1.93991187212068E-03  1.13768879608925E-03 -3.16824999531311E-03
 -6.51753849846420E-02  8.22962305570254E-02 -1.48460449433308E-02 -2.00058813849731E-02 -3.20027615676513E-03
 -1.63027322119685E-03 -3.26417253852061E-02  4.81601467965789E-02  4.93117827125999E-05 -1.50220111495741E-03
  4.41540507410895E-05 -2.93749797866482E-02 -8.47515911084379E-03  1.26118014260744E-03  3.58937079232551E-03
  1.08684041830186E-03  7.07189273099283E-03  9.38900342466807E-03  9.10801490990458E-03  3.08813402969278E-03
  5.56090400437761E-04  3.61302071344540E-02  8.39559632171945E-03  5.88056226163842E-03  1.82561960946536E-03
  2.88427764156314E-04 -3.92419351873374E-03 -2.92194438502883E-03 -8.55064305750556E-04 -3.16002184139292E-03
 -3.15736393366015E-03 -1.11535009921743E-03 -3.16106765055832E-03 -2.32065216129427E-03 -6.04234157089631E-04
 -6.47776362183815E-03 -4.68974637070330E-03 -1.22939440933344E-03  6.11893184607802E-04  4.68554555194874E-04
 -1.83306949993222E-04 -1.62773540014449E-04 -3.17689531310640E-05 -3.88454998085849E-05  2.25087440983067E-04
  1.12737432779902E-04 -5.21130193694500E-04 -4.08338416565209E-04  3.78906184918351E-05  1.14540051602761E-05
 -4.27722646107272E-07 -1.35588203452531E-05 -4.19745898114703E-05 -2.77456349399246E-05 -2.06032944417373E-02
 -2.42067398311987E-01 -6.49275629445421E-02 -6.36299032670270E-03 -2.41039598634655E-01  2.25353339644501E-03
 -5.08079919328046E-03  1.23109781592845E-02  1.09139039772903E-02 -9.19500363191490E-04 -1.33052894197998E-01
  4.76904832380013E-03 -3.24737945824056E-03  5.98178622098370E-04 -4.24690820649627E-03 -9.13462528789763E-03
 -4.40804587720082E-03  4.72979856353806E-03  3.52461801647579E-04  7.87924812669927E-03 -4.18014518633120E-03
  2.00176886844916E-02 -6.14646358153771E-04 -4.54076562634594E-03 -3.53147552060207E-03 -1.25502700363332E-03
  5.36273755594868E-04 -8.45835340331943E-04 -2.37259988839650E-03  4.85540642283953E-04  1.70501283033637E-03
  8.34883343139070E-03  4.21142733091215E-03 -9.61328962240308E-05 -1.91083842326924E-01 -1.43679192236389E-02
 -2.75050456200517E-03  3.10447177486251E-01  2.58869203801349E-02  4.40213590046564E-03 -1.25259752986100E-02
 -1.09878035998743E-04 -8.16606824074561E-05 -7.45474389248542E-04 -2.53423181910469E-05  8.39779194026733E-03
  1.03253903369835E-03 -5.89115919706553E-03 -7.61172326179523E-04 -6.91273544179886E-03 -9.44882048758343E-04
 -1.97219814442115E-02 -2.31084220741946E-03 -2.64560126340850E-03 -4.12421647255268E-04 -6.34533504120127E-04
 -9.32339339905165E-04 -6.04502836085777E-04 -2.59164557417103E-03 -1.38907596792610E-03 -2.55950638821345E-03
 -2.69491794988447E-02 -7.92143324777898E-03 -1.14926469323357E-03  1.80380301318680E-02  5.13192499696395E-03
 -8.99813115170883E-05  2.55889882457133E-02  7.47993503303526E-04  5.26876340874131E-04 -6.38008531669569E-03
 -1.23464340471118E-03 -1.80488615837575E-03 -4.37223222216895E-04  4.52524757423894E-03  3.64417099153540E-04
 -3.70363277645254E-04  4.15180371689286E-05 -3.50530423285269E-04 -4.24178585931554E-05  7.41793379197412E-04
  7.05321633027414E-03  2.86952310652350E-03  5.98262548323440E-04 -2.80221444876175E-02 -2.83483826590820E-03
 -2.56618132572896E-04 -3.75311003884448E-02 -5.85104504003931E-03 -4.40357785710697E-04  4.67163821671298E-04
  1.20495028745712E-04 -5.79062764371646E-04 -2.18700483678335E-04  2.41226412349309E-04  9.26136328163548E-05
 -5.19752887614021E-05  8.34159725616710E-05 -6.97391350006131E-05  6.34860933851786E-05 -3.59776957106992E-05
 -2.02041800871187E-03  1.48408696326433E-03  6.60969587099786E-03  1.85206400850066E-03 -5.47693125702106E-02
 -5.11103376640378E-03  6.26199353442179E-04  9.50218434741124E-04 -4.12219842688874E-03  7.79225099984779E-02
 -1.80183122644048E-02 -5.79820143559190E-03 -5.22690720317246E-03  1.01328121859802E-02 -3.36005260826644E-03
* ORBITAL    1   48
  5.81798880324019E-04  4.15749688707812E-03  2.01624735337945E-02 -1.10096598126116E-01  9.43672504474023E-03
 -2.32317381315612E-03 -3.55077424904256E-03  1.96450508481627E-03  3.90805550120631E-02 -5.38146465994715E-02
  1.03054735661224E-02  1.79293874741194E-02  3.80288673539632E-03 -2.56292806827207E-03 -5.23149765000928E-02
  1.00139279013829E-01 -3.76050186666759E-03 -1.59184800568441E-02 -3.65667583513959E-03 -2.46648852480121E-02
 -1.43734439014377E-02 -5.89092307239977E-03 -8.90957637379327E-04  1.62610908944728E-04  6.08501431303891E-03
  1.34706668039080E-04 -1.81581532478059E-03 -1.28430837766158E-03 -4.90331868535899E-04 -7.40956698138823E-03
 -5.76483669461187E-03 -2.34341297807835E-03 -3.48655234987620E-04  5.77403317426499E-05  1.26458630675203E-03
  1.32638485689940E-03  5.80282546855047E-04 -4.49515373639915E-03 -4.19799134264769E-03 -1.66307164503401E-03
  4.07103802040627E-05  1.90493097676028E-04  5.27822554632426E-05  1.50685638116277E-03  1.16466810535634E-03
  4.50053101307544E-04 -2.15559653479530E-04 -1.74444348963730E-04  5.48157147916818E-04  4.53750452293977E-04
 -3.65657990159450E-04 -3.20243780266454E-04  3.23818308289020E-04  2.52942393912646E-04 -2.58295381483407E-04
 -2.14336035138478E-04  1.05635492620670E-05 -1.72077939828725E-05  1.86800232677789E-05 -1.35248667863826E-05
 -9.13407231917972E-06 -2.23663772781526E-06  1.43760140546294E-03  1.10766436208273E-02  1.04092891143658E-01
  2.09033188425693E-02  4.22115515744874E-03 -3.16181583099439E-03  1.86085381891697E-01  1.07019567002848E-02
  3.18597400691775E-03  1.39087003921241E-03 -2.30526889550907E-02  3.13377945386153E-03 -6.18462862022451E-04
 -1.61635136678844E-02 -3.45020743737527E-04  2.57479709741326E-03  9.01359938170422E-04 -3.56921304720412E-03
 -1.35028658022606E-04 -4.92426940071823E-04  3.95492422288050E-03 -4.90042389954151E-04  6.98054135038551E-04
  1.84152611294181E-03  1.41285601496773E-02  1.34832910349042E-01  1.94500464639009E-02  5.36573267835024E-03
 -6.66711969504655E-03  4.76810398516921E-01  2.50084170508495E-02  2.87045250328510E-03  7.66042132387501E-03
 -5.83676380168295E-01 -3.58560874436618E-02 -3.75845017457825E-03 -1.24267352178117E-02  4.97800157333137E-04
  2.56878047748203E-02 -4.04168804382265E-03 -1.35017141532521E-02  1.66228348505649E-03 -4.08770517477490E-03
  2.19334700567330E-04 -2.76928595488968E-03  3.57182760963897E-03  3.00997617940039E-04  2.32099684199988E-03
  2.33081494836434E-02  6.48214909159153E-03  1.09030056781608E-03 -3.84914368109571E-03  4.49050023248314E-01
  2.73263337966291E-02  7.41279562866497E-04 -1.77731885496587E-04  7.37043459244439E-02  1.28936603421111E-02
  1.46646612061907E-03  6.55027092040333E-04 -1.19139912531681E-01 -9.62988877242445E-03 -2.79973100987610E-04
  2.35336978032882E-02 -3.83381935356609E-03 -5.42151381500513E-03  1.20428574732036E-03  7.07669238202964E-04
 -7.84416489803940E-05 -7.14437751817407E-03  1.29275640831650E-03 -3.90398984048835E-03  1.13022935265015E-03
 -4.65508732295602E-04  4.48638956019717E-04 -8.17290270634060E-04  5.93123611393655E-04 -1.38825625271883E-03
  4.78118455217780E-04 -4.45847079992894E-03  6.78354949155344E-05  4.97675276159298E-04  3.19155601570969E-03
 -2.24615744081075E-03  1.90741817562565E-02  1.25917343618556E-03 -1.64482177952767E-03  1.13801619252143E-03
  2.21085022639569E-02 -1.62574294782761E-02  9.09298154019580E-03  9.97816087147237E-03  1.44181304109752E-03
  1.45196875543038E-03  3.06918672854694E-02 -3.71053031550962E-02  5.33236402814654E-03  7.54991612608213E-03
  1.25149895392910E-03  6.61322482787389E-03 -3.55142582202705E-03 -5.37902789209012E-03 -2.49540551877445E-03
 -4.89494354676156E-04 -7.28639654917333E-03 -7.45479716816663E-03 -5.82632433057524E-03 -1.25657623282045E-03
 -8.54077929021647E-05 -3.62673572806391E-03 -2.63654969774777E-05 -3.73824830002863E-03 -2.58298463673194E-03
 -6.49704913371174E-04  2.74529246928131E-03  2.14974978579410E-03  6.27383084131954E-04  1.46393914010527E-04
 -1.07305348868608E-04 -1.58914392687466E-04  1.99636933035599E-03  1.68739630445439E-03  5.18398104645706E-04
  4.71039834869905E-03  3.75022180246382E-03  1.11791122179166E-03  1.31991044044736E-05  3.20767229176066E-05
  1.33081294785298E-04  1.19595976405644E-04 -2.06067451331531E-04 -1.64394696089098E-04  9.11175978404183E-05
  1.03792935771606E-04  1.02626139215706E-04  8.07884799497443E-05 -1.54723710868483E-05  2.30660599064533E-05
 -1.39105560402811E-05  2.06129668449340E-05  4.11237930830242E-05 -8.74927127010463E-06  1.05671100303363E-02
  1.37752604271778E-01  3.31120773439882E-02  2.99000892562965E-03  7.27533677321667E-02 -2.06527569795243E-03
  1.66904825392274E-03  2.34620772153247E-02 -4.00469209285834E-03  1.04674162056077E-03  1.02846051780079E-01
 -1.76238196843169E-03  2.35628674908794E-03  3.18870404820428E-03  2.03153205632825E-03  1.64663698322338E-03
  2.44462104069171E-03 -5.24580687492971E-03  4.10688586749241E-04 -3.52360526762918E-03  1.88600594113694E-03
 -7.40343011029502E-03 -4.67991810657320E-04  1.20235780530235E-03  1.61323781861328E-03  1.36560808477622E-03
 -3.22037953559062E-04  6.01336290563430E-04  1.79070549054730E-04 -1.39212433958446E-04 -1.91273379286231E-04
 -3.91444532964675E-03 -5.92523553049176E-04  2.04688948072450E-04  1.30889282110602E-02  1.01595954201704E-03
  1.45254049650768E-04 -1.43767494842622E-01 -1.19586452264455E-02 -2.15900954854491E-03  5.01406197330699E-02
  4.76758923669567E-03  7.81408138740729E-04 -3.18368660137636E-03 -3.70479525249993E-04 -1.53631649359531E-03
 -9.86776043628766E-05  5.47590629826042E-03  7.14449074959555E-04  2.02648057103999E-03  3.59944262593304E-04
  6.73142851623229E-03  7.65557982607715E-04  6.31065545309967E-04 -7.75577740687953E-05  8.23790056621950E-04
  5.44896276196672E-04  5.08766761440309E-04  7.35167472598382E-04  9.67423797213590E-04  1.87585587846708E-05
 -1.98869295546201E-02 -7.42088573403493E-04  2.38511210421469E-04 -1.76539206371282E-02  2.64443864502098E-03
 -2.54289340935704E-04  8.10020612795437E-03 -3.61796694892641E-03  5.18607523348979E-04  6.64613461068819E-03
  5.52657416255991E-04  5.60168873839247E-04  7.42163483925084E-04 -3.65565001368899E-03 -5.06781123153195E-04
  7.32035022627823E-04 -4.01056444258495E-04  6.80613003137553E-05  4.22944334122378E-04  1.34168163281637E-04
  3.69085551436217E-03  7.59225946199930E-04  1.05653751772453E-04  5.26321127817975E-02  3.14305517300416E-03
  4.77177500363014E-05  2.20045673312876E-02  2.07425801320894E-03  2.68107187679015E-04 -5.83497558755802E-04
 -3.30853929868134E-05 -1.17989502126933E-03 -1.54916561292919E-04  1.05931765702194E-03  1.56638416192132E-04
  1.77132747036797E-04  8.01529753296776E-05 -2.22550569024860E-04  1.04743011692432E-04 -9.26319777681360E-02
 -7.46760644665912E-03  1.20062756731183E-03  5.21322536414112E-04  3.30223783784261E-03 -3.04228269184448E-02
 -3.77088839267697E-03  9.44825904347474E-04  8.67847472548899E-03 -1.40859747226317E-02 -1.33795420057279E-03
  9.78505994503417E-03  2.12728747294170E-03  7.66456751411417E-03  1.84427637143770E-04 -3.19215642377625E-03
* ORBITAL    1   49
  6.78279439755799E-05  5.49448089663873E-04  2.13231844328513E-03 -1.17029626605131E-02  6.61874721363609E-03
 -9.25270830106001E-04 -1.08896804147459E-03  1.91923470802175E-04 -1.52655509886994E-03 -2.23350776526578E-02
 -2.65626625537442E-03 -4.18812109099288E-04  1.45014177823579E-04 -3.20172530966144E-04  1.33759724145911E-02
  3.87522463539298E-02  5.57906634435354E-03  1.65946790089885E-03 -4.08866605214273E-05  9.95247585961861E-01
 -2.62252398547642E-02 -1.44008519404741E-02 -5.46036557226835E-03 -1.27141901772445E-03  1.20510597597022E-02
 -1.47610192774745E-03 -1.41565511313230E-03 -6.61734112379269E-04 -1.94116515283396E-04  1.51972552397712E-03
  3.27118036939954E-04 -6.39122156008020E-04 -4.65916476974742E-04 -1.24594357570693E-04 -7.36614425819348E-04
 -1.04769526024245E-03 -3.57680189266311E-04 -2.52555662617318E-03 -2.21422325841621E-03 -8.95690963700024E-04
  4.94992737126082E-04  5.34670977831614E-04  2.36442426519139E-04 -5.29848727065886E-04 -7.28579306621110E-04
 -4.12926587742864E-04 -2.11960699825331E-04  1.01350561660791E-05 -6.17097798373150E-04 -2.27567604160619E-04
  6.72266219197045E-04  3.33121785439096E-04  1.97709437915790E-04  5.92109645017469E-05 -1.58737048833892E-04
 -1.05018591012223E-04  2.05315962501689E-05 -1.74184513413722E-05  6.23627019092215E-06 -6.09427253050507E-06
 -8.41059526384419E-07 -5.81802939602151E-06  5.36758147079423E-04  4.19920819917254E-03  3.08998171762171E-02
  6.94689663604174E-03  1.19715067830390E-03  2.90861261631059E-04  2.76467542244903E-02  6.02046447446589E-03
  1.31493855558647E-03 -6.18070207529476E-04 -2.07533422868750E-02 -5.37357386574102E-03 -8.17748212507962E-04
 -1.53149326063856E-02 -1.07724207440528E-04 -1.95413976822404E-04 -4.89631657708017E-04  6.22337911677972E-03
  1.42527914185962E-04  1.07606844542116E-04  4.20984509199534E-03 -3.37457033780325E-04 -1.77376615041158E-03
 -3.56018569542752E-04 -3.06240724132082E-03 -2.21359324001657E-02 -5.41565487766268E-03 -9.49871783457534E-04
  2.17240405605583E-03  3.89220759622977E-02  1.37829383644942E-02  9.03615887532641E-04 -2.73012073107050E-03
 -4.07397300057077E-02 -1.80597222298434E-02 -8.92068282477489E-04  1.25334594080622E-03  6.98547610338644E-04
 -1.89285073582571E-02 -1.09975568516545E-03  4.49985037599018E-03  3.42809198040002E-04 -1.92591060058206E-03
 -3.22157412758907E-03  4.10972750747652E-03 -5.41460629742812E-04 -1.44653290413230E-04 -1.00741080609728E-03
 -1.54629636443250E-03 -2.09293143498050E-03 -4.86989679051814E-04  4.95988112127081E-04  1.21145446918785E-02
  2.57222814034999E-03  9.71701017854230E-05  2.58058717660702E-04  2.64275733736793E-02  3.48417644020445E-03
  8.07107113320525E-05 -1.73476397074904E-03 -5.55450559475624E-02 -1.46980849293693E-02 -1.73141223655495E-03
  3.53769472853417E-03 -4.68484707606573E-04  1.42394345702565E-02 -6.05439314186847E-04 -5.21751958184703E-03
 -4.80745306764336E-04  1.30034842466292E-02 -6.03900831538539E-04 -6.52497753895713E-03  1.12645562222059E-03
  4.71643626797285E-04  2.41984009583478E-03 -3.62746554568227E-03 -1.35065936335949E-03 -2.57842050192699E-03
  1.12352511368819E-03 -9.42104951006045E-04 -3.19065654435530E-05 -2.60369939456702E-04 -1.11371086144559E-03
  5.57581700347300E-03  2.07781811617972E-05  3.25360013198093E-04  1.13843067085019E-04 -1.02738165899686E-04
 -1.46848390710280E-03  2.92746394241071E-03  2.86408968802264E-05 -4.35099309555735E-06  6.55765385264060E-05
  2.50756222181137E-05  3.05747155008243E-04 -2.89440107756729E-04  4.35599705852045E-04  6.98056663457367E-04
  1.95514945821011E-04 -1.57978625085855E-03 -7.78754480173547E-04 -3.50019086761763E-04  7.12514288619988E-06
  1.12225678129601E-05 -3.47407659356938E-03 -8.95081347131685E-04 -8.74952384290726E-04 -2.13117977466749E-04
 -1.56762372998678E-06  3.23526560236167E-03  6.43515981688132E-04  7.14654875129736E-04  3.42176501653345E-04
  8.94820103319289E-05 -1.31050717043720E-04 -1.14475767631804E-04 -3.86988195926718E-05 -1.36284073829391E-04
 -1.03214300830791E-04 -1.35525814321970E-05  3.65752573834793E-04  3.69440828784356E-04  1.36500067195728E-04
 -3.30577963920823E-04 -3.56109555168896E-04 -1.60235170535852E-04 -9.25938146051637E-06 -1.05296016528127E-05
 -4.17027985060751E-05 -3.87424259601044E-05  4.13412417885109E-05  3.88966994555918E-05  4.43645360391713E-05
  4.23754755823623E-05 -9.76460472393593E-05 -9.83911245024732E-05  4.24255040059055E-06 -4.39757964218632E-08
 -4.81690143871435E-06  5.48606371652391E-06  3.06992290853525E-06 -9.32414316080643E-06 -8.33350146435206E-04
 -6.32871416007230E-03 -2.60689010590683E-03 -3.64648800885543E-04 -1.28555559694626E-03 -7.77822595002649E-04
 -2.33837070616279E-04  1.80615074697142E-05 -6.05004539395643E-05 -6.01974010708892E-05 -1.60713954004400E-03
 -6.70113193620793E-04 -1.51719084284503E-04 -2.11172349512468E-04 -1.23376672837860E-04 -3.32189309231715E-04
 -7.81580302556731E-05 -6.47299482444447E-05  5.64732955725999E-05 -1.07421135027957E-04 -1.23296538122154E-04
  2.41687622636956E-04 -1.44792090432590E-04 -4.78412379421213E-05 -6.16733545378126E-06  6.01527669111369E-06
  6.13670030343281E-06 -3.70522509328418E-05 -7.14772368922354E-06 -5.71220026787038E-06  2.91198885040032E-04
  1.52176257319470E-03  8.49052834947799E-04  9.84539732208043E-05 -3.55955643607609E-03 -4.31802547461330E-04
 -1.17775121463562E-04  2.62079312404104E-03  7.68565593756205E-04  4.79530610756202E-05  1.16486848169653E-03
  6.36810324259563E-04  4.83006559647989E-05  1.39304159014706E-05  3.06952746077781E-05  2.23898583534303E-04
  1.00752360788911E-04 -4.23758820132618E-05 -4.61907265215584E-06  1.45346577148426E-05  3.71683435555698E-05
 -2.11360229157600E-04 -6.65152821245434E-05 -3.62188028968337E-05  1.25543014217326E-05  7.58864261765074E-06
 -2.96695030099053E-05 -3.05134001059804E-06 -4.31356620801178E-05 -1.79699724074928E-05 -3.16731766129565E-04
 -1.98910775233399E-03 -1.35579342691846E-03 -1.79141920228570E-04  5.23306419173205E-04  1.59542366322936E-04
 -3.83027951673671E-05  3.13951381860198E-04  3.21539419317827E-04  7.89130108433541E-05  2.32719375875916E-04
 -5.80553249630843E-06 -2.65222092127717E-04 -3.82046366450547E-05  5.33879814530178E-05  1.25790702734323E-05
  8.28662864543020E-05 -3.77134291308532E-06 -4.31482735672922E-05  6.22520162693652E-05  1.05745897781021E-04
  1.39658267158331E-03  3.46248892396822E-04  6.83586530924361E-05  1.84090821739867E-03  3.50517933955544E-04
  4.90178909010073E-05  4.33358935548916E-04 -7.37219861926361E-06  9.35608609533840E-05  5.83497459678063E-07
  7.69376385171313E-06 -1.14993608727260E-04 -4.66102473007383E-05  7.71009705447083E-05  2.96123518032742E-05
  4.68932074531308E-06  1.57118932181129E-05 -1.60821394130821E-05  7.52877134408336E-06 -3.98818264659760E-02
 -3.39411416010536E-03  1.12791279600182E-03 -5.81212631013897E-04  1.58479272724558E-04 -2.80849804701274E-02
  3.02967709906181E-04  3.25858867931023E-05  1.13614574515437E-04 -1.29666492109330E-03  2.33891839519388E-02
 -2.28444594851377E-03  2.16281496211276E-04 -5.66718147622026E-06  4.76495509323748E-04 -7.49657292222936E-04
* ORBITAL    1   50
  1.02078819533965E-04  9.86857908526973E-04 -1.41849100463482E-02 -3.65351149149076E-02  1.10434328415675E-02
 -3.12882862969348E-03 -2.95689274410820E-03 -3.18454834003124E-04 -3.62005861310966E-03 -6.37645637847981E-03
 -4.83955605305006E-03 -5.00522622054675E-03 -9.78871983144434E-04 -6.47361902015655E-04  3.88194228929886E-03
  4.03032290128328E-02  3.40548524323803E-03 -3.21853060112689E-04 -2.51375476185120E-04  0.00000000000000E+00
 -1.33109908515645E-03 -1.72854689115866E-03 -8.71570884136803E-04 -2.34094945468187E-04 -4.18791763717157E-01
  1.45101838154981E-02  6.23541264053400E-03  1.71233115478599E-03  2.52431402000663E-04  8.92375316738228E-01
 -2.31678347126975E-02 -1.26877730516189E-02 -4.68612643286972E-03 -1.10460318248148E-03 -6.95332679575552E-04
 -6.85023272998819E-04 -3.00070995180799E-04  2.09183424603488E-04  7.17622287786092E-05 -9.05821486970977E-05
  1.50390816573659E-03  1.41401474336156E-03  7.05770315242031E-04 -2.37375767526173E-03 -2.13685840922210E-03
 -8.85646342537428E-04 -6.65675495959130E-05 -1.16840807168954E-04  5.85033952583183E-04  1.39394680744815E-04
 -2.03028616348869E-04  2.44886762445933E-05 -6.19375318864722E-04 -2.89761194667659E-04  1.18615677687066E-03
  4.79771476751185E-04 -5.78566287932987E-06 -1.01380606905180E-05  1.85651994955214E-05 -1.37402539259464E-05
  1.14313928598340E-05 -1.72140074253857E-05 -1.70240484582534E-04 -1.58452333803521E-03  1.22820704928522E-02
 -6.13265297526199E-04 -3.95993456809767E-04  9.42747344770054E-04 -1.00046706832924E-01 -7.54968373030327E-03
 -5.16353995948719E-04  1.41886695937075E-03 -5.37672031723509E-02 -2.84899042252993E-03 -6.34342692821662E-04
  5.69253698786448E-03  1.52533684568552E-04  6.50473439619965E-03 -4.88889864534723E-04  3.99846951903495E-03
 -8.77891942620784E-04 -1.03276212157382E-03 -2.76998511350151E-03 -1.00956935775877E-03 -8.04749842552075E-04
 -6.19708216619443E-04 -4.96212286093835E-03 -5.02010536316040E-02 -8.47032402895662E-03 -1.43119487695287E-03
  4.83679080855146E-04 -4.52219444126017E-04  3.08197401133566E-03 -1.30825027347007E-04 -1.11181623366834E-03
 -6.36401370142638E-02 -1.03629656128554E-02 -3.84810807761444E-04  1.33862165977886E-02  2.51845904820071E-04
  8.72520095658715E-03 -7.83771263984867E-04  3.17494845114014E-03 -2.89492428004814E-04  3.84671100497349E-03
 -1.58756370781000E-03 -1.10860422823313E-03 -4.13295477786692E-04 -5.28685802145565E-04 -4.10516719389377E-03
 -3.76181446248029E-02 -7.04118413217797E-03 -8.88559051287963E-04  5.26629424135050E-04 -4.44622399724926E-03
  8.00153104355567E-04  7.22381319844722E-04 -1.10688024305025E-03 -4.35199977476175E-02 -5.02365744874785E-03
  1.56494080914827E-04  4.26351611281526E-04  3.21333835353512E-03  8.32290378296824E-04 -1.02549449982846E-03
  7.87863301617800E-03  4.07836125564410E-04  2.88559465862045E-03 -1.72053360476448E-04 -4.53375995713856E-03
  8.52939417535104E-04  9.29068113371415E-03 -1.17078542609241E-03 -2.05188561566338E-02  9.51355259458519E-04
 -1.85903672495924E-03 -3.10443039471200E-04 -1.45852163686561E-03  1.24700004438416E-03 -1.51019656140502E-03
  4.80497409292994E-03 -3.35957748888363E-03  9.61249025148921E-06  1.35580046375151E-04  8.06338366841284E-04
 -1.75718520828705E-02  1.94406051322619E-04 -1.38407290332825E-04 -2.25788804635663E-04 -6.03594156752040E-06
 -9.59942433296663E-04 -1.39577364050114E-02 -1.85741010932515E-03 -1.02064185637812E-03 -1.11378481618474E-04
  1.26134972502769E-04  2.41485792047010E-03 -2.54789134101353E-03  1.26461146640104E-03  1.50126312181333E-03
  2.47911757286121E-04  9.39980507249135E-03  1.07481309541857E-03  7.98545005134229E-04  2.09523217236174E-04
  4.50939896912665E-05 -1.12453893051645E-02 -1.25082247243444E-03 -8.41804676234554E-05  3.13775018245303E-04
  9.90704900450594E-05 -6.80298340011091E-03  6.35415048071568E-04  4.35375589736256E-04  2.31513535291943E-04
  2.97101081538583E-05  3.23443902092115E-04  2.87847354479557E-04  8.87847747428929E-05 -2.44175312138029E-04
 -3.15035252676278E-04 -1.79055528926947E-04 -1.55787136112170E-04 -2.70728738935720E-04 -1.54398153801188E-04
  6.44076284186792E-04  5.45580452029566E-04  1.82999254270565E-04  5.59544921772934E-05  7.07278667524102E-05
  3.60317593562056E-05  4.20762319895392E-05 -7.05358787506707E-05 -7.84210450839815E-05 -2.81626318443430E-05
 -4.24821814050255E-05  1.55145912497248E-04  1.49087879878359E-04 -5.44513124870331E-06  7.01975779684490E-06
  6.62412751491680E-06 -7.10181945483258E-06  2.32953561801963E-06  1.85624411936804E-05  9.07706022983317E-04
  9.24567898896072E-03  2.81859927881647E-03  2.74497927813785E-04  8.57651448754787E-04  4.40134849876990E-04
  1.22277957742517E-04  4.35167462532046E-03 -6.17255451576529E-05  1.20547336198706E-04  1.74743495441957E-03
 -1.26174439095926E-05  7.47451769465287E-05  3.02673348205475E-04  2.43500859687016E-04 -3.14687501247477E-04
  1.15625885690384E-06 -3.97233416777175E-04 -1.60188642217221E-04 -5.71369168168402E-05  4.55680590469493E-05
  2.10022890574774E-04  7.27094992549467E-05  1.86127183254603E-05 -4.97421614093322E-06  4.03867245480023E-05
 -1.30426312061148E-05 -4.75984304246606E-05 -3.15102823596205E-05 -2.71293717489321E-05 -2.02741639412640E-04
 -2.87220534725352E-03 -4.77818767769160E-04 -3.64698914728671E-05 -2.45989569451422E-03 -1.16065181278735E-04
 -2.42038957696415E-05 -2.01038756318517E-03 -5.40309090004615E-04 -8.99937434340787E-05 -5.81309553943677E-04
 -1.49998365134423E-04  1.81434267871413E-05 -1.85242148875064E-04 -1.94130359971289E-05 -1.72912554317085E-04
 -5.79905144373888E-05 -1.16345466467681E-05 -1.48960942332465E-05 -1.02981975268277E-04  2.76488041911562E-06
  3.13846802360619E-05  3.82579378632673E-05 -1.11132188988876E-05 -4.31056889594712E-05 -1.31373084470313E-05
  1.66116827465051E-05 -1.27906936488347E-05  1.60399712386808E-05  2.67831802740792E-05 -5.86304744061459E-04
 -3.94150955810399E-03 -2.19656618065541E-03 -2.42397092286229E-04 -1.23451878482769E-03  3.91947181115371E-05
 -6.69845053817212E-05 -5.14825174844313E-04 -5.27042530505785E-04  5.91865101082281E-05  1.60301574815516E-04
 -1.00184741916784E-04  5.58112423457793E-05  1.89579557835103E-04 -1.68127352423895E-04 -1.91980612578403E-05
  5.31151702732951E-05  1.01064801948942E-04 -7.66980589963108E-05  8.14872195528300E-05  2.15269545906207E-04
  1.59974486204878E-03  7.82674292199772E-04  1.42088094994667E-04  4.52066057124753E-03  7.31745154771813E-04
 -2.45774126214204E-05  6.34680540286679E-04  1.88671370950677E-04  1.25742791851320E-04 -4.04603037249299E-05
 -3.43952741751758E-05 -1.90408908244171E-04 -4.93862592475995E-05  1.22438807902443E-04  3.49293451645914E-05
  2.00562828755222E-05  1.26911614309002E-05 -2.88121575895950E-05  1.20903707074879E-05  5.75501054369844E-03
  6.73144530627448E-04 -3.60135858618081E-04 -2.05948872830412E-03 -8.57537427453118E-04  4.18672967856667E-02
  6.27263496934205E-03 -8.66507834334052E-04  1.25766603585022E-03 -1.45150279588664E-03  3.98181017093910E-02
  1.64566685287857E-03 -8.32582027222062E-04 -2.55471421382084E-04 -4.91334080597459E-04  1.17637602148659E-03
* ORBITAL    1   51
 -1.49243572405941E-04 -1.10123165717181E-03 -6.08184171468329E-03 -6.38975608101250E-02 -1.66639568654230E-02
 -2.22676239284462E-03 -3.62380242712749E-04  4.86662545403413E-05  1.12703355978528E-03  2.14512573513191E-02
  6.12265234137672E-03  4.50473607024348E-03  8.03658652496340E-04  1.50025793151825E-04  2.75513100794642E-03
 -8.33247631255512E-03  2.53813962840967E-04  1.38358721652839E-03  3.68920421483894E-04  0.00000000000000E+00
  1.88426171288086E-04  1.21006003587985E-04  7.59438817308283E-05  4.19218430980772E-05  1.85642537365513E-02
  2.49824059202634E-03  1.77009650878643E-03  6.17120970756401E-04  1.37415371441412E-04  0.00000000000000E+00
 -4.03051170927397E-05 -1.02414632117864E-03 -7.26161032841689E-04 -2.93350285007072E-04  1.85303058210322E-04
  2.14156307429367E-04  9.52743565489413E-05  4.86536214530589E-04  5.43487823534844E-04  2.74841028554969E-04
  2.91480409242263E-04  2.28475125062976E-04  7.18351254529742E-05 -8.55513746375393E-04 -8.13898287951694E-04
 -3.32027264418440E-04  6.96267143157822E-05  6.69702086688905E-05  9.02373285841386E-06  1.72951615486799E-05
 -7.07111621509301E-05 -7.19684746935810E-05 -7.94340870904682E-05 -7.48120491947240E-05  1.61875754423945E-04
  1.65797199446901E-04  1.79380208275524E-06 -3.34440845370055E-06 -3.99260698674361E-06  1.49817067017855E-06
  7.11972074266470E-06 -7.97050006962712E-06  1.78937379866874E-05  1.53213787374282E-04  3.23246017060415E-03
  2.25019876875562E-05  5.46481319121271E-05 -1.33570065429963E-04 -5.48835459614503E-03 -1.38165494099048E-03
 -1.82232163903727E-04 -1.44867463341332E-04 -6.20084427839397E-04 -1.60919834536248E-03 -3.68421958911458E-04
  1.35830029958892E-03 -1.52406122544120E-05 -6.26453904571135E-04  8.50688975713543E-05 -6.06286241378110E-04
  9.86571847212043E-05 -5.26419449763003E-06 -2.75383671732377E-04  5.09391163428349E-05 -2.30852468241898E-05
  1.45872459512697E-04  1.11226496915838E-03  9.03271520520785E-03  2.94703965953179E-03  5.46626886641290E-04
 -1.14381384926422E-04 -7.63564923860112E-03 -7.03884601562017E-04  5.08594303462545E-04  1.77328739052156E-04
  1.59436294086826E-02  4.09118551984845E-03  4.54290638929213E-04 -1.58780670531655E-04 -3.32298683302638E-05
 -1.44210192866360E-04  3.06065457683247E-04  9.01257809244202E-05 -5.89991189609899E-05  5.22290483065715E-05
  1.11567265801409E-04  3.11505635044648E-05 -8.92674198406627E-05 -7.19093353739676E-04 -5.61391251604403E-03
 -4.91336871781397E-02 -9.59485664142692E-03 -1.43677503757822E-03 -6.48936257545147E-04 -1.82467530185538E-02
 -3.82673183313429E-03 -1.70446224129137E-03 -7.31189672672201E-04 -3.80668029912236E-02  1.18927631459491E-03
  4.97614682919259E-04  9.94085143663971E-04  9.16418353591652E-03  6.47510226247584E-03 -4.31239925371596E-04
 -9.74075556154524E-03  2.39472451877212E-04  5.44050965649527E-03  8.16173938049849E-04 -5.05906282441390E-03
  1.33904954113954E-03 -5.88203879143294E-03  8.92244918695249E-04 -3.85897845863979E-02  3.22383581415096E-03
 -2.64268608934884E-03  9.73550107050658E-06 -2.35028569688898E-03  1.15531000932737E-03  8.01759627300749E-04
  5.53217936345757E-03  6.53745322250420E-03 -3.80085320380488E-04 -2.58237937592905E-03 -1.73308418219360E-02
 -2.45814596505003E-02 -4.24961249133337E-03 -2.52303582107323E-03  1.51357359378323E-04  2.49051978756476E-03
  4.12004496619577E-02 -7.51041216071182E-03  9.70445706276161E-03  1.10617218059465E-02  1.84199128948585E-03
 -4.17051066918898E-04 -1.64341607083720E-02  1.68170798567819E-02 -1.76979676601254E-03 -8.96460148768066E-04
  2.24834961503938E-04 -5.71357215880623E-02  1.02866873336495E-03  9.62402566401128E-04 -6.77971249041781E-05
 -8.09564951965752E-05  2.84225603511067E-01 -2.27663283412211E-03 -1.66953276137850E-03 -4.55393856665017E-03
 -1.15023250122738E-03  8.86334727732269E-01  7.96202442431904E-03 -1.87496186567210E-03 -8.86719833166359E-03
 -2.24089491944792E-03 -4.26299987550130E-03 -3.65549227465187E-03 -9.49671406392744E-04 -4.07034351781019E-04
 -3.05011059045811E-04  1.22556211447815E-04  2.39837837891799E-03  1.56320226082090E-03  5.22142179565744E-04
 -1.61870703329950E-03 -7.53765511682495E-04 -4.25424500446998E-04  3.97137390194301E-04  1.24453153998612E-04
  8.49124271943701E-04  4.04807786015462E-04 -9.05043592824326E-05  1.26530886876148E-04 -1.32043204726733E-03
 -4.32164427864258E-04  1.42352978792347E-03  6.89733526106486E-04  7.44050651064951E-05  7.56769490835936E-05
 -3.83119430667467E-05 -8.51049669365764E-05  1.79436882458613E-04  1.69035996211749E-05  2.02046019366863E-03
 -2.10391455996651E-02  6.15362642051928E-03  1.26546089706415E-03 -3.32178615721374E-02  4.15305438932467E-03
  1.70815822170649E-03 -5.63867023373113E-03  7.08610561843241E-04 -1.27136473674991E-03 -3.51217256361306E-02
 -6.68816599666106E-04 -2.49119373890352E-04 -1.20590899429012E-02 -1.16748773911426E-03  7.34446007201627E-03
  4.94309270882120E-04 -5.13259223957185E-03 -1.10196879966551E-03 -1.67801943982415E-02 -1.72676870118690E-03
 -2.47500802743756E-02 -1.74380790852725E-03 -2.61287075394752E-03 -2.40482928174335E-03 -4.29180977254172E-04
 -2.80934369091311E-04 -1.22670668810614E-03 -2.43867103114443E-03  6.45315069543288E-05 -1.91788933821324E-03
 -6.24624833035234E-03 -4.87447966711873E-03 -6.60605221628416E-04  1.33442227998704E-01  1.72285916094933E-02
  2.98119419567282E-03 -7.29715708046726E-02 -1.37180819828684E-02 -1.78509096100783E-03  1.95743413639485E-02
  2.30413528599699E-03  6.60614622975624E-04  2.53698128347406E-03  2.28159519016265E-04 -1.07777296993247E-03
 -3.99525484244802E-04 -2.58871757585477E-04  5.17933420860332E-05  2.71565735988203E-03  4.58651473930999E-04
  4.36452904378939E-03  9.09772817644438E-04  8.87593706635712E-04  4.85991506551850E-04 -7.60708416290920E-06
 -9.31506104015777E-05  1.59638092367676E-05  5.81287656734081E-04  3.62740134419909E-05  3.02981283804432E-03
  1.31755342947138E-01  9.47118426115163E-03  3.52802047455598E-04 -4.01772056541897E-02 -1.40704559540756E-02
  7.39089990588040E-04 -1.48344687978846E-01  4.62840676238319E-03 -1.46358093977501E-03  2.81950901726318E-02
  4.82133394141774E-03  5.76885021757622E-03  6.85386963486415E-06 -4.14052820483422E-03  1.15165939402404E-03
 -4.35976203871633E-03  1.31570656910570E-03 -5.95229540956653E-04  1.38036957443160E-03 -8.95631146251265E-04
 -2.11247691247803E-02 -3.16241941632961E-03 -4.98298650007247E-04  4.79487335370865E-02  1.05014641687498E-02
  6.60161236826199E-04  1.00481379751455E-01  1.41427269507752E-02  7.08319236127966E-04 -4.98178769277039E-04
 -3.99997079243900E-04  2.64781379672289E-03  4.59868536714188E-04 -7.85236260181100E-04  9.41308099062855E-05
 -2.40600337935646E-04 -4.05919114331910E-04  3.10065574764550E-04 -1.53206127915504E-05  7.35204082452063E-03
  4.66885284558122E-03  1.00748149708311E-03  1.57331400456727E-04 -9.51286028777444E-05  3.90825462896377E-03
  6.10435633313202E-03  1.68580528805465E-03 -1.88958777232383E-04  2.09551457162948E-04  9.15128121763008E-02
  3.50398098355061E-02  4.74294587141846E-03  8.51101226912842E-05 -7.83525885045124E-04  1.63554732587116E-03
* ORBITAL    1   52
 -2.44059950971239E-04 -1.70506362458845E-03 -7.68040228779910E-03 -1.19868739578327E-02 -1.35931147906681E-02
 -1.79539301314502E-03 -1.23561262272931E-05  2.12113992524244E-04  2.93479377185856E-03  5.00306689717311E-03
  4.20967838086539E-03  4.12211768364012E-03  7.51440339137955E-04 -7.12846649562932E-05 -1.88395727509729E-03
 -2.78079620205611E-03 -1.80138714608825E-03 -1.65977426985289E-03 -2.91717702456216E-04  0.00000000000000E+00
  8.79312606439558E-04  1.06488324231630E-03  5.64962419635782E-04  1.90656719420857E-04 -1.44691926590447E-02
  7.45520642274836E-04  1.31428067542210E-03  7.97192847146832E-04  2.92015639308538E-04  0.00000000000000E+00
 -1.54219436186220E-03 -5.62511224017846E-04 -2.34629496228779E-05  6.33031960713931E-05 -1.52835843910124E-04
 -1.45520351348226E-04 -5.51022849841732E-05 -1.78572693060144E-04 -1.56299969480316E-04 -6.59754456349260E-05
 -4.79739652451792E-05 -5.48773657280511E-05 -2.95218552831129E-05  7.10018980951249E-04  7.65565429877249E-04
  3.64504234377694E-04 -2.79314828216530E-05 -2.51343272299743E-05  1.73117443823501E-05  1.06366687636910E-05
  7.62326439990016E-05  7.28118048627879E-05  1.35618321489058E-05  1.92602403436040E-05 -9.29867343429602E-05
 -9.82232720359538E-05  4.92932897501557E-07  3.51010174492144E-06  2.07235121526061E-06 -4.77593671367162E-06
 -2.19678303031903E-06  1.88710149663610E-06 -8.36782738166999E-05 -6.20416004967851E-04 -5.91124413456802E-03
 -2.20387031860517E-03 -4.27806163369848E-04  6.08614763280003E-05  1.48899874136073E-02  3.16760941930739E-03
  3.61727537075946E-04 -3.61226584822711E-05  1.01186710824535E-02  1.06584164944265E-03 -1.12472253560974E-04
  2.01813896398558E-04 -7.04144353908617E-05 -9.19196434931870E-04  3.50297716743989E-04 -6.09448759270655E-04
  2.95720246717052E-04  7.30900723600129E-05  8.22873077881643E-05  1.24887353727153E-04  1.07575083934910E-04
 -1.38546106338083E-04 -1.08037913588743E-03 -6.97949914940437E-03 -3.22312771137529E-03 -7.12338977017900E-04
  2.27971729214871E-04  5.86404027644296E-03  3.16546658678038E-03  3.91074281137076E-04 -2.67888262493173E-04
 -5.64777308891942E-03 -3.35284837219827E-03 -4.86578225827786E-04 -7.67102618873520E-05  1.46887958919657E-04
 -5.71760557326243E-04 -2.80215111328707E-04 -5.62611390651178E-04  3.39261196669940E-04 -6.14964590518930E-05
 -3.68576517359768E-05  4.84436087538688E-05  1.22395069265722E-04 -7.21888052751165E-04 -5.47112816579639E-03
 -5.06618925867240E-02 -8.02070526443835E-03 -1.50351559953255E-03 -4.07085301780083E-04  6.71752297033984E-02
  4.39179536295891E-03 -5.39767903613999E-04  9.91365744457360E-04  1.19818907478981E-02  1.06981926519188E-02
  1.17937215173445E-03 -2.01434511560253E-03 -7.50108566710444E-02 -2.01536802565091E-02 -2.93442809738122E-03
 -3.40203176853963E-04  2.26161931815784E-04  2.61033544542263E-02 -1.30480380292812E-03 -3.31450747747039E-03
 -2.52023300293947E-04 -2.14673271707081E-02  1.48968696859051E-03 -1.16106259788736E-02  1.66050280300595E-03
  1.06433315458995E-03 -4.81291650187777E-03 -3.55178045151979E-03 -2.76495291007270E-03  1.64586439566782E-03
  2.05132184343428E-03  1.39227789054866E-03 -2.05105135137316E-04 -1.43019023810757E-03 -7.15308717862950E-03
  3.01817108870277E-02 -7.00094091449643E-04  8.60762255395451E-05 -7.34110339160404E-04 -6.80234207252940E-04
 -1.22619618727538E-03  1.82634556101972E-02  5.05947981901971E-03  2.37503353936278E-03 -6.91843054939436E-05
 -1.84415666153085E-03 -3.32913814156552E-02  5.88125592037288E-02  7.27140018065115E-03  6.16055264208957E-03
  1.38946171755177E-03  8.59815095505300E-01  1.22580395654083E-02 -8.43723789448606E-04 -7.59979057760135E-03
 -1.91486348509284E-03  2.68054421371069E-01 -5.01045317186032E-03 -3.84414911830676E-03 -4.28453813598001E-03
 -9.65390897182503E-04  0.00000000000000E+00  4.65727103503037E-03  4.20075640080595E-03  4.64315549567514E-04
 -6.95650333772030E-05  4.99015981135021E-03  3.77666616499484E-03  1.30579512536317E-03 -4.46937502869167E-03
 -3.02458891579421E-03 -8.40818827711515E-04 -2.78728244138261E-05  1.09895756094987E-04  4.15591499491130E-05
  1.00665196220172E-03  7.40693849296442E-04  7.34070753208361E-05  8.18367680981583E-04  2.68031619315278E-04
 -2.58104989861762E-03 -1.29185845921069E-03  6.50551006040280E-04  4.01314655060768E-04  5.37217766898288E-04
  3.65910589486710E-04 -1.02390264468116E-05  1.44412197778395E-04  4.13280565966610E-05 -2.18117889467120E-04
  1.79012850992918E-04  6.33562354742628E-05 -1.72151289933502E-05  3.16117837228181E-05  2.30715106324813E-03
 -1.99304156652470E-02  5.96917231118165E-03  1.56179520212837E-03 -1.08412235420032E-02 -1.12099200910553E-03
 -8.16653102733159E-04 -1.08174199796264E-02  2.93200818946728E-04 -1.20164014651264E-03 -4.11447370463996E-02
  2.08156146505070E-03  9.34913190809072E-04  9.11778126701755E-03  1.57311355270530E-04 -1.14405289604999E-02
 -1.39903451620920E-03 -1.63604068688835E-02 -1.26080650412698E-03 -7.19910448179216E-03 -7.89850988415377E-04
 -8.42680782983643E-03 -1.04484923108282E-03 -3.33968050254816E-04 -8.45612839942972E-04 -2.78057036387955E-03
  5.19094257083794E-04 -1.26242532601102E-03  3.43215381064004E-04 -1.86553571963533E-03 -1.30209772229609E-03
  1.91705859373500E-04 -3.75534025848574E-03 -5.68868859243394E-04 -1.30132181961514E-02 -4.32649598190693E-03
 -5.62345270595086E-04 -3.68317248721813E-02 -7.84222655271487E-03 -1.02882965337624E-03  9.85855486015696E-02
  1.44185062495665E-02  2.49514524896550E-03 -7.35534856720584E-04 -3.35803976795452E-04  1.92672672379168E-03
  1.92271920815113E-04  3.04224533212134E-03  7.93471718869442E-04  1.47500222800298E-03  2.14968668879546E-04
  3.68231908453272E-04  4.11165355498386E-05 -3.85939685735382E-05  3.50824752346588E-04  6.61344475460293E-04
  6.36683499983282E-05  4.08376901532082E-04 -1.02615125926894E-04  4.21848023865852E-05 -3.23060500302337E-03
  8.50889257958525E-02 -1.12684280260450E-02 -2.38134107252383E-03  2.17435589935838E-01 -7.22874905141715E-04
  1.80958584830436E-04  8.23200081167248E-02  1.11897962649702E-02 -1.03454905792541E-03 -3.64235766886310E-02
 -3.33414187135627E-03 -1.67361862497988E-03 -4.24110304926204E-04  2.70805146119162E-02  3.96113915452632E-03
  2.97007370750101E-03 -2.05943298067863E-03 -3.43875552673269E-03  3.51567561600865E-03  1.57232851986070E-03
 -4.77330473682338E-03  5.38071454812995E-03  1.06326434295806E-03 -1.59833553380639E-01 -2.16619996324927E-02
 -1.81174197082819E-03 -9.86256140137244E-02 -2.37534099057340E-02 -1.38908381126057E-03 -1.64508045204706E-04
  8.55095686197693E-04  1.29498431258671E-03 -9.50857158235872E-05 -5.12997025041377E-04 -3.55498374495457E-04
 -1.39127523566351E-04 -3.29166618927085E-04  2.57103063204671E-04 -3.82037788743178E-05  2.80570284880983E-03
  2.82259284093074E-03  7.78780440163023E-04  3.02945585385488E-04  1.33868593634154E-04  1.03334605936264E-04
  1.36610490201900E-03  5.94140365009303E-06 -6.50892697593702E-05  4.56753362494297E-05  6.82648773011142E-02
  1.54234884445598E-02  1.73077839111393E-03  2.02444585480268E-03  2.56622580711126E-04 -8.82029255390451E-04
* ORBITAL    1   53
 -6.32673148747411E-06 -2.32653927695418E-04 -5.19556279967036E-03  1.37506612795373E-02  4.20767254396356E-03
 -2.85502989758630E-04 -2.91290891598063E-04  2.11743459418486E-03  3.61626989262578E-03 -8.70926517062164E-02
 -3.19814122864149E-05  1.05744009761186E-02  2.64571686267141E-03  2.47814472172701E-03  1.51615575876351E-02
 -8.63034319080531E-02  4.19069404127572E-04  1.05676543186112E-02  2.49239904453592E-03  0.00000000000000E+00
  3.47323677627002E-03  7.19910379787584E-04 -2.54333700955987E-04 -2.21024760090727E-04 -3.05361615843913E-01
 -2.49844437857979E-02 -8.07846695634232E-03 -1.58466118255323E-04  7.77326416126598E-04  0.00000000000000E+00
 -1.51754164214353E-02 -5.73251936018554E-03 -7.98538640102267E-04  1.97139672579806E-04 -8.96793067068927E-04
 -8.79856136167144E-04 -3.91400280011652E-04  5.04928387698879E-04  4.98201836164341E-04  1.17913233894019E-04
 -5.64220628538081E-03 -5.62499290769609E-03 -2.33035080996985E-03 -6.48928629626318E-04 -7.81351317720731E-04
 -3.86071485241071E-04  3.25761969580773E-05  5.53860600421937E-05  1.80975731966245E-04  5.26664617208055E-05
  1.04600229192500E-04 -2.53533695264349E-05 -5.32124108146357E-04 -3.64226782132998E-04 -2.92208388345053E-04
 -3.36148092548382E-04  4.52245694617759E-06  3.73908770435121E-05 -8.51574333993858E-06 -1.03410913231698E-05
 -4.37469095990471E-05 -9.94466245399271E-06  4.43510485727669E-04  4.80377992294392E-03 -1.36982211644101E-01
 -7.55940036572655E-04  1.55574708776923E-03 -6.95187056821901E-03  6.04169193810060E-01  4.40543981548234E-02
  5.06837488467885E-03 -6.87119590943105E-03  3.77236171313666E-01  1.53433074996176E-02  1.78402786942819E-03
  1.95186760095255E-02 -1.89199686920679E-03 -3.30690117678439E-02  2.72905252616529E-03 -2.38301694523390E-02
  2.79688228569489E-03  2.38239523920546E-03  1.57136875346599E-03  4.11952189940638E-03  4.90367484714970E-03
  3.12073678957765E-04  1.63150619704480E-03  1.16921182237289E-01  9.28541568532868E-03  9.07850266269292E-04
 -4.64037454674888E-05 -1.08727203104621E-01 -1.21338956821217E-02  8.76425512045316E-05 -5.89640050578453E-03
  3.37213957061509E-01  1.29530303339247E-02  1.51050929578644E-03  5.69427892299024E-03  1.16133735925080E-05
 -3.25482776842317E-02  2.00226022334638E-03 -3.74656388969487E-03 -8.38141219541975E-04  1.03440980964310E-03
 -8.42675138889681E-04  3.99419543433813E-03  1.02029050286845E-04  7.49038873520869E-04  5.30690382107529E-03
  1.08474122582176E-01  1.13472358787156E-02  1.94801120127937E-03 -4.12641205127484E-03  3.51535751897994E-01
  1.12510328256427E-02 -3.15117128047155E-04 -2.60632691476758E-03  4.41628597880202E-02 -7.09515711854229E-03
 -3.22461719742959E-04  4.44513131395526E-05  1.81314967636900E-02  3.61381122764380E-03  1.36840985761120E-03
  1.45867926826644E-02 -1.01106936390782E-03 -1.78633546951128E-02  7.39320906205037E-04  5.05248008418578E-03
 -8.39512264767526E-04 -1.54037151237660E-02  1.53706790755580E-03 -2.16489652229028E-03  3.41003159953733E-04
 -1.33093077083274E-03 -4.25004170483425E-04  1.00483008143268E-03  5.88506011658250E-04  3.45515559121281E-04
 -7.14896986675471E-04 -4.33671762530393E-03  3.08432241434781E-04  1.33188144014034E-03  8.48938132186833E-04
 -2.91325809946351E-02  1.41326707735238E-02  1.48046109770177E-03 -1.41582741288459E-03  6.77083517996475E-04
  9.97678649068383E-03 -1.19419801054698E-02  5.19334221077774E-03  5.92176964505886E-03  8.78323018423721E-04
  1.72616546481247E-03  3.14925476799709E-02 -3.11479446491212E-02  7.70397455297417E-04  2.37531557506150E-03
  3.86354920279540E-04  0.00000000000000E+00  1.01163278857193E-03 -1.16734477762796E-03 -9.96687205115086E-04
 -2.54872072943447E-04 -3.40233924352404E-02 -8.58862501052915E-03 -6.78793456035951E-03 -1.55558437835223E-03
 -1.34433604225628E-04  0.00000000000000E+00  3.16531181820147E-03 -7.29865897039882E-04 -1.21643704761843E-03
 -3.69596571298461E-04  1.34271584550650E-03  1.06016787094348E-03  3.12339601878756E-04  5.71968592711136E-04
  3.58678476817596E-04  6.77542599909528E-05  6.34731615637729E-04  5.54160250758769E-04  1.66803996162930E-04
  3.13823267563246E-03  2.59308124232989E-03  8.27186431814404E-04 -8.01069641329265E-05 -3.33969880507698E-05
  1.86216120371113E-04  1.39208129930998E-04 -8.74753523464362E-05 -6.44504615719589E-05  1.36141374701656E-04
  1.46849767686935E-04  2.05938259693068E-04  1.78142378302564E-04 -1.44192237172396E-05  1.00334743086910E-05
 -1.09375634319966E-06 -9.85147935150323E-06  2.22443950116068E-05 -3.13393824609915E-06  6.69839354658473E-03
  7.20607996213169E-02  2.07174434664956E-02  2.35663492231489E-03  1.43052186190606E-02 -7.02378218365639E-04
  4.12034348533611E-04  1.49032331443198E-02 -4.02142086985690E-04  4.53675649932119E-04  1.97892879645001E-02
  8.32297830610873E-04  8.68245166994964E-04  1.70383569873340E-03  7.92337717494343E-04  1.35029102272206E-03
  8.29435461850280E-04 -1.04636156082133E-03  1.97339356184058E-04 -1.33101941078827E-03  6.57915250975447E-04
 -2.84313796385056E-03 -4.09201017309585E-04  3.29548382388094E-04  2.15177018090721E-04  2.12044083341533E-04
  1.31734134034808E-04  2.43160227069236E-05 -6.11682239385357E-05 -9.82920097234720E-06 -2.16812371554966E-03
 -1.72711381864224E-02 -5.40789986769947E-03 -5.91482908430948E-04  8.52154155007803E-03  5.41447339551253E-04
  3.49958747505076E-04 -3.25295825603979E-02 -6.04434510948041E-03 -6.47716296720850E-04  1.14203650600202E-02
  4.57306935210976E-04  3.56922022912488E-04 -6.75113043905276E-04 -2.13853907592078E-04 -6.06237939828677E-04
 -2.23196722603784E-04  1.03618370320654E-03  1.82700772185240E-04  1.56720835833376E-04 -5.66914830385960E-06
  1.53038472083967E-03  3.47453404286324E-04  1.68368165495180E-04 -5.94235834810914E-05  1.66590922645997E-04
  1.50211150105367E-04  6.86811238057317E-05  1.49173180754655E-04  2.11770542589535E-04 -1.58287853972383E-05
 -2.18516073665928E-02  1.88087641347933E-03  7.15684382861842E-04 -2.12335042871057E-02  2.47531505351330E-03
 -3.09153717117568E-06 -5.16443180731029E-03 -3.04015438535769E-03  9.40281170769239E-05  3.42758658803489E-03
  4.19144887959765E-04  3.37191589214813E-04  4.73723495746963E-04 -2.03823787836172E-03 -4.93786241200685E-04
  7.39333523088052E-05  2.66104855511089E-04 -3.28127055739500E-06  1.11540558939529E-04  7.70341759391272E-04
  9.45774704370701E-03  1.62767179833366E-03  2.25330333811614E-04  1.53444220888284E-02  3.32749081025799E-03
  1.86949853781045E-04  7.44909686579776E-03  1.34104906831769E-03  4.39150427938961E-04  3.59024558389255E-04
  5.32864873407494E-05 -2.73170342876954E-04 -8.23855959174281E-05  1.50421991128963E-05  4.97616770715070E-05
 -3.10884789427209E-05  8.31894655782958E-05 -2.49136890159992E-05 -8.22786439945791E-06  6.58980362195708E-02
  6.06098997044251E-03  5.20799016925252E-04  1.36210839989050E-02  6.94443110382356E-03 -8.93154250897057E-02
 -7.97765716119715E-03 -2.03199404956400E-04 -5.99637844991160E-03  5.80149267372594E-03 -6.56166668727488E-02
 -5.62886985890826E-03  3.05705285353968E-04  6.56690130633909E-03 -1.46206162625769E-03 -2.27283119058158E-03
* ORBITAL    1   54
 -1.03114760404345E-04 -7.53818552239335E-04 -3.37122045289847E-03  2.95751968372942E-02  3.85875146157157E-04
  1.74300034971489E-03  1.72986940832630E-03  9.44697956599997E-05  3.30222472419917E-03 -2.07623627785307E-02
 -4.51322400784398E-03 -2.59360793739832E-03 -3.68749530557472E-04 -2.17409052281908E-04 -3.23182773295748E-03
  1.59618868631213E-02  2.16069932944137E-03  6.51618691807198E-04  6.11850706692804E-05  0.00000000000000E+00
 -1.66141308449407E-03 -8.28215387578406E-04 -1.99323546434084E-04 -1.69329709419927E-05 -1.16681894033680E-02
 -2.11639360555620E-03 -2.17168674348162E-03 -1.07455877302016E-03 -3.62559251128284E-04  0.00000000000000E+00
 -1.04095394387946E-03 -1.54394172887233E-05  2.36691360252904E-04  1.39444031927563E-04 -2.24735365669936E-04
 -2.29798901684458E-04 -8.94554278267070E-05 -1.59440874573008E-04 -1.38270806548948E-04 -5.77182790981539E-05
 -3.81404631304542E-04 -3.44089334521191E-04 -1.44788317455551E-04  7.67937758870712E-04  6.86517625212887E-04
  2.62365818850757E-04 -8.95254634371280E-06 -7.24764433708084E-06  2.93924990539970E-05  1.85403555313389E-05
 -2.24861876803355E-05 -2.41367579215081E-05  1.15563315176936E-04  1.10850380056868E-04 -4.82677906965343E-05
 -4.20685860899995E-05  1.20659027236612E-07 -2.15360072174726E-06  4.52722389987236E-06  2.09758550637385E-06
 -4.14624021387094E-06 -1.93183866931402E-06  3.56389463937911E-05  2.20799760175557E-04  1.91777509045030E-03
  9.34373842456638E-04  4.82701738616442E-05  2.08198382983883E-04  0.00000000000000E+00  1.60667962996447E-03
  4.49784962170505E-04  9.04642027785476E-05 -6.91749808397438E-03 -8.35213421448746E-04 -1.99230662289455E-05
 -1.76947781470142E-03 -6.34801892161856E-05  1.39390630586204E-03 -3.14144564690418E-04  7.71806181446547E-04
 -1.04380780401646E-04 -2.66489581972676E-05  2.72091361975834E-04 -1.79986189574881E-04 -9.57652305966052E-05
  2.66641019640799E-06  5.69589940357520E-05 -9.64936946602986E-03  3.02221537708066E-04  1.25805887438112E-04
  6.05020572041143E-05  1.19199786558093E-02  2.07063289920782E-03  3.94201311244140E-04  2.63834163403059E-04
 -3.01160918128772E-02 -2.72140556378107E-03 -3.90480823487121E-04 -2.98208400134812E-04  7.61512858990905E-05
  1.30446328093035E-03 -2.23057503437913E-04  3.99061817508194E-04 -5.66991636307609E-05 -1.48764547129357E-04
 -1.27119052533944E-04 -1.72798900877438E-04  7.39989108040016E-07 -2.06294440156122E-05  2.08176582354578E-04
 -4.19467358846480E-02 -3.74667303404651E-03 -7.52049575817802E-04 -2.56795530788418E-03  1.55140632436304E-01
  9.52052622068659E-04 -3.28797653119325E-04  1.87952554908671E-03 -5.17404970141759E-02 -1.19466286241725E-03
 -1.97986154904880E-04  8.03366126105384E-04 -4.79723535219742E-02 -9.32601366224294E-04  1.83696223361855E-04
  1.43301789996308E-02 -1.37249716288648E-03  2.09566230564319E-03  8.14683225469352E-05  7.89242695336848E-03
 -1.18622730329363E-03 -4.84877416958958E-03 -7.59671911421114E-05  5.37754910875437E-03 -1.09262897134205E-03
  7.66352100119553E-04 -2.43167559447123E-04  1.29469195455658E-03 -4.68706714077356E-04 -7.53849427909645E-04
  7.91061225160264E-04 -2.96154835829688E-03 -9.91980522560038E-04 -6.44771296441377E-03 -4.00579925869962E-02
  3.41179465075644E-02 -3.98958963510794E-03  3.28962670507955E-04 -1.68341880000772E-03  4.03263005853363E-03
  9.31696408556581E-02 -4.75717680214633E-02  9.64817210910614E-03  8.85076937413071E-03  5.97757245864247E-04
 -6.87935686738959E-03 -1.48185400715313E-01  7.21558453600527E-02 -1.69959325188192E-02 -1.49654527752872E-02
 -7.87120626659437E-04  0.00000000000000E+00  7.00970294812865E-03 -2.81472635070398E-04  1.31265454046002E-03
  4.03119605014902E-04 -4.90841676994658E-01 -2.09264258141687E-02  5.03193046738441E-03  4.43761826915707E-03
  9.97754604988808E-04  0.00000000000000E+00  9.20614302396300E-03 -8.72656282963665E-04  7.20891188754417E-04
  1.82600559512955E-04 -2.32528237346868E-03 -1.38971941622811E-03 -3.51826261274734E-04 -9.90134751017250E-03
 -6.61256692005769E-03 -1.71386010399140E-03  7.02672537055789E-03  4.49602896736288E-03  1.16235208034921E-03
 -5.24284564134974E-03 -3.45453675116294E-03 -7.48571916753328E-04 -1.07553947106066E-03 -4.52200314761410E-04
 -3.30022358493990E-04 -1.80105224040570E-04  2.26843403319412E-03  1.45735144899818E-03 -6.85634448393955E-04
 -2.85054482084496E-04  5.15350728919770E-04  4.55524405413143E-04 -1.15232955579423E-04  4.05325741317456E-05
  1.48282637182736E-04 -2.00825476641197E-04  1.32419284662649E-05 -2.29041196916805E-05 -1.02814203257708E-02
 -2.42598426969212E-01 -3.65426952547986E-02 -1.88907309212731E-03 -5.09626497552269E-02  8.05778438287744E-03
 -1.00458773778078E-03 -1.30665286053684E-01  9.66564380034597E-03 -2.24017514351927E-03 -1.24581095758408E-01
 -2.48166527681591E-04 -3.83968563653470E-03 -1.12437707912314E-02 -3.41383467889681E-03 -1.53767068311247E-03
 -4.34368125585350E-03  1.32083378433803E-02  8.07502009543304E-04 -1.93112991241750E-03 -1.91076472379957E-03
  8.87496136858030E-03  2.19375110142903E-03  9.32132198757903E-04 -2.07402500943433E-03  4.47955262171264E-04
  1.95332886675841E-03 -7.09036617698396E-04  1.25843451491454E-03  1.73539212947181E-03  7.68125519624091E-04
  3.89733414984694E-02  9.73334583838663E-04 -6.12032605824226E-04  7.59433966156668E-02  5.27329783829430E-03
  8.24935808782096E-04  1.11079748761600E-01  1.06091115692258E-02  1.62791999435098E-03 -4.76898689984729E-02
 -5.31011526234214E-03 -9.97245977763261E-04  7.09462027363467E-03  8.88514264178453E-04  1.91695784324011E-03
  3.18172246285117E-04 -5.44495637955759E-03 -7.58619603219377E-04  1.51135417835332E-03  1.77866980907966E-04
 -2.25604830573671E-03 -2.63103324000518E-04  3.41073699243081E-04  7.07528097938954E-04 -6.93280960729251E-04
 -7.08513887035830E-04 -5.12400290764143E-04 -3.56363628952153E-04 -1.16187777756379E-03  4.65369641195600E-03
  5.77871829785332E-01  1.52130256604287E-02 -1.84668174767178E-03  2.71155185856391E-01 -3.95686041654449E-02
  4.40876686995554E-03 -3.14575122655154E-01  4.20951349280705E-02 -5.33021720805338E-03  2.84416181832969E-03
  2.44952398474132E-03 -1.31743248464152E-02 -7.61629030639655E-03  3.12846150232887E-03  2.60947680796296E-03
  9.62997503389926E-04  6.07250831627998E-03 -4.49977886802367E-03  1.08903969487093E-03 -1.99226960240017E-04
 -7.25949649651870E-02 -6.62749709724649E-05  7.07630061534813E-04 -1.31201377895468E-01 -6.89827697894050E-04
  1.08059500211231E-03  1.37556023418736E-01  3.08835222590185E-03 -5.91879147670783E-04 -3.46494042121216E-03
 -4.33447354248910E-04  9.69791097309171E-03  1.05245058010307E-03 -4.66788941360365E-03 -5.18465937594517E-04
 -2.11351200708929E-04 -1.65854911008464E-03  1.54326041041533E-03 -6.16360846756858E-04 -5.52229919913186E-03
 -5.81834453275659E-04 -2.13515776707344E-04 -3.27596477197824E-04 -1.88042026379010E-05  2.61134987769595E-03
 -1.69663673697977E-03 -4.50629218909439E-04  3.36089523660339E-04 -5.87626941376174E-04  9.95719191445612E-03
 -1.14278977239843E-02 -2.42796593351935E-03  3.63535754327539E-03  8.53043288603384E-04  3.11384355077274E-04
* ORBITAL    1   55
  5.85451738273603E-05  4.05585948130043E-04  2.00869712021226E-03  3.60017147130372E-02 -8.00849156338404E-04
  1.35847394576144E-03  9.15875138617013E-04  7.55370045535356E-04  1.75743745961106E-02 -7.49198201798980E-02
 -1.66230123957919E-03  4.28554592953852E-03  9.46564391057690E-04  8.82892790043951E-04  1.99037821075416E-02
 -6.51197421654198E-02  9.63835478319490E-04  6.67390548020935E-03  1.38914686014356E-03 -1.22975804283495E-02
  1.53333341828039E-03 -4.77615761744018E-04 -6.44669874100140E-04 -2.48320126947052E-04  8.48876043410947E-01
 -5.47156658903281E-02 -2.39667013917468E-02 -5.92528789046055E-03 -1.23904911735341E-03  4.43481834908381E-01
 -2.66496831427922E-02 -1.08199286867865E-02 -2.22631624965897E-03 -3.11326980821357E-04  1.43540368076711E-03
  1.30881216598887E-03  4.45856552269213E-04  3.60175259401721E-05 -1.51434475770884E-04  1.68318558719108E-04
 -4.57362921969608E-03 -4.44538437327574E-03 -1.47638605405928E-03 -1.66737980815913E-03 -1.76105449871387E-03
 -7.14640073397884E-04  1.91837390222847E-04  1.13826258192289E-04 -1.13978860341972E-03 -1.18179487266518E-04
  9.82608794629298E-04 -2.29230459671638E-05  3.96290376304351E-04  2.65579073610733E-04  1.51518568230086E-03
  2.05219234521979E-04  7.82038761569540E-06  2.24025956967048E-05 -7.02910810201383E-07  4.20254769636522E-06
 -3.46849884201247E-06 -1.90672423194680E-05 -9.12496538292881E-04 -7.19898895767953E-03 -1.06015667442287E-01
 -1.39451108910835E-02 -2.11894208464630E-03  1.97256563621277E-03  2.25323283647111E-01  3.55175093334414E-02
  2.35545183883171E-03  5.32893127130504E-04  1.51341604197915E-01  2.06672315298030E-02  1.59987239695129E-03
  5.90459517472914E-03 -7.94454435218861E-04  3.32951499039218E-03  2.23638714792523E-03  2.24055368247484E-03
  1.93650734169803E-03  2.91455528444745E-03 -8.27502803457126E-05 -2.41595193395951E-03 -5.15562059842074E-04
  1.05461372099502E-03  8.32366889360300E-03  8.55963739428116E-02  1.61033947494487E-02  2.70463283078223E-03
 -1.15754311315143E-03 -1.78312519732364E-02 -5.58044997877398E-03  1.46446259813839E-03  1.11118838463398E-03
  1.28420599079400E-01  1.91494926226810E-02  1.01805662241972E-03 -1.16468916088255E-02 -5.31649778647112E-04
 -1.08290130348679E-02  1.88891753669222E-03 -2.73191001490884E-04 -6.54305603299342E-04 -2.43428435854680E-03
  2.58354147948858E-03  1.97956528235014E-03 -4.60307907403563E-04  7.88212058248745E-04  6.27507524681065E-03
  6.86338711888824E-02  9.27008319154479E-03  1.98968419733593E-03  1.14284032690496E-03  1.36526639293855E-01
  1.60424452134970E-02  6.86008851583066E-04  2.39008300198241E-04  6.43964265258951E-03  2.21594192291038E-04
  1.49247456353086E-04 -7.75573961089055E-05  3.77658983367244E-02  4.18246426162647E-03  9.72933716268251E-04
 -7.41730650751051E-03 -3.29379300189841E-04 -1.05271576598177E-02  6.55259298876095E-04  1.21897828779225E-02
 -4.28938752373063E-04 -2.71945552542048E-03  6.69827425584137E-04 -4.84543297216953E-04 -6.43759399903377E-04
 -2.11531442009913E-03  1.45887374673491E-03  3.27433968310658E-03 -1.67377257103143E-03  1.52729779373071E-03
  3.57440890932863E-04  2.59138351267135E-05  7.81341563663002E-05  5.45367704446424E-04  1.98573369789308E-03
 -2.22930863190370E-03  4.33912570447332E-03  7.69678340906726E-04 -4.76179687654548E-04  5.70184369573739E-05
  3.69118519688373E-05  1.87706745913743E-03  1.67218295974670E-03  1.01250565293350E-03 -6.88253336215920E-05
  3.14061070551964E-04  6.72896277667909E-03 -1.31661483175463E-02 -1.15894894885409E-04  8.56542209162522E-04
  2.14034789229906E-04  2.27785088249635E-02 -8.75265897881229E-04 -1.44958065837782E-03 -7.07976373893899E-04
 -1.15467539472428E-04 -2.68540012008387E-02 -5.43079941011821E-03 -3.56413573683678E-03 -4.73010714313941E-04
  5.59515002163677E-05 -1.34722040218401E-02  3.77863459509680E-03 -2.97203422870819E-04 -1.14262400277010E-03
 -4.23757778967368E-04  8.99050259293761E-04  8.07537101023353E-04  2.72482616815311E-04 -2.27268367894731E-05
 -8.82062145004696E-05 -7.32020255421361E-05 -2.21053243228021E-04 -3.68528817417528E-04 -2.16336922882375E-04
  1.51461382392951E-03  1.51181880299194E-03  5.96643433208851E-04 -4.18737361551637E-05 -2.43068590480355E-05
  8.93382414377952E-05  9.90957842294549E-05 -9.79076875065083E-06 -1.21503820258365E-05 -1.87369115077092E-05
 -2.24552358371120E-05  1.19603791210751E-04  1.47894865538154E-04 -1.23597454378509E-05 -3.39538822681353E-06
  1.30689711373031E-05 -5.31830466241138E-06  3.30993572114742E-08  2.20723551528130E-06  2.87838029928046E-03
  2.62176930111090E-02  8.80273199428777E-03  1.03526230406953E-03  2.81094619753771E-03 -5.29089694308847E-04
 -6.40352868847917E-05  4.23259040666472E-03  2.46480010519272E-04  1.12500238504535E-04  7.72008077663121E-03
  2.21529294369239E-04  3.19397518070690E-04  1.54943716128385E-03  4.47360090400751E-04 -1.13770220020466E-05
  3.04452701563211E-04 -7.15441785728797E-04  1.96681964612350E-04 -4.99818503565268E-04  2.59442830110618E-04
 -6.06469571883791E-04 -1.48098411128593E-04  2.29708301150003E-04  9.06083142798440E-05  4.27801098797175E-05
  1.07359100947633E-04 -3.80292266099391E-06  1.58665585298105E-05 -9.62878689026156E-06 -8.79749145200014E-04
 -5.87972435813273E-03 -2.20619454947031E-03 -2.43784553032965E-04 -1.79754772479422E-03 -2.28336841325646E-04
  7.02981587907737E-05 -1.28341623139365E-02 -2.71295220640638E-03 -3.35543182297255E-04  1.06717769131822E-02
  1.09122421647277E-03  2.79291134476555E-04 -4.10208548818529E-04 -1.04480452556715E-04  1.06258853222611E-04
 -1.14184423005788E-05  6.98759698737393E-04  1.37277877161914E-04  1.08393687357143E-04  3.23370039218826E-05
  4.49061448136867E-04  1.28372554531035E-04  3.24100947798411E-05  6.09858382525192E-06  1.35691341613614E-04
  4.57561233210088E-05  6.17230738902925E-05  4.11542525750628E-06  8.85029733410003E-05 -1.88623411943465E-04
 -5.10963942319434E-03 -8.73628537901645E-04  3.75349715439735E-05 -1.83818810255113E-03  2.04993095612158E-04
 -8.59108110216680E-05  2.15987027868357E-03 -1.22887408274829E-04  8.45673663445657E-05  3.32723435543141E-04
  1.33566059451472E-05 -5.45284506062258E-04  1.74376607120673E-04  6.67106491607059E-05 -1.62300094193493E-04
  1.79187366345139E-04  5.02095857419122E-05 -8.65167726347614E-05  1.08032959868286E-04  9.20707022572580E-05
  1.96672382641091E-03  1.70662655674395E-04  1.90066482704735E-05  4.14503916511284E-03  6.00000577474136E-04
  1.19701556236174E-04 -1.26201279511539E-03 -1.05815223665521E-06  4.16743560253565E-05  1.04005508070313E-04
  3.36065734528171E-05 -1.67001831138166E-04 -2.41932191419637E-05  7.04518741652915E-05  1.15599452377246E-05
  7.48388955376436E-07  4.29415506017175E-05 -3.36481311758275E-05  1.05675013732851E-05  2.22571172501439E-02
  3.74687143312040E-03 -1.62617903837663E-03  5.20231440977386E-03  3.35791929480725E-03 -5.25031750701271E-02
 -6.76877992808342E-03  1.43232647258742E-03 -2.77936524240960E-03  2.70905484356784E-03 -4.26890953287749E-02
 -5.65245420195247E-03  6.54636464032429E-04  2.87153031512484E-03 -2.38258282386320E-04 -4.83142007236100E-04
* ORBITAL    1   56
  5.66032280319223E-05  4.38951707704986E-04  1.54344572899308E-03 -7.16252468561171E-02 -7.55281115371085E-04
 -6.26251810244146E-03  1.30508613242410E-03 -1.11840206453966E-04 -2.32484357185162E-03 -1.00500220079113E-01
 -2.94586653076273E-02 -1.30893947683700E-02 -1.68448672824087E-03  4.03736945098558E-04  7.06909680512002E-03
  3.57976452858959E-02  1.08064432143577E-02  1.33715470120608E-02  2.82393006518079E-03 -8.41169662480320E-03
 -1.26126521884438E-02  1.59701342376560E-03  3.54215680944117E-04  7.93132048634393E-04  1.85471697785073E-02
  2.03575575528516E-02 -4.83352975341534E-03 -1.34929254774485E-03 -1.04777518754241E-03  1.31829794418173E-02
  9.48182243782270E-01 -2.27614485968839E-01 -5.34908272734018E-02 -3.31309488748276E-02 -6.60490441075476E-04
 -6.75659937728821E-04 -1.84586352904448E-04  1.46096894503355E-03  9.39763965823909E-04  2.44962643258905E-04
  1.01151740743749E-04  1.89493695522319E-03  7.72478158497658E-04 -7.89664158277787E-03 -7.07071197850605E-03
 -2.80048532477904E-03  9.36726557292087E-06 -1.02435418126670E-04  1.64099871612396E-04  1.49496231240870E-03
  2.67357763055243E-04 -2.28308011253398E-03  3.28645648986588E-04  7.31985233783521E-04  7.59319741227913E-04
 -1.31773991091727E-03 -1.51164672619736E-05 -1.27280362434273E-05  4.80108169079866E-05 -3.00687636078360E-05
  4.23088964247156E-06 -3.33311780360559E-05 -1.24764093171676E-03 -1.06082724834709E-02 -6.79060906694140E-02
 -9.94816532689479E-03 -1.40888977611338E-03  5.57423448481778E-03  4.89466836422684E-02  3.27165085497498E-02
  1.01056038072305E-03  3.94454888293290E-03  3.06145377859862E-02  7.34773713391677E-03 -1.71456935880946E-03
  2.33930207516989E-02 -4.21174172197359E-03  2.20229736255365E-02  2.50881624474642E-03  1.06271137302563E-02
  2.70064127268742E-03  8.17369130635421E-04 -6.33859920312807E-03 -5.24591680599758E-03 -2.58604335034055E-03
  7.16064230319203E-04  5.22284643526399E-03  2.95867380831860E-02  1.64001431067086E-02  3.21047669169970E-03
 -2.30018955343860E-04 -5.81263247514570E-03  9.11179555792080E-03  2.98292705265880E-03  1.63781883933630E-04
  4.60753262338086E-02  1.24868547410740E-02 -1.82714390922947E-05  1.96126824309513E-02 -3.24441271118534E-03
  6.31317641342111E-03 -1.03297916762239E-03  4.98633859642022E-03 -9.79403613145793E-04  5.57739567940558E-03
 -1.15251041899763E-04  3.50596777804497E-04 -1.40778446494976E-03  7.53822407278592E-04  5.81480496803556E-03
  2.46533324251783E-02  9.81669109338354E-03  1.99087901610295E-03  1.96039974634732E-03  1.15861122908116E-01
 -8.69233834797597E-04 -1.91974470188753E-03 -7.65245375852755E-04 -4.90656757738717E-02  4.15071392460673E-03
  5.64623528684552E-05  1.14670359496451E-03  5.67092492087730E-02  2.05109342253120E-02  3.94284603366225E-03
  6.98381667160734E-03  1.01509625129848E-03 -1.10529919562536E-02  1.26382511220525E-03  4.82749604228722E-03
  2.13911220507303E-03  2.01243954922911E-02 -3.09996114198736E-03 -4.47658445084977E-02  3.96619296456771E-03
 -6.44726268915800E-03  8.99205335104747E-04  1.37275136625577E-03  2.11760258171448E-04 -1.20043072255491E-03
  1.00223578986669E-02 -7.83221988943042E-03 -1.52214346889468E-04 -1.17976048489901E-03 -8.61678404626894E-03
 -7.34403275639030E-02 -1.32861015077351E-02 -1.60917836354197E-03  2.62123995316054E-03 -1.24929499218196E-04
 -5.28173426105352E-03 -2.62186967522414E-02 -1.16823011985497E-02 -9.56006484721937E-03 -1.67051870887968E-03
  1.34612981889636E-04  2.75492565205059E-03 -5.05065628236703E-02 -1.14515127020164E-03 -3.49285470352740E-03
 -1.04520779296301E-03  1.16599795129311E-02  1.51540718545489E-02  1.80134255226880E-03 -8.83181744627826E-04
 -2.37395426574174E-04 -1.92410880005692E-02 -5.68585078153915E-02 -1.50014076660253E-02 -2.02623849336954E-03
  6.77480373986826E-04 -2.10529347818296E-02 -4.12303337963494E-02  1.49281857851534E-02  6.77399903629741E-03
  1.82669792006909E-03  2.78768576096412E-03  2.58509398794817E-03  1.10015521234465E-03 -4.27584336678235E-03
 -2.04577678573429E-03 -7.68825927757898E-04 -5.18425522759859E-04 -1.14318177855959E-03 -6.00048320540712E-04
  7.16197194940712E-03  4.99592103917893E-03  1.70807339278716E-03  3.12780480332564E-05  8.38651988633244E-05
  3.67519529365361E-04  1.33702425581785E-04 -2.40758981097791E-04 -2.68263406644700E-04 -8.30112114987050E-05
 -3.51530746558502E-05  8.32761027553567E-04  2.82238163446425E-04 -6.36029815688548E-05 -3.61919869239906E-05
  7.55416603054899E-05  1.74909536660148E-06 -7.08057026440344E-05  7.27892594908154E-05  7.87485590293406E-03
  6.00432909453033E-02  2.60911471254812E-02  3.36248907461167E-03  7.36185802044678E-03 -3.80609390606924E-03
 -2.96516467382501E-04 -5.56786946746443E-03 -5.35758734029600E-03 -4.16617972854614E-05  4.55741638638790E-03
 -3.83814223943531E-03  2.13409143009941E-04  4.85400671331057E-03  8.76609083942228E-04  1.61046487410506E-03
  1.67276738370651E-03 -9.87592914053818E-04 -3.11424781684129E-04  3.69269432486091E-03  1.37845859090127E-03
  1.29974351921002E-03 -1.08566342882451E-03  9.14320654591110E-04  4.04504980408513E-04 -4.97916637503038E-05
  3.77253888636431E-04 -1.18885036423301E-04  6.39122712427467E-04  2.22258493570229E-04 -4.75265019856526E-03
 -2.79438573624046E-02 -1.13985446876016E-02 -1.24650510055739E-03 -2.60155804450894E-02 -5.73113373065721E-03
 -1.49140104388308E-04 -4.60582420508423E-03 -3.22125968268056E-03  2.74152612953589E-04  5.04560760890451E-03
 -5.07207730633605E-04  5.44481716529361E-04 -1.38417044463238E-03 -4.40940482547958E-04  7.24298170513581E-05
  8.05856080318628E-06  9.79257808588853E-04  3.09617180152436E-04 -6.31916736880504E-04 -1.31399612230806E-04
 -3.37633491084211E-04 -1.68563308422080E-04 -1.56646867332807E-04  5.67082728082901E-06  2.24794176128921E-04
  1.96094894110845E-05  5.37615582585894E-05 -2.32229141227751E-04 -2.75314271025403E-05 -1.16518106887691E-03
  3.33948684714778E-03 -1.19758678809487E-02 -7.09883635115652E-04  4.11950749980105E-02  8.29310951875455E-04
 -4.02816136844158E-04  9.92571227473849E-03 -9.60584222814292E-05  2.89012814626831E-04 -8.68382958891939E-03
 -7.82619133262191E-04 -9.30677678999536E-04  6.82307660893553E-04  2.17942068779799E-03 -4.84496148709192E-05
  1.94025986199379E-03  3.19764342926131E-05 -5.66368389920597E-04  4.37595252413126E-04  1.64539618508185E-03
  9.08059585332055E-03  4.36251832584360E-03  3.55904667466442E-04 -9.77785861272410E-03  6.07376060240939E-05
 -9.70844666448902E-04 -1.41107671016354E-02 -1.69847689569852E-03  1.74350564839020E-03  5.11336812441431E-05
  4.92228080857506E-05 -5.58175767705630E-04 -2.67650013847192E-04  3.35305740531984E-05 -4.02079078006403E-05
  6.69112173713885E-05  2.51166071043645E-05  5.57052516744354E-06 -5.66450622852337E-05  4.15491627409127E-02
  1.82820266135932E-02 -2.59550300964598E-04  7.43784882065997E-04  1.98203584549541E-03  3.52354522351300E-02
  1.96563126688998E-02  1.22996881625956E-03 -9.36596170098584E-04  8.91299847964927E-04  3.25159360322482E-02
  9.43969674613597E-03  1.39184490165377E-03  1.74411403910640E-03 -1.68383711312793E-03  1.39670078032198E-03
* ORBITAL    1   57
  2.34519179364308E-04  1.60865937831125E-03  7.03461239012811E-03 -4.44302429829611E-03  1.62750207455440E-02
  6.74803391246221E-03 -1.73313491377990E-03  2.13691617469590E-04  3.23029111069179E-03 -6.21275462518472E-02
 -2.77496437788380E-02 -2.02101170526004E-02 -3.96334966682676E-03 -3.78734510180267E-04 -7.09863531290603E-03
  8.49728464840105E-02  1.41088566735479E-02  8.65765267362683E-03  1.62679590953687E-03 -1.44791594002053E-03
  9.43488004300946E-01 -2.11654037033337E-01 -4.99651360328344E-02 -3.16995476530850E-02  4.09938357432431E-03
  8.82586455187549E-03 -6.70403380935088E-03 -1.31113426408211E-03 -3.84999533220312E-04 -6.52647503379450E-03
  0.00000000000000E+00  2.27967425835507E-03  8.00584584244190E-04  6.82068577328278E-04 -6.75290574791230E-04
[truncated: 2,982,550 more chars]
