# Supplementary material for: FCIQMC-CASPT2 with Imaginary-Time-Averaged Wave Functions
Source: J Chem Theory Comput. 2025 Jan 17;21(3):1029–38. doi: 10.1021/acs.jctc.4c01462 (PMC11823415; doi:10.1021/acs.jctc.4c01462)
Supplement: Supplementary file 1 — ct4c01462_si_001.zip [file ct4c01462_si_001.zip › si/orbitals/cu2o2_peroxo.LocOrb]

#INPORB 2.2
#INFO
*Localised orbitals
       0       4       0
     109      69      71     107
     109      69      71     107
*BC:HOST pcal036 PID 3078 DATE Tue May 28 18:23:16 2024
#ORB
* ORBITAL    1    1
  1.00000030237398E+00  4.11210228067753E-06  8.39326978859253E-06  5.04628897428698E-05  4.59835178824596E-06
 -3.69268691572970E-06 -4.31495328437020E-06 -8.38615209607624E-09 -1.63022739742737E-08 -4.42832469958352E-08
  2.09903915547730E-08  8.14382583363314E-08  6.56996754525449E-08 -4.07657778259787E-06  1.69238035439873E-06
  7.01899912608788E-06  3.56890766325531E-06  3.31619763826116E-06  2.54662655440045E-06  1.97745833339336E-07
 -6.12855060203515E-08 -4.56558294143925E-08 -9.08800738136282E-09  1.72733750060038E-08 -6.03233966176057E-06
 -8.54673631165350E-06 -8.59570526059933E-06 -5.58906019619570E-06 -1.75171543130934E-06 -9.82542560158007E-06
 -1.55982813914705E-05 -1.71746357653870E-05 -8.39974417387391E-06 -5.51328811247116E-06 -5.62897653867203E-08
 -3.61165230054467E-08  1.41165645385561E-07 -6.89473010580374E-07 -5.35613441946468E-07 -1.10415226664679E-06
  8.79078820057283E-09  3.51724145184893E-08  4.08236099974484E-08  1.01385179140963E-08  1.43448648698526E-08
  1.30124736037733E-08 -1.94886658572835E-09 -1.23708609653953E-09  5.13618891180240E-09  1.34051017495110E-08
  1.24071883934101E-07 -8.77944645029378E-08  1.80562965010721E-07  3.08771047830949E-09  1.54451457851452E-07
  4.26149907033051E-07  1.02172429104509E-08  9.74564390014244E-09  1.29840319138158E-08 -2.76570107330120E-10
 -5.58718322117577E-10  3.42787690427088E-10 -3.89729759562053E-06 -2.69397488091271E-05 -1.94019301899229E-05
 -5.39275355827597E-06  3.53632866860520E-06  3.78178080009881E-06  2.66351731566510E-07 -1.29960613396121E-09
  3.14308167404950E-10  1.08000744542137E-06  7.81268967775839E-07 -1.16348842327961E-07 -1.31344193532623E-06
 -5.12002747794475E-09  3.73658600160580E-07  8.38411339805109E-07 -1.70829934051331E-06 -1.38608787233480E-05
 -1.33217223816286E-05 -4.51724665819273E-06  9.09993612855026E-07  8.12872455754429E-07  1.11820179128223E-07
  1.60263935962574E-05  1.46141237871581E-05  1.75909440921688E-06  5.92488163417755E-08  1.62950729849236E-08
  1.44922487954428E-06  6.95101219203605E-07  1.68176561753712E-06  6.46706193596756E-07  9.97859755678834E-07
  7.36237430978588E-07  1.61826771439113E-07  2.61020570132676E-08 -6.85087838957200E-06 -3.33699415139660E-06
  9.65138165607745E-07 -1.94172305480251E-06 -1.28192910256746E-07 -1.30130161214794E-05 -5.85060320873808E-06
  1.78890707068987E-06  1.64602819354671E-06  3.36236438405611E-07  2.61453770535564E-06
* ORBITAL    1    2
 -4.07540815880129E-06  9.99983836740267E-01  5.40425097950623E-05 -1.84551382712158E-04 -5.15229549847255E-05
  6.99335365933611E-07  3.62434748596316E-05 -1.95586701651079E-06 -7.42757424850992E-07 -1.74844828066337E-06
 -1.77882578242483E-07  8.09989363417855E-07  6.14380697478476E-07 -9.47363553379414E-04 -1.67552368354829E-05
  7.94126111695620E-05 -3.75030186883937E-05 -3.12213580694812E-05 -6.73543150532925E-05  3.65858062213254E-05
 -1.49820144717366E-06 -1.00873890712126E-06 -6.96885288447122E-07  1.81652707803095E-07  1.32579147358297E-04
 -3.16941992384187E-05  1.34703410357123E-04 -4.86094347510993E-05  7.72512374446831E-05  1.02292369654864E-03
  1.15163334934488E-04  3.93517418528464E-05  6.92976345373543E-05 -5.28016395714789E-06 -7.37467310720433E-06
 -1.14335325762176E-05 -9.77617218223944E-06  3.35023637648301E-06 -8.09404763772347E-06 -7.32432693080490E-06
  8.19087244881006E-08 -2.14791696198760E-07 -3.67710226743740E-07  3.41645670377586E-07  5.99068338234151E-07
  5.75554490820725E-07 -1.64270262316621E-07  2.04022020878966E-07  1.35271451575603E-08 -1.32900085266171E-07
  2.87214424425319E-05 -1.72456385491451E-05  3.17636834447092E-05 -1.94987211950732E-05 -9.71635700183982E-06
  6.87167667598788E-07  1.07192561607428E-07  4.15549500437045E-07  4.28273387072568E-07  8.09562151343980E-09
  1.58038427300979E-08 -1.00154571124058E-08  2.86395712339713E-05  2.15111812144956E-04  1.53321407321304E-04
  4.39375780966323E-05 -7.46345362207690E-05 -8.78446914493851E-05 -2.12766414072462E-05 -3.91637529755945E-07
 -3.36382130685905E-08 -1.98609594721860E-06 -2.86142063655599E-08 -1.19752040412650E-06  8.04521999714472E-07
  9.42555598785571E-08 -4.20350530270842E-06 -4.05249051856249E-06 -3.47012490709140E-06 -1.15715400538811E-05
  1.08475235269716E-05  1.25985772523153E-05  1.87711560883490E-05  1.63187767216837E-05  2.34637590267136E-06
 -5.30623963861694E-05 -6.06988264706940E-05 -9.86505434732037E-06  1.20233726514900E-06  5.84194776507895E-07
  5.40587352250519E-06  3.22690883477400E-06  2.23893869973961E-06  1.78673347050232E-06 -7.99721120348367E-06
 -4.62125034913322E-06 -3.16791965755901E-06  1.67880653984090E-06  1.05012115643360E-04  4.00972091884502E-05
 -1.43118639383515E-05  1.68226533897875E-05 -9.67160691606299E-06  8.60299603817051E-05  3.95990642992810E-05
 -8.34551957126246E-06 -7.49678514770427E-06 -5.01409690326701E-06 -1.46614435884777E-05
* ORBITAL    1    3
 -3.99513006580456E-06 -9.46994934600873E-04 -1.37764297856856E-05 -5.94748271467073E-06  1.82728873621703E-05
 -1.49000041925284E-05  3.93250905187216E-06 -4.23573344717280E-03 -5.02569841139438E-07 -1.65543479293354E-07
 -1.74873704801889E-07  2.18753482212059E-07  7.25740091941156E-08 -9.99990715884434E-01 -6.30238953720617E-05
 -3.07406993537840E-05 -6.27841838085452E-05 -1.56175937422828E-05  3.73346126815454E-05 -3.71972813062220E-06
 -3.68274054897253E-07  2.69753552321540E-07 -2.46463769044507E-07  2.15350307723460E-07 -3.75419230097947E-04
  4.01315738708221E-05 -3.63255989905375E-05  1.16375171419655E-05 -1.53526435525709E-05 -2.67097970857064E-04
  3.65391665989674E-05 -6.46864942354152E-05  2.82456858361307E-05 -3.94500731455765E-05  1.04091680228558E-05
 -1.37771954273302E-05  3.83050432109205E-05  1.45947212060399E-04 -7.82969509021438E-05  2.75438235515007E-05
 -1.84676130816586E-07  5.01775623693254E-07  1.46079680055438E-07  9.14592127290371E-07 -7.65894732134445E-07
  8.32408284327600E-07 -2.24735844821612E-08 -2.53131910820440E-08  5.86687268552130E-08  5.35124987629505E-08
 -1.05697302757388E-06  4.99720356916865E-07 -1.02362822924585E-06  4.55401320072541E-07  9.43301127807966E-07
  3.91885296761111E-07  1.00264871646401E-06 -2.64326688610118E-06 -4.06850910610154E-06 -7.33167572120387E-09
 -1.75712549730764E-08 -1.66963452778946E-08 -1.80382965420656E-05 -1.05667525741802E-04 -4.90609896067460E-05
 -1.10644414182479E-05 -1.32573398564611E-06  1.54214931146277E-05  1.71612384211073E-07  2.03423811167767E-07
  1.39317678959623E-07 -3.72765745580123E-06 -6.56475791103598E-07 -1.93449905445224E-05 -1.02667569086317E-05
 -7.66924673993485E-08  5.33473348792325E-06  1.05640923726713E-05  1.09897452966782E-05  6.04032519584837E-05
  2.94548772684393E-05  3.45968215231549E-06  1.04305853787135E-06  4.45666667377672E-07  3.49163155292000E-08
 -1.50081756559954E-05 -4.63531532141816E-07  2.58658800081512E-06 -2.51468516645112E-07 -2.15389421204861E-07
  6.15665053449714E-06  6.54548412972602E-06  6.31111655021199E-06  6.35584677001842E-06 -8.27569176631797E-06
 -7.55969722060581E-06  4.91474509431040E-06 -1.09614847073868E-06 -2.56756172558175E-05 -4.76093053436852E-06
  5.81240769744494E-06 -7.25123043885727E-07  4.83750416730424E-06 -3.92772706172783E-05 -7.55727767294031E-06
  7.06437197084013E-06  1.18930094316320E-06  7.63029853435544E-06 -9.65394323303421E-07
* ORBITAL    1    4
  6.44196093199573E-08 -1.52672176254289E-06  2.75835220729785E-06  1.03428854473570E-05  6.88509860847363E-07
 -6.37998555348691E-07 -8.70805150129829E-07  9.99990950773764E-01  2.00350035813893E-04  4.55326958403969E-05
 -3.93355260820787E-06  4.27378665948411E-06 -7.73617846689960E-06 -4.23572623968584E-03 -4.31387656141793E-07
  2.72828355931000E-06  2.07125223071726E-06  3.26368954771476E-06  1.56363463636176E-06 -6.71888793749228E-04
  5.90378767915361E-05 -4.45144232190394E-05  4.14421549571053E-05 -3.27209346986461E-05 -9.65805105914827E-06
 -2.10712851272558E-06 -2.93204650871736E-06 -1.87701728904081E-06 -1.43523410086822E-06  1.03303542448826E-06
 -2.64827939777808E-06 -2.69884967936317E-06 -7.72832879004282E-07 -3.05958474219923E-07 -7.24140450215127E-07
  1.18344251590393E-07 -3.31894027592175E-07  6.04182432079772E-07 -4.68003187353407E-07  2.84364915401134E-08
  3.06433175713447E-05 -4.44896252848379E-05  4.88957878090748E-05 -6.53422042627214E-05  3.89240847909444E-05
 -5.76207713855278E-05  1.57060512897534E-06  8.03485206783973E-07 -5.55703399396199E-08  2.53726874615012E-07
  2.04474327232933E-08  5.79454465681161E-09  5.81529166990669E-08  8.17975527204556E-08  1.14379142412587E-07
  2.29525162483377E-07 -6.18041136126342E-09 -1.04870967752627E-09 -2.05180411924790E-08  1.53245059339977E-06
  3.30024207044063E-06 -6.69703467000072E-07 -3.73007768460114E-07 -2.67303207378376E-06 -2.39282187460258E-06
 -6.51985463353416E-07  2.20393994040646E-06  4.11328277410464E-06  1.25545311036219E-06 -8.66106669016436E-06
 -1.23155118673230E-05  4.83037304605403E-08 -4.69753071770215E-08  4.46209269111144E-07  3.06295578422876E-07
 -4.08651624524749E-06  2.89359636750004E-09 -1.16584335901515E-07  3.98991545360684E-06  2.39542200673861E-05
  1.42105948504419E-05  2.75446996977758E-06 -1.47739345203214E-05 -2.48647539887757E-05 -4.94760713165545E-07
  6.23000847148482E-06  5.39504996811384E-06  6.92691443378449E-07  1.92061805647205E-05  1.19240564530213E-05
 -1.91149135478179E-06 -2.58364747959710E-06  4.91065818485305E-06  4.06027761136885E-06 -7.28042864718115E-07
  1.23918269510155E-06  5.21536136472458E-07  3.01700343111581E-06 -6.08164934956649E-05 -1.35472661451914E-05
  9.23694083786236E-06 -2.24667890847335E-06  9.75581643281215E-06  1.28142361518754E-05 -1.14091330099353E-07
 -7.13485639487890E-09  4.19589140389075E-06 -2.15674651789709E-06  1.88492052309156E-07
* ORBITAL    1    5
  9.80545906176091E-06  7.07330490612570E-05  3.59092578337342E-04  1.49585574847484E-03  2.23097846084210E-05
 -4.33287066863683E-05 -5.00278308003119E-06 -1.36721548316315E-07 -2.52229524686918E-06 -1.66135847816065E-05
 -5.27518392772928E-06 -3.39452988498382E-06 -4.45506411537499E-07 -1.05518144471104E-05 -2.05366382696872E-04
 -9.08448162854094E-04 -6.58875495394996E-05  1.45963823673715E-04  7.13193348165734E-05 -2.66850734107978E-05
 -8.24461985566480E-06 -6.96320036592429E-06 -2.29851040670582E-06  8.02751666232927E-08 -1.57662577261469E-04
 -2.00121235217651E-04 -1.02814118863006E-04  2.42319991296484E-05  5.12464989745883E-05 -3.57351088286648E-04
 -5.45459983972845E-04 -4.38137966396314E-04 -1.78074897360221E-04 -5.31497559089290E-05  6.92288002504916E-05
  1.11428423760882E-04  8.12931618911165E-05  2.97582101578256E-05  5.74845755409909E-05  3.99596982989749E-05
  5.37206434719257E-07  1.27048566831969E-06  1.36119709227950E-06  1.21825112550876E-06  2.40629184512100E-06
  2.13898128372037E-06  2.05936753392980E-07  2.92956942950866E-07  1.48018824577918E-07  2.64412719280833E-07
  6.43625693274443E-06  1.26559712591400E-05  9.03335597962611E-06  1.64409736971221E-05  1.37784502639192E-05
  1.89002334390342E-05 -1.42603276108035E-06 -8.44043924191657E-07 -9.13842285182931E-07 -5.89761167948465E-10
 -7.54699275976563E-10  8.01890557162244E-09  9.99855446268696E-01 -1.22857067447905E-03 -1.87424517047655E-03
 -5.42365803102680E-04 -9.72065854800735E-04  6.11092617214743E-04 -8.98571715844661E-04  3.99234851370336E-07
 -2.09303540084633E-07 -8.63705756330868E-05 -6.36838485634376E-05  3.73330022307394E-04  7.91535379546714E-05
 -1.54565662074981E-07  1.62285978384057E-05 -4.44041179550965E-05 -6.99383255513333E-06 -7.28327073151286E-05
 -9.30314565356822E-05 -3.88078592426163E-05  1.39045950563946E-04  1.18750280883425E-04  1.32741167684031E-05
  1.42715751930344E-04  1.45638301865133E-04  2.80035794984524E-05  1.36454227077676E-05  5.16517158237092E-06
  2.94661556320569E-05  9.00303122539322E-06  6.94145355112077E-06  9.13172726695908E-06 -3.34981852180803E-07
  1.00872861603601E-05  8.96786142522867E-06  4.48745635483675E-06  5.23898596167626E-05 -4.55371568589347E-05
 -4.51140253117977E-05  1.24200090969316E-05 -2.01605366168158E-05 -3.26064587577212E-04 -1.31382298414682E-04
  5.16460639166718E-05  2.10943729856849E-05  3.57038749131287E-05  4.79964254233409E-05
* ORBITAL    1    6
  2.18534666075738E-06  1.55536148254916E-05  6.71011099117569E-05  4.60488939382126E-04  8.68029426912398E-05
 -1.49792169128539E-05 -2.25944551907683E-05 -5.14171657872258E-09 -9.66734662051031E-08 -6.30473681086005E-07
 -1.58395493435009E-07  5.36456704721074E-08  1.15683622773779E-07 -9.75470627079765E-07 -9.96794588698338E-06
  1.78480812475962E-04  1.05546033044211E-04  1.26747351855187E-04  3.46834834934648E-05 -6.40812424944918E-08
  1.83284062577748E-07  3.66168266681806E-08 -1.62769217178382E-07 -1.74526261286347E-07 -4.76160660589015E-05
 -4.77393849213962E-05 -5.91462685757909E-05 -3.98357218513833E-05 -1.90234859812704E-05 -9.05143144750368E-05
 -8.50243577549119E-05 -9.79011460212107E-05 -6.09343592237305E-05 -2.70018562581347E-05  8.78663413215178E-06
  1.62655855057461E-05  1.12977159585379E-05  5.54832093710206E-06  1.00178754919748E-05  7.11967520111884E-06
 -1.35672022026641E-06 -2.77347744825662E-06 -2.76909811804229E-06  4.61914891575437E-07  9.29831733725642E-07
  8.98412920574170E-07  4.07787652685686E-07  7.04854393542197E-07 -1.16794651218700E-06 -2.00991526121743E-06
 -1.56440719692232E-06 -2.36252227550380E-06 -1.97462398619655E-06 -3.02919595596054E-06 -1.08699301236365E-06
 -1.96912423527901E-06 -6.85365383244234E-07 -4.05065712016768E-07 -3.39868354404134E-07  6.06516056937799E-08
  1.22204546621997E-07 -6.42291473204927E-08 -1.57218055814780E-05 -1.12997974515492E-04 -7.39475544976577E-05
 -1.26059769727977E-05  3.84384470300166E-05  4.20210118398818E-05 -1.54859251093978E-06  5.39363671898178E-07
  6.16711000261583E-07  7.07658711269900E-06  4.82357906466923E-06  1.44521456559165E-05  1.17153656033244E-05
  2.28344665162618E-07 -5.60553704678452E-06 -4.54684153216551E-06  9.99879017979699E-01 -5.30577891033343E-03
 -2.41500159855258E-03  2.84600952203441E-04 -1.78239083434684E-06 -3.96817213472483E-06  2.51437109680225E-06
  3.43901017804328E-04 -1.52335732155250E-04  3.63325099119345E-04 -6.68012843161173E-07 -6.75950682802215E-07
 -1.68039997976021E-05 -2.51907154187074E-05 -2.67654591740738E-05 -4.38761462880125E-05  1.20975151837379E-04
  9.15699054297123E-05  1.79768681490464E-04 -4.67568850085569E-05  1.54145141034976E-04 -1.96824776378945E-04
  5.46564619822752E-05  1.16159843519086E-04 -3.63421735454295E-05  2.28867332051636E-04 -2.78429100945235E-04
  7.42746632615985E-05 -8.36781660527661E-05 -5.30679849587013E-05 -1.44499404994792E-04
* ORBITAL    1    7
 -9.52419558446991E-06 -1.52786208264553E-04  9.97221032978614E-01 -1.66920266971683E-02  3.17628706544966E-03
 -1.35699250248141E-04 -5.35178166066228E-04  2.94438170829685E-08 -1.34044877388102E-06  4.48843313807813E-06
  2.30040059936779E-06  3.22269702189954E-06  1.00511104672186E-06 -1.62064638010505E-06 -3.69374722861434E-03
 -2.12439729278961E-03 -6.20233014503280E-05 -9.11088115473934E-05 -3.57341565407897E-05  2.26900607374714E-04
 -1.23682970256620E-05 -2.82693589181519E-06  8.36214634289404E-07 -2.53441500902791E-07 -2.80924299120058E-02
  1.29748469115442E-03  8.10970859668569E-04  4.54175521283949E-04 -3.31665787262454E-05 -5.86152106574787E-02
  3.89822925987103E-03  1.60403566734651E-03  2.87889609182802E-04  2.16640731091923E-04  3.63861518809931E-04
  2.70392179904432E-04  8.82219852684338E-05  3.58801879709349E-04  1.43387053078713E-04  5.20093755747709E-05
 -4.25569312071953E-07 -3.58434888643291E-06 -2.16986392195341E-06  8.42759079917201E-07  9.41569156471873E-07
  4.03578263684349E-07 -7.58155184841238E-07  1.48566268385847E-07 -1.46315613805932E-07 -5.35383914830647E-07
  2.11215095946917E-04  3.64854962260989E-05  2.38196965155790E-04  4.53841385288902E-05  4.03279657428409E-05
  3.83130805212546E-05 -1.18189258573662E-05  1.97645107409541E-06  3.92024196156496E-06  8.53768157594468E-08
  1.70468446263599E-07 -1.08664978787493E-07 -2.94865912886174E-04  2.96273485096691E-04  7.35920274789470E-05
 -6.19550433301669E-05 -1.05821528013265E-03  6.08360415393260E-04  1.76361254349027E-04 -2.75681113484418E-06
 -8.26508794881646E-07 -2.45654994155522E-04 -7.16849202600812E-05 -9.70276285311170E-04 -2.14726120584984E-04
  5.11713466468372E-07  1.20816888093562E-04  2.29766863631079E-04 -2.05466517285452E-05  8.96890784389063E-04
  6.05870659013556E-04  8.22031324949779E-05 -4.82479468884232E-05 -2.80079993974629E-05 -2.58648911907840E-06
 -1.81798409286144E-03 -2.75182353104326E-04  1.40442384481463E-04 -5.02823606773524E-06 -1.45611335588227E-06
 -5.09525578538332E-04 -1.47847087413627E-04 -9.17828147360446E-04 -2.79368671691565E-04  1.33608798016663E-04
  9.38124167454339E-05  1.23712911515210E-06 -1.82742614102391E-06 -4.51555355426593E-06  2.90518652629291E-04
 -5.58986706332440E-05  3.93566072038696E-05  1.25213288746806E-04  6.41336346079586E-05  4.11334513960337E-04
 -1.13752310755887E-04 -3.21541196734364E-05  1.60270183211653E-04 -6.42136272190615E-05
* ORBITAL    1    8
 -6.80160939395804E-06 -1.39866059025058E-05  3.74581390938699E-03 -1.86525048736769E-03  8.36661438144345E-04
 -5.07695333952950E-04 -2.81208800449495E-04  7.00056030936623E-08  8.79910926314062E-04 -2.48503580650098E-06
  1.45585360803116E-06  4.89583062197824E-07 -2.49118313987491E-07 -9.72703222883346E-05  9.99090604093930E-01
 -4.49495434440847E-03  1.83454413659768E-03  1.09796584854007E-03 -1.99187404560388E-04  7.65696718244119E-05
 -2.71864528121165E-06 -2.37573632569534E-06 -1.46080391678410E-06 -1.76187237229298E-07  1.27969099863841E-03
 -2.98217909244247E-04 -5.94038638026454E-05  1.62010180817310E-04  2.35851131005402E-05  5.76661006551502E-03
  1.85307230782976E-04 -1.64675168670738E-04 -5.50951868445955E-05 -8.86827803079639E-05 -9.75640252044074E-04
  6.00806013882366E-05  2.40868916597767E-05 -1.82977702116737E-03  1.84935379452226E-05 -1.28691660712678E-05
  1.70545192013314E-06  1.37340967873877E-06  1.92452307899834E-06 -6.86764271730575E-06  2.28998409469511E-06
 -7.02944703981710E-07  2.37820066696201E-07  1.26025076569120E-07 -2.85987572392696E-07  8.53818765018429E-08
 -9.71916468381150E-06 -4.59650061985676E-06 -2.40692709966615E-05 -1.77015227415496E-05 -1.51835067956840E-04
 -1.32112175496451E-04  3.73860215332060E-05 -5.11353337201620E-05 -7.90501096338619E-05  3.70066092024102E-08
  4.32893915323167E-08 -1.69212419032809E-07  5.40330620941029E-04 -6.42266691989095E-03  3.99789706952262E-04
  1.58618708409461E-04  9.99239884866340E-06 -3.86138824703461E-04 -6.23239704718321E-05 -3.55747430481336E-07
 -2.20419040105175E-07  5.39827720643166E-04  1.31823351117121E-04  1.21015483291080E-03  2.71058876320258E-04
 -8.25928341193234E-08 -1.02679929179568E-04 -2.63689178649833E-04  1.06265471465973E-04  4.82314130972478E-03
  1.24169784990135E-03  1.59839509599743E-04  2.43163663608162E-05  1.91984295641345E-05  2.88889514610457E-06
 -3.35640650898036E-03 -2.06867990890172E-04  1.15737923573749E-04  1.35836198501484E-06  1.31056031402936E-06
 -3.53054536368652E-04 -5.64788454503540E-05 -6.59588418292224E-04 -1.27645371452705E-04  1.44363078130784E-04
  1.08409692734610E-04  7.58254535806374E-05 -1.90319301786223E-05 -6.19150704622198E-04 -1.23502285865672E-04
  1.74770624386690E-04 -4.75871949126642E-05 -2.48307902006891E-05 -9.41829062613787E-04 -1.94443021226412E-04
  2.58022941928257E-04  4.02094597715794E-05 -3.31639018451267E-05  5.81366155061824E-05
* ORBITAL    1    9
 -1.71467320746466E-07 -1.18596567046113E-06 -5.41311154862204E-06 -6.61906782177830E-06  6.42486416875346E-07
  1.26331545115279E-06  7.90729595167977E-07 -1.92495835153708E-04  9.99897821664703E-01  6.35087907303348E-04
 -8.86244757194179E-04 -1.51828172605491E-04  1.95186528160770E-04  3.30889990725185E-07 -8.80852051786311E-04
 -3.65957083055459E-06 -6.36527746675357E-06 -7.65889778411636E-06 -2.75607149752344E-06  1.00086626201413E-02
  2.00611359180817E-04  4.04285090680226E-05 -7.21965670721732E-05  2.54869683431872E-05  2.39309347719131E-04
 -7.74010872142002E-06  5.73814047748725E-06  7.11088084986685E-06  3.69500894877344E-06 -6.16374033765225E-05
  7.79977199636861E-06  5.03623993651335E-07 -2.19446602440467E-06 -1.26714644904198E-06  3.25167909099423E-06
  3.02797514203156E-06 -3.04996274584538E-07 -9.01080600146742E-07 -3.58936612063840E-06 -1.12680930779780E-06
  9.10379595498244E-04 -2.64086055143158E-04 -8.65902190498831E-05 -1.46205078727401E-03  3.59242281858458E-04
  1.67844552849075E-04  7.85546762626734E-05  6.77481684448841E-05  5.87755037909604E-05  4.45216260453688E-05
  4.78254932186705E-07  6.97300396958537E-08  1.41981305653093E-06  1.59629677868139E-06 -1.25473777837958E-06
 -1.32620883191089E-06 -2.52622090782944E-08  1.00416453466017E-07  1.99068435519246E-07 -2.46206644691654E-05
 -5.55938136807115E-05  2.42457291516592E-05 -1.79913847916366E-06 -7.17181532317921E-06 -4.14574602059920E-06
 -7.00021289578961E-07 -1.67491999058528E-05 -2.04743606706778E-05 -7.77229855227739E-06  2.87341575576258E-04
  8.20779271843287E-05  1.62761998939688E-06  1.63596017583040E-06 -1.61139762643564E-06 -5.49965358673183E-07
 -2.39566947608711E-05 -2.74366562954264E-07  7.62711135692737E-07 -5.45065920030990E-06 -3.56073652327613E-05
 -2.04100078986050E-05 -3.38092757197268E-06  2.20045157823241E-04  2.02597456522884E-04 -3.31359085301597E-05
 -8.46404164858042E-06 -9.76379027019268E-06 -1.36098055718506E-06 -4.53355749627460E-04 -1.35795647858721E-04
  1.63294662878815E-05  3.03352177446164E-05 -1.36731115862926E-05 -2.09551434788278E-05  2.82674971555695E-06
 -5.32082017705363E-06 -2.35847251619273E-05 -8.94779025710587E-05  6.32609965206339E-04 -4.45205645061598E-05
 -1.20087883499256E-04  9.46551282943484E-06 -4.75562954186569E-05 -4.00729029733010E-04  4.44942417958332E-05
  7.55950523202316E-05 -3.80511916513871E-05  2.68853004913289E-05  2.41496193647354E-05
* ORBITAL    1   10
 -4.83225140079348E-04 -3.62972449688756E-03 -2.88234940212336E-02  4.22010722659616E-02 -1.18181736015045E-02
  7.97183768325896E-04  1.72225446559456E-03  1.34998635912078E-06  2.68209626922602E-05  1.85519851314083E-04
  9.01299783179468E-05  1.05036742232310E-04  3.21815533104660E-05  1.26561310560685E-03  4.39232396266812E-02
 -2.06595510366310E-02  4.54201024018108E-03  6.69934897921941E-03  1.13364609964365E-03  1.64315749464449E-04
  6.42572010442079E-05  5.59582939073313E-05  2.45470449998307E-05  6.83908224358823E-06  1.89151041305119E-03
 -3.64867259166166E-03 -3.89881233450844E-03 -2.54452379783992E-03 -1.09553958229150E-03 -6.73067402511393E-03
 -8.53734986879411E-03 -3.92926999209782E-03 -8.90471091288232E-04 -3.86588019555235E-05  2.39127642777857E-03
  2.08740605323271E-03  7.95246030681080E-04 -1.31179314919093E-03 -1.40461785607409E-03 -7.36814817526201E-04
 -4.30393815158195E-07  8.91816708896802E-07  1.07962197646827E-06 -8.62808109703873E-06 -1.46067029432571E-05
 -1.03575917973011E-05 -1.66645490880981E-06 -1.87955231354107E-06  1.36730115038562E-07  7.71002467027047E-08
 -3.20238729305240E-04 -3.05903262981302E-04 -2.96304372924958E-04 -2.70763005164611E-04  3.76010352714453E-04
  3.25180498752618E-04 -2.91762887776328E-05  3.36808501884457E-05  4.78362292760100E-05  1.54074812711150E-08
  2.58811146305506E-08 -2.40598771424145E-08 -1.41874616788311E-02  8.97627571997418E-01 -1.81501104495908E-02
 -6.38669785930697E-03  6.77704427202677E-02  1.75278478958863E-02  2.22665710351693E-03  4.85088963405675E-06
  3.05810754208799E-06  8.33841531835885E-03 -3.53796197865079E-04 -1.02320561710728E-02 -5.07604010107655E-03
  1.43385726771663E-06 -4.54515127288833E-03  2.24668028545535E-03 -1.13767171899359E-03 -3.32300006466029E-03
 -4.60092608190296E-03 -9.53633738519139E-04 -9.67038633228818E-04 -8.50195579671066E-04 -8.72620242075790E-05
  3.34612810812299E-03  2.51182524802408E-03  3.00319511899898E-04 -1.09580032959590E-04 -5.15489650036645E-05
  2.00343389855434E-04  1.58947709464620E-04  1.36959125543665E-04 -3.67491124616689E-05  1.82196453111289E-04
 -1.63461781516997E-05  4.54458856114539E-06 -2.84761589145085E-05 -9.04415431511863E-04 -7.37092884446300E-04
  5.95313200533987E-04 -2.21587071670083E-04  1.53551345282936E-04  1.08939667173936E-03 -1.18327253395377E-03
 -3.02124226886740E-04  3.90661785747623E-05 -1.31512327259631E-04 -1.73201246955214E-04
* ORBITAL    1   11
 -1.47715255914501E-04 -1.13670414853762E-03 -9.88791770646184E-03  5.17615724047444E-02 -1.19436506865186E-02
 -1.33977206488737E-03  4.07993745331070E-05 -1.55573396726933E-07 -3.23795056798379E-06  8.32406676103530E-06
  1.03712887994452E-05  2.01472163581143E-05  8.32532418445911E-06 -6.41743961825654E-04 -1.98988140533297E-02
  2.85070793786476E-02 -1.51938522009223E-03 -6.07140285544619E-03 -1.69345396145313E-03 -2.28033358344034E-05
  1.19624792216001E-05  1.11347409022619E-05  5.53273390582316E-06  1.96232079721199E-06 -7.54350456526653E-03
 -8.68053101054803E-03 -6.82622152614895E-03 -2.97405374935542E-03 -8.80704202826438E-04 -1.29549221082950E-02
 -1.56242646024566E-02 -1.20133533562203E-02 -5.05352008025105E-03 -1.44320482363398E-03 -1.83013125703069E-03
 -1.81247559244096E-03 -7.96836591356153E-04 -1.47713207991114E-03 -1.50036563156712E-03 -6.95466510493422E-04
 -3.62365753924593E-05 -7.20048265878041E-05 -5.73883118536592E-05  1.02901961900457E-05  2.04827236000063E-05
  1.63786668597216E-05  2.30462652947852E-06  3.36422032764125E-06 -7.55051648355910E-06 -1.06900628227865E-05
  1.16758421975060E-04  9.81672698487791E-05  1.87289448114004E-04  1.61872987736802E-04  2.91634166425862E-04
  2.66155663631602E-04  2.52416731118771E-05  1.89179411402892E-05  1.75694482238075E-05 -2.61692939373122E-07
 -5.54446791456649E-07  2.67075464116751E-07 -1.96061631730729E-03 -2.21319526150330E-02 -1.00954119652435E-02
 -2.50112227405231E-03  2.35136164752249E-03  3.24899031850850E-03  5.98942994928334E-04  1.31816810204345E-05
  1.08365183484002E-05  1.09465207176907E-04  1.47918257955145E-04  1.44290045092132E-05 -1.43844306181842E-04
  2.99382206494474E-06 -4.51765531777134E-05 -1.15050618588441E-04 -5.50079645728724E-02  5.83139580528260E-01
 -1.29787251765385E-01 -2.59105050546319E-02  2.34867285641893E-04  7.65169110805023E-05  2.37202563743178E-06
  3.99687936136887E-02 -2.80445132575130E-02 -1.00566303390309E-04  3.28088091768929E-05  9.51840037208530E-06
  6.01469501890641E-04 -2.35620521898163E-03  5.90447101998618E-04 -4.33377087670732E-03  3.31349132547006E-03
  2.48312405934823E-03  4.43327043393673E-03 -1.13991605795601E-03  2.00329800462606E-01 -2.21426105919750E-02
  1.37907388442761E-02  3.26605490684096E-02 -1.01841200590678E-02  2.83050588644716E-01 -3.15933309151867E-02
  1.95244523677451E-02 -2.30550060286947E-02 -1.43969220793589E-02 -4.00263287120021E-02
* ORBITAL    1   12
 -7.05538847781404E-06 -4.89323230473907E-05 -2.00667316831200E-04 -6.49430244954173E-05  3.00427074695335E-04
 -4.38732612912765E-05 -5.32437942684045E-05 -3.63508440732192E-04 -9.30252651736639E-03  1.43792897535017E-02
 -1.67548939676228E-03 -4.55405884047325E-03 -1.31487955243531E-03  8.09815723278264E-08 -2.14644885900290E-05
 -5.94980862841688E-04 -4.05891331179388E-04 -4.57317497078148E-04 -1.13640209389972E-04  1.29389472683062E-02
  6.32563169795907E-03  2.53121421007722E-03 -9.64540435214438E-06 -3.85108184928304E-04  8.12866586540744E-04
  1.22096065717532E-03  1.25874910713544E-03  7.11025892427481E-04  2.69142230366018E-04 -4.13915825088611E-04
 -7.11356565986520E-04 -7.69390965320970E-04 -4.46291288332308E-04 -1.70866483721295E-04 -2.12386134497936E-04
 -2.87066217540560E-04 -1.76850010363157E-04  2.84576338095698E-04  3.83934738807018E-04  2.36507266582349E-04
 -7.65560074486528E-04 -8.03169537921139E-04 -3.95990330380436E-04 -3.03420772464552E-03 -3.31618037191112E-03
 -1.63826928754439E-03 -5.01586271066501E-04 -4.74384035712837E-04 -1.73911834617429E-04 -1.66014426727340E-04
 -5.11689702269540E-05 -5.69137865852384E-05 -4.48913188552261E-05 -4.93735304892859E-05  5.42049488033211E-05
  5.99494599344810E-05  4.29171809343018E-06 -1.66035697274740E-06 -4.10242511813829E-06  5.09433263242719E-06
  1.73031271557348E-05  4.27161124573961E-05 -1.89211898995239E-04 -1.26443098114342E-03 -7.62247387032052E-04
 -1.74002996773517E-04 -7.96419084740031E-04 -1.48782684906490E-03 -5.60333673070966E-04  3.12588781584079E-04
  1.06031726209527E-04  9.31745714505788E-05  7.82295426718727E-05  7.29658341029951E-06  1.01776801590364E-05
  2.62596621623357E-05 -1.87774685226460E-05  2.68574957570775E-05 -3.96729688869120E-05 -5.33577092127295E-04
 -5.86151480078685E-05  2.65251175571653E-06  6.42833092471289E-01 -3.72888861402432E-02 -4.88529013209079E-03
 -1.47121003644551E-04 -1.56440472208149E-04 -3.19368155215222E-05  1.57754730272478E-02 -5.16122312672189E-03
  1.89627727746378E-02 -2.04088038226565E-03 -1.09627440659794E-02  1.16222643577447E-03 -4.62567306881921E-04
  5.72796478496388E-04  5.09273814202343E-04  1.75158217115136E-03 -4.05364867677795E-01  5.74417437230872E-02
 -1.79727128042208E-02 -3.70417004763359E-02  2.13166280503686E-02  2.87190318521137E-01 -4.03893938758329E-02
  1.26281961643232E-02  5.36819212548005E-03 -1.51485519757433E-02 -3.33322603747403E-02
* ORBITAL    1   13
  1.36794403036934E-03  9.82566172991859E-03  5.26030494682655E-02 -2.08657822430702E-01  6.24795387293699E-02
  3.06114775362839E-03 -4.09065272629261E-03  2.77410702106142E-07  2.33703753428767E-06 -3.10689034816659E-05
 -3.50075788914877E-05 -5.51271575646189E-05 -1.91605837091931E-05  2.59149857518008E-03  5.54958414759467E-02
 -9.19490220854345E-02  1.12813372920443E-02  2.66225707335757E-02  6.58081917193759E-03  9.51765768309393E-05
  1.02763576774912E-05  1.06236284363288E-05  1.74021830143694E-06 -1.10959725931752E-06  1.26116310844904E-02
  1.77857986127634E-02  1.22144787220826E-02  4.71939278409243E-03  1.23337452500203E-03  2.19709916040018E-02
  3.40736981709374E-02  2.33200731854596E-02  8.98888770633947E-03  2.42586249873309E-03  5.53437190627026E-03
  5.39482085919445E-03  2.24190517843504E-03  4.41708326426470E-03  4.28106850212345E-03  1.84810742421572E-03
 -3.78878606509344E-05 -7.49121864562122E-05 -5.50580470351562E-05  8.88536836671365E-06  1.81895832995065E-05
  1.32187547859592E-05  3.39624511222643E-06  4.74711966517622E-06 -1.07618491643232E-05 -1.42789250819677E-05
 -3.51967140547250E-04 -2.96865335024520E-04 -5.41487501518231E-04 -4.66165009585605E-04 -7.76910088090199E-04
 -7.05982260812086E-04 -6.04157920853909E-05 -4.30876100463051E-05 -3.88651377895544E-05 -3.28444197868443E-08
 -8.21644865053925E-08  1.11004577066099E-08  6.72137025460631E-03  7.02285193338195E-02  2.91427662513648E-02
  7.28034669387850E-03 -2.61276238117739E-03 -3.51991956976674E-03 -1.11233031869989E-03  7.19092672028726E-06
  6.73941990684303E-06  1.27551058627713E-03  4.46530844331677E-05  2.52307946526432E-03  1.78063920461369E-03
  2.81005602633826E-06 -3.81114400274996E-04 -1.87984866918010E-04 -1.90829859409164E-02 -2.39155517218303E-01
 -5.51278526897371E-02 -5.18720062243873E-03 -3.38326628946261E-04 -4.02895620291570E-04 -4.31678936589871E-05
  7.81725707199753E-01  2.44840270501023E-02 -4.80958965061290E-03 -5.03727734960293E-08 -1.56399885447880E-05
  5.05753793490461E-03  1.56867096374509E-03  9.59949050749401E-03  3.13077270052587E-03  1.74428587444003E-03
  1.46963422757421E-03 -8.22012029367880E-04  1.86673174307765E-04  1.27850718775618E-01 -1.50750005616917E-02
 -8.69367812072881E-04  1.77164399297270E-02  1.70739712290739E-02  1.82576240224330E-01 -2.05415658181492E-02
 -1.41099008609877E-03 -1.26536283135127E-02  2.40122030140787E-02 -2.18308455895452E-02
* ORBITAL    1   14
 -1.07177864213143E-07 -3.63705856605003E-05 -2.22411104735865E-04  4.38757847769814E-05 -2.82077316426154E-05
 -6.59303742630592E-06 -3.25119169745158E-06  7.22181788275659E-04 -8.94741882620264E-03 -4.92053167738210E-03
  1.68456822880892E-03  2.40623515071412E-03  3.71503163557782E-04 -7.11783082396633E-06 -8.25553592792279E-05
 -2.38798524907239E-05  3.51569326225550E-08  7.19602533055787E-06  2.70310475754626E-06  9.98238027867280E-01
 -9.98335192223110E-03 -1.01851790691525E-02 -5.73798159609462E-03 -1.94352650176750E-03  2.07053775401781E-04
 -1.14243173472680E-04 -4.08892750199777E-05  8.73941117413322E-06  1.20619633969862E-05 -1.20005509611566E-04
  5.94999724118100E-05  4.92603512081838E-05  1.19201545854936E-05 -2.36331641851314E-06  3.03019998518907E-05
  3.56527231805613E-05  1.88692294002520E-05 -3.90989069278891E-05 -4.56916583314706E-05 -2.42418656797504E-05
  8.17944215856307E-04  5.78786268921263E-04  2.30189010522528E-04  3.43854863938664E-03  2.65137465272204E-03
  1.12722138621825E-03 -1.31736075763294E-03 -5.65678871444966E-04  1.94764638359040E-04 -1.03440083191668E-04
  5.45814882940825E-06  4.71147124714244E-06  5.42696320988836E-06  6.75357686167761E-06 -9.34089261905348E-06
 -7.07562793647552E-06 -5.71102204390759E-07  3.32227974455676E-07  4.98266121653320E-07 -8.30133400257513E-06
 -2.53022018896828E-05 -7.50029247612862E-05  2.20251751791580E-05 -1.44272027714463E-04 -5.35133703483790E-06
 -5.20896762625798E-06  4.19347968356962E-07 -1.26304653895558E-05  2.51534441677390E-05 -1.34903998723619E-02
 -3.81504859795676E-03  4.51357073600499E-06  1.66949672613035E-06  4.15930907345656E-06  4.56597472862620E-06
  2.27709428675888E-03  7.94060517013364E-07 -8.76482819266521E-07 -2.22271756951114E-06  2.20868858454113E-05
 -1.23181155021797E-05 -3.27926078304482E-06 -2.79679826264408E-02 -1.20202786784682E-03 -6.98647250105777E-04
 -6.43411773473577E-05 -1.03045899485712E-05 -1.01409996338385E-06 -1.02749150317226E-02 -2.37150432389665E-03
 -1.31120147394557E-03  2.06671595992500E-04  7.53497378476433E-04 -1.21733276150338E-04  1.91760017455311E-04
 -2.48175966858171E-04 -3.95406559653477E-04 -1.54535692410562E-03  3.44676336359836E-02  4.70588418813842E-04
 -1.54508143595237E-04  1.33190747562696E-03 -8.63419464250423E-04 -2.43476797093523E-02 -3.16115551609603E-04
  1.01953364786828E-04 -4.56736131310672E-04  5.98759729995743E-04  1.34981018286804E-03
* ORBITAL    1   15
 -7.60042467716381E-05 -6.65308730568396E-04  2.57589934172477E-02  7.22762119040188E-02 -1.60836097716041E-02
  1.64280989805846E-03  2.18256212281757E-03  7.96742504445718E-06 -2.07031615833532E-04 -2.49959676803949E-04
  1.37579920178258E-06  3.16532767788822E-05  9.72994660275012E-06 -3.18862556853839E-04  2.99408040803096E-05
  1.47413189024296E-02  1.70159295869319E-03  1.95164436373801E-04 -4.78408671706522E-05  0.00000000000000E+00
 -8.25238826699721E-05 -3.47103204724397E-05 -1.40702895663059E-05 -3.10031822144107E-07  9.97777375960697E-01
 -1.58650625730591E-02 -1.33301113505515E-02 -6.69948540631461E-03 -2.19530372829518E-03 -1.37206775525845E-02
 -7.17033160767452E-03 -5.41248442504923E-03 -2.26092580355816E-03 -7.76587635057042E-04 -3.27191334850056E-04
 -4.25102042795952E-04 -1.96469295303809E-04 -2.26076803854469E-03 -1.70125647624835E-03 -7.51297645362803E-04
  2.28539913369480E-05  3.33959893080131E-05  2.03496479094938E-05  2.88789487456862E-05  3.12938296250028E-05
  1.54830621896595E-05  4.02105167389543E-06  3.19619953217532E-06  5.84488393989305E-06  3.78853290781865E-06
  6.43010882563613E-04 -5.94586140689813E-05 -7.14473346761288E-04 -2.93730660889811E-04 -3.15298774227492E-05
 -6.89482486390500E-05  5.30254484780850E-06  3.39885882418526E-05  5.23027778887083E-05  2.70932077954386E-07
 -1.93438570438094E-07 -1.75021675741419E-07 -5.06435961344893E-04 -7.19264535282204E-03 -4.37489204385042E-03
 -1.33760224305929E-03 -5.16656764603075E-02 -4.98779941798408E-03 -5.39055108587835E-04 -6.02441428754640E-06
 -2.30610153879260E-06  1.61055706365457E-03 -2.58498967615272E-04 -1.86471858151388E-03 -1.14206746214708E-03
 -7.02888269969434E-08 -1.59090494839444E-03 -1.07789800037546E-03  1.08105323436660E-03  1.02952673678611E-02
  1.61709229233211E-03  5.74821746270920E-05 -2.20591004493997E-03  6.32600940211690E-04  8.91631006537208E-05
 -6.03850873659818E-03 -4.50569874110331E-03 -8.43786201610479E-04  6.16445366104478E-05  6.91803231868434E-05
  3.92338931673243E-03  1.07473219379471E-03  2.69733314862483E-03  3.05925735445048E-04 -1.05647290549046E-04
 -6.82596562372619E-04  8.74921019519688E-05  1.60071474620219E-05  1.16639351905615E-03 -1.93666568130703E-03
  1.60972395868449E-04  5.18980780706546E-05 -7.55311288821917E-04 -1.75808180969703E-03 -3.06837322925725E-03
  9.52418544894860E-04  1.21469297324633E-04 -1.10967002365535E-03  5.98237182059265E-04
* ORBITAL    1   16
 -1.56963385296144E-05 -1.12806820571602E-03  6.02081366412431E-02  1.72457148587809E-01 -3.98670753996906E-02
  3.06614163240032E-03  4.33320920917133E-03 -4.26977753326235E-06  3.40034423136284E-05  9.76876141737182E-05
 -1.88307211385336E-05 -3.85802643012016E-05 -1.24530072595319E-05 -1.75757360319787E-04 -3.36119259867548E-03
  1.60481036498375E-02  2.18297320753387E-03  1.33444294841606E-03  4.94951154435480E-04  0.00000000000000E+00
  1.07068770157147E-04  7.27999679043831E-05 -1.13615897763951E-06 -6.52403457011928E-06  0.00000000000000E+00
 -8.85525408574094E-03 -7.09791720977008E-03 -2.99739497276203E-03 -9.63600334972874E-04  9.80937207766228E-01
 -2.04396621584353E-02 -2.10136650024032E-02 -1.12006959034244E-02 -3.77952331541421E-03 -2.90019098639163E-03
 -2.16547408243691E-03 -9.14308772725031E-04 -8.39121356978791E-04 -7.01349848606332E-04 -2.95334546880044E-04
  2.56814278310490E-05  4.09533402025128E-05  2.78360230564625E-05 -2.72948151955246E-05 -3.23282667166513E-05
 -1.88167063318742E-05 -9.96527027185674E-07 -3.66230546980924E-06  4.40075021205778E-06  3.36775446498743E-06
 -3.00902554427615E-04 -1.09151610481380E-04  2.20516633205479E-04 -1.10663816140391E-04 -1.27447429809534E-03
 -5.18363550323508E-04  6.89505434466805E-05  2.57368271153577E-05  7.54858160768985E-06 -1.34175349730173E-07
  1.14039671660732E-07  1.40729685083806E-07  1.45603016254638E-03  2.02327772584218E-02 -8.71472571737637E-04
 -4.47563786305873E-04 -3.53476121766165E-02 -1.32797925019065E-03  5.96455855675943E-04 -7.26564388840800E-06
 -3.58999077398270E-06  3.47513899904401E-03  2.58629295323260E-04  8.17120062393286E-03  1.39551943157872E-03
  4.12909907947330E-07 -1.34064016488181E-03 -1.84764281049750E-03  6.56221359301777E-04  4.53345447600558E-03
 -1.90827660107266E-03 -7.23000006042652E-04  1.40755892610430E-03 -2.30049852767120E-04 -4.14340143458171E-05
  3.87276928561367E-03 -4.64936596785881E-03 -1.32972934965244E-03 -2.65222670674939E-05 -3.41944043063239E-05
  2.93085381051735E-03  3.99531186914788E-04  7.57832762366691E-03  1.68722409835239E-03 -8.25109085550036E-04
 -2.55603275240346E-04  8.63053947801211E-05 -4.25437692948003E-05 -4.92262056262926E-05 -3.52197702931698E-03
  1.08080874460232E-03 -6.32877917820235E-04 -1.15092911008218E-03  1.43313570681846E-03 -4.70903506666916E-03
  1.30999285345634E-03  3.71417894274861E-04 -1.55345028046404E-03  4.65409685307000E-04
* ORBITAL    1   17
 -2.39911828734857E-05 -1.38330297271896E-04  6.82128635301192E-03 -3.16970720525033E-02  1.22909759298033E-03
  6.18829988898989E-04  7.23756207844743E-04 -1.87764622071015E-07 -1.48721001824426E-05 -9.90931543339258E-05
 -6.11619090566599E-05 -8.35091508476342E-05 -2.77984239803791E-05 -6.00337617975953E-04 -1.57654551976687E-02
  1.37275028635047E-02 -2.05074280823903E-03 -3.60443956166259E-03 -5.39131263666747E-04  0.00000000000000E+00
 -3.36654052188063E-05 -3.49553330487341E-05 -2.28819303756071E-05 -7.80346539742081E-06  0.00000000000000E+00
  1.02851541451279E-02  4.53723114449889E-03  8.69349597153393E-04 -3.83971726006944E-05  0.00000000000000E+00
  1.03995373893920E-02  4.94580106144668E-03  9.61341554444599E-04 -4.30256751746041E-05 -3.44043183849764E-03
 -3.33432527008914E-03 -1.43470789660278E-03 -5.57375461251193E-03 -5.35072381199697E-03 -2.35231594603463E-03
 -5.05063162335393E-07 -9.64022707309070E-07 -8.47092121487490E-07  3.94752052357226E-06  6.00796057640348E-06
  4.17034042192118E-06  6.62900589734083E-07  8.57737119792419E-07 -1.11843344469719E-07 -1.38410630659626E-07
 -5.97614672088530E-04 -5.24241050326339E-04 -8.69848110158822E-04 -7.82417731363407E-04 -6.74764640557727E-04
 -6.18125629715385E-04  7.58457739898693E-05  8.66838674848180E-05  7.16114638237827E-05  1.23929823137924E-08
 -9.75688823898737E-10  8.27558360513547E-09  3.15838814409722E-02  1.68927225263013E-01  7.47335346844809E-02
  1.82363995448422E-02  8.96758996281577E-01 -7.25063666834796E-02 -1.89459032076152E-02  6.35804431438301E-06
  2.42147761130397E-06 -6.09743963608606E-02 -1.09281551057401E-02 -8.82607419048615E-05 -1.21841388941399E-03
 -2.16055814386327E-06  1.05683850290948E-02 -6.68651823428763E-03  1.88574238994294E-04 -2.54552442955649E-04
  1.92547609360551E-03  5.09325642545198E-04  3.69894083845272E-04  3.22809899017803E-04  1.61233907140324E-05
  4.30533341616152E-03 -1.91532097493353E-03 -3.42547162433671E-04  4.64586498242838E-05  2.05831337225704E-05
 -3.52705592357351E-04 -1.95875565559303E-04 -6.79128192578852E-04 -3.38387546392964E-04  2.47297500206648E-05
  4.42864208382853E-05 -4.73334557468318E-05  2.58943778414930E-05  2.88356298032144E-03  1.03300614546521E-03
 -3.02623466430689E-04  3.59849211229034E-04  1.32988518933831E-04  3.27947399462401E-03  1.95038424837811E-03
  1.25073095449248E-04 -1.77512524704262E-04  3.42534808699857E-04 -2.51245209052270E-04
* ORBITAL    1   18
  6.37849501676681E-07  4.02111033344328E-06  2.14151994048656E-06 -4.75153035959151E-04 -5.49076615735253E-05
  9.46446239413636E-06  2.82774385970600E-05  6.95720438003426E-05  2.54989240234446E-03 -2.77217622413411E-02
  2.03942200878815E-02  1.27371232090181E-02  1.22412321926019E-03  1.73519069960404E-06  4.29434733096508E-05
  2.80468503989553E-04  2.12624558313875E-04  1.78367683196642E-04  2.83434226452629E-05 -6.43343760796585E-04
  9.75455208465234E-01 -1.50627133034431E-01 -5.06434496387131E-02 -3.17781242076251E-02  5.25562265417226E-04
  1.48681039119043E-03 -8.65767744215651E-04 -4.12263822329804E-04 -2.10739832790450E-04 -2.44746994016059E-04
 -7.58580175161414E-04  3.80982385369370E-04  3.78866044380790E-04  1.45081880866976E-04  1.12949553368164E-04
  7.14077086059951E-05  4.11982003414669E-05 -1.57742430832148E-04 -1.57497943233138E-04 -7.98148294769991E-05
  4.30514263110859E-03  2.41992684409887E-03  6.63857541301473E-04  2.09622687514196E-02  1.43906604097198E-02
  4.66440437463544E-03  5.16194071086723E-03  2.77513076262207E-03 -6.52370228902301E-04  3.70251034338533E-04
 -6.30333805455112E-05  2.94695794525487E-05 -7.19454786936866E-05  4.86737019601771E-05 -1.47920287409358E-06
 -9.17108941312882E-07 -5.44150041018339E-06 -2.05978097260683E-07  1.73773000496412E-06  3.52972695679699E-05
  5.99090958384911E-05 -2.12945406021755E-04  9.55505643645252E-05  6.27729102443962E-04  5.23822599738113E-04
  9.17567090755715E-05  1.77260032769094E-04  6.41992475259274E-04  2.09758293008178E-04 -3.74318401947770E-02
 -9.80363172796626E-03 -1.19747601145274E-04 -7.30813314968898E-05 -1.44450881000948E-04 -6.31142362105347E-05
  5.56223390264864E-03  1.26266193481488E-05 -1.75197736291346E-05 -4.91515891061652E-05 -2.48238589795491E-04
 -2.12625014138804E-04 -4.64428778728686E-05 -4.04722144821899E-02 -1.36175698111040E-03  2.03257398634786E-04
 -1.38893657380271E-04 -3.33461180533180E-05  6.24333147091249E-07 -2.38931914389598E-02 -5.21653794797604E-03
 -2.78340918515398E-03  2.22749775454753E-04  1.56352005412904E-03 -1.62180315700669E-04  1.98213811804946E-04
 -2.66211791427667E-04 -7.19576182460565E-04 -2.84499520880235E-03  6.28223740698189E-02 -5.53144967627995E-03
 -2.30875462943285E-03  1.37818823309704E-03  8.53013044978106E-04 -4.41521172512601E-02  3.94291903274597E-03
  1.55210674457212E-03 -1.17686851557075E-03 -6.66944958752307E-04  1.77254804372688E-03
* ORBITAL    1   19
  8.50089431874493E-05  6.99298941534228E-04  3.60905959722386E-03  1.94283691283310E-01 -3.47755438574833E-02
  4.43988889458139E-03  4.37718779668036E-03  1.27646029644107E-05  2.55411667170706E-04 -6.55060104884482E-05
 -2.22450333324458E-04 -8.29441439172104E-04 -4.52040763695548E-04  1.68970296865529E-04  4.20826503255712E-03
  2.99131521212992E-02  1.25410695659114E-02  1.14688406126210E-02  3.15012271562771E-03  9.24925386470313E-04
  0.00000000000000E+00  2.21227226671486E-04  3.49015731415513E-05 -3.08506527377143E-05  6.62638858596693E-04
  9.65021786795040E-01 -1.57900713639584E-01 -5.12943424609276E-02 -3.00260179378891E-02 -2.47269860353399E-02
 -7.92006301155009E-02 -1.55428601042514E-03 -8.88332529281740E-03 -3.17717951109846E-03 -1.37803653966962E-04
 -2.45873457348261E-04 -4.55844274721509E-04 -1.88835123595104E-02 -1.16224176944001E-02 -3.33651762554521E-03
  6.65111419413103E-05  3.18012494810169E-05  4.02090881275884E-05 -6.38796653307157E-05 -1.44165785640495E-04
 -1.17623622752909E-04 -3.37580391500047E-05  2.76810341078967E-05 -1.87073451075333E-06  5.93887884899421E-06
 -7.79143821611721E-05  1.32350724505922E-03  3.16270008321961E-03  2.05143587211077E-03 -5.50136979327180E-04
 -4.92649185423484E-04 -9.14709167253174E-06  1.29380108275542E-04 -8.06452360167130E-06 -2.37025610479866E-08
  4.67303992275110E-07  1.68053587800502E-09 -4.53529551609818E-04 -2.33366718499763E-02 -1.20729262772128E-02
 -5.25087181001760E-03 -1.07795701601996E-01  1.65053045023129E-02  2.74488548373341E-03 -7.35308619701620E-06
 -1.54826548434897E-05 -5.45350220655107E-04 -3.17504839799626E-03 -5.97025445725139E-03 -1.27956887942923E-03
  9.72441480772570E-06 -2.84202982726355E-03 -2.44190436647646E-03  3.39782740640901E-03  6.01074178093275E-03
  4.75340707218406E-03 -4.57837183591173E-04 -1.53920559274837E-02 -8.41398899086554E-03 -1.27590475292232E-03
  2.05186603689061E-02 -5.43398805243946E-03 -1.75094424209957E-03 -9.03839181858826E-04 -4.04187204134354E-04
  6.79427778700946E-03  1.11307906839896E-03  7.83446090372405E-03  1.77772866448750E-03  6.75331569644807E-04
 -1.24890658802304E-03  2.60912462982561E-04 -4.52867056092388E-04 -2.41430085836357E-02 -1.59303721695405E-02
  4.01766473871707E-03 -2.76191797474237E-03  1.59403651423868E-03 -2.63373806471778E-03 -9.96058021593084E-03
  1.53970860295760E-03 -2.74780729078255E-04 -2.49082356708549E-03  2.34535430725295E-03
* ORBITAL    1   20
 -2.73314841041894E-04 -1.93869946077909E-03 -9.00888308565934E-03  3.68714151522223E-01 -7.21594037820100E-02
  9.83281686765620E-03  8.88108662509644E-03 -8.24202953271897E-06 -1.60700942047751E-04 -2.26885287952695E-04
  9.19271272971066E-05  3.82808036715281E-04  2.13793916545266E-04  5.55479802854704E-04  1.12308330587850E-02
  4.59115038471369E-02  7.87219801833241E-03  3.16238621764624E-03  8.00189170266952E-04 -5.16458507067127E-04
  0.00000000000000E+00 -5.47874467890416E-04 -1.29613432443252E-04  2.21241725110283E-06 -2.11363034145705E-02
  0.00000000000000E+00 -3.26787080693036E-03 -8.77607357639188E-03 -4.12778324030270E-03 -6.01498416089883E-02
  8.94986872109924E-01 -1.48276730851852E-01 -5.58218960748750E-02 -3.24657029378956E-02 -1.78792553751986E-02
 -1.17053928885476E-02 -3.50378539436995E-03 -6.12493710387343E-03 -3.93490010659665E-03 -1.50654738725941E-03
  7.45723980253198E-05  1.30684943375526E-04  1.02870899519011E-04  1.22531195944294E-04  5.19689031166394E-05
  3.72899651333538E-05 -1.45833771606463E-05 -5.92128086690975E-05  2.13211990741836E-05 -2.13634485862632E-05
  2.84192621738869E-04  1.09195592789216E-04 -1.13941174663302E-03  1.70841092578053E-04  5.00974769999312E-03
  2.47099360883878E-03  1.73016555399428E-04 -4.17162483032093E-05 -4.30398497588467E-05  2.66810603206390E-07
  1.72611654904411E-06 -5.14245942994120E-06  6.68163862479227E-03  3.07660200100378E-02  1.73051067053787E-02
  3.59407593929242E-03 -8.76410814245129E-02 -1.74158601703860E-02 -6.68578738381203E-03  7.63351101112089E-05
  3.28798436108243E-05  5.86572180733175E-03  6.29845365773743E-05  1.53599831698111E-02  6.20101305193007E-04
 -3.52872038073214E-05 -2.70383852094552E-03 -3.46803100316098E-03  4.59314509423284E-03 -8.18435010126831E-03
  8.33111529986652E-03  2.57293613215881E-04  8.88817552435561E-03  5.22898570444123E-03  7.66977428604658E-04
  5.33840871981153E-02 -1.49081692533945E-02 -3.83013107690559E-03  5.79683857991123E-04  2.56007228607180E-04
  6.88232696971673E-03  1.13717257787531E-03  1.39084312833206E-02  2.14265243113529E-03 -6.05090227629344E-04
  5.28658306774653E-04  1.84311935783730E-04  1.92819472295605E-04  5.20077685592550E-03 -9.13434563530141E-03
  1.01775913919463E-03 -1.22295971270773E-03 -2.44278784223970E-03 -1.13077830396308E-02 -1.92468253682312E-02
  4.58110481546284E-03  2.15794061199708E-03 -6.98920083145483E-04  2.42503153238352E-03
* ORBITAL    1   21
 -1.55883198907657E-05 -1.13693399310687E-04 -6.52588910144927E-04 -4.04995972426396E-03 -3.61179685648701E-04
  3.62438877244118E-04  3.60951320081927E-04 -7.88238312022675E-07  4.18007408053850E-04  8.61705664633061E-01
  3.13953066188259E-01  2.89294284668135E-01  6.65579221633048E-02  1.21824105467782E-05  2.95481113628684E-04
  4.23086144527228E-03  1.89936559082188E-03  1.76953539378591E-03  3.75074423063490E-04 -2.12848018619571E-03
  8.93038305303797E-03  8.12207760828610E-03  4.76716319857559E-03  1.87662411442342E-03 -7.38673469856380E-04
 -1.86436415236598E-03 -2.70304878518354E-03 -1.74565141026974E-03 -7.07436795838957E-04  8.05559619667739E-04
  1.88149598804316E-03  2.39880413897046E-03  1.41855497854423E-03  5.38801259588212E-04  2.30406117220870E-04
  3.09834905448489E-04  1.88301156712904E-04 -2.92724163291495E-04 -4.34307662766991E-04 -2.76914727653650E-04
  6.79956708974837E-04  7.74832118012210E-04  3.30259378904795E-04 -1.28890200654937E-04 -1.89534303104200E-03
 -1.45312823270928E-03  2.35707813985474E-04  2.22827012958462E-04 -5.81748850399524E-05 -6.18246606802614E-05
  5.05170918533474E-05  5.79182896613919E-05  5.47566288138990E-05  6.36505762094085E-05 -6.72899705815122E-05
 -7.78097341908884E-05 -3.25585386462087E-06  7.88796860294055E-07  2.27259200088442E-06 -2.86578443206406E-07
 -2.84485281723747E-07  2.23750802588556E-05  7.28056056440653E-04  5.03928863875199E-03  3.25200483532346E-03
  7.31103858056538E-04  5.69977328334210E-04  2.59486323690358E-03  9.61837606537043E-04  1.53457932386215E-02
  1.97993263972419E-03 -8.46347480146444E-05 -1.31739021762132E-04 -4.22040910874567E-04 -2.65825685562949E-04
 -1.13271301733665E-03  1.10755457659168E-05 -2.24458330664635E-05 -5.83419450496436E-04 -5.11020281402892E-03
 -1.94272738880256E-03 -3.65632142536912E-04 -9.18366573748906E-02  1.98282568781051E-02 -8.94741094841134E-03
 -1.05337055644197E-03 -3.93156235188734E-04 -6.51568907926549E-05  2.37427398114399E-03  8.48967994840806E-03
  1.68261567062064E-02  1.16303280265801E-02 -9.80385070979025E-03 -6.79954871951402E-03 -2.99931054580276E-03
  3.91529680265715E-03  3.50041225537211E-04  1.34805632287657E-03 -1.30724597123718E-01 -5.51552004490142E-01
 -2.07308905466698E-01  3.68232759325386E-02 -1.75567919422172E-03  9.72845662665938E-02  3.95064418726277E-01
  1.47659383633136E-01  1.27389568212760E-02  1.21679433483202E-03  2.31178705491066E-02
* ORBITAL    1   22
 -2.84657674167289E-03 -2.01549547925726E-02 -9.65860242326693E-02 -3.00586283586416E-01  2.92886054408368E-01
  7.41533433906304E-02  5.32940557504353E-02 -1.35930773267840E-06 -2.93882709950619E-05 -7.24558007736602E-03
 -2.70832213246209E-03 -2.54549892708918E-03 -5.96714772723183E-04  7.67021816895615E-05  2.87741981442511E-03
  1.12931064848540E-01  4.27766298150122E-02  3.86167182665337E-02  8.59694834104002E-03  7.87761009295733E-05
  1.14170694800117E-04  4.27642313297233E-05 -6.16871623424181E-06 -1.02818257975411E-05 -9.16434544620309E-03
 -2.63149309423184E-02 -1.08176199813176E-02 -2.60999972699190E-03 -3.61701711717662E-04 -1.87206886713777E-02
 -5.59555318533147E-02 -3.17432584938042E-02 -1.31361013887728E-02 -4.19925039631729E-03  3.97306771804665E-04
 -6.24837305470617E-04 -7.23819722825631E-04  1.30702549184612E-03  8.60989027559842E-04  1.68183627789195E-04
  1.27720620919665E-04  2.00496421147241E-04  1.38797961835256E-04 -2.90254301682329E-05 -3.55039416077767E-05
 -2.45860701426267E-05 -4.98936376042395E-06 -5.75072310071462E-06  1.19571735953230E-05  1.37404432762856E-05
  1.10864779602194E-05  2.25077044403221E-05 -3.60317151598286E-05 -2.56541631168546E-05 -4.33033093554900E-04
 -4.48762032253593E-04  4.81588317423095E-06 -1.60235548725697E-05 -1.90850193014953E-05 -1.41270809342403E-07
 -3.90151982716762E-07 -5.04359827345442E-08  5.83974064428412E-03  5.28451347918158E-02  2.63788187772861E-02
  4.84558610053020E-03 -3.09770253639476E-02 -2.72238937480949E-02 -4.19911694749228E-03 -1.54327452672529E-04
 -3.21092902013023E-05  1.01226511357120E-03 -1.24028538420509E-03 -8.45857702291975E-03 -7.04888961171187E-03
  1.12413251422640E-05  5.15456556902955E-04  1.12496893751945E-03 -4.24445673643395E-02 -4.30792427770949E-01
 -1.28576388735314E-01 -2.63510103629320E-02 -1.03049057973764E-03 -9.72141597432406E-04 -9.62148366209187E-05
 -1.28445768161701E-01 -2.94748819067115E-02 -7.20937349396594E-03 -3.34404960613583E-05 -8.42906696620946E-05
  2.89437488516296E-03  2.38289270768444E-04  5.37117323491769E-03  8.61055757069689E-04  2.36081403537877E-03
  1.85247626488991E-03  3.01087455050588E-03 -8.01687835368012E-04  1.91582488367535E-01  2.77277889213385E-01
  8.49892281452982E-02 -2.67298306029143E-02  7.41693319291665E-03  2.77880048403128E-01  3.92907776472828E-01
  1.18986333384870E-01  1.85379316315293E-02  1.03879959908946E-02  3.27068167974969E-02
* ORBITAL    1   23
 -2.18887409075651E-03 -1.55908672587515E-02 -7.99767520613111E-02 -7.96912125941979E-01 -1.14445741483541E+00
 -2.10933510362585E-01 -1.16178941780691E-01  1.16684824077079E-06  2.78080524558942E-05  4.30599977276072E-03
  1.61311082273405E-03  1.54853282519918E-03  3.73629742377446E-04 -1.94067650450925E-03 -3.34046209766886E-02
 -1.45194805953841E-01 -5.75964267991494E-02 -4.99443342272298E-02 -9.89122042178374E-03 -4.27205276885001E-04
 -8.80431081619116E-04 -5.25071455903095E-04 -1.59410604506783E-04 -2.43341896375479E-05  2.35485920985355E-03
  9.13499920144107E-03  8.83921798491720E-03  4.95422844299959E-03  1.85293024033971E-03  3.19635656135811E-02
  8.43136737779473E-02  6.52990033573997E-02  3.17720385383365E-02  1.08428476752354E-02  4.00544912280081E-03
  4.93330090343218E-03  2.66680156610734E-03  7.50381554262107E-04  1.35567917563458E-03  9.14883581737331E-04
  1.97622537145938E-05  1.13680421267559E-05 -1.64301149034676E-06 -2.23728865975519E-05 -4.11016014919576E-06
  8.82781905405241E-06  7.11745477025605E-07  2.79888100535801E-06 -1.39072578216121E-06 -2.53193499331039E-06
 -1.75649074991044E-04 -1.70981568855340E-04 -1.87566122955758E-04 -1.73438474423693E-04  3.54728696438106E-04
  3.76125859801741E-04 -1.83429675736994E-05  2.16438620881863E-05  2.59517456268842E-05  7.18382432031771E-08
  1.55777694448059E-07  3.29756089750592E-07  2.63832946314984E-02  2.14445087747641E-01  9.43624294052266E-02
  2.36583122242256E-02  1.16855204128580E-01  6.80237845788292E-02  1.21518306533115E-02  1.85262718424830E-04
  5.83561244262409E-05 -1.60323765188918E-03  1.16654811108619E-03  7.78559981116933E-03  1.01130037868169E-02
 -1.25197721735861E-05 -1.28556299528048E-04 -7.73857272578067E-04 -2.74241616714673E-02 -2.69871315405297E-01
 -6.92731484363137E-02 -1.14705236016556E-02  1.24466492488759E-02  7.48926358462080E-03  1.08223917250462E-03
 -8.74964498086654E-02 -4.81787544771657E-02 -1.23485745428634E-02  4.07341725261989E-04  2.99440282727585E-04
  1.56983141581399E-03  2.22327590050597E-03  4.31626915732140E-03  4.14755935347736E-03 -2.49708503545508E-04
  5.48661368280186E-05  1.87534583699008E-03 -3.41210366966838E-04  3.65631366624332E-01  4.79914830672150E-01
  1.19780938709532E-01 -1.27016722746690E-02  3.48303164452693E-03  4.61813552639118E-01  6.33105153717933E-01
  1.64058423134152E-01  9.82117129690607E-03  6.37196670382815E-03  1.48786178221010E-02
* ORBITAL    1   24
 -5.27543032156901E-05 -3.75711580411278E-04 -1.80631521439268E-03  2.45577290124924E-03  2.25742343000290E-02
  4.90056452738135E-03  2.97323481982601E-03  1.54130156525879E-03  2.95855292203067E-02  8.65745918414505E-01
  3.20810826331591E-01  2.91511470213240E-01  6.45837421122274E-02  1.46804181116092E-04  2.66480757115165E-03
  1.90875461129846E-02  6.99114490022574E-03  5.79800473622152E-03  1.11501785373054E-03  1.11892624988969E-02
  3.76731665802095E-02  4.05149134794340E-02  2.29835540635095E-02  8.54967034960175E-03  1.00120035193677E-02
  2.32504308390433E-02  1.43815448464156E-02  5.09946734010695E-03  1.18716496081545E-03 -3.01102406516340E-03
 -7.60494866669886E-03 -3.79305483604309E-03 -1.16192250320207E-03 -2.22636330018597E-04 -1.97026414081601E-04
 -5.54824193491265E-04 -4.25867615489853E-04 -2.17164212421433E-04 -1.95985673791474E-05  1.04922152253286E-04
 -1.55409608704491E-04 -1.92143524500406E-04 -1.80915149346936E-04 -2.53635047077381E-03 -4.04796799921517E-03
 -2.44368300504681E-03 -3.38690575787146E-05 -1.92172107390057E-05 -8.77482408005431E-05 -7.25839828011242E-05
 -8.51892129655999E-05 -1.06617530151556E-04 -7.52213983715155E-05 -9.90485472698341E-05  4.64284577493757E-05
  6.97350953487356E-05  5.50182726521584E-06 -1.08669379461984E-06 -4.49012014729954E-06  9.55450286073413E-07
  3.39239445758024E-06  2.32478069942764E-05  1.16387518563740E-03  1.08000076249113E-02  6.24618280232760E-03
  1.50066461046662E-03 -6.31008376112294E-03 -1.09740403720264E-02 -3.77386279505869E-03  1.61939052297955E-02
  4.42429779492706E-03  5.08284048301551E-05  1.52998335647712E-04 -2.24703398451177E-03 -1.36183833932723E-03
 -1.14198180887995E-03 -2.15191309914082E-04  1.42387175472571E-04  4.78587852747620E-05  9.84723651625306E-04
  7.38093048130631E-06  1.56187892772738E-05  7.57773776581085E-02 -1.96542047141190E-02  2.29568857308098E-02
  6.19784009308950E-05 -5.41968066351568E-04  2.14740167811097E-05 -5.73337213097718E-02 -2.28308772645554E-02
 -5.72758019712067E-02 -2.77024545864119E-02  3.28157490304098E-02  1.57097759856764E-02  6.55690439257410E-03
 -8.37193956035201E-03 -8.39136336049083E-04 -2.93449336887604E-03  1.34569269157594E+00  2.10676458882516E+00
  6.25332148219703E-01 -5.86561281754600E-02  3.51223495359291E-02 -9.61685925096629E-01 -1.50729575479232E+00
 -4.47464999824665E-01 -1.84664339849969E-02 -2.52875930945300E-02 -3.77059279158263E-02
* ORBITAL    1   25
 -5.87864980824854E-03 -4.13903499530370E-02 -1.93825292285312E-01 -1.03583058407533E+00 -8.71092075885238E-01
 -1.36162198272991E-01 -5.37515012035851E-02  1.18593875041356E-04  2.21330556084657E-03  2.84886902765897E-02
  1.01898674368041E-02  8.42907567907969E-03  1.57858994808611E-03 -1.16000485594302E-02 -2.24876492645561E-01
 -2.17916911453017E+00 -9.61982423260893E-01 -9.16265115396878E-01 -2.02264622288932E-01  3.40349158557063E-03
  7.79927651056120E-03  6.15320051603675E-03  2.71151071818220E-03  8.08404604864390E-04  1.26140148969880E-02
  2.33558011949795E-02  1.40386870210602E-02  5.73020849897247E-03  1.66519691575223E-03 -4.33786666616511E-02
 -1.05221437119264E-01 -6.76366340815706E-02 -2.26781626886644E-02 -4.69520952598817E-03  7.94700845860391E-03
  1.94842521014384E-02  1.40957960653229E-02  6.40138364829691E-03  1.31318901048376E-02  9.18653517922422E-03
 -4.98510453226244E-04 -6.73935298226374E-04 -4.02407818988440E-04  8.50664142528844E-05 -4.60410953221928E-05
 -8.07365412044435E-05  1.55441497955257E-05  7.83001144177012E-06 -5.92319205191835E-05 -6.14675588498285E-05
 -4.02393523130152E-04 -5.79418780620499E-04 -3.65488593587051E-04 -5.75238764283776E-04  6.17870062231541E-04
  7.20211812416078E-04 -7.85393131711836E-05 -1.79233384249987E-05  1.69959891693036E-06  1.00920354759642E-06
  2.23599260254928E-06 -2.45255288354678E-06 -1.56877161356248E-01 -1.21249603875118E+00 -6.56250749384607E-01
 -1.50193228557341E-01  4.89807728733851E-03  1.13223553939502E-01  2.84945163131293E-02 -2.46768632364997E-05
 -2.12511876915632E-05  6.47577760005652E-03  9.39470748516986E-03  3.24760430502553E-02  1.67564559354269E-02
  1.10316034666179E-05  1.68146874035452E-03  2.92325817719543E-04  2.96897729901591E-01  1.98460708003056E+00
  9.80756586773632E-01  1.32803945493313E-01 -7.88507771307238E-02 -5.53002493356354E-02 -4.61266647701819E-03
 -8.64204419830405E-02 -2.26224487368168E-02 -1.08658669962183E-02 -8.25705516452665E-03 -4.45547295046798E-03
  7.25993603437086E-04  2.05404419016330E-03  8.52615921545095E-03  8.27973019113083E-03  1.08180592685629E-02
  5.21161356449459E-03  2.77900908878379E-02 -8.32471855761607E-03 -3.50459988454585E-01  5.15278534643782E-01
  3.78022079460632E-01 -5.28111485037157E-02  4.74084701013183E-02 -3.44119264405824E-01  6.45399058803159E-01
  4.41837629219715E-01  2.60476049530488E-02  5.34911755843574E-02  5.39987307961228E-02
* ORBITAL    1   26
 -5.83208517145596E-03 -4.16824357656876E-02 -2.10671371288964E-01 -8.19296478140912E-01  1.12289188842197E-01
  1.49714552352230E-01  1.41327892906931E-01 -8.87401518136697E-04 -1.65334470323978E-02 -1.65432817240031E-01
 -6.24515287883531E-02 -5.24298321717206E-02 -9.67208211532685E-03  4.88311424866147E-03  9.70302819656493E-02
  9.19387498563627E-01  3.84951326111092E-01  3.55130191559780E-01  7.70022636041194E-02 -2.82630147958252E-02
 -6.47281735111597E-02 -5.38013663539110E-02 -2.50688045355913E-02 -7.95714535083100E-03  8.34010154655722E-02
  1.81909539234851E-01  1.31318180488758E-01  4.88200237282367E-02  1.14922586104213E-02  1.74096294481021E-01
  3.85448799453470E-01  3.30168534859941E-01  1.48081117068863E-01  4.45305615786501E-02 -5.87410657081784E-03
 -1.15749904774529E-02 -7.46335083391794E-03 -9.46246606172653E-03 -1.35875595587440E-02 -8.26779208272576E-03
 -1.70808887322070E-03 -1.93010987284052E-03 -1.00850970545018E-03 -1.07170507398367E-03 -2.57753100958448E-04
  2.82558755597271E-04 -4.24127537658869E-05  1.92539967319832E-05 -1.43319767439005E-04 -1.18556156153117E-04
  1.88196671553850E-04  2.38245277246980E-04 -1.96643669232676E-04 -2.16609680950855E-04 -2.53580457152258E-03
 -3.06199944566763E-03  5.66693519584542E-05 -3.33319245915736E-05 -5.87029188721785E-05  3.94368447392682E-06
  1.31662139603250E-05  1.97964754477555E-05  1.37380083218535E-01  1.05028638626762E+00  6.02215377313291E-01
  1.33753052838788E-01 -1.20571223886248E-01 -2.72579985452704E-01 -6.81867691376378E-02  1.33489767334879E-03
  6.98528370922938E-05 -1.96204574791938E-02 -1.36492470900329E-02 -8.02895646173988E-02 -5.05249065271173E-02
 -2.25315860539453E-04  1.56894485612425E-03  6.62573709908642E-03  4.43046631121795E-01  2.86939321170921E+00
  1.33303355842759E+00  1.52749481499183E-01  7.23040893695471E-01  4.56386300727400E-01  2.70816272956316E-02
  5.70780894392057E-01  2.24370746519421E-01 -2.05797780104117E-02  6.34307020369046E-02  3.53663603051208E-02
  7.21761332861499E-02  4.21588077377055E-02  6.15143176965887E-03 -1.35649187825325E-03  1.84086497722872E-02
  3.31641358698832E-02  4.04798434197478E-02 -2.65036772288072E-03 -6.47001228008994E-01 -4.87013416228954E-01
  7.62669513647179E-03 -2.62854804141796E-02  5.28158036055977E-03 -2.52336715828392E+00 -1.98856056135164E-01
  7.96681762544683E-01  1.08273052829975E-01  7.93457030875481E-02  1.22467758248900E-01
* ORBITAL    1   27
  3.86230251925033E-03  2.73579439784413E-02  1.29716850754847E-01  3.33523975525888E-01 -1.74353964510085E-01
 -7.50643749489665E-02 -6.34864073745445E-02 -2.04629122971053E-03 -3.82389353455795E-02 -3.65830924315054E-01
 -1.52956738319686E-01 -1.38577675174145E-01 -2.81669261300676E-02 -3.74330295881819E-03 -6.76842476420895E-02
 -5.01531274922259E-01 -1.92435012230620E-01 -1.71098002656169E-01 -3.65801329977884E-02 -6.46801063672410E-02
 -1.47955305915728E-01 -1.25523660417164E-01 -5.97265927105172E-02 -1.93705720432849E-02 -3.97806668544933E-02
 -8.82805214693937E-02 -1.05443316870839E-01 -5.69325803548924E-02 -1.98459731374092E-02 -7.85789222310078E-02
 -1.65247756692726E-01 -1.16561388622487E-01 -4.15069179115308E-02 -9.22921945654854E-03  1.20717331087298E-02
  1.77656526323907E-02  1.06814540279927E-02 -2.39700277509549E-03 -1.88783335198076E-03 -9.31093151478985E-04
 -3.70308788660352E-04  1.75536080202546E-04  3.70673430779515E-04 -4.19725895734818E-03 -2.81165208827947E-03
 -5.98464109465792E-04 -2.74186420656708E-04 -1.27624253282037E-04 -7.32942473430035E-05 -3.20276659572414E-05
  1.09617773546020E-03  1.21233447008084E-03  1.34371960569321E-03  1.47445925594740E-03  5.93984052579645E-04
  6.95476875914809E-04 -8.60761599846855E-05 -1.56104398991043E-05  8.92784950254090E-06  4.30818124663392E-06
  1.76150466446515E-05  5.79298546533417E-05 -4.39733580767201E-02 -3.85745166940123E-01 -2.30897079556991E-01
 -5.72356788570037E-02  1.69713629326096E-01  4.61216442265287E-01  1.53451530800608E-01  5.36618415484872E-03
  1.30956474450987E-03  8.28627750152328E-03 -6.65677449227281E-04  2.93657118416983E-02  1.97250650755322E-02
 -3.85977824118643E-04  1.93919412611241E-03 -5.61593233888370E-03 -1.64398899544421E-01 -1.06068373356294E+00
 -4.94827534665262E-01 -5.66232015721251E-02  1.69299073000100E+00  1.04082185469991E+00  5.48503285654308E-02
 -2.33682286524641E-01 -7.68187482073491E-02  1.15463128677245E-02  1.40685840850268E-01  7.87449939256386E-02
  1.16183132043875E-01  7.38769100929747E-02 -8.36252686107651E-02 -5.04834069477958E-02 -3.09652370326751E-02
  1.82217315304345E-02 -9.73191978161075E-03  1.94690148877535E-02  2.33878211748395E+00 -3.92631438410186E-01
 -9.97174373055913E-01  1.64642200655300E-01 -8.21962922699510E-02 -4.74587309270215E-01  5.65930707899330E-01
  4.24115064780219E-01  8.48199514716959E-02  2.97169809586716E-02  9.07416519725249E-03
* ORBITAL    1   28
 -1.16490578500250E-02 -8.20346233805648E-02 -3.73449874856898E-01 -7.25163491584541E-01  4.56740065837427E-01
  9.17297147283066E-02  6.38196651966861E-02 -2.31364974736968E-04 -4.07018823090433E-03 -6.31716076016577E-02
  1.76333409304603E-02  4.37886696650259E-02  1.56505420209113E-02  6.28083224926968E-03  9.03487605765210E-02
 -1.02609846307379E-01 -1.44198847299210E-01 -1.88935816160486E-01 -4.95578387764782E-02 -1.08032166795096E-02
 -2.57732044616360E-02 -1.83101164679669E-02 -7.24356618988568E-03 -1.89945950379305E-03  1.44192456822962E-01
  2.79360339236407E-01  6.44611873719948E-02 -4.45431337905626E-02 -3.66689720370838E-02  5.75290632632302E-02
  9.22458976015949E-02  1.67425023509456E-01  1.00722236710609E-01  3.81174628366360E-02 -2.04077593469493E-02
 -2.49197953537508E-02 -1.28160153475884E-02 -1.61882593228211E-02 -2.29754125445846E-02 -1.31282198848019E-02
  2.83112693816767E-04  4.42959752821113E-04  3.06456082125603E-04 -8.89473801874875E-04 -9.27417087928648E-04
 -4.91081056683694E-04 -9.64990470110144E-05 -7.82037991067827E-05 -2.02650384105531E-06 -4.17075894945743E-06
 -2.06917035473679E-03 -2.28432033501074E-03 -2.89894063077863E-03 -3.22868134679134E-03 -3.14911479463163E-03
 -3.12175162214059E-03  1.63985926900695E-04  1.55301354744372E-04  1.45861703726413E-04  2.74405154332094E-07
  1.66929265985069E-06  1.08902201750003E-05 -6.78292694998678E-02 -3.03349304380549E-01 -2.61262453481496E-02
  2.65354244809551E-02 -5.99605795100176E-01 -1.63251918569134E+00 -6.01148041444039E-01 -3.69741768023193E-03
 -2.13648631371738E-03 -3.69502141398493E-02  1.32240265324364E-02 -7.29165181963804E-02 -5.27613482163984E-02
 -6.54786578591780E-05 -1.89043860520142E-02  1.14055978630355E-02 -5.69181918137866E-02 -3.52190709512224E-01
 -1.39584493794006E-01 -1.02668647744681E-02  2.58808595625345E-01  1.63511644992672E-01  8.93948410916619E-03
 -3.28111272519449E-01 -2.36450661934420E-01 -2.10449263483722E-02  3.11833963890576E-02  1.74232479925720E-02
  2.63932697312406E-02  1.57545030119856E-02 -5.39227102710918E-02 -3.49839768411227E-02 -2.65890657402267E-03
 -9.71534032012528E-04 -8.31936518485105E-03  5.42235879680094E-03  6.33221728774187E-01 -5.97156237544459E-02
 -2.45310478601718E-01  4.02362512457370E-02 -2.00515226471446E-02  2.74403885174123E-01  8.63469162790313E-02
 -5.55640007614281E-02  1.34014290144458E-02 -4.80282981863051E-03 -1.79670317331798E-02
* ORBITAL    1   29
 -1.82356713594467E-05 -4.19530331788169E-05  3.49567752241872E-03  1.60769820110317E-01  6.02539035062739E-02
  2.14571733883708E-02  1.71970892978960E-02 -3.03066157084976E-03 -6.17572352435068E-02 -3.78078748206758E-01
 -8.53041585598348E-01 -1.18216230306563E+00 -3.32985320781471E-01  1.15851348736881E-03  1.90316338324803E-02
  6.94316084142971E-02  3.44328921270336E-02  3.35652978190379E-02  7.49152112859471E-03 -1.99632254284742E-03
  1.77925286529670E-02 -4.21936480633302E-04 -5.69973368702401E-03 -3.46217247065806E-03 -4.57058364942900E-03
 -1.28650387294729E-02 -2.47911906646410E-03  1.51104023833089E-03  1.21658356871668E-03 -2.22122957812410E-02
 -5.84075495940774E-02 -4.39928796469508E-02 -2.05186361849942E-02 -6.81665560363699E-03 -2.76574448162667E-03
 -3.73675729886122E-03 -2.10082968096592E-03 -1.91141891076444E-03 -3.02825965265836E-03 -1.87341162728541E-03
  6.95407792945416E-04  1.88557927780470E-03  1.25834920157772E-03 -1.77485659037013E-03  1.99360247906764E-03
  3.34786868750611E-03  6.69448540237267E-04  6.76361464050784E-04  5.31047848591886E-04  6.82769538225740E-04
 -9.56248290653673E-05 -1.00538327321887E-04 -1.88220634776286E-04 -1.94472033480666E-04 -4.01245776491476E-04
 -3.88193063478076E-04  1.59092355675817E-05  1.83540713796238E-05  1.88259291460552E-05 -2.75036929071458E-06
 -1.72767096359751E-05 -5.25561521136818E-05 -1.41977503056067E-02 -9.35104153558362E-02 -2.74993622015684E-02
 -3.44937038114028E-03 -4.26628057093302E-02 -1.45248858204411E-01 -4.96887110129165E-02  1.00246462347427E-01
  5.58178951617475E-02 -1.26105218702476E-02 -3.22140367046086E-03 -1.06796214630204E-02 -5.04844652194092E-03
 -3.70442211794279E-03 -1.59486837185679E-04  1.22282482730913E-03 -9.87733710322863E-03 -6.85278845713537E-02
 -2.60404603267813E-02 -3.21462414003557E-03  8.69178555351243E-02  2.34884349928119E-01  6.44034534853603E-02
  5.68925678866366E-02  4.34015104096150E-02  8.47589207575650E-03 -1.13906913904154E-01 -5.67363745919393E-02
 -3.29953182368126E-02 -1.11495828034336E-02  5.95960770405763E-03  9.12052239404862E-04  1.20334803459001E-03
 -1.92241164527729E-03 -1.55619705869722E-03 -4.84263439426220E-03 -7.77224801206205E-01 -1.26614170794960E+00
 -3.06549935096502E-01 -2.06823936586841E-02  2.75975964587556E-03  4.86485771700584E-01  8.19807754103749E-01
  1.96030292463377E-01 -1.03544227430935E-02  3.38293609323478E-03 -1.54252475642804E-02
* ORBITAL    1   30
  1.19587857118769E-02  8.51515371875071E-02  4.27240449091512E-01  2.50237623744754E+00  1.64007157780718E-01
  9.65393649581770E-02  7.75028736218769E-02  2.36919596622030E-04  4.78763897645700E-03  3.01912163614990E-02
  6.13122313153295E-02  8.39846154281697E-02  2.34817186675217E-02  8.34007588996706E-03  1.52482628811620E-01
  1.13767660289926E+00  3.36490113154779E-01  2.30813109181441E-01  3.40907759655783E-02 -3.78909759777724E-04
 -3.10091557790446E-03 -4.71385106438164E-03 -3.26386745470281E-03 -1.36921176336075E-03 -1.72628402941590E-01
 -3.98468167012225E-01 -2.43846854714006E-01 -8.12505816169197E-02 -1.74275196505282E-02 -3.20143025965470E-01
 -7.55780436854004E-01 -5.48783401818455E-01 -2.28054100766622E-01 -6.63923116709224E-02 -3.79418757020604E-03
 -8.85115199230226E-03 -5.84216070853257E-03 -1.25203565158092E-03 -4.14105513174341E-03 -2.94257579765579E-03
 -1.91731190777263E-03 -2.76514417843640E-03 -1.71502325667830E-03 -1.23848156810294E-04 -4.75731616385729E-04
 -4.10063212359428E-04 -7.26284016895986E-05 -6.77451607155456E-05 -2.17093151005220E-04 -2.41340298526450E-04
  2.37034940036565E-04  3.00407354645215E-04  2.56552150595160E-04  3.68202308731509E-04 -8.56465574690220E-05
  1.14194474201774E-04  6.57458305645804E-05  4.16859000446841E-05  3.46451801957745E-05  3.03662556276010E-06
  9.29640930178253E-06  8.79336308413916E-06 -8.19548682791821E-02 -6.32131722667702E-01 -2.93434732102590E-01
 -7.05636269864454E-02  1.19333653191681E-01  3.51742990001955E-02  1.27285034819358E-02 -8.35069082956272E-03
 -4.82046759379870E-03 -4.37427967757307E-02 -1.54440821201856E-02 -7.95782319554387E-02 -3.60822017826296E-02
  3.66815630348406E-04  8.21806822799828E-03  4.85321414518126E-03 -9.03502784112310E-02 -6.52637027632366E-01
 -1.18183455522456E-01  7.82808932270538E-03  3.32290979395153E-02 -2.81398603304635E-02 -1.56549805617847E-02
  1.08620721687128E+00  9.56237408709280E-01  1.92331963299974E-01  6.98612068421234E-03  3.01626492436237E-03
 -7.04332474341367E-02 -2.30547065382244E-02 -1.45371195580617E-01 -5.07806547676953E-02 -1.27163065389318E-02
 -8.41903777175701E-03  2.67826112769808E-03 -6.93143533431457E-04 -5.12947628638219E-01 -3.25657647189774E-01
 -5.46345979334114E-02  3.84957169367618E-02  6.01611135056566E-02 -8.93154973873814E-01 -5.71254333235359E-01
 -5.45361288701291E-02 -2.80127507037450E-02  7.51105382986210E-02 -3.13005264739598E-02
* ORBITAL    1   31
  1.01072770994357E-03  7.11753574849337E-03  3.70600980525842E-02  5.71543151788021E-01  7.56208855196334E-02
  1.33659211172430E-01  1.22893205541837E-01  4.33207459399635E-04  8.14298088658905E-03  6.32885266460493E-02
  2.37933731551283E-02  1.93764336886854E-02  3.50884722662516E-03 -7.15000170620678E-04 -1.37192753264272E-02
 -4.16835318135559E-01  4.16916672092084E-01  6.58315722044927E-01  1.83970976332363E-01  5.75836920069521E-03
  6.67095543166178E-03 -2.02019345050769E-02 -2.03208037542604E-02 -9.67766026692100E-03 -5.72226121758279E-02
 -1.25536964052882E-01  6.73842925971552E-02  9.38025178730882E-02  4.70015180997652E-02 -7.13380467880305E-02
 -2.12902996551646E-01 -2.18290586879912E-01 -1.28289282674309E-01 -5.01362174471856E-02 -2.34598319788472E-02
 -3.27125217108549E-02 -2.03774546687756E-02 -4.25183857508879E-03 -4.99736431617063E-03 -3.17361800366948E-03
  2.16774997300981E-04  2.56229025178590E-04  1.82776810099450E-04 -3.01588006749635E-03 -4.83244170082241E-03
 -3.04486059885505E-03 -5.00785678006222E-04 -5.18927795845792E-04 -1.41028510388590E-04 -1.45740185444548E-04
  8.39262005400957E-05  2.56526577499020E-04 -2.37082707929574E-04  1.21716796785531E-05 -1.83065585714744E-03
 -1.86365962630699E-03  1.63742349697569E-05 -6.91485842065536E-05 -9.14474645332056E-05  3.21298156633708E-06
  1.26372362769934E-05  4.32488893193584E-05 -3.08051741866471E-02 -3.39109317093597E-01  1.24690941862219E-01
  4.06991174976134E-02  1.67036599238089E-01  1.77685823171541E-01  7.84117059750635E-02 -1.02906047062194E-02
 -6.58779632847881E-03 -1.04222262794216E-01 -4.52454324107804E-02 -8.72052634795751E-02 -2.47831002963957E-02
  1.22136172692674E-03  1.66572787146795E-02  3.12995678588065E-03 -5.89391364917745E-02 -3.93022683464766E-01
 -3.84318064916979E-01 -9.04903680612338E-02  2.97719883639669E-02 -2.17002043253496E-01 -8.27656626889370E-02
 -1.87614670902255E-01 -3.38447761090369E-01 -9.68865825461942E-02 -2.06214143811823E-02 -1.54391307049119E-02
  7.74730088649855E-02  2.99465581479098E-02  1.39037924249920E-02 -4.31564033736507E-03  1.36578024962553E-02
  1.47438053557449E-02 -5.88348433743876E-03 -1.61470393270412E-03 -1.15633162152007E-03 -2.94057719956725E-01
 -1.44789633239858E-01 -3.43344333857920E-03 -4.23610142539732E-03  2.16772922103679E-01 -2.70587218982102E-04
  2.02590814758013E-02 -3.55326228790354E-02 -5.90399312618704E-02  7.33512884922317E-02
* ORBITAL    1   32
  1.93925036157545E-03  1.33838188942330E-02  5.42423840744360E-02  2.36735588113500E-01 -6.81777320595186E-02
  8.49636518536646E-02  8.18167697351214E-02 -8.19199576370163E-04 -1.46832333905974E-02 -1.14524651734669E-01
  8.26070612256334E-02  1.47927136825693E-01  4.50997434510278E-02 -1.80075391342482E-04  1.02715190307124E-03
 -9.19923546184025E-02  1.88487359721337E-01  2.65813910814274E-01  6.87487655168185E-02 -2.02271693426913E-02
 -2.91914478207201E-02  6.18580481812742E-02  6.42849279309069E-02  3.07055664510448E-02 -3.42188298875242E-02
 -1.04948226554995E-01 -1.70260230489501E-01 -1.11965746507186E-01 -4.49820696549147E-02 -7.17692758257488E-03
 -2.12324053627417E-02  7.11451300315157E-02  6.05915022062020E-02  2.57078534065906E-02  5.27239810546478E-03
  5.59416924293850E-03  2.78319350251917E-03 -2.27960863251496E-02 -2.84487261744246E-02 -1.63674121246905E-02
  2.24257752652591E-03  3.34069745083217E-03  2.05245431407036E-03  7.77840416111488E-03  1.22622979602426E-02
  7.50325136182565E-03  1.28394286435888E-03  1.33390401766354E-03  6.37818264013833E-04  6.66276745391594E-04
  1.32639972451732E-03  1.55996068891695E-03  1.28652242633531E-03  1.50338853727519E-03 -1.66776136667414E-03
 -1.87509100066145E-03 -2.84518848116271E-05 -7.04904251059354E-05 -8.79805793052795E-05 -1.35809976446440E-05
 -4.55620099443826E-05 -1.17433312793592E-04  3.02454846103348E-02  1.24183712885477E-01  2.05459913577232E-01
  4.19922046052907E-02  2.26251652719557E-01  4.72710944189571E-01  1.60781250398647E-01  1.60612908789338E-02
  1.14030792305518E-02 -4.47877162782008E-02 -2.50478348035277E-02 -1.11325071099345E-01 -5.53750840426188E-02
 -3.04881175817488E-03  7.25526588599083E-03  7.40813539726827E-04 -2.69791591673674E-02 -1.77455027470970E-01
 -1.36858876708909E-01 -2.99428761518397E-02 -7.18971445947618E-02  6.39321337177231E-01  2.48584450894092E-01
 -7.19834831180219E-02 -5.30943318091354E-02 -7.79938437997939E-03  7.58358773275772E-02  5.48114302654680E-02
 -2.37094413417786E-01 -1.22443656644200E-01  1.25071213960971E-01  5.77335229668500E-02  7.48774151493500E-03
  2.34801525791574E-03  1.86727534423977E-04  8.30861028447620E-03  5.84444773615627E-01  8.61198469760755E-01
  3.73230764815290E-01 -7.15920567463958E-02 -6.06180364220666E-02 -2.97296290326924E-01 -7.04589226003724E-01
 -3.29221877120594E-01  1.56022824403046E-01  3.60117557985700E-02 -1.38593918227491E-01
* ORBITAL    1   33
  2.19945526718720E-03  1.65394768869952E-02  1.11940535790118E-01  9.02950055782117E-01 -8.56749677576529E-02
 -4.50978431326771E-01 -4.36417352935762E-01 -2.30524412301465E-04 -4.43675595767461E-03 -3.77826226430376E-02
  1.21956742512845E-02  2.58573538094305E-02  8.11519183457968E-03 -3.33808935603627E-03 -5.25238515684267E-02
  3.34384625653862E-02  3.47885649833119E-02  5.97123932674583E-02  1.85961413445951E-02 -5.70289488940624E-03
 -9.00117578740866E-03  1.46410063584729E-02  1.50372377340873E-02  6.97566369720682E-03 -1.27504507064909E-01
 -2.87600784936001E-01 -1.95238490487769E-01 -7.21847512700606E-02 -1.77178729089550E-02 -3.16867049808867E-01
 -7.10042042705538E-01 -4.59263007447943E-01 -1.57289766334325E-01 -3.38035106083825E-02  2.43655690095364E-02
  2.97775432698839E-02  1.49863895618772E-02  3.72139776745796E-02  4.39114443854828E-02  2.29452085583687E-02
 -1.45215296560768E-03 -1.87536167810925E-03 -1.08753469563385E-03 -1.18561446872810E-03 -8.64963973905816E-04
 -2.75996428265768E-04  1.21379433491073E-04  1.29325814995930E-04  2.01674593295852E-06  6.51840496190836E-06
 -9.88282751946074E-04 -9.76089672822214E-04 -1.08772333972038E-03 -9.68307035999076E-04 -7.09154331661143E-06
  1.00119178244443E-03 -1.30339929485880E-04  2.30176833847904E-05  8.19375913457433E-05 -4.39420221094867E-07
 -2.21587444846314E-06 -1.43193417665642E-05 -1.31432707028212E-01 -9.37695351360846E-01 -3.57782102912268E-01
 -4.12179415086310E-02  1.11171797115494E-01  7.47985860844860E-02 -3.07561780849711E-02  7.43643688855149E-03
  4.53578786284044E-03  1.33203024802055E-02  2.01514009139579E-02  2.21822547481769E-01  1.43921437148098E-01
 -1.01620117901857E-03 -4.12304919671983E-03 -1.11155990975252E-02 -6.23966698641822E-02 -4.39960990809880E-01
 -2.33253715578579E-01 -3.05543212266459E-02  3.70891864370509E-02  1.10528201847946E-01  3.77519012536775E-02
  5.94196111424898E-01 -2.94463151229325E-01 -1.69714048173459E-01  2.04924044025129E-03  4.68837038807910E-03
  2.26198598645139E-02  2.86530552753925E-02  1.10058649856449E-01  7.85643766951961E-02 -9.48984787971387E-03
 -1.23691229723097E-02 -1.01353610495146E-02  3.00712362346371E-03 -5.34306888259101E-02  2.54759696608757E-01
  1.76509561987668E-01 -1.58428146348354E-03 -3.92498087804891E-02 -3.67492706954295E-01  1.11468586619420E-01
  1.59358485031608E-01  1.75366140964345E-02 -8.56044356569032E-02 -3.83243726404085E-02
* ORBITAL    1   34
  9.57751483592904E-03  6.75972999834333E-02  3.15001585660951E-01  1.24372839086678E+00  4.01382286962701E-01
 -3.61517605422465E-01 -4.02964735243773E-01  1.86242305494560E-04  3.93589676377029E-03  3.65455147426317E-02
 -1.85553154858164E-02 -3.37523507036677E-02 -9.92041437725949E-03  8.78909927372346E-03  1.49637532019566E-01
  9.02755487002554E-01  7.09577716418123E-01  7.90771313570301E-01  1.86824694108487E-01  3.44650808158275E-03
  3.18421408272102E-03 -2.63036989147148E-02 -2.23306704922689E-02 -9.63970654071538E-03 -1.08107175562835E-02
 -5.62052364980678E-03  3.54073666470734E-02  3.47452431284754E-02  1.56153755316792E-02  1.84875832588955E-02
  1.11187304535825E-01  3.31980047721134E-01  2.49920948879614E-01  1.04920788806542E-01 -3.36009582809530E-02
 -4.47861329366003E-02 -2.51561159202565E-02 -3.65712972488164E-02 -4.75283643614143E-02 -2.62036695870823E-02
 -3.09112636809024E-03 -4.61426077544730E-03 -2.94833845171568E-03  5.69816102718996E-03  6.66600052488329E-03
  3.55933462577582E-03  1.34140014088870E-04  1.46480448855291E-04 -2.73187017266908E-04 -3.07899971309699E-04
  1.58578964513084E-03  1.66824074098364E-03  2.40237133114766E-03  2.46810599339933E-03  3.51201624178902E-03
  3.54077001500807E-03  1.70940137745938E-04  1.48610406287402E-04  1.36345888228821E-04  4.33171497619277E-06
  1.22288645895827E-05  1.37533533976092E-06  7.94280174471731E-02  4.54574499526316E-01  3.49038755114410E-01
  7.41620713309384E-02  1.91351230240644E-02  7.98253806131612E-02  2.11313866871169E-02 -1.34672225828346E-02
 -7.93031497274030E-03 -2.10948932354481E-04  8.22910993396587E-03 -8.65202283874155E-03  1.41675521892347E-02
  1.32991745010300E-03 -2.04291794136138E-03 -4.87619495945655E-03 -5.37291100691669E-02 -2.04590768695551E-01
 -3.32207046363446E-01 -2.36018132942347E-02  1.91217878135276E-02 -2.32181880054320E-02 -2.22431845862005E-02
  2.49537474342711E-01  8.49044774831274E-01  2.30338244737166E-01  2.70381443970356E-02  1.08079748239317E-02
  4.45035570055411E-03  5.89032217500074E-03 -1.04243043943255E-01 -4.23494024310876E-02 -2.81568908205742E-02
 -1.77023013399212E-02 -3.12395917423104E-02  8.73714813108603E-03 -4.48141285783992E-01 -3.00339295349084E-01
 -1.29424088001823E-01  1.41178798046019E-01 -6.55552240042797E-02 -5.56336149537000E-01 -2.41074767353035E-01
 -5.00825445456872E-02 -9.37157761352550E-02 -1.51733950885964E-02 -1.33220891114412E-01
* ORBITAL    1   35
 -6.45675163665214E-04 -5.10142781998658E-03 -4.05938558764471E-02 -3.38986533201434E-01 -3.64507765364939E-01
  1.89156195281821E-02  3.50526775798012E-02  1.40291368007716E-03  3.02511106234384E-02  2.83605862567208E-01
 -7.41823105056349E-02 -1.64787346847309E-01 -5.13008314756696E-02 -4.47166396951642E-03 -6.49938417880295E-02
 -3.11773700404409E-01 -9.46834061694698E-02 -9.77938820319227E-02 -2.85722882358359E-02  1.50491462515879E-02
 -1.34563285418114E-03 -2.15936886342493E-01 -1.74250562092433E-01 -7.36877874984185E-02 -8.49230609183658E-02
 -2.70596538706577E-01 -5.34666222783016E-01 -3.64455278821076E-01 -1.47068538524008E-01  2.97151290059932E-02
  8.71081157606482E-02  3.21562105054508E-01  2.32470457595314E-01  9.44518081141827E-02  4.15234675630784E-02
  5.10905174243065E-02  2.76329368792418E-02 -1.85164068836882E-02 -2.18868402882295E-02 -1.24174109944782E-02
  9.31848677197388E-03  1.10752463759757E-02  5.86677689609814E-03  4.11898747128531E-02  4.68307149086879E-02
  2.41432248154657E-02  4.43487861780709E-04  4.71567487256211E-04  7.02904433428796E-05  2.84841381841074E-05
  3.42278031228650E-04  6.82503807236308E-04  8.12015778455007E-05  3.44111724929422E-04 -1.21460037873059E-03
 -1.45041931666428E-03 -1.57238337476472E-04 -1.62054405821377E-04 -1.86411061549534E-04  2.40124357491049E-06
  8.58045835349084E-06  1.89697659469328E-05  5.42938224160377E-02  2.87183944482752E-01  1.87849879495909E-01
  2.30292346491351E-02  4.08594000715338E-01  8.88531068749864E-01  2.53335599504211E-01 -1.11388417476450E-01
 -6.49336204106784E-02  2.22845526944965E-02  5.80155726645033E-03 -1.94207398022302E-01 -1.08395067649712E-01
  1.19038693888151E-02  8.67041953989326E-04  4.35067537109402E-03  6.55544902586710E-03 -3.30277374822156E-03
  5.75869057453352E-02  4.83656250738838E-04  1.77864843421668E-01 -1.06780796401977E-02 -1.00540312746972E-01
 -7.16263912962891E-02 -3.51663624406794E-01 -8.91549760714644E-02  2.50434009982309E-01  1.12264250718075E-01
  2.26181702373133E-01  1.02600415064011E-01 -1.25484592419612E-01 -5.74173554325998E-02 -4.16057155678581E-03
  2.13108459508129E-02  5.41577926238356E-03 -1.72984386452953E-04  1.44264994281598E-01 -2.25246258330655E-01
 -3.15803123061965E-01  5.48530830953140E-02 -2.76048804961579E-01  2.66184200400032E-01  4.28393571986559E-01
  2.85969976916028E-01  2.83972722945779E-02  1.93661948667906E-01  9.33023760438294E-02
* ORBITAL    1   36
 -4.98491523088040E-04 -4.01928345879804E-03 -3.44948529783179E-02 -2.99292273113165E-01 -2.83073165794903E-01
 -1.58302571736969E-02 -5.06709115344669E-03 -2.37936793753313E-03 -4.99339969659666E-02 -4.37800468147180E-01
 -7.03530821649992E-02  4.83646237237433E-03  1.59958210175102E-02 -3.68660794565079E-03 -5.54016980186400E-02
 -3.20086752832904E-01 -8.18148223853278E-02 -7.78660951076595E-02 -2.28577786886958E-02  1.20709698512988E-02
  8.12259704747690E-02  3.51315611283836E-01  2.60041088982817E-01  1.06259460906234E-01 -6.09013021609614E-02
 -1.93740954602877E-01 -3.62994669584916E-01 -2.45939026780669E-01 -9.93029925771946E-02  6.18869474507642E-02
  1.62842507310516E-01  3.60305696862038E-01  2.42391017691162E-01  9.53893759246053E-02  2.49192402579386E-02
  2.94633422978525E-02  1.52747007907330E-02 -7.82390358625867E-03 -7.56235022347762E-03 -3.73885934127063E-03
 -8.75161956339666E-03 -9.59266337468576E-03 -4.67501339403079E-03 -6.35799770214394E-02 -7.30751108197491E-02
 -3.77169452092394E-02 -3.73952022281795E-04 -4.74241690775535E-04  7.85046362414635E-05  1.64077632857111E-04
 -7.04056757340941E-04 -5.58758498142862E-04 -8.13019340081433E-04 -7.30283556673268E-04  7.90814938841751E-04
  6.10443032566081E-04 -1.14121651414497E-04 -1.24470382662649E-04 -1.59729331702477E-04 -3.22055729345801E-06
 -1.39418468218765E-05  5.06889275939309E-06  5.32364984205399E-02  2.77916533984577E-01  1.08069303883455E-01
 -2.65165191259650E-03  3.00911581282205E-01  6.60887548346299E-01  1.86486509466079E-01  1.84185126016470E-01
  1.06070494028699E-01  4.49906622883588E-02  2.04262333870165E-02 -2.02804117724265E-01 -1.11453262951904E-01
 -1.86366987777261E-02  9.47230333375662E-04  7.82612489261865E-03  1.03650722412445E-02  3.56372070887731E-02
  3.77251804738782E-02 -2.12206177479667E-03  1.42003414978370E-01  2.24770905375732E-01  3.93882463112334E-02
 -1.20979382980889E-01 -2.51194729076570E-01 -4.96759284725443E-02 -2.84129848142173E-01 -1.43563873954992E-01
  1.96738952259678E-01  9.94713772427141E-02 -1.36888322765080E-01 -7.10898975604577E-02 -5.55480003610345E-03
  1.85137181225083E-02  8.99094705226624E-03  2.14338887448112E-02  4.76786993119179E-01  1.78882308407290E-01
 -6.09292485030975E-02  1.30505017726238E-01  2.41422294179027E-01  3.22428685698725E-02  1.17244972026736E-01
  7.01990171464977E-02 -8.86738942145507E-02 -1.69961441776848E-01  1.88977131460165E-01
* ORBITAL    1   37
  9.45955592210590E-03  6.69738453911778E-02  3.18670089152899E-01  1.08103361896062E+00  4.15823020045370E-01
  1.98270315329393E-01  1.63917655635828E-01 -1.44080560668971E-03 -2.56759597821176E-02 -1.87422433361409E-01
 -1.14449710300248E-01 -1.10458511133273E-01 -2.13390799599223E-02  1.23218837385830E-02  2.23874669828228E-01
  1.81257857703300E+00  8.72832657912955E-01  8.66426734896000E-01  1.97478399306074E-01  1.48013362629607E-02
  5.71299213336009E-02  1.43128574563145E-01  1.00068753390108E-01  3.99963581761334E-02 -1.13450029872500E-01
 -2.85992577285984E-01 -5.50452838592713E-01 -3.52981992735983E-01 -1.34244983764069E-01 -1.27843300600636E-01
 -2.88197524233963E-01 -4.83218763931454E-01 -2.96894826884697E-01 -1.10084303324082E-01 -5.44975115401910E-02
 -7.02798155056888E-02 -3.83815003614867E-02 -4.14351577185328E-03 -6.44943613481419E-03 -3.69885473762401E-03
 -8.06222787882314E-03 -1.09373087006689E-02 -6.54031845489418E-03  2.49439132763294E-03  4.48607446745355E-03
  2.96255542186976E-03  1.32699144174083E-03  1.30272357768348E-03  4.95978862408872E-05  1.72922273112852E-05
  1.77579890989811E-03  2.11752698308448E-03  2.51324215344900E-03  2.95746452813372E-03 -8.89366259765993E-04
 -4.78808269173047E-04  3.51326405365228E-04  3.68877963521506E-07 -1.30882067383154E-05 -1.58371773875701E-06
 -5.71795459266537E-06 -5.25892955652020E-05  6.54824945000669E-02  6.31251075305007E-01  1.01931819954006E+00
  3.17846662163802E-01  3.17181680671460E-01  6.28060017958578E-01  1.20591478995449E-01  3.87612546679587E-02
  2.32231235935700E-02 -9.17734187640203E-02 -5.86702056473733E-02  3.19044283420313E-01  1.67430240264744E-01
 -6.83626161105655E-03 -1.95841652663694E-03 -2.69310884660519E-02 -3.53391049926549E-02 -4.05936648054238E-02
  1.27777178208845E-01  8.07868200085882E-02  9.59793323784700E-01  1.08793339161024E+00  8.71774726026139E-02
  6.93052998351483E-01  8.70772582217413E-01  1.29382121471143E-01  2.70479946993072E-01  1.33945590619328E-01
  4.93135709469475E-01  2.43850387956156E-01 -1.22890679122842E-01 -4.96206015524372E-02 -5.08510587218417E-02
  2.06089364103900E-02 -1.85790440611644E-02  3.01584402078773E-02  6.97207454978608E-01 -2.15155548389997E-01
 -6.04302612149506E-01  3.20337249205422E-01 -9.59091952018640E-02 -2.47013702242435E+00 -9.06666320901954E-01
  4.11849210251649E-01  3.56636357917973E-02  6.16551067412098E-04  1.11231745529498E-01
* ORBITAL    1   38
 -4.18318364453849E-03 -2.95075936856423E-02 -1.36581486141022E-01 -4.13781602820101E-01 -1.31710153418128E-01
 -7.95144341518652E-02 -6.53389608314275E-02 -2.20161150787607E-03 -3.67947037054588E-02 -2.75602047432892E-01
 -2.14020591351037E-01 -2.24063268324897E-01 -4.72933006314950E-02 -5.26140210738116E-03 -9.86422374978372E-02
 -7.82664963597757E-01 -4.02515958676879E-01 -3.88843684413621E-01 -8.26591358691969E-02  4.61560244490726E-02
  1.50239013761073E-01  3.22058452813155E-01  2.16943032610638E-01  8.49075286182757E-02  8.35844328477227E-02
  2.35776967389597E-01  4.83835533955209E-01  3.16142306692887E-01  1.21390900155140E-01  5.20050351159410E-02
  1.04300041117570E-01  1.19772769420863E-01  6.39518644294756E-02  2.18647688685215E-02 -4.95438591863299E-03
 -3.62317282403785E-03 -1.34263554601475E-03  3.39348654232810E-02  4.17905137870737E-02  2.23114347087309E-02
  1.80124773764279E-02  2.30474887818003E-02  1.28061569132722E-02  2.63227557738795E-02  3.20506897039862E-02
  1.68577279549321E-02  2.57093758622016E-03  2.43921140196651E-03  1.45466952066970E-03  1.44491723041876E-03
 -1.15026542781911E-03 -1.37566343118068E-03 -1.34268032365207E-03 -1.59856343862712E-03  1.16328635888960E-03
  9.27399606422558E-04 -3.42671797283276E-05  3.67402753314966E-06  1.69326608732758E-05 -1.30970861489624E-05
 -5.14548924274926E-05 -1.13155222005244E-04 -4.17349302273558E-02 -3.61167018433540E-01 -5.33350488909558E-01
 -1.56533588759860E-01 -2.61710349214900E-01 -5.38113451729781E-01 -9.10021813460534E-02  2.67263296269269E-02
  1.99538042324014E-02  8.58029515379007E-03  9.08010136815971E-03 -5.16180758632625E-02 -2.51418586889010E-02
 -1.01645925644911E-02  6.25528344746593E-03  1.04666317877625E-02 -6.13543726714433E-02 -5.08527712991352E-01
 -5.04314976466809E-01 -1.22390461990215E-01  1.91483496633498E+00  2.18407603061378E+00  1.87673385377896E-01
 -4.29209820972344E-01 -4.70635690622416E-01 -6.02280398248778E-02  7.32646177908188E-01  3.69954517993189E-01
  6.56544710811462E-01  3.15028067068961E-01 -5.39869375502119E-01 -2.70553808591127E-01 -3.90221546637723E-02
  7.28905193657660E-02  2.08840212989620E-02  3.33451534429365E-02  4.11749361741308E+00  9.42635442853010E-01
 -1.23003827800139E+00  4.61000552186383E-01 -7.30922251199126E-02 -1.45917703536762E+00 -8.28584493228077E-02
  7.50421356790799E-01  2.27699344486081E-01  9.05075554489914E-02  2.76204251706513E-01
* ORBITAL    1   39
 -1.13193200581082E-03 -8.62993620416252E-03 -5.46517572849032E-02 -1.91964259449299E-01  1.13935096754924E-01
  1.57359972398491E-01  1.28519518276771E-01  7.82072097431103E-05  7.35659291182917E-04  1.21912264507066E-02
  2.37486979621893E-02  2.94106192563584E-02  7.21353740630777E-03  1.03610133493974E-03  2.20183181941742E-02
  3.91234836593768E-01  7.19795464607053E-02  8.95809815830877E-02  3.74308866730014E-02 -4.65022233938943E-04
 -7.63253638412286E-03 -3.92656175422517E-02 -2.92352372874754E-02 -1.18594735737123E-02  3.83984694211651E-02
  5.17654612258583E-02 -4.19871690528034E-02 -5.11734526705275E-02 -2.40469919546697E-02  9.16128721393508E-02
  1.64207328326850E-01  8.87418294031340E-02  1.68810225832643E-02 -1.40801987197267E-03 -2.70454474668412E-02
 -3.08265836085125E-02 -1.59144951614779E-02 -2.27498948727224E-02 -2.59945734770421E-02 -1.36801632533874E-02
  3.76892130268045E-02  4.98770057219973E-02  2.87610974064594E-02 -1.68129729151734E-02 -2.10062127879169E-02
 -1.14991839980277E-02 -6.40351001115611E-04 -6.91727493297985E-04  8.86999259606553E-04  9.80618032266676E-04
  1.08094008639364E-03  1.03180874300742E-03  1.45696767041324E-03  1.36419453739269E-03  1.57374117314698E-04
 -3.59084154342537E-05  2.99392862218417E-04  1.29738573708220E-04  1.00931215178843E-04 -4.57289855685300E-06
 -3.74461184773543E-05  2.63714281264344E-05  5.65035144644520E-02  4.61409317957383E-01  4.59077062671483E-01
  1.27966667705765E-01  6.98532787524063E-04  1.04306054594554E-01  6.53622810208715E-03  2.23158768538165E-02
  1.16576973141338E-02 -3.42134492085698E-03 -7.81569163927589E-03  7.34529648016784E-02  2.93017100312473E-02
  3.43054229426221E-03 -2.74123241266859E-03 -5.26820178001949E-03 -1.08891225890093E+00 -6.83585046355830E+00
 -5.02723516732043E+00 -7.96144018888102E-01 -1.67521324023644E-01 -1.93461139560746E-01 -1.90096368121967E-02
 -1.40526257724238E+00 -1.47317361233900E+00 -1.32908937732179E-01 -7.83350235484182E-02 -4.02531867123371E-02
 -4.60844240891126E-01 -2.34291862386703E-01 -6.62080189853767E-01 -3.37579441279867E-01 -4.30308436232162E-02
 -4.01956215073982E-02 -1.06850533700817E-01  2.40242361809140E-02  2.89782045799716E+00  8.27490989384225E-01
 -7.43213569373646E-01  3.21829162088390E-01 -1.04628332567246E-01  4.77261598382373E+00  1.30284437684502E+00
 -1.26786504910199E+00 -2.81048297021494E-01 -1.33958858235989E-01 -4.59663413443574E-01
* ORBITAL    1   40
 -8.32391150142583E-04 -5.95070545149889E-03 -3.02580180268468E-02 -1.20775339643140E-01 -1.64551224375671E-02
 -7.51711729998035E-03 -4.35277107299537E-03 -3.40572714310761E-03 -6.55920082375937E-02 -3.11180191601350E-01
  1.20341849782448E-01  1.99061159637609E-01  5.06397124181690E-02  6.08264966308633E-04  1.08851974985498E-02
  7.66842882813630E-02  1.31508817391358E-02  8.90257075380572E-03  2.61711665332707E-03 -2.23978640212326E-01
 -6.27686240361178E-01 -1.23221557303890E+00 -7.94389596695424E-01 -3.01441293256499E-01  2.23277839556604E-02
  6.17757193877195E-02  1.16624906457622E-01  7.41970594312783E-02  2.79288984595880E-02  2.58955583326196E-02
  5.77056875126312E-02  7.35471375680218E-02  4.13596479730760E-02  1.45759476163711E-02 -9.26039040659183E-03
 -1.12002620402098E-02 -5.81825800625731E-03  1.24269437226394E-02  1.45943814363772E-02  7.45252037561974E-03
 -3.53677010880390E-03 -1.51743577385680E-03  5.98004939361477E-04 -1.08528566663248E-01 -1.25637225490803E-01
 -6.39083189118537E-02 -8.88964759342991E-04 -6.14684855171964E-04 -1.55422891716247E-03 -1.29982310481389E-03
 -9.81393868448714E-05 -1.16372044830618E-04 -8.46093683063433E-05 -1.15582295490886E-04 -2.24216206667629E-04
 -3.30800454689740E-04  4.79348037070289E-05 -2.21121380620280E-05 -2.13182593728178E-05 -3.63420450103873E-05
 -1.07935997887905E-04 -1.25874980292487E-05  1.84777880459718E-02  1.26769417339531E-01  9.34586441414141E-02
  2.06292420277232E-02 -5.21628741099715E-02 -8.77280029401770E-02 -2.26186980055563E-03  1.43108161885953E-01
  5.81017272787697E-02 -2.25707657428627E-02 -1.15350651954499E-02  2.65484391887795E-02  1.44793362669695E-02
  2.97725744067697E-02  4.47495062973509E-03  1.30540030775506E-03  8.78081017121849E-02  4.79527790074758E-01
  2.69807444347363E-01  1.74723875320126E-02  1.26600102377628E+00  1.64466566745940E+00  1.78089784438116E-01
  4.50840049290714E-02  6.87494995265017E-02  2.55938638456974E-03 -2.57724286359659E-01 -1.38384854435495E-01
  3.11776209976938E-01  1.49302598497429E-01 -1.69499802088502E-01 -8.57573975316983E-02 -4.07911459678553E-03
  2.89886901267065E-02  1.58281500783971E-02 -3.02757076870326E-02  1.07034302807412E+00  8.90739966134117E-02
 -3.89835324846671E-01  1.47454224869201E-01 -1.10092310828304E-01 -1.07155763887497E+00 -1.98221825863727E-01
  4.20978524049909E-01  1.50719128872816E-01  1.26134424193443E-01  1.65296034481449E-01
* ORBITAL    1   41
 -1.02339044514656E-02 -7.37822745112157E-02 -3.90988589134279E-01 -1.61040223561242E+00  2.42979450848725E-02
  9.86445806826331E-02  9.73637685056528E-02  4.15642771400784E-04  7.41596068724349E-03  3.98134106434620E-02
 -3.05465432678040E-03 -7.12006715921302E-03 -1.12382366009634E-03  1.38487818621582E-02  2.55605313617667E-01
  1.86315184811302E+00  5.67761193036228E-01  4.75443074311482E-01  1.06720274255049E-01  3.05994910090440E-02
  8.26590586918517E-02  1.46703669069859E-01  9.22117929567677E-02  3.45617655498591E-02  1.69182558557093E-01
  3.68381918255693E-01  4.28480550132377E-01  2.27929861305867E-01  7.70902647745666E-02  3.51177185120197E-01
  7.77985052347582E-01  9.76485602337856E-01  5.35375861917565E-01  1.84406563869383E-01 -3.61057143549062E-02
 -4.88898410062697E-02 -2.69514978695698E-02 -2.28703917285793E-02 -2.93447249061654E-02 -1.62135006370831E-02
  9.15786635509692E-03  1.19506527513789E-02  6.80297158341565E-03  1.97060760589363E-03  1.95270464948778E-03
  8.56715859416861E-04 -4.76345535244095E-05 -1.08269704984273E-04  4.19145639924513E-04  4.41006885842698E-04
  1.39262983674726E-03  1.28362529403588E-03  1.41459003132649E-03  1.14983384395342E-03 -5.96054962479058E-03
 -6.79129339846272E-03  4.16359528719337E-04 -6.21535998120086E-05 -1.21378210283884E-04 -3.08174557636757E-06
 -8.35212415777884E-06  2.77813705235008E-05  2.97917206304953E-01  2.24142081279739E+00  2.15954987362108E+00
  5.42006768318254E-01 -2.59449075825267E-01 -1.85643992194036E-01 -4.76311793058285E-02  3.62912540995038E-03
  3.69284782327615E-03 -1.04103972818171E-01 -5.53708673867733E-02  1.48429514743210E-01  6.96963557832725E-02
 -3.51203075809391E-03  2.08890769304467E-02  6.30724803854194E-03  5.03778072591077E-01  2.59765913118669E+00
  1.26131641570803E+00  2.72190345345121E-03 -2.54125685591387E-01 -3.26429172353346E-01 -3.68670449434562E-02
  1.56113959457913E-01  3.42180513820899E-01 -5.86540170820686E-03 -3.14896018133947E-02 -1.59684735043325E-02
 -1.31107882710796E-01 -8.40580129391692E-02 -6.35026188943271E-02 -5.97045233465029E-02  8.56616874553654E-02
  6.54467155563305E-02  1.56960361607604E-01 -3.72564133162570E-02 -1.12554789416730E+00 -5.62188588232705E-01
  4.88076711152890E-01 -4.11560633182630E-01  1.71588019696523E-01 -8.44444720513115E-01 -6.67746685192227E-01
  4.52415746574867E-01  2.15233963162498E-01  2.64536552000948E-01  4.42272038623294E-01
* ORBITAL    1   42
  1.16644049829262E-04  9.02503894011339E-04  6.28882775588710E-03  3.19364201567166E-02  3.60314853344896E-03
 -1.87586826961185E-02 -1.53977947146373E-02 -1.09952607064660E-03 -2.70442370548218E-02 -9.97010271610849E-02
  8.41951491790502E-02  1.57574742100088E-01  5.18762246627000E-02 -3.26696061769570E-04 -7.05742488566559E-03
 -9.42919225676192E-02 -4.35503584128426E-02 -5.01096007190837E-02 -1.41466895636937E-02  3.49780952129442E-01
  8.15899343528177E-01  8.32480878089814E-01  4.30203658297616E-01  1.45176909744044E-01  6.19305916753837E-03
  2.20125214105621E-02  4.30132561765965E-02  2.98703228230420E-02  1.22349616972205E-02 -1.94923578353773E-02
 -4.46301086007702E-02 -6.20323750741692E-02 -3.59898259766413E-02 -1.29421519986783E-02  2.31207065848289E-02
  2.87777486548301E-02  1.55291200296143E-02 -2.14477813246746E-02 -2.66231515436698E-02 -1.42554361597014E-02
  1.80420266276553E-01  2.27004035231693E-01  1.24078124208135E-01 -1.94009319395579E-01 -2.25169874072755E-01
 -1.13237754157786E-01  9.51927556580536E-03  8.38001865214420E-03 -1.17984241208846E-03 -1.27772480840764E-03
  6.81816646870760E-04  7.53736676522210E-04  5.19655540061214E-04  5.96034275446217E-04 -1.46742558270043E-03
 -1.50773724148575E-03 -5.48299475815291E-05  1.32546137199109E-05  3.64721964638351E-05 -2.08460365463112E-05
 -2.29330979749232E-04  2.10738268778217E-04 -1.57288475907910E-02 -1.20138321357547E-01 -1.18253069317396E-01
 -2.98779246725998E-02 -3.80582676071388E-02 -6.34656411749491E-02  1.45193232040950E-03  7.11259459364308E-01
  3.75406074046667E-01 -4.54694910515352E-02 -2.26984630216989E-02  7.47808328537867E-03  5.34201809536387E-03
 -1.45458321907414E-02 -2.71967722709560E-03 -2.41289466976844E-03  5.19276182677978E-02  3.64563163920192E-01
  3.10091959415588E-01  5.69599576558153E-02 -5.56168453879768E-01 -7.34849433161355E-01 -1.12667149902709E-01
  1.18535893628532E-01  1.19715098404532E-01  1.57960563222212E-02  2.32122552257533E-01  1.09729190712728E-01
 -9.05390877814613E-02 -4.68013606112992E-02  9.69829063751469E-02  4.82810028957633E-02 -6.38951606424368E-03
 -1.84514633133644E-03 -2.67274700997500E-03 -3.12446712314304E-02 -4.55009640508226E-01  1.52259206880712E-01
  2.08561427284503E-01 -1.99990356844483E-01 -3.34069524703265E-01 -8.30524883867183E-02 -1.79654545772028E-01
 -5.66492056964570E-02 -1.82161077647542E-01  1.75698380915795E-01 -4.57617810619014E-02
* ORBITAL    1   43
 -2.97284633048623E-03 -2.15768155833841E-02 -1.19691868930604E-01 -5.79194816315398E-01 -3.33316655992354E-02
 -3.25961115076180E-02 -2.21813510062200E-02 -2.84322488669936E-04 -5.30686543543524E-03  7.94937418639235E-03
  2.57101753727432E-02  4.70898214126921E-02  1.68405305371869E-02 -2.04344359770856E-03 -2.56025615359316E-02
 -1.62702878691902E-01 -1.86505135100339E-01 -1.96714893545944E-01 -3.98670221592316E-02 -6.97736578082015E-04
  2.44714800321930E-02  1.17194468057543E-01  8.28300461723236E-02  3.19479964902639E-02  4.33802789709828E-02
  1.06494450260557E-01  1.50164843788674E-01  9.71142850885569E-02  3.92797155245296E-02  7.00693771092190E-02
  1.37414593305452E-01  7.89136798672187E-02  1.69560772945550E-02 -7.86274844415576E-04  1.42101581091344E-01
  1.71697930390185E-01  8.97807163280266E-02 -2.45795898413475E-01 -2.87566504900487E-01 -1.45485674623859E-01
 -2.57596477642075E-01 -3.12708745163796E-01 -1.64432266396396E-01 -2.27384056918288E-02 -2.22078121304424E-02
 -8.81794052585794E-03  8.05089057804348E-04  9.90739221057901E-04  9.14749485937198E-04  9.35446967837561E-04
 -1.54961352458357E-04  3.01745454255155E-04  1.23535640266712E-03  1.85904017221058E-03 -6.40839512263408E-03
 -6.73848762114018E-03 -4.63163472835313E-05  1.43711720798199E-04  2.39933379637408E-04 -4.69174031647416E-05
  1.23306331184399E-04  1.01954407153942E-04  7.33082315558699E-02  3.82419694989197E-01  1.55247961418827E-03
 -2.89506327873546E-02 -1.49094986735346E-01  1.53485656483970E-01  2.34403089452163E-01 -7.87979413998760E-03
 -1.02321462123313E-02 -6.31716871450966E-01 -3.23550857098733E-01  5.23821505512989E-02  2.73672432866283E-02
 -3.76171796695004E-02 -4.23362212512048E-02 -2.26069292432446E-02 -2.09938802157565E-02 -1.04996411417924E-01
 -3.83145672838082E-02  6.78691780710087E-04  2.36999369765143E-01  2.13734665112732E-01 -4.64215485330874E-02
 -2.47870626161870E-01 -3.25011823903044E-01 -3.66646511092288E-02 -1.24176730252271E-01 -7.77450022087877E-02
 -1.47756686136975E-01 -9.90263228513263E-02  6.11932956078246E-02  5.60140839911241E-02 -6.36644380563908E-02
  8.63920781933464E-02 -1.61172549509448E-02  2.10854423697656E-02  4.68884474930685E-01  3.21804430762253E-01
 -2.16528069090175E-01  1.17384990591106E-01 -2.18927062107308E-01  1.79776173240490E-01  6.28947591207456E-02
  6.03621882094486E-02 -2.25998423597693E-01  2.29523883561179E-01  1.70011042607114E-01
* ORBITAL    1   44
 -2.10193988234484E-03 -1.53541562269187E-02 -8.82395701498668E-02 -4.62595734398792E-01 -2.60008698092309E-02
 -1.45467113466501E-02 -5.03034822335574E-03  5.59682025799127E-04  1.15279872068126E-02 -2.13485542934256E-03
 -7.09650027275780E-02 -1.04915245864454E-01 -3.07617294986370E-02 -5.70135069767676E-04 -3.15203422408128E-03
 -2.03016920598592E-02 -5.87345041934444E-02 -7.95863647289233E-02 -2.17499926853904E-02 -9.17020111147659E-02
 -2.25153538239463E-01 -2.54642061480794E-01 -1.38467513875491E-01 -4.81995451311315E-02  2.05270578378394E-02
  4.23242272389578E-02  3.70204305893329E-02  2.25253586380698E-02  9.78116362108690E-03  6.95115125265459E-02
  1.44333623654215E-01  1.10997724159023E-01  4.26010005445907E-02  1.04120639312766E-02  8.43834487783750E-02
  1.00334653267876E-01  5.16201102649581E-02 -1.41533698456314E-01 -1.63065042157982E-01 -8.11078271755256E-02
  4.54025133559056E-01  5.48835126567952E-01  2.87138937335756E-01  6.06824279941289E-02  6.25700413482318E-02
  2.67993469762850E-02 -5.88616751468756E-03 -5.73588082615998E-03 -1.31195972040207E-03 -1.25369321962281E-03
 -1.61980305563624E-03 -1.40240840091078E-03 -6.25331243499561E-04 -2.94349474792870E-04 -3.56620797115674E-03
 -3.76856561317238E-03 -3.89380630360424E-05  6.46317777836440E-05  1.03058374000613E-04  1.18615300178732E-04
 -1.26838380244170E-04 -1.93542819542106E-04  6.46828699804682E-02  3.80223847175801E-01  1.35402675718271E-01
  1.35532215335137E-02 -5.78658597285972E-02  1.71547099698621E-01  1.48004773541250E-01 -1.91543759314516E-01
 -8.50593049301813E-02 -3.84035614613730E-01 -1.96123379187744E-01  9.61996367850479E-03  4.78446335685021E-03
  6.56908041325990E-02 -2.69705268510261E-02 -1.16159054802544E-02  8.76829583017633E-02  6.15251766270098E-01
  5.29007562647021E-01  8.64524729198061E-02  7.16203607598103E-02  5.31609601186668E-02 -3.69747083787652E-02
  9.73502672489236E-02  6.67042578534353E-02  5.65179112265968E-03 -6.11963893408869E-02 -3.82616338017781E-02
 -1.19908538262389E-01 -7.85184190471299E-02  1.54671401650924E-02  1.37320715045371E-02 -4.60197498721585E-02
  3.48823717509606E-02  3.27762493144676E-02  4.88318722189366E-02 -3.19594989211797E-01 -1.39856954780471E-01
 -7.23625286175970E-02  2.48210066518953E-01  1.78010244850145E-01 -2.03250777708652E-01  6.19940438302005E-02
  1.68588860013998E-01  1.61660699230003E-01 -2.84927020552063E-01  1.60119343387250E-01
* ORBITAL    1   45
 -3.68731025298001E-02 -2.61971325678945E-01 -1.26906511998337E+00 -4.20460413057626E+00  5.13882505830220E-01
  1.74154045001306E-01  1.71948044958254E-01 -3.72363434928450E-05 -8.93589864858181E-04 -1.51166643252164E-02
 -2.39682676772600E-02 -1.97968839860868E-02 -1.39551622404364E-03 -1.50066864548775E-03 -4.37442583726486E-02
 -6.14247363699480E-01 -4.42565859351384E-01 -3.77677358540233E-01 -4.99778551902714E-02  3.27213076872705E-02
  6.63351373235474E-02  2.91952337758124E-02  6.07310452404774E-03  4.25063193870454E-04  3.90863578327986E-01
  8.39659302497880E-01  9.85873804926370E-01  4.99084401963514E-01  1.57593310085999E-01  5.64297000442027E-01
  1.09506095732966E+00  8.05075232677002E-01  3.03368430885032E-01  7.66810069598151E-02 -6.93531181498656E-02
 -7.42929372394256E-02 -3.37415680309183E-02 -2.87217418656506E-01 -3.30671784141910E-01 -1.63334449786173E-01
 -3.05286828539001E-02 -3.67086230098048E-02 -1.90744700052750E-02 -7.28660517736089E-04 -1.20164783070097E-03
 -7.49225325900168E-04  2.09827996002759E-03  1.96565857598192E-03 -2.91131805637386E-05 -7.50182369484933E-05
 -6.98784592549752E-04 -1.00967185498143E-03 -5.31740760863138E-03 -5.84235190189966E-03 -7.59838289922011E-03
 -8.55425732148555E-03 -6.46258485603236E-05  1.21237694379444E-05 -3.53013069082030E-04 -1.61626198596290E-05
 -1.53445293864209E-05 -7.26533011409076E-06  7.12018259782822E-02  9.23695950931379E-01  1.30941000918786E+00
  3.72173047186500E-01 -1.07558443602889E+00 -1.75357473175382E+00 -9.18586284797436E-01  6.08889859253518E-02
  2.94157649299880E-02  4.69225192952156E-01  2.32653547661719E-01 -3.46348171064776E-01 -2.08058641856989E-01
 -3.82157730948559E-03 -4.97710969746145E-02 -3.60737048475696E-02  3.03936752514867E-01  2.22020807347355E+00
  1.93517640746992E+00  3.08962441109200E-01  3.67130026915416E-02  4.72201675569594E-02 -4.00190479053949E-02
 -9.49211485633183E-01 -1.23664423180117E+00 -1.78104920590169E-01  1.17777810030216E-01  4.64924393109350E-02
 -2.76666637070977E-01 -1.27772743854402E-01 -3.08057824886454E-01 -1.21875740658794E-01 -2.46264710990836E-02
  3.18683044827824E-02 -4.03218455021359E-02  1.73134693797986E-02  1.33751373974855E-01  1.40120112805288E-01
 -1.98185804056948E-01  9.51169503215331E-02  6.34797223546399E-02 -7.57784256548775E-02  1.89772333024420E-01
  3.25200341201099E-02  6.47521090106910E-02 -9.49443144447050E-02  9.96011333826533E-02
* ORBITAL    1   46
  2.57083853978119E-03  1.91501791266501E-02  1.20121208637408E-01  7.68349413253734E-01  1.34580681276684E-01
  1.43571545781637E-02 -6.41508901770997E-03  1.22765570154738E-04  2.37025301287309E-03  1.46616347457948E-02
 -2.05057891663943E-02 -9.50385338640240E-03  4.23495063952753E-03  2.50211276071510E-02  4.16656099729503E-01
  1.47297109128747E+00 -1.52795748562069E-02 -3.82181494053125E-01 -1.51204305467296E-01  3.40062736054370E-04
  8.44802805026462E-03  3.96304169619334E-02  2.61329333231431E-02  9.33009082681615E-03 -7.77268030854876E-03
  3.05137022093062E-02  1.91979763552726E-01  1.32685468461633E-01  4.89865097750031E-02 -1.71289804280560E-01
 -3.55535522535691E-01 -3.12643047130009E-01 -1.43473324205217E-01 -4.39884392429145E-02  3.30734431399641E-01
  3.60099358762335E-01  1.70045756646023E-01  4.84376095304676E-03 -1.64720670979952E-02 -1.76521916163744E-02
  2.16944181489162E-02  2.51859127777716E-02  1.25646479572246E-02 -8.04278934238209E-03 -9.67247637182213E-03
 -5.02446062514526E-03 -4.24993642012931E-04 -3.59013588564166E-04 -3.51893698345881E-04 -3.65859782158576E-04
  8.45434639605900E-03  8.64280484083523E-03  6.59359422266970E-03  6.73943819641044E-03 -3.59106804138585E-03
 -3.48275290071757E-03  1.13240047754392E-04  2.78789572462216E-04  7.27179626301195E-05  1.87966148495957E-05
  2.24644085200960E-05  8.11538562807722E-06 -1.22677567683240E-01 -4.93521481516692E-01  3.80512551152152E-01
  1.28622639970355E-01 -4.13770516039654E-01 -1.15891436517707E+00 -4.63685809651366E-01 -2.13781858554939E-02
 -1.00589840481460E-02  3.81760907777828E-01  2.07090997298599E-01 -1.84524330578155E-01 -8.23388842826833E-02
 -5.99229781243959E-04  4.59690092081109E-02  1.77992337055021E-02 -3.16316975961780E-01 -2.11743286906790E+00
 -1.72040770708237E+00 -2.11521798757637E-01  1.60219060398829E-01  1.08221825249435E-01 -9.82270255719090E-02
  3.20169151972768E-01  6.84302788173555E-01  1.87460024903359E-01 -3.73705674324093E-02 -3.90342406062057E-02
  8.95607228793520E-02  1.04599884193171E-02  6.53812495544149E-01  3.07428221926299E-01 -5.37029567637821E-02
  1.01777424124863E-01 -4.44198827135714E-02  5.10010350542387E-02  6.11707499958773E-01  1.95435551851649E-01
 -3.89401039391594E-01  4.36402430602072E-01  3.36325720244518E-03  5.51656246539483E-01  1.09302705504797E-01
 -3.43456558662607E-02 -1.59521515498435E-01  1.31172605317881E-01 -1.87516659835368E-02
* ORBITAL    1   47
 -2.28103219997398E-03 -1.59166499774679E-02 -6.76189897957280E-02 -1.29954634832651E-01  5.09694812914520E-02
 -7.04246743188410E-03 -4.78799126822072E-03 -1.19006413380252E-03 -1.74450773233187E-02 -2.35968924735651E-02
  4.34925578792568E-02  6.31114952507396E-02  1.63357129809769E-02 -3.77864482263414E-03 -7.45101933164612E-02
 -4.40329070298056E-01 -8.76607063029720E-02 -3.23452651005591E-02  1.02608769479102E-03 -3.08901891655884E-01
 -6.23151982386314E-01 -3.10727202497379E-01 -9.26585035034829E-02 -2.15945896210962E-02  5.52101597212576E-02
  1.31753352377298E-01  1.71173626703155E-01  9.16738743045987E-02  3.02747136863660E-02 -3.31699385134057E-03
 -2.46252413446916E-02 -7.18192310068909E-02 -4.66803319472954E-02 -1.67829335326788E-02 -4.28454615562894E-02
 -4.21453296047163E-02 -1.74516645985563E-02  1.77323586712379E-02  1.71503362455381E-02  6.48187034549742E-03
  1.58943461864788E-01  1.88524065977117E-01  9.63734415854970E-02 -1.01490181987649E-01 -1.12995379670798E-01
 -5.42317263329299E-02 -1.90406372373485E-02 -1.77158216377437E-02  8.97246022900815E-04  1.28871507883874E-03
  4.09526099745205E-03  3.99659780299153E-03  2.31151022099301E-03  2.07560307888634E-03 -2.50001759709161E-03
 -2.62944987623849E-03 -8.08629000367494E-05 -8.08940376067957E-05 -8.13179385506791E-05  1.60746475324364E-04
  2.47350157277114E-04  9.76986860523790E-06 -6.13441408760739E-02 -3.88299740520318E-01 -2.35343493691792E-01
 -4.05382745941442E-02 -1.08320892499746E-01 -3.49961039033521E-01 -1.24553526720159E-01 -5.65720507553780E-01
 -2.73911591705760E-01  2.21404501665242E-01  1.06579239434762E-01  3.07568956559960E-02  1.37124354809349E-02
  3.90819358226734E-03  1.29520843998133E-02 -8.36924160848452E-03  6.96522734259156E-02  4.89872572998531E-01
  4.14915925078614E-01  5.85981134945512E-02  1.26022993543871E+00  1.49630160205681E+00  1.99212044031735E-01
  4.54852007665164E-02 -1.10799057060459E-03 -1.49163669186679E-02 -5.73576764669143E-01 -2.50243775785460E-01
  4.50221510218761E-02  5.99310528726663E-03 -1.95505795400806E-01 -8.84325949200243E-02 -4.53112543014832E-02
  2.47632308746098E-02  1.47928434525640E-02 -3.57225987005850E-02  9.29639950782902E-01  2.89996999379449E-01
 -1.67912516404338E-01 -4.01326129092305E-01 -8.37038512908989E-01 -9.22843331581238E-01 -2.48372513489529E-01
  1.90890552189734E-01 -5.88046557845927E-01  3.97718562924115E-01  1.17670827002246E-01
* ORBITAL    1   48
 -1.67657112669857E-02 -1.20123902866620E-01 -6.19408249002238E-01 -2.69460219551231E+00 -1.34251143719761E-01
  2.46726589221993E-01  2.53995552286638E-01 -1.20151859605429E-03 -2.13622052250104E-02 -1.46996437605904E-01
  1.05920418073206E-02 -2.46870042388772E-02 -2.52148249766335E-02  1.25104363816798E-02  2.26833767420487E-01
  8.10726449873370E-01 -2.17587742579144E-01 -3.76521711608367E-01 -8.93007520252100E-02 -9.50570657285549E-02
 -2.23616777657545E-01 -2.54589941030309E-01 -1.33795635280806E-01 -4.45219562370359E-02  1.58517557230297E-01
  3.77812140169197E-01  5.72266098275927E-01  3.14363852817086E-01  1.03060946909752E-01  4.33724035557590E-01
  9.60398052314102E-01  1.06324237202728E+00  5.43961714198755E-01  1.77443086735181E-01  2.87636249634078E-02
  1.55781957289942E-02  6.22709709515891E-04 -5.28717483840591E-02 -6.03286047685561E-02 -2.88191562437052E-02
  5.72869613918221E-02  6.48900265383676E-02  3.14906856229492E-02  2.61128528796234E-02  3.02897462746946E-02
  1.48718601083709E-02 -3.09397161116912E-03 -2.87334288191286E-03 -2.12021097726932E-03 -2.15003549832939E-03
 -9.72715527845995E-03 -9.52490993937336E-03 -8.93628146287462E-03 -8.69235277776015E-03  5.50961000479976E-03
  4.92374221745675E-03  4.35876837708826E-04 -3.15928439645257E-05 -1.65719956807794E-04  3.98563914622526E-05
  2.13331362523691E-05 -1.66027798421924E-04  2.81654007805090E-01  2.07442654944223E+00  1.70899790364130E+00
  3.69494027846156E-01 -4.26376539288204E-01 -2.88625460648799E-01 -1.05329772749877E-01 -7.84953459911060E-02
 -3.45188028316364E-02 -3.60335811973462E-01 -1.71745255697883E-01 -2.16987593201743E-01 -1.30591226725312E-01
  2.09652762388256E-02 -2.22327650097775E-02  1.76011015528203E-02 -4.45688563205815E-02 -1.55696006660350E-01
 -2.66028627943626E-02  3.19850146795598E-02  1.79643832305608E-01  4.83416437053057E-01  3.16829827655191E-01
 -8.37162884912602E-01 -7.36843497128624E-01  3.95354880865081E-02  4.42435680422174E-02  6.54698890082683E-02
  6.74147112593346E-01  3.38775422500590E-01  1.29869656504928E-01  6.77392738637856E-02  1.90154174050760E-01
 -8.36539969604248E-02 -1.67326624643873E-01 -4.73463814398535E-02  6.98253133420479E-01  1.62093104231532E-01
  9.59080252235928E-02 -3.92090540166433E-01  3.14917483127462E-01  7.85471776250381E-01  5.35097535349014E-01
 -5.40890404396905E-01 -3.97836285813064E-01  2.36633008528862E-01 -6.55860940953142E-01
* ORBITAL    1   49
  8.34677823422419E-03  5.98533665844000E-02  3.16160855366825E-01  1.83036104115859E+00  4.86993327761512E-01
 -2.76886949846081E-01 -2.88826499406861E-01 -7.85495855872519E-04 -1.41043882088086E-02 -1.07786649630766E-01
  1.53603621515866E-03 -3.14377988247116E-02 -2.33234717029972E-02  1.05376943377691E-02  1.78563769980157E-01
  7.86463417143828E-01  2.04486472437517E-01  6.01411066956914E-03 -5.18325759858927E-02 -3.70462685331648E-02
 -9.92329288097600E-02 -1.60802604754048E-01 -9.20570837497019E-02 -3.14188773731439E-02 -1.74797749909074E-01
 -4.13189254482256E-01 -4.88327390927058E-01 -2.68624164184899E-01 -9.37051673505623E-02 -2.95848748308786E-01
 -7.40355676395050E-01 -1.12687220183585E+00 -6.45785639867118E-01 -2.22316935573161E-01  2.75895995239039E-01
  2.99637888773528E-01  1.38908804712986E-01 -7.64342317375368E-02 -8.53257820663783E-02 -3.98014968880347E-02
 -4.14864833504121E-02 -4.52546715702917E-02 -2.09565773815721E-02  2.68379851470026E-02  2.93166376458975E-02
  1.34836409820031E-02 -5.58892754724551E-04 -6.21644738240571E-04  2.83964003753853E-03  2.97330069935423E-03
 -6.86940089630823E-03 -6.50655327301042E-03 -9.10161141608109E-03 -8.59597603887269E-03  2.97538470176856E-03
  3.36064503957354E-03  1.91417595639147E-04  3.52983388218671E-04  1.03150055977416E-04 -6.23309352668608E-05
 -1.00431375960472E-04 -7.88345550804001E-05 -2.13980763227302E-01 -1.30543182971288E+00 -6.59456223399360E-01
 -1.09988545422576E-01 -3.61914157064423E-02 -2.27941700715924E-01 -2.69842650916855E-01 -2.48070996593579E-03
 -1.63069154483937E-03  5.42857268423313E-04  1.68820045915117E-02 -2.91658030547306E-01 -1.12514553157497E-01
  3.07113931677786E-03 -3.98691118401489E-02 -1.99149496247698E-02 -6.79475039012288E-02 -6.09888056408901E-01
 -6.23199548255161E-01 -8.55485307747426E-02  2.68260167748884E-02  2.75422850546964E-01  2.12438122881644E-01
  1.21095839062440E+00  1.26671053734190E+00  3.81902744736664E-02  1.43192549400236E-01  8.91177489361411E-02
  4.89322046341224E-02 -3.98563610360247E-03 -4.68599649580889E-01 -2.64398973258014E-01 -6.07869458405904E-02
 -1.88209899183223E-01  1.69022564901176E-01 -1.07709562724829E-01 -4.98670510618612E-01 -4.04483376908656E-01
  3.99480731116331E-01 -6.41343509972292E-01 -1.63931084650249E-01 -6.14023409775542E-01 -2.92004960988751E-01
  1.23040732838289E-01 -4.01166685095356E-02 -6.46441161178771E-01  3.49059550743122E-02
* ORBITAL    1   50
 -2.16013960964483E-02 -1.55526050809675E-01 -8.27200846320644E-01 -4.26808768427755E+00 -7.36037359600636E-01
  4.56449989129057E-01  4.83458422985974E-01  9.58947660000182E-04  1.87566528650405E-02  1.48552514460852E-01
  6.68492689570959E-03  4.33454077667356E-02  2.75108543250284E-02 -8.83032566767191E-04 -2.40377704412516E-02
 -7.48979318361969E-01 -5.81541551656800E-01 -6.56252433597892E-01 -1.58841745474210E-01  1.78211632970391E-02
  4.36879182581002E-02  4.81125808424659E-02  2.46158386971027E-02  8.13896660477736E-03  3.72471124691784E-01
  8.55507778299802E-01  1.00885287442876E+00  5.25173734419153E-01  1.71610350878669E-01  7.11548887843479E-01
  1.62239268504717E+00  1.91890113897379E+00  9.98293911397419E-01  3.25700091343890E-01  1.01398045565877E-01
  1.03487239744767E-01  4.46940137173071E-02  1.45755907439515E-01  1.56257269094387E-01  7.03000342603498E-02
 -7.25987387545612E-02 -7.58151566531081E-02 -3.31405999874811E-02 -7.66541731088016E-02 -8.49774034931757E-02
 -4.00709435593714E-02 -9.12597458992933E-04 -1.00877310555215E-03  6.21528328385953E-03  6.37153461227019E-03
  3.34552897218332E-03  2.92632171944903E-03  7.65641035276158E-03  6.97371975547483E-03  5.81093818071271E-03
  4.42084394187080E-03  1.04836105825388E-04 -2.83086347956625E-04 -1.92185917831882E-04 -3.92033194009858E-05
  1.66612324768640E-06  1.09576167015984E-04  3.49625028730033E-01  2.43818564969806E+00  1.86082385208781E+00
  3.55155798902679E-01 -3.32850125413804E-01 -3.33958062081595E-01  1.58786838290108E-01 -5.40544240192292E-02
 -3.01956158612574E-02 -1.79022121212061E-01 -8.73630875303733E-02  6.27702637063838E-02 -4.75983613753534E-03
 -3.10099539157329E-02  6.36295613811395E-02  6.53590257225972E-02  2.67958761015006E-01  1.96014039165179E+00
  1.46174176047373E+00  2.61042755595201E-01 -2.48225579966204E-01 -3.36007985077440E-01 -6.32000532682556E-02
 -1.61155602055647E-01 -1.20409654139484E-01  1.39370014083940E-01  8.60884550337806E-03  4.06713192326069E-03
 -2.08650059259553E-01 -1.28481599135623E-01 -5.14996037936382E-01 -3.12515604573657E-01 -6.81104767195040E-02
 -7.21190136444587E-02  5.45626852642571E-03 -1.92108467847221E-02  4.29143859772376E-01  4.71589070600736E-01
 -1.55462397578906E-01 -4.78738338306358E-02 -7.43648353929066E-01  7.97013608868600E-01  6.11189217572687E-01
 -3.07654830770117E-01  3.38903302601441E-01 -1.05003851554885E+00  1.32705288019773E-01
* ORBITAL    1   51
  3.89244846411129E-03  2.77244167656424E-02  1.39630926970417E-01  7.96519967693801E-01  2.80799707251627E-01
 -8.75686889915156E-02 -9.71615576550949E-02  4.42444100567695E-03  8.81952965185721E-02  7.27685550772058E-01
  3.55791516567114E-02  2.38667322870358E-01  1.47295417181846E-01  1.24580514503338E-02  2.25061368649028E-01
  1.16450669141425E+00  1.74218564901673E-01  7.53670239493604E-02  1.41705484618014E-02 -1.12069885450588E-02
  1.43350567606846E-02  1.36822248098199E-01  8.34758877909635E-02  2.71545111361060E-02 -1.15752971091904E-01
 -2.52784199967435E-01 -2.14842172529095E-01 -1.08139748249615E-01 -3.80450310592809E-02 -1.11616836833301E-01
 -2.78672018356010E-01 -4.04342610863387E-01 -2.22047105310309E-01 -7.33319162447965E-02 -7.73644829151421E-02
 -9.54503460056510E-02 -4.93432965977615E-02  4.09035324959402E-02  4.48948777208959E-02  2.18714576822049E-02
 -8.35690539262655E-03 -8.86973307081595E-03 -3.95898072962148E-03 -4.66316088412332E-01 -5.05142717986639E-01
 -2.31816115103885E-01 -8.99732538062193E-03 -8.62752149868347E-03  8.26684730640466E-03  8.33494595345503E-03
 -1.27379288223060E-02 -1.22376497549861E-02 -1.37907665208740E-02 -1.30418057671380E-02  3.68476448509553E-03
  3.95587870600102E-03  1.84605854641114E-04  3.17747875453299E-04  2.78743365458505E-04  1.64032779542379E-04
  3.79834858235017E-04  2.47782434049334E-04  3.47462291216139E-03  9.80704980529474E-02  1.19855417321612E-01
  4.63706341795164E-02 -5.76174401227211E-02  9.47871400846654E-02 -2.17200321212720E-01 -4.50739923604566E-01
 -2.18831231805044E-01 -2.10319823942585E-01 -8.52570916938449E-02 -2.83066306448749E-01 -1.25875007204412E-01
 -1.00936765366296E-01 -6.34782801489493E-02 -2.45587774845334E-03 -1.54444795769818E-01 -1.03864640941410E+00
 -7.17223856780473E-01 -9.11584350446078E-02 -9.00153208422915E-01 -1.17006626429232E+00 -2.90110987821718E-01
  3.98691277813164E-01  4.72030169327829E-01  6.02082688750104E-02 -1.05172492127795E-01 -3.94401286966753E-02
  4.14138329580413E-01  2.30531171182850E-01 -2.88695836464706E-02 -4.54629603180911E-02  5.00020904139333E-02
 -4.20934885710039E-02 -1.91952683514456E-02 -1.16962611036880E-01 -2.05190966611786E-01  1.09529018757897E-01
  1.24136006017064E-01  4.34543568581753E-01 -1.35227407639189E-01  9.84538005321702E-03 -3.32567859082158E-01
 -5.12652069782893E-02  9.41678727102685E-01  1.30376721102576E-01 -3.52936516043831E-01
* ORBITAL    1   52
 -4.05545337626438E-02 -2.89211603254439E-01 -1.43969097000163E+00 -5.57720530146218E+00 -1.16137354152312E-01
  1.34511615073366E-01  2.20430289621324E-01  9.65078707787879E-04  1.93721635013478E-02  1.58345156942083E-01
  4.68291155134968E-03  5.28380791546041E-02  3.34129141765815E-02 -3.04867634771795E-02 -5.32148402122795E-01
 -2.97569950103870E+00 -5.31357516179513E-01 -4.98578872160044E-01 -1.68345897878291E-01 -7.66041950097529E-03
 -1.17373162233567E-02  2.28297963562004E-03  2.40956218573771E-03  6.87920602355004E-04  4.36159169163295E-01
  8.93821355722459E-01  7.18526661168527E-01  3.01013158110974E-01  8.49417202464296E-02  7.81744380671771E-01
  1.60058070676611E+00  1.30419131837574E+00  5.45975189748059E-01  1.52769954483426E-01  3.41572725626914E-01
  3.78308963830751E-01  1.76852325004798E-01  1.82735227576356E-01  2.08892070501252E-01  1.00147702771927E-01
  1.68735417511032E-02  1.68734405251799E-02  6.97019677873720E-03 -1.08561188159200E-01 -1.15939271974794E-01
 -5.23278925671754E-02 -1.42746150917946E-03 -1.31667824157965E-03 -3.79593642738702E-04 -4.56313040481274E-04
  3.13595916342834E-03  2.46600740236624E-03  5.80682348195398E-03  4.72270164611828E-03  3.26754573500583E-03
  1.44382482336904E-03 -2.47304850467954E-04 -4.23286089683889E-04 -4.26228744193221E-04  6.69460605842251E-05
  1.21005708069748E-04 -8.03317106825647E-06  1.59715968566476E-01  1.15815408653539E+00  9.99307997892057E-01
  1.82276191535505E-01 -1.64220323965472E-01 -3.35807018790493E-01  1.93608345433017E-01 -1.06502052398254E-01
 -4.95648324122487E-02 -5.14060887278690E-02 -2.32051025935308E-02  8.50870885764379E-03 -2.59706292280460E-03
 -1.88714215367403E-02  7.76845633275927E-02  4.70573530349997E-02  7.44118304177015E-01  4.81366500604981E+00
  3.04175038804083E+00  3.66891061240457E-01 -2.61618799636736E-01 -2.90560038694427E-01 -2.46586865156030E-02
 -2.53892502144819E+00 -2.80817962038829E+00 -5.60674133090695E-01 -1.03687719138403E-02  1.69909742386854E-03
 -1.29569347229074E-01 -2.43227325998767E-02 -5.36890870644704E-01 -1.87314616628128E-01 -7.59239956180448E-02
 -9.57557778822717E-02 -9.19184721078489E-03 -3.67489386173312E-02 -7.89424547963846E-02  4.10941218268232E-01
  1.23814417195488E-01 -2.28461273150973E-01  6.51062778194389E-01  9.57737292069033E-02  5.23942197206271E-01
 -1.85984043137374E-04  4.02288353147817E-01  8.90023468124410E-01  1.88382500576958E-01
* ORBITAL    1   53
 -2.38876564212444E-02 -1.70902392768770E-01 -8.65061090792506E-01 -3.20052452698708E+00  2.57350779611526E-01
  8.93107972544371E-02  1.34481289879683E-01 -2.01328590525499E-03 -4.19216510168887E-02 -3.18365252132750E-01
  2.31227186681474E-02 -8.21199546315424E-02 -6.51636568274048E-02  7.91742071564656E-03  1.48018239575835E-01
  3.78536753015476E-01 -2.21905701031343E-01 -3.61223319360410E-01 -9.74519145190989E-02  3.47578192028799E-02
  9.16620603673927E-02  1.64066794020071E-01  9.45341047543150E-02  3.17299390626459E-02  1.94225254868290E-01
  4.18582138585999E-01  4.66855407952972E-01  2.07263692278973E-01  5.43605424161700E-02  4.76208887512097E-01
  9.35547672926901E-01  6.56192574178038E-01  2.49706036716839E-01  6.63916543211868E-02 -9.62192729538785E-02
 -1.17039250765916E-01 -5.97803031732592E-02  4.54509030609390E-01  4.77150331346011E-01  2.11821347812568E-01
  9.11974546402996E-03  1.14260019954329E-02  6.21315560155916E-03  2.71394858422980E-01  2.88650989179032E-01
  1.29989457734266E-01  1.24062638604841E-03  1.28402798358256E-03 -7.96072920953782E-03 -7.89208705360298E-03
 -1.56164442659868E-02 -1.49892053587839E-02 -1.86849699774646E-02 -1.79556396021803E-02  2.86041980120577E-03
  1.88695410227459E-03 -2.06635978882666E-04  5.65945397626816E-04  9.90472976734190E-04 -6.16191345859267E-05
 -9.39979097805251E-05  2.49426932239716E-04  2.36461090069591E-01  1.81711905172257E+00  1.47193028283718E+00
  3.31080721867533E-01 -3.79578069636917E-01 -2.03131254771541E-01 -4.32061963423364E-01  2.70931716334677E-01
  1.24019239351173E-01 -5.09411355235479E-01 -1.97905707464282E-01 -6.05598242499196E-01 -2.74193477644402E-01
  5.94169845130080E-02 -7.35665739712800E-02  6.89203398949812E-02  2.51290812903886E-01  1.59856883181010E+00
  9.29863926262170E-01  1.37309732007355E-01  6.13324395317947E-01  4.35490442249969E-01 -7.77965611103671E-02
 -6.06679845944655E-01 -6.15295069269729E-01 -1.36866486265922E-01 -2.98405209550313E-01 -1.20637673970490E-01
 -1.35304823128405E-01 -3.72580051511504E-02 -1.12583781195669E-01 -7.76271437278915E-02 -1.03297543727104E-01
  9.58393712366447E-03  3.82788302118606E-02  8.72426289298389E-02  6.27212737123587E-01  2.13327397080510E-01
 -3.32794466005412E-01  1.04465150011156E-01 -3.45214037159425E-01 -4.17705061049646E-01  9.57331341302372E-02
  1.99439241076816E-01  9.55419836378147E-02  3.98041287836216E-01  3.09467226534310E-01
* ORBITAL    1   54
  5.28250224141097E-03  3.78658900953083E-02  1.95154884333330E-01  8.37349073666361E-01  2.55927045367449E-02
 -5.81345632029100E-02 -6.77153610119534E-02 -1.44646610292874E-03 -3.30544994205561E-02 -2.19836634373364E-01
  1.15112649442579E-01 -2.29473421211749E-02 -6.43918972728397E-02  8.01171466640484E-04  1.04890051910394E-02
  7.00913920722380E-02  1.98758828050882E-02  4.16774071340260E-02  1.72578038094636E-02  6.10146713783259E-02
  1.75472091781199E-01  3.38071238987630E-01  1.97081514841750E-01  6.71044156064979E-02 -4.51924518064787E-02
 -8.93955555567728E-02 -5.56584606623201E-02 -2.33944435556193E-02 -7.89249551627279E-03 -1.22204953940928E-01
 -2.66976968221686E-01 -2.90546460377484E-01 -1.39821784420412E-01 -4.21215378296594E-02  4.35980536059947E-02
  4.86525832311209E-02  2.34744073045926E-02 -1.75207082228331E-01 -1.84839349709729E-01 -8.26620399550595E-02
  1.25652584704818E-02  1.65426910809912E-02  9.40156520940857E-03  2.92954578500476E-01  3.13097567980496E-01
  1.42253616646921E-01 -3.25505726863660E-03 -2.93947368097158E-03 -1.16548216615301E-02 -1.14547591006409E-02
  1.47477629068358E-03  1.43231672333008E-03  1.94676493807934E-03  1.88763902723339E-03  2.11417283227560E-03
  2.14730126936360E-03  3.59552714187230E-04 -2.11964157951357E-04 -5.76209722391581E-04 -3.43061838911008E-05
  2.35409316614979E-05  6.35100604703422E-04 -8.68497859356457E-02 -5.77617028917259E-01 -3.45805068522870E-01
 -7.08978500314295E-02  4.69146901186864E-03 -1.70162824335708E-01  1.25244207577074E-01  3.07381827457780E-01
  1.36898317783717E-01  1.73280581474206E-01  6.33839790024249E-02  8.26783318042836E-02  3.39731695164583E-02
  6.89858541872286E-02  3.10929786136090E-02 -6.37526361861051E-02 -8.25345862207876E-02 -5.29788932723248E-01
 -3.17546967942608E-01 -4.31050243333356E-02 -3.02259949570009E-01 -6.21757056104718E-01 -8.35351293578417E-03
  2.40715970363095E-01  2.39875759241365E-01  4.97455397773002E-02 -8.81550270594335E-01 -2.98797451373862E-01
  9.66608990084440E-01  3.97406218825390E-01 -5.16635921821193E-01 -2.09132797153304E-01 -1.19729244095207E-02
  4.39875441527021E-02  2.68053787362023E-03  1.22665173889335E-02  4.42848197362573E-01  1.77314161763490E-01
 -5.43373323288213E-02  2.04190475425892E-01 -7.76928618170353E-01 -3.29206749013743E-01 -2.06265743360913E-01
  5.98832097702216E-02  1.24301575803646E+00  4.54523843365071E-01 -6.13954998090094E-01
* ORBITAL    1   55
 -1.28656078383228E-02 -9.33357027491214E-02 -5.07924573339190E-01 -1.88766902969939E+00  3.05234109751822E-01
 -8.42967546203556E-02 -1.17311211153126E-02  3.34259203570533E-05  1.55328594828517E-03  1.51801674632362E-02
 -2.72248270790115E-02  1.26137797110446E-02  1.75214091625036E-02  1.73424108727708E-02  3.29792563013321E-01
  1.46883643457681E+00 -1.75963278838408E-01 -7.04400987159742E-02  7.21876895492819E-02 -4.25236158040444E-03
 -1.62059352460784E-02 -4.52701427219299E-02 -2.53808591223257E-02 -7.85221820858218E-03  1.13015612497113E-01
  1.81865050127880E-01 -6.18116539516202E-02 -6.62898328020015E-02 -2.12760995320692E-02  4.17925986288463E-01
  7.86391401301547E-01  4.23789617267220E-01  1.09338182569234E-01  1.40992680965471E-02 -2.28143438815928E-01
 -2.52663832619227E-01 -1.17356971042892E-01  8.41814587836067E-02  7.73771053022352E-02  2.86685995910581E-02
 -1.77977602504809E-03 -2.35617837495588E-03 -1.34813651850636E-03 -2.61548330867021E-02 -2.73689091453451E-02
 -1.21515051949652E-02  1.90515629088001E-03  1.76295811607307E-03  1.72017166427870E-03  1.65487910570494E-03
 -8.45944405540476E-04 -3.10865755089282E-04 -9.93191511440851E-03 -9.58606546661233E-03  4.30507942721222E-03
  2.45610756605556E-03  3.79806045643986E-04  4.24782996955254E-04  1.04653012261590E-04  5.27072313364779E-07
 -1.31024146641028E-05 -1.00033739952614E-04  1.90413805551775E-01  1.67120796631177E+00  1.75987418133759E+00
  3.66761437748046E-01 -3.63626481931715E-02 -9.03295046788478E-02  7.47384509397139E-01 -2.24110143684129E-02
 -9.78206622694161E-03 -1.87697174434809E-01 -9.34929151860995E-02 -7.50502169752890E-01 -3.40349361113034E-01
 -9.95155336278216E-03  1.43216845850267E-01 -3.12663564265961E-01  4.10707799799242E-02  2.93710160924215E-01
  2.28350909431957E-01  4.01877166340290E-04  3.36030418098713E-01  2.44214035737496E-01  1.59215548214401E-02
 -7.02716794376937E-02 -7.17452955966533E-02  4.38634408580351E-03  1.60662658413217E-01  6.54592932412140E-02
 -1.07475755301393E-01 -2.58764658846209E-02 -1.26284229252042E-02 -1.19260581657703E-02  4.41792795463913E-02
  1.02182844870120E-02 -2.81370977111363E-02  2.70145212259526E-02  3.11522952272818E-01  6.89564254031853E-02
 -4.93414603396845E-02  1.15385832344966E-01 -1.81883998633489E-02 -2.65496933533776E-01 -4.12419437021376E-02
  2.55644897767203E-02 -1.41530056337761E-01 -9.25739637375845E-02  1.99639065851706E-01
* ORBITAL    1   56
  4.49845540395910E-04  3.28925929720390E-03  1.90289154654361E-02  1.03047417421936E-01  1.34347282510051E-02
 -7.22408693676559E-03 -8.23321921896309E-03 -9.08784151278617E-04 -2.02424568531169E-02  1.27725508723678E-01
 -5.32350747512134E-01  7.70238003808466E-01  6.09400185262760E-01  2.26623669861380E-04  2.39687680739708E-03
 -3.56018837910711E-03 -1.83763274569613E-03 -8.78008428800121E-03 -3.98467798953889E-03 -1.43294390480933E-02
 -4.31576184979643E-02 -1.48266245416989E-01 -7.19716890396205E-02 -1.64531329395238E-02  2.19887007812352E-03
  1.45902757960310E-02  5.60962567373429E-02  2.29902225463811E-02  2.88765390653095E-03 -2.55952284363736E-02
 -5.88381380127778E-02 -7.52285401730352E-02 -3.19372584228858E-02 -7.00384415429638E-03 -1.12159928777619E-02
 -7.96080790201939E-03 -1.41873492584134E-03  1.72719707078234E-02  1.30349314439501E-02  3.05027514064672E-03
  4.54891798230556E-03  4.05680913249629E-03  9.90702431140904E-04  2.16976867405529E-01  1.88245754543388E-01
  6.40267373605811E-02  4.07090796862159E-03  3.73639948941709E-03 -1.40612832752355E-02 -1.37409760303721E-02
  2.20223949770305E-03  2.13491305481550E-03  1.38271893535639E-03  1.36246240092987E-03 -3.68097552382549E-03
 -3.47356207204533E-03 -4.24897853469917E-05  1.48366714775093E-05  6.31352067168767E-05 -1.40243915614933E-04
 -2.99439018201857E-04  2.55152759734937E-04 -1.35916800435578E-02 -9.41794036311220E-02 -7.69821408223122E-02
 -7.78259943521420E-03 -2.66632234284514E-02 -4.78510890796073E-02 -3.84719230441189E-02  2.84580233329335E-01
  8.65646575346645E-02  2.73768095783550E-03  4.44630089367921E-03  6.61742038502382E-03  1.14562171035765E-03
  8.27069347569066E-02 -3.43979029604610E-03  9.15450488479221E-04  1.69849519524638E-02  8.90067836648656E-02
  3.06995840023425E-02  1.04002849780533E-02  2.16098804614895E-01  3.55843619905865E-01  2.05959496458192E-01
  6.55800401753751E-02  5.47364875267580E-02  1.15537140653315E-02 -3.02619800155033E-01 -3.32276936542941E-02
  7.43094646788744E-02 -5.64686404510851E-02 -2.69600617258779E-02  3.71310508665946E-02 -4.99040722081461E-02
  5.58359410477331E-02  2.93805830625214E-02  9.86221781154016E-02  4.47905353383322E-01  8.29355655805227E-01
  3.50491449187118E-01 -2.62617451142142E-01 -9.47850765227422E-02 -4.44054817211219E-01 -6.27014850561703E-01
 -2.21651510391980E-01 -1.52678396841314E-01  6.75656435833757E-02 -7.28851780441290E-02
* ORBITAL    1   57
  3.13280137581909E-03  2.16721138881858E-02  8.50002313953301E-02  2.38465056083786E-01  2.24331522076271E-01
 -2.75796157202637E-02  3.55045637375943E-02 -4.70438914925938E-04 -8.52758244069875E-03 -4.97693587762378E-02
 -1.91485244124142E-02  2.80847917127787E-03  7.63781483615746E-03  1.22295199430473E-02  2.11186381404063E-01
  1.12555151508254E+00  4.87961793199942E-01  3.88671491238562E-02 -1.20072146493954E-01 -4.16691391518456E-03
 -4.58890183874790E-03  1.65721566175148E-02  7.31366109172017E-03  8.93832252591775E-04  1.32514228525247E-02
  3.62684006891666E-02  3.82587114945490E-02  1.81657303692447E-02  5.15045609652301E-03  6.65473882562153E-02
  1.45023105183912E-01  8.85703076552580E-02  4.66822168334081E-02  1.90968922616396E-02 -1.19037847048283E-01
 -1.07622814317474E-01 -3.83043130682468E-02 -5.80031564194832E-02 -4.96018535322324E-02 -1.57756720496564E-02
 -9.16350499309344E-04 -7.84377930888175E-04 -2.69872399996179E-04  3.23420516728564E-02  2.89731202895205E-02
  1.05459206852079E-02 -4.25853491443713E-03 -4.03964246648067E-03 -3.22944825449262E-04 -2.72972889530514E-04
 -1.03195427235773E-02 -9.87349830088073E-03 -1.46244670961648E-02 -1.41036268311998E-02 -6.33100011569624E-03
 -6.64606191817986E-03 -1.47357888190136E-04 -2.50668072370478E-04 -3.44065566730821E-04 -4.62379811438461E-05
 -7.01944224561510E-05  2.22681076938753E-04  9.41807284067616E-02  7.11510283281156E-01  5.92239527571685E-01
  7.39982203826851E-02 -1.30486755629115E-01 -1.46111736935733E-01  4.65687639920819E-03  2.94784405825002E-02
  9.24590512603359E-03 -4.47105440664382E-02 -2.74745446788040E-02 -5.70576436210978E-02 -6.97361987240422E-02
  1.53446378023550E-02  1.37958094614980E-02 -6.28855210146141E-02  2.19523471715288E-02  7.71345900390598E-02
  1.37199147269937E-02  1.39337181974497E-01  7.84136378012248E-01  5.49091460084365E-01 -6.62469121581039E-02
  2.88017798202994E-02 -5.26425716766675E-02  8.15868172418399E-01  1.63327356275330E-01  1.07719521780535E-01
  3.30861564936687E-01  9.29491905366699E-02  4.04575155165844E-01 -7.85330920959539E-02 -1.99244562661500E-01
 -2.48721223359875E-01  3.78972785714547E-01 -1.47862983941278E-01  6.98260470593640E-01 -1.17069409493653E-01
 -1.77760698470471E-01  4.10753466919214E-01  2.09530357831766E-01 -1.13630756153645E+00 -4.74888937499647E-01
  1.92658645057184E-01 -8.96190547329547E-02  5.27246676297340E-01  1.67177872321413E-01
* ORBITAL    1   58
 -1.47499025103081E-03 -1.07472375343583E-02 -6.06173910991344E-02 -2.26841180106135E-01  9.68292922070323E-02
 -4.37994293396728E-03  2.37725570504614E-02  1.98137951825662E-03  3.65070995734150E-02  1.92700567650915E-01
  9.91850399163335E-02 -7.42607842986260E-02 -7.24287634286554E-02  3.74814968005597E-03  6.59924738630241E-02
  3.18446854554313E-01  6.29830078646548E-02  1.88842766234569E-02 -3.38172795443789E-03  1.97650055394256E-02
  1.34770547736937E-02 -1.19699669349566E-01 -5.36487579067927E-02 -8.30251196325189E-03  3.72655071176957E-02
  7.87308077699923E-02  5.17132503755095E-02  2.58786845783615E-02  9.99342090495192E-03  5.44310095710573E-02
  1.09947993433763E-01  8.31999521605443E-02  3.36426002629333E-02  9.17960143625903E-03 -1.06554303597813E-01
 -9.42425899346816E-02 -3.26713513036660E-02  1.18844313059399E-01  9.98830351215357E-02  3.17467763012936E-02
 -2.13130869763019E-03 -5.18341043713226E-03 -4.14768127591734E-03 -1.63051926930773E-01 -1.44429435642441E-01
 -5.16813662395572E-02  2.26415231202536E-02  2.12086327323530E-02  2.17962503395432E-02  2.08767859614370E-02
  8.64979208139253E-03  8.25465937239338E-03  6.24775004654414E-03  5.95533559651371E-03 -1.73733868624585E-02
 -1.68173483615584E-02 -6.35527681625862E-04  3.11501435362973E-04  6.60805331364873E-04 -3.31016056150449E-05
 -1.64784163932323E-04 -9.11874264687874E-04  4.57395080352751E-02  3.50835782999151E-01  2.77178773903483E-01
  6.04561915317132E-02 -5.37329157464440E-02 -4.46958971911905E-02 -3.81997262127188E-02 -1.55810955935959E-01
 -5.37773297847785E-02 -6.03349102004619E-02 -1.46348576646484E-02 -1.07072906509987E-01 -4.60498703244337E-02
 -1.21848559571960E-01  9.86138803110987E-03 -1.65219652698801E-02  6.08614863443477E-02  3.57096301375305E-01
  1.87537406417985E-01  4.67243194711887E-02 -3.37146899226254E+00 -2.34680248978104E+00  3.73632863158637E-01
 -1.66430146852897E-02 -4.21181490372498E-02  1.65750110227065E-01 -6.92687214365952E-01 -4.93844468070991E-01
 -3.37602414255026E-01 -4.98234960379551E-01  3.27257801260914E-01  2.80543715333613E-01 -2.85210667442174E-01
  2.48977391699397E-01  1.60332173865794E-01  2.82693379778137E-01 -4.56945189116870E+00 -7.55904892260857E-01
  8.88927638438160E-01 -1.42884337782058E+00  5.43157990613421E-01  2.90296716348302E+00  3.72630999466285E-01
 -5.94399121862769E-01  4.39988104451693E-02 -2.02975945165361E-01 -1.15633183340025E+00
* ORBITAL    1   59
 -1.37985706898362E-03 -9.52041681162115E-03 -3.69453716719557E-02 -3.47444195491115E-02  3.68487897273248E-02
 -6.41089129947608E-04 -3.62435152661956E-03 -3.68486035916600E-03 -5.92812422914136E-02 -3.73254802190706E-01
 -1.17628637269697E-01 -1.78898986437375E-01 -6.35521801965892E-02 -1.28833010329455E-03 -2.78316059974149E-02
 -2.09356280331180E-01 -6.19181717442611E-02 -6.65546874189431E-02 -1.80298875016387E-02 -1.14564465886666E-01
 -2.90820338008772E-01 -4.65293618328786E-01 -2.15904178247928E-01 -5.53252133902792E-02  2.52684070374228E-02
  7.68916508759561E-02  1.75990092023167E-01  7.04036806365278E-02  1.04013213109041E-02 -3.27400537492408E-02
 -8.19080388494858E-02 -1.17540523525542E-01 -4.74465391025920E-02 -8.57285380264727E-03  3.79429621117592E-03
  1.17265071765400E-02  9.46267597254810E-03  3.71081778529498E-02  2.43990815826078E-02  3.15313613355868E-03
  1.91213012950833E-02  1.17822569628900E-02  7.84396621690220E-04 -7.90009715922891E-02 -7.05079762700338E-02
 -2.60302138900832E-02  1.78800051192029E-02  1.64277374701415E-02  2.19449751801985E-02  2.08672492885419E-02
  4.44522708980025E-03  4.30994492579229E-03  1.70655565097716E-03  1.71559886306768E-03 -7.13983448988389E-03
 -6.71808149401614E-03  4.50612831455572E-05 -5.89468867980549E-05 -1.22915418362638E-05  9.93758943089929E-06
 -6.63975543366216E-05 -8.87242951796421E-04 -3.64686046717559E-02 -2.46635866196327E-01 -1.86352132623014E-01
 -1.78068983193652E-02 -1.07063561985936E-01 -2.08898507010870E-01 -1.51285080944805E-01 -1.68508659737555E-01
 -4.88251381648952E-02  3.53776119044029E-02  1.00645565975457E-02  2.35475325942783E-02  8.63430808177504E-03
 -1.21802853980199E-01 -2.06434789176765E-02  8.62975656864177E-03 -6.35138979582917E-02 -3.61056596946557E-01
 -1.73158743820650E-01 -3.08645412642589E-02  4.44175713430590E+00  3.33266723632447E+00  9.41435160881922E-01
 -1.41749477765767E-01 -1.13643800934892E-01 -3.97422531596966E-02  8.98880763507016E-01  5.09236300967762E-01
  7.28172030063217E-01  3.11015093746387E-01 -4.51396903518086E-01 -1.93602420724216E-01 -1.41741878318043E-01
  1.66780168734809E-01  3.59281991443766E-02  1.44930667596411E-01  6.06724083246954E+00  1.26121534055347E+00
 -1.25795651588000E+00  1.56973728846324E+00 -4.79631321850178E-01 -3.88926132222341E+00 -7.61141593245084E-01
  8.18016439675823E-01 -5.20340170712848E-02  3.30304046596637E-01  1.17107740110584E+00
* ORBITAL    1   60
  2.36115936608207E-02  1.68983122328151E-01  8.56240497037451E-01  3.35585775426067E+00  1.42095889770728E-02
 -1.94072074986242E-01 -2.06662507992967E-01 -7.33062288655152E-05 -6.88944468142119E-04 -8.44029823633514E-03
 -5.17712280142942E-04 -1.78711156923586E-02 -9.65365233655082E-03  1.59501395467236E-02  2.83644583070624E-01
  1.68486949352308E+00  4.99182989254394E-01  4.10726058164499E-01  8.49400249947623E-02 -1.04723664503945E-02
 -2.09812038927455E-02 -1.29816938864932E-02 -6.40306636031522E-03 -2.37708817144716E-03 -2.82398982218743E-01
 -5.72042715039944E-01 -4.87836561762833E-01 -1.99740482385517E-01 -5.21693748963550E-02 -5.14729823309188E-01
 -1.03176488265744E+00 -8.37873885517465E-01 -3.47181621037095E-01 -9.54270570960026E-02 -1.35763612227854E-01
 -1.30001853885584E-01 -5.07876259302061E-02 -1.48032222314125E-01 -1.39604753169686E-01 -5.34266292943279E-02
  3.89707283120752E-02  2.47828897643642E-02  2.49793356210306E-03 -3.29540188744670E-02 -2.54784119437249E-02
 -6.81127991980457E-03 -2.11985835026246E-04 -5.26254768831350E-05 -1.32215629210883E-02 -1.27290658177387E-02
 -7.10298428834387E-03 -5.98808414560271E-03 -1.53491544510043E-02 -1.34128473882101E-02 -2.64471299400097E-02
 -2.30772210107500E-02  1.47295418296459E-04 -3.78183732895097E-07 -1.76751021582754E-04  8.70927494545701E-05
  7.16370592141817E-05 -2.35332755009931E-04 -1.17446087262859E-01 -8.55317897380819E-01 -6.84932807645374E-01
 -9.25056312158136E-02  1.68330663401773E-01  2.21091047914329E-01 -2.72891426514429E-02 -2.51593153793194E-02
  4.24405425611150E-04  8.04640202200693E-02  3.70643464066805E-02  6.14833834657982E-02  4.00727450624542E-02
  3.74768438188033E-02  5.19392214024546E-03 -8.29529348447468E-02  1.77499873530021E+00  9.98401447330427E+00
  4.58164137976548E+00  8.37639547653889E-01  1.73950699681712E-01  1.23600415135814E-01  3.32557795043145E-02
  3.99449122445132E+00  3.18317432650389E+00  2.28557590202064E-01  5.92947121376328E-02  2.59405831397327E-02
  5.23607861446861E-01  2.68411715947277E-01  8.24391477785907E-01  4.29850283902704E-01  8.84428440096603E-02
  7.70323953014086E-02 -4.96883815914072E-02 -8.78383058168305E-03 -4.96825167308297E+00 -1.39068137847762E+00
  9.29680039004551E-01 -1.60986480848346E+00  2.94163374173497E-01 -7.54278825704940E+00 -2.05171417457922E+00
  1.42665048156975E+00  1.20612306610132E+00  4.15548845575253E-01  2.12504849246830E+00
* ORBITAL    1   61
 -1.33109258461460E-03 -9.55492602832378E-03 -4.91788877295246E-02 -1.85367288050922E-01  1.78998458882830E-02
  1.08895501975758E-02  1.40824094104054E-02  1.35974660424234E-04  6.42390231318108E-03 -3.28914134085194E-02
 -6.48049115617752E-02 -1.10934482021742E-01 -4.07710003603415E-02 -7.10014207647214E-04 -1.34773208901514E-02
 -8.40215854465529E-02 -3.80377578686552E-02 -3.41860158899973E-04  1.04024561986869E-02 -7.83381973135276E-02
 -1.19455381968553E-01  5.50643539478858E-02  2.55158045283374E-02  9.31468062691776E-04  2.43817219556084E-02
  4.91681620573820E-02  3.24538537263586E-02  1.61203937457572E-02  6.05496652336671E-03  3.17779890069027E-02
  6.36310904880580E-02  5.30874783747402E-02  2.03148483628624E-02  4.70438998559852E-03 -7.95268213261773E-03
 -4.69145519298758E-03 -3.88947691396382E-04  4.26747088020166E-02  3.17924470129614E-02  7.83609567884007E-03
 -1.79976411057923E-01 -1.20407375941416E-01 -2.04020804133548E-02 -2.18961656592862E-01 -1.77702894715004E-01
 -5.67566010314230E-02 -7.26295226408885E-02 -6.64586192269220E-02 -7.17505248454569E-02 -6.74178750536683E-02
  6.60021887029108E-03  6.10406603339989E-03  7.10679953266008E-03  6.55896524450817E-03 -5.04321288978644E-03
 -4.88036009348021E-03 -2.40111536899529E-04  1.10258321615195E-04  2.59041918837474E-04 -6.03894362372535E-04
 -1.96763342804525E-03 -2.77408454273682E-03  8.04122105714037E-03  6.01772159711617E-02  4.54372230558659E-02
  1.15912790504226E-02 -1.31477826501191E-02 -1.77456858365759E-02 -1.39616469985194E-02 -8.10897948969590E-02
  1.09027966639169E-01 -1.08292400852005E-02  4.51256011605476E-04 -1.75712109826984E-02 -2.81821194498135E-03
  8.20661967285033E-01  3.63914350988722E-03  1.08864141436618E-02 -9.38631414845636E-02 -5.29758813970513E-01
 -2.48361562666547E-01 -5.02305474807311E-02 -2.14538356929917E-01 -1.69346593955001E-01  2.23946612295907E-01
 -2.26718258050682E-01 -1.80199292430255E-01  7.32911024692751E-03  2.03548894510765E-01 -1.01943742403611E-01
 -7.52414994252727E-02 -6.80746530541080E-02 -2.66410150376246E-02 -3.96787068382372E-03 -1.13852295333412E-01
  1.17977565519277E-01 -4.85964841870967E-02 -2.01244016341228E-01  1.51128938410575E-01  5.58190564229209E-02
 -9.95042545074764E-02  1.56806163203427E-01  2.00380677588974E-01  4.97454220742354E-01  1.04882826747450E-01
 -4.88151611517421E-02  4.79156088792110E-02 -1.80481742944785E-01 -1.14662914070773E-01
* ORBITAL    1   62
  3.66518548336124E-03  2.52154380069696E-02  9.79233898568315E-02  5.64175292242689E-01  3.53226868835595E-01
 -1.35871022257250E-01 -1.09876855385317E-01 -7.61219342554076E-05 -1.20780924669603E-03 -5.54466296036356E-03
 -3.60380907311128E-03  1.26088472885542E-03  1.53885771925252E-03  9.16599552674856E-03  1.55415529657212E-01
  8.76945041450683E-01  2.78160359901305E-01  2.26373829187635E-01  4.76384307414195E-02 -2.71233308375072E-03
 -7.07927613526282E-03 -1.17145996490758E-02 -5.14986722417089E-03 -1.22788805943607E-03  5.99669673564704E-02
  7.47704546286149E-02 -1.37042513591919E-01 -8.50153084595799E-02 -2.57025682234119E-02  1.13785104172122E-01
  1.35619420471664E-01 -2.60528300696496E-01 -1.70569465736386E-01 -5.51718458389781E-02  2.36932420771550E-02
  1.15817694967858E-02 -5.50370336700151E-04  3.02540982840151E-02  2.62016133262587E-02  9.48208490695974E-03
  1.08267213014581E-02  5.42942548677997E-03 -5.93168993537871E-04 -5.53992293303468E-03 -3.60488473184144E-03
 -5.43498999123239E-04  2.03470253463649E-03  1.87545264330860E-03 -1.53213794251237E-03 -1.45144492708760E-03
  2.60904368041529E-02  2.29230579092960E-02  6.13675871058669E-02  5.52573536888643E-02  8.37700812227864E-02
  7.46213655292905E-02  2.76742211464614E-04  4.04925379297000E-04  1.02082507719607E-03  2.66488438246508E-05
  3.10804182837726E-05 -7.06644608874593E-05 -9.96140733902984E-04  1.49080646590502E-01  4.14679076099774E-01
 -6.02901294053399E-02  3.82234932636595E-02 -1.34077142025877E-01  1.50032109640580E-01 -5.48033155982239E-03
 -8.77511740632783E-04  8.78377603343019E-03 -1.68226419647608E-01 -1.52870646488051E-01  4.56601192223845E-02
 -3.78238566323120E-03 -2.45438034310657E-01  5.03031480036230E-01  2.39325827192056E-01  1.49835700142776E+00
  9.51137386842387E-01  1.80374156768652E-01  7.69967557710874E-02  6.78882955503274E-02  2.86695831488912E-02
  9.36106232712216E-01  8.95153888996208E-01  5.82749008750418E-01  3.86441559402385E-03  3.56287346223208E-03
 -1.32681986189210E-01  6.67916688384084E-02 -2.50246636688321E-01  1.05476503260915E-01  4.15161800413779E-01
  3.32928175415787E-01 -9.89388992341269E-02  4.29121833477417E-02 -9.39013197824608E-01 -4.05462995233332E-01
  1.92084905011956E-01 -1.77836094766578E-01 -2.63431350746814E-01 -1.55255048437018E+00 -6.48654050266781E-01
  3.19466842242882E-01  1.30622323250098E-01 -3.32219094881271E-01  2.46120122851986E-01
* ORBITAL    1   63
 -9.79925492990316E-05 -8.12473503426166E-04 -1.02333446211671E-02 -5.50752425696836E-02  4.18437258704853E-02
 -5.19012069099594E-03 -1.41011232784644E-02 -7.58240923905528E-05 -1.37455436866415E-03 -1.06092020432330E-02
 -1.57236752415708E-03 -7.82170330632693E-03 -3.50126860749460E-03  1.12193346645883E-03  4.62163348915912E-03
  4.93413693132572E-02  2.43693028092814E-01 -1.44126155209927E-01 -1.43107638929533E-01 -1.99722696179976E-03
 -4.51542316586186E-03 -4.94878820111160E-03 -1.96482686975608E-03 -4.18946476380139E-04  6.26860803563356E-02
  1.21303482851150E-01  6.21910468210325E-02  1.76670994405701E-02  2.14045371571659E-03  7.45494833390052E-02
  1.33648532828423E-01 -6.52033715344124E-03 -4.34913473440824E-03  3.73753570671051E-03  1.11856584263657E-01
  1.13063546347207E-01  5.04461829137618E-02  5.23923193878573E-02  6.16941708897855E-02  3.26096585984671E-02
 -4.93820869782173E-04  7.71340947996003E-05  3.47362523992981E-04  2.65888499573690E-03  1.89173791824809E-03
  4.13394809442506E-04 -5.00259479568319E-04 -4.63094034629606E-04  3.09053484819904E-04  3.15671649624726E-04
  3.00734128565652E-02  2.70871538774349E-02  2.77307805377293E-02  2.42576129074955E-02  3.70706008950840E-02
  3.27384691509386E-02  2.06519861270029E-03  1.89114663291323E-03  1.56410020505609E-03  9.45835063310590E-06
  2.46639989669240E-05  4.15033141093415E-06  2.37857452511202E-02  1.26889718355588E-01 -1.04547533378860E-01
  7.22994809761314E-02 -2.17616153389671E-01 -1.27256392318747E-01 -3.01633050885836E-01 -1.09749038933240E-03
 -2.06217969968211E-05 -1.77800835053568E-01  3.07245905695264E-01 -6.42137821743537E-03 -5.91251488637106E-02
 -1.87803726519756E-03  5.07323018489360E-01 -2.58558482993519E-01  3.19110116144802E-03  1.49592756255209E-01
  2.82990074224429E-01  8.99642100902457E-02  3.72331457842643E-02  3.13811572383782E-02  8.47271243688297E-03
  3.74980491987615E-01  4.37286635947486E-01  3.86740647236100E-01  6.96903828167583E-03  3.63332285951438E-03
 -1.84776963043782E-01  5.85668727164550E-02 -3.32008962921352E-01  8.80665481250919E-02  3.84572629201801E-01
  3.06726924857927E-01 -9.91667548765288E-02  1.82592863360666E-02 -1.07581204983822E-01 -8.08451580314117E-02
  3.70411261914663E-02  3.19349340300049E-02 -2.91467882722665E-01 -2.48489462717121E-01 -1.07338778536210E-01
  9.35398770746005E-02 -9.54819267587218E-03 -4.13021335957511E-01 -1.70704526458393E-02
* ORBITAL    1   64
 -8.13712091188734E-03 -5.79327300472014E-02 -2.89785416864683E-01 -1.41128747517820E+00 -3.39494772091805E-01
  5.07031072764792E-02  1.04770759179183E-01  1.44581753625722E-03  2.87356517385087E-02  1.35028686814124E-01
  1.86127109854285E-02 -4.38517595907020E-02 -2.69206378379511E-02  3.64354428784468E-03  8.57990878175239E-02
  2.80563983798561E-01  2.06933943975193E-01 -8.04624434773301E-01 -4.51461531095063E-01  5.44799885961846E-02
  1.15612003664394E-01  1.03969022953971E-01  4.14366262793678E-02  9.74625821518785E-03 -1.48045007175271E-02
  3.19653820810773E-03  1.76572573607519E-01  3.18106064428780E-02 -1.80894168056639E-02  9.33053880798612E-02
  2.21494202441173E-01  2.86706718148208E-01  1.53155163821807E-01  5.19224940969906E-02 -1.54331925743460E-01
 -7.59009464302904E-02  6.92355571535450E-03  3.79644947171611E-02  3.81672951595014E-02  1.76228913825956E-02
 -7.27573782037478E-02 -4.03702932931195E-02 -1.61025869828590E-03 -1.65228211735080E-01 -1.12130831662345E-01
 -2.34651799897162E-02  2.90042017264819E-02  2.56746256835360E-02  7.22892002942023E-03  6.22385178942400E-03
 -5.23377792571088E-02 -4.67539450610266E-02 -7.21189217183510E-02 -6.44703059599309E-02  5.57999078471138E-03
  5.86879792940157E-03  1.46884401317154E-03  9.37436188572350E-04  3.68666540199297E-04 -3.14801242510471E-04
 -9.42344908682530E-04 -1.65083778298708E-03  1.13912477389494E-01  8.39491104125215E-01  6.92417467569349E-01
 -2.10386085792628E-02 -7.01350413598477E-02 -6.27366729702784E-02  1.27720123813786E-01 -3.74819474173311E-02
  1.76497724978432E-02 -6.43457160573971E-02 -2.23738282193181E-01 -8.63551855675596E-02 -1.69659004898723E-01
  1.32308570228134E-01 -3.08435447184349E-01 -3.18818588608653E-01 -4.80014675882173E-02 -1.54620697881694E-01
  1.53749855442287E-01  3.69672398848506E-01  7.77575156874216E-02  1.83877310772820E-02 -8.90826263136301E-02
  1.86597017422322E-01  1.75144892937461E-01 -1.75212611087882E-01 -1.14166951156195E-01 -2.53984037266614E-02
  5.92283015353443E-03  1.43874300562117E-01 -5.21758631234185E-02  1.05388650781216E-01  3.33747206136735E-01
 -5.54474985351528E-02  2.00764247368875E-01  5.42082109173421E-01  2.08666539053325E-01  1.71850297656662E-01
  5.46070736098162E-03 -5.21438492200004E-02 -5.70126077689448E-01  2.79674920804362E-01  3.50955000259548E-01
  2.68794390103614E-02 -2.12670488764003E-01  8.62898644876535E-02 -1.38382045633580E-01
* ORBITAL    1   65
 -6.01621390812076E-03 -4.29036055085219E-02 -2.16527204717497E-01 -1.02978741763069E+00 -1.95668449862246E-01
  3.45577421823565E-02  8.88965053049491E-02 -2.52717397145188E-03 -5.07998203718868E-02 -2.39413077804768E-01
 -3.61710764738595E-02  8.08736678889569E-02  4.95369781943310E-02  1.55747291277843E-03  4.10914178780636E-02
  1.23005255617085E-01  1.01521457301474E-01 -4.63428929279673E-01 -2.53870547537546E-01 -1.06427440368330E-01
 -2.24365156927130E-01 -2.02522985641114E-01 -7.93131021260880E-02 -1.80334033137459E-02  1.19269626607700E-02
  3.87894664237503E-02  8.92339905380480E-02  3.23978840621585E-02  4.20111294485708E-03  7.97642320605467E-02
  1.90064998284249E-01  2.58860070166209E-01  1.17910954780157E-01  3.17406374609433E-02 -1.44199579575799E-01
 -7.06716494731512E-02  5.68514147572302E-03  1.29780178702947E-01  8.37745364227926E-02  1.49171921477669E-02
  9.84562823423510E-02  5.68298222594085E-02  4.62237049764746E-03  2.92079933485771E-01  1.89238482410046E-01
  3.33070576562939E-02 -5.86644363771345E-02 -5.17753164702436E-02 -5.44050700388491E-03 -4.11154809718287E-03
 -8.11981267440066E-03 -6.85998352782648E-03 -2.17149158763309E-02 -1.89527224633491E-02 -3.09345677897091E-02
 -2.76142234934550E-02  1.00938276426344E-04  1.10298395472718E-03  1.23203436509686E-03  4.13020543513091E-04
  1.33649364514394E-03  2.55651936893768E-03  8.42897387064560E-02  6.16660676241332E-01  4.93872480626839E-01
  7.37639644519107E-03 -2.27623983355095E-02 -2.36553326429495E-03  7.69235438441667E-02  5.53529810952405E-02
 -2.34071925405906E-02 -5.97084156193318E-02 -1.50008555474711E-01 -8.98704606324039E-02 -1.06199546832958E-01
 -1.94739507309669E-01 -2.08820731394616E-01 -2.04127707059168E-01 -5.76799985148394E-03  8.03107872951004E-02
  2.35575441246449E-01  2.69843014946738E-01 -5.57017034596292E-01 -3.28915598990704E-01  1.60964214477871E-01
  3.75063793577897E-02  4.00564998040073E-02 -9.40630753795879E-02  7.73209883731928E-02 -1.90985686342079E-01
 -1.54723312744713E-01 -1.38637909186424E-02  4.72815751446284E-02  1.35224144859796E-01 -1.59073050326328E-01
  4.42100524186738E-01 -1.68547974327189E-01 -8.85567572796974E-01 -5.41582670882366E-01  8.45692276356653E-02
  1.39334072393472E-01  1.10029742012668E-01  6.04022534665292E-01  5.75201487490156E-01  1.97724237424067E-01
 -8.02600517133662E-02  2.22702872384396E-01 -5.95311729293946E-01 -1.98832299603225E-01
* ORBITAL    1   66
  6.60571826215575E-03  4.76468917666701E-02  2.51068624841043E-01  9.82006649912984E-01  9.13013897839528E-02
  5.22761119902618E-02  1.79650035476022E-02  1.94034957117124E-03  3.74777137014749E-02  1.72207078248855E-01
  4.54483041535685E-02 -7.65729710214092E-02 -4.62840504014912E-02 -1.86501730190147E-02 -3.52386544108232E-01
 -1.49322579243830E+00 -2.36160813768330E-01  7.52510326551348E-01  4.10935272985414E-01  8.20030873091074E-02
  1.74809195793312E-01  1.67632349664019E-01  7.27293670681131E-02  2.03570240772599E-02 -9.41215379154152E-02
 -1.76908429582399E-01 -1.47294098386627E-01 -2.63815595624447E-02  8.48931197091519E-03 -1.81472629596468E-01
 -3.11747353073350E-01 -8.72008335060828E-02 -5.65119513157629E-02 -3.17635724599862E-02  4.10113943560342E-01
  2.38496579615024E-01  2.80935230737624E-02  3.75177581867847E-01  1.84674466227586E-01 -5.81614357966543E-03
 -1.83204550610203E-02 -1.59406111316350E-02 -6.12033917181769E-03 -1.32729636371179E-01 -6.46719127300231E-02
  4.01081403793048E-03  1.41152751383836E-02  1.18330929328712E-02 -2.34518847925906E-03 -2.48861540893899E-03
  2.06142183853294E-02  1.83777961498943E-02 -3.53810381789081E-03 -2.80719363757279E-03 -7.83566352008929E-02
 -6.76325913014647E-02  2.35881764838252E-03  1.18393910036881E-03  5.69123547941727E-04 -1.33562531472179E-05
 -5.86121226780700E-05  3.07721771597312E-04 -1.35409643116131E-01 -1.11719422532993E+00 -9.49532070777628E-01
 -1.74378250093923E-02  4.14349348707314E-01  4.76861617738237E-01 -6.01398432484275E-02  1.30418063541479E-02
 -1.57009010336669E-02  1.65669137954395E-01 -9.99799099177195E-02  3.00341193316631E-01  4.33929655277819E-02
  4.29010978696831E-02 -2.35570694477310E-01 -3.17838584281294E-01  1.97188824827119E-01  1.51194924941641E+00
  1.32842032183582E+00  5.48784618153116E-01 -2.16754288525169E-01 -2.77730621330526E-01 -1.54293135392443E-01
 -4.41236375370093E-01 -2.61320856731862E-01  2.91992777846744E-01  1.67916179751078E-01  5.63505199545124E-01
 -2.75357427669643E-01 -2.41832892714068E-01 -5.38021657352732E-02  4.81235991917806E-01  4.77328434250679E-02
 -4.70528907717069E-03  1.38506605031452E-01 -1.61886497123397E-01 -1.00734326545671E+00 -5.33638968085716E-01
  1.66377227155203E-01  2.60886585149280E-01  4.30362889660812E-01 -7.22817572192251E-01 -5.28529350662439E-01
  1.34524326562688E-01 -3.41137273627296E-01 -8.87649593945973E-02  5.94648749510483E-02
* ORBITAL    1   67
 -6.10308936255054E-03 -4.38698958737447E-02 -2.28012416704590E-01 -9.15788521696077E-01 -6.72626782660327E-02
 -2.84914824490495E-02  3.23805201733445E-02  3.02922624061507E-03  5.88332361040140E-02  2.57122969112350E-01
  6.41589801563201E-02 -1.45806302381619E-01 -8.22615000334181E-02  1.17665374170243E-02  2.22769587143025E-01
  9.44593373897310E-01  1.73311709751372E-01 -5.40553186352001E-01 -2.95195991987904E-01  1.31843011164323E-01
  2.78512657374293E-01  2.55380120166487E-01  1.16372318387170E-01  3.54817376165465E-02  8.73724967290131E-02
  1.69002097261421E-01  1.05355023162107E-01  6.06803811758854E-02  2.52469169524276E-02  1.38258175228987E-01
  2.56449474334610E-01  1.63391689141736E-01  5.96495039824770E-02  1.45930816927291E-02 -3.38083810209973E-01
 -1.65429865743616E-01  5.11081464286865E-03 -8.36732699303792E-02 -5.00917474868638E-02 -7.43428082608498E-03
 -8.55443536714456E-02 -2.91994885807708E-02  1.38514575283622E-02 -2.01646191894860E-01 -9.95955393434559E-02
  4.34098137749712E-03  1.90404031794623E-02  1.56334573433351E-02  4.70351305312098E-04 -1.53143453914999E-04
  1.88459932892692E-02  1.65725854854865E-02  2.59329004890843E-02  2.27118995839284E-02  4.07609847950182E-04
 -6.77725057903493E-04 -1.87239510370320E-03 -9.59945078715232E-05  7.15012528640641E-04  2.05295525933570E-06
  1.07023992457212E-04  6.11553606307186E-04  1.07198596574359E-01  8.70936901641246E-01  7.27274133082377E-01
  5.09389682826358E-02 -2.81882071577662E-01 -3.38127801316034E-01  1.75510513636608E-03  1.83544721931476E-02
 -2.35693641878735E-02 -1.19169294085415E-01  2.04216479830693E-02 -2.42622260837508E-01 -2.66479674748530E-02
  6.41464981375910E-02  8.65755875551078E-02  1.41376307343461E-01 -1.28297435669331E-01 -9.46134978663623E-01
 -7.93282666325064E-01 -3.14482482549802E-01 -5.18954973632564E-01 -5.08290307249303E-01 -1.62180698240517E-01
  2.31637347913741E-01  1.30521464225432E-01 -1.78560003083124E-01  2.65741722163508E-01  1.00487107963980E+00
 -3.58491199299550E-01 -7.37033169709705E-01  3.00275494801405E-01  2.11371464472855E-01 -1.89678190972689E-02
  5.76895342135069E-02 -1.70858659601375E-01 -2.57203104261823E-01 -2.56858909425658E-01  9.93926223013091E-02
 -1.31579550971918E-02  3.48097949699767E-02  6.01206018565775E-01  1.19497700205133E+00  5.55436690368202E-01
 -1.78249539211796E-01 -3.63927547609163E-01 -6.10759406316704E-01  4.14385753645332E-01
* ORBITAL    1   68
 -2.48985525028039E-02 -1.76730178446742E-01 -8.58818498336273E-01 -3.39796847718763E+00 -2.09708681727250E-01
  1.65645804030618E-01  2.70929028946252E-01  5.05242702165482E-05  1.19928124301993E-03  7.61153719217086E-04
 -2.92184602635680E-03 -9.90124409469445E-03 -3.96376227073593E-03 -3.67748480301350E-03 -4.36274295394346E-02
 -8.03629137820798E-01 -6.65946273596159E-01 -5.60960425778303E-01 -1.09202457966442E-01  3.11457547974378E-03
  6.23361819427449E-03  3.10559180598204E-03  2.33747599967779E-03  1.18383290118268E-03  2.26737891991058E-01
  4.98963184115834E-01  5.38107658612789E-01  2.33250620979976E-01  6.11659229726489E-02  3.65138786072660E-01
  7.94560648982202E-01  8.45047331417317E-01  3.60373887594158E-01  9.26100628597828E-02 -2.64982618518185E-01
 -1.73166810612914E-01 -3.54896808247444E-02 -2.75220654689375E-01 -1.44371334757119E-01 -4.37839017934592E-03
  7.89551501625815E-03 -4.03939845328840E-03 -7.70421624380443E-03 -1.47568518307667E-02 -5.46188796780609E-03
  1.95188580939917E-03 -2.91627537464086E-03 -2.65917928031698E-03  1.21657652820906E-02  1.07518106590041E-02
  9.59429884914814E-03  8.60013445835227E-03  3.50568551585407E-02  3.10346748974635E-02  3.01077560486604E-02
  2.60588712314837E-02 -2.55616037270034E-03 -1.53308298822851E-03 -8.38679693483706E-04 -1.23023714646663E-04
 -2.95698008561975E-04  6.99656851706244E-05  1.43509954666494E-01  1.09417001038109E+00  8.44869022201472E-01
  1.81594554750486E-01 -3.99290451198751E-01 -4.53154127748439E-01  3.00649570097970E-02  2.64650789985640E-03
 -2.20691480813920E-03 -7.05177212790326E-02  1.08074746830862E-01 -2.01078435737509E-01  5.11404649757804E-02
  1.08881078110515E-02  2.40052669970678E-01  3.13156056702838E-01  4.44209992860847E-01  3.33329610571737E+00
  2.91739641650013E+00  1.46512076668531E+00  1.10654867643001E-02  3.20659436225616E-02  2.87932934909567E-02
 -8.71661221399734E-01 -8.74035717793399E-01 -3.70058968307351E-01  1.31317142943035E-03  5.33141645820095E-02
  1.22016194423535E-01  3.23428133467721E-01  2.39601137556566E-01  5.31393920079670E-01 -9.35560450098756E-02
 -5.05464257058198E-02  5.93385210230015E-01 -1.52335850730133E-01 -7.46669305030687E-01 -6.42175682730641E-02
  1.32372615772147E-01  2.37168577601281E-01  3.28652821710913E-01 -1.12568898791677E+00 -1.12125250781714E-01
  2.27745334237828E-01 -1.94316127659412E-01  4.19935079393106E-01 -3.22972963052407E-01
* ORBITAL    1   69
  6.71649037581347E-03  4.79900720126556E-02  2.40876920975362E-01  9.81588807967915E-01 -2.77804725947213E-04
 -7.69957929556090E-02 -1.17735841354568E-01  1.53491004402944E-04  4.55462266502831E-03 -3.26213548769192E-02
 -4.54089913705749E-02 -8.41135594502617E-02 -2.91534741773387E-02 -6.66778774982385E-03 -1.13218887776138E-01
 -5.98765045426611E-01 -2.02830459648711E-01  2.57496731987751E-02  5.38964551674441E-02  3.37217605816837E-02
  5.35969915850791E-02 -2.70061746682806E-02  2.20049373340750E-02  2.24728980836268E-02 -9.39495754541685E-02
 -2.10358127425680E-01 -2.32820725968752E-01 -1.05537149674770E-01 -3.06712954205353E-02 -1.22155543970375E-01
 -2.61204031898100E-01 -2.88171496486192E-01 -1.04548600373657E-01 -1.86874343323413E-02  8.33129974764162E-02
  1.11517387384616E-02 -2.72289331612395E-02 -3.62753743119155E-02  6.89678168530241E-03  2.28049920434701E-02
 -2.76794540139859E-02 -1.00793144761960E-02  3.20860860972115E-03 -9.43593101117729E-02 -3.64029050271103E-02
  9.18676658264701E-03  3.10437724493578E-02  2.59402696039022E-02  4.85264824398163E-03  3.83553456312537E-03
 -2.54785123893219E-02 -2.18409883446381E-02 -3.12679406602242E-02 -2.68357402318119E-02  1.25997522961305E-02
  1.07450333925857E-02 -3.77571466871426E-04  1.00821375080977E-04  5.49982203625133E-06 -7.02072090451721E-05
 -2.22266422029847E-04 -4.28591952198500E-04 -9.65068709959740E-02 -8.06250526417180E-01 -7.01584943167038E-01
 -4.75442751625991E-01  1.97627918217100E-01  2.54978238868380E-01  2.67289911077462E-02 -3.82260444499167E-02
  4.90285844849050E-02 -1.43907003190602E-02  6.11948160541647E-02  1.86760274186898E-01 -1.91482406891982E-01
  3.18526337686820E-02  2.69268945126170E-03 -2.27946703085556E-02 -3.30884691725868E-03 -2.82674382035428E-02
 -1.41700738609991E-02  1.90414302753753E-02 -1.02437927075421E+00 -2.73905405789714E-01  4.57426144193009E-01
  7.17659306474998E-02  5.88753859309086E-02  1.51580260736133E-03 -2.44186749332750E-01  4.95346051138749E-01
 -1.65636636210598E-01  7.56629883248793E-01  9.97324721533279E-02 -4.21438691638124E-01 -2.38902435468238E-01
  2.72623614387287E-01 -2.68465938756616E-02 -4.06089522939237E-02 -9.51893915088336E-01 -1.71995512003621E-01
  1.59747126638895E-01 -9.25015556269928E-01  5.20383586175770E-01  5.01497041429254E-01  4.89037068969820E-02
 -2.26397607962068E-02  6.68323697566321E-02 -3.45370418424222E-01 -7.71571196879596E-01
* ORBITAL    1   70
 -1.03003552075892E-02 -7.40642522444584E-02 -3.86566239474794E-01 -1.82111714488202E+00 -6.31317633665240E-02
  2.27738272795892E-01  2.71975464259989E-01 -4.47373358918719E-05 -3.11994204799819E-04 -1.87381068230550E-02
 -1.86952707874551E-02 -1.99245031222227E-02 -5.46955550371842E-03  1.41853099555095E-02  2.39506686871822E-01
  1.53615395644454E+00  6.58753380148576E-01  2.41388583450188E-01 -2.85251488098361E-02  8.99843071703629E-03
  1.23902499095658E-02 -1.69591098927561E-02  4.84206053723468E-03  7.18961641073342E-03  1.26161129122183E-01
  2.78809411988169E-01  2.99307757411258E-01  1.50914017387571E-01  4.94592662018986E-02  2.68321502585711E-01
  6.11959638193538E-01  7.66806980127428E-01  2.79802294322154E-01  4.92642400299221E-02  5.71521272206227E-02
  2.39803426359100E-02 -3.91598830325691E-03 -4.16875149369399E-02  9.61498013860098E-03  2.76983953375832E-02
 -2.42946795379443E-02 -2.13224684926259E-03  8.89501579503425E-03 -2.31531671742270E-02 -1.06116629520654E-02
  5.71580502555736E-04  1.13371377156120E-02  9.44047490004938E-03  7.20857382956243E-03  6.15171637912521E-03
  6.15601066123796E-03  4.91822374489764E-03  2.29051230653836E-02  1.94271100529532E-02  1.35140505290375E-02
  1.25706127171032E-02  1.30527984801076E-03  5.84203537752031E-04  3.93966402735852E-04 -5.58823116900491E-05
 -1.13339728294887E-04 -2.18173090415832E-04  2.52676689567638E-01  2.01937781819874E+00  1.70329953446173E+00
  1.21243266703401E+00 -1.98955531058310E-01 -1.53288415337390E-01  1.14043550683139E-01 -1.53339191761612E-02
  2.31668615173542E-02  4.51602314968723E-02 -2.02048266744112E-01 -3.91555010418942E-01  5.18592545784943E-01
  1.02137934628294E-02 -7.63083308140726E-02 -6.55231958389568E-02 -2.78373643381471E-02 -1.88879536452489E-01
 -1.75522481640133E-01 -1.50020030012835E-01 -3.63134576069401E-01 -8.25079255025948E-02  1.69702127614462E-01
 -1.41364061188287E-01 -6.43387686710547E-02  1.01826302700400E-01 -1.08386557284076E-01  1.38645142973232E-01
 -5.13243743939842E-02  3.24315225083257E-01 -4.65296067741036E-02 -2.40486383534424E-01 -3.65424513708285E-02
  1.23455124107617E-01 -1.26100670724116E-02  1.52973114906002E-02 -7.49855856441286E-02 -3.44301331552837E-02
 -5.37628883540385E-02 -3.37046157975502E-01  1.05241045588639E-01  4.79024079429057E-01  3.94562560284104E-02
 -1.87044797943965E-01  3.95940833116815E-02 -1.60255929299555E-01 -3.56533142019763E-01
* ORBITAL    1   71
  4.95847573231678E-04  3.49754873522683E-03  1.61119698199542E-02  4.23600501870968E-02 -7.10021148465341E-03
  1.46538276364733E-02 -1.24903357280582E-02  3.63084992941556E-03  7.09708864383757E-02  3.21310490669589E-01
  4.63280073844823E-02 -1.05153421967913E-01 -5.70329201467116E-02  4.96935383611271E-04  8.45262593115344E-03
  5.30330248695149E-02  2.16207783237725E-02  5.30643023467049E-03 -1.79924498101407E-03 -2.16411600267840E-01
 -4.41317821191059E-01 -3.62465200258103E-01 -1.89677869183696E-01 -6.64693987514319E-02 -3.29854251391219E-03
 -5.67093193172148E-03  3.66039013375885E-03 -8.89808503430780E-03 -6.89185419849215E-03 -2.02858996656778E-03
 -3.20747204530736E-03 -7.24416383912080E-03  6.17972578760214E-03  5.50919871715402E-03  7.53359637035352E-03
 -3.48686184562508E-04 -3.39371699487958E-03 -8.70014063456477E-03  1.27353403595095E-03  4.66452988098396E-03
  2.06387419874520E-01 -6.26887454978537E-02 -1.39245504846519E-01 -3.39589734229576E-01 -2.72631475319512E-02
  1.14465446185263E-01 -1.95966449991683E-01 -1.61215539689038E-01  6.66214770660282E-02  5.61477748286122E-02
 -3.99498766740701E-03 -3.34459373563888E-03 -4.12830666441073E-03 -3.46275181708659E-03  1.17767213769883E-02
  9.89355258950549E-03  4.55470715502844E-05  2.80995524088813E-05  1.14670573456093E-06  3.24236781355011E-04
 -1.05245058351006E-04 -6.45307620732993E-04  2.41983833611551E-03  1.85887718636978E-02  1.63411127013039E-02
  7.41575686601492E-03  4.06096516341315E-03  7.54173448058252E-03  6.91907313553245E-03  2.06415427248798E-01
 -9.41984220620339E-01 -1.02232045170379E-03  5.71354025312526E-04 -2.04633760642158E-03  8.60237827943263E-03
  8.06661340654675E-02 -3.20283206893474E-03 -5.18191609768344E-03 -1.59302176979159E-02 -1.15123782144708E-01
 -1.00654834778457E-01 -5.02324762780798E-02  2.30448850076432E-01  3.23934153105306E-01  1.74580742992707E-01
  1.66618616965086E-02  1.62050923344707E-02  2.48289178500498E-03 -1.12123234395117E-02 -5.64729909908218E-02
  6.42864827995342E-03  7.87735036980254E-02 -5.03368585161966E-03 -5.38947519509675E-02 -1.57669133631829E-02
  1.70405976518286E-02  9.25652124904437E-03  4.64270903420945E-02  1.53081014051153E-01 -2.24633910394701E-02
 -8.02191292129436E-02 -6.63601118797767E-02  8.38420533706336E-03 -2.79162539004393E-02  5.10166058889924E-02
  3.25717395945713E-02 -3.50650888528639E-02 -1.94991404755674E-02 -2.28736621138839E-02
* ORBITAL    1   72
  2.93438257507640E-02  2.08847142412969E-01  1.00920347550285E+00  2.95069648685077E+00 -3.60383325616863E-01
  4.45019363434092E-01 -4.27329847596824E-01 -8.22685796682557E-05 -1.82387724238330E-03 -7.93873129398185E-03
  9.00310666065874E-06  1.38299366506699E-04  2.05578789218009E-04  2.52593394004129E-02  4.26596498119203E-01
  1.89584605026080E+00  3.33956446882822E-01 -7.66308094546997E-03 -6.41226165626714E-02  1.18054773847530E-02
  2.43588517115391E-02  2.09036163834999E-02  1.20422234790039E-02  4.58264063585642E-03 -2.08220687029820E-01
 -3.47937661553090E-01 -1.88644712067795E-01 -3.61804269712915E-02  2.47381132743172E-03 -3.88395341259917E-01
 -6.63946535447593E-01 -4.75014388967409E-01  5.02298415333201E-03  7.63156934990663E-02 -2.18601655825991E-01
 -5.52241181750428E-02  4.03245284991895E-02 -1.03310577447612E-01 -6.83959411193999E-02 -1.53752161681500E-02
  7.70508165393338E-02 -2.57089968589070E-02 -5.28137806739267E-02 -1.07442871072429E-02  8.05549323119003E-03
  1.13358564651422E-02  2.65472394524018E-02  2.20022121624398E-02 -6.07492479886402E-02 -5.06622563279773E-02
 -4.28897896908000E-02 -3.44720905727135E-02 -4.81366485332452E-02 -3.81187510890266E-02  6.28729865097252E-02
  5.55733059273827E-02 -7.75849583881199E-05  6.75457224117554E-04  8.58904841827503E-04  1.38325012760160E-04
  7.99556808067244E-05  4.49539667830596E-05 -2.91119393906176E-02 -2.49578746878834E-01 -2.28226905206632E-01
 -2.69763881847292E-01  6.84799278982013E-02  6.35131401530350E-02  8.43617523286124E-03 -8.63338514386328E-03
  4.01027281301600E-02 -3.74453278341653E-02  5.38009408380124E-02 -4.01440054216212E-02  2.49479262484638E-01
 -2.68885836003365E-03 -6.08795919486591E-02 -9.56629520029616E-02 -6.72627009602656E-01 -4.53935726593903E+00
 -3.13428568987300E+00 -7.88836681967445E-01 -9.50204870517750E-02 -8.45068710616655E-02 -1.14256004604974E-02
  5.62263734728051E-01  9.87012492347026E-01  5.15484808498186E-01 -2.26248460503413E-04  1.28054110296919E-02
  6.13296423681950E-02  3.31584137907082E-01  2.19918566610592E-01  7.07614254692951E-01 -4.95613465333075E-01
 -3.77726328437777E-01 -2.78549397359842E-01  4.50709302862735E-02  9.95980445251949E-01  6.68513298081154E-02
 -6.66960615806720E-02  3.40181325933288E-01  3.29582131471436E-02  1.71464838413082E+00  1.36220041340496E-01
 -1.36956072494072E-01 -2.69860273806386E-01 -3.62521378804774E-02 -4.10168692173393E-01
* ORBITAL    1   73
  8.49808522470576E-03  6.06166285011521E-02  2.97403581987829E-01  9.77658696287522E-01 -5.63118266810714E-02
  1.90820172576093E-02 -8.28845066801977E-02  6.38517191922146E-04  1.32897467642977E-02  6.05872890325360E-02
  1.19834400847509E-02 -1.46864075542909E-02 -7.97976327707942E-03  4.45358654296924E-03  7.42835553104081E-02
  3.56210930783782E-01  7.48992062232537E-02  7.45431158255964E-02  1.79117218999883E-02 -5.45905841963066E-02
 -1.13447747918812E-01 -1.06579458935843E-01 -5.04200798340168E-02 -1.57075450290251E-02 -6.87393066730181E-02
 -1.27351895710590E-01 -1.32620103867151E-01  1.81099364478045E-02  3.33800951381507E-02 -1.29840733348830E-01
 -2.36465655757157E-01 -1.78521015627427E-01 -5.08512095459493E-02 -5.94010083032085E-03 -6.66268131908565E-03
 -1.70697978706514E-02 -1.13621053888258E-02 -4.60986314894170E-02  3.41426347422333E-03  2.08666905674050E-02
 -6.00729105325909E-01  2.86413829931912E-01  4.69555201782161E-01  9.45291483129872E-02 -6.17448907357119E-02
 -8.84112595393126E-02 -1.80644282696611E-01 -1.47015142794043E-01  3.39429124849012E-01  2.77542939881126E-01
 -4.89350754224090E-02 -3.96349940147876E-02 -3.57633634127089E-02 -2.86802933790253E-02 -2.10220906371274E-02
 -1.64419050583228E-02  1.69131422352252E-04  3.37731072024838E-04  3.94665452170584E-04 -3.27050215570025E-04
  1.22530340662232E-03 -1.81581885035716E-04 -2.11624959553073E-02 -2.15449965826850E-01 -2.29978412242967E-01
 -1.32170691267128E-01  6.23071331122601E-02  9.22860931021689E-02 -2.14241855423325E-02  2.51055101893713E-02
 -2.16196912218995E-01  6.40617690657587E-03 -3.70384982321761E-02  2.21293848645794E-02  5.05999083147910E-02
 -4.49384742359342E-02  1.67794250152848E-02 -1.68753630069389E-02  1.07388544459035E-01  5.28452879471248E-01
  1.10111698678161E-01 -1.02368950190978E-01  1.30152398077980E-01  1.39121551238982E-01  4.96703742344972E-02
  4.75297412894626E-01  4.72302823195981E-01  1.05391147259308E-01 -5.17662152536833E-03 -3.04861905123868E-02
  1.14198167104913E-01  1.36414409477996E-01  1.82373128423915E-01  2.25278126806494E-01 -3.27152278438355E-02
 -1.60087919085856E-02  3.19791722108994E-02 -2.61267064720459E-03 -3.83385186538660E-01 -9.49916684720460E-02
  5.18023250987705E-02 -8.77808756987782E-02  8.07016209042795E-02 -7.86293353203348E-01 -1.89532154501904E-01
  1.41883329277905E-01  5.85202683858865E-02  1.43987674799055E-01  1.33651139569238E-01
* ORBITAL    1   74
 -9.69300124789780E-03 -6.90845153800491E-02 -3.35396984622552E-01 -1.03508567703852E+00  1.30394498302701E-01
  1.13104073488032E-01 -5.66951258834088E-02  4.60956529016274E-04  8.82121976858854E-03  2.12369661643661E-02
 -2.81499866383416E-03 -4.44593057690777E-02 -1.64502857982398E-02  4.51222923386677E-03  7.46237646799668E-02
  3.84130475552277E-01  9.98268111172835E-02  1.20695259450276E-01  3.34670245510804E-02  9.00984845762637E-03
  1.49065684797609E-02  1.84342144099005E-03  5.85570333199123E-03  3.85298930715290E-03  5.54395792871568E-02
  1.06913753596548E-01  2.54702738087851E-01 -2.28751261043355E-01 -1.93444042814880E-01  1.40334416982624E-01
  2.43085043107557E-01  4.28976263125509E-02  1.98619603322435E-01  1.28731089887959E-01 -1.15432728043207E-01
  4.55680831412009E-02  8.17377014984573E-02  1.16135129295482E-01 -8.58563964161853E-02 -1.15447299393116E-01
 -8.02895253187531E-02  3.66176963945282E-02  6.06421162449816E-02 -4.38473596026315E-02  3.01019970082916E-03
  1.87178701636603E-02  2.79767788411537E-02  2.24901007898661E-02  3.77150229186820E-02  3.04920293658733E-02
  5.62509816927060E-01  4.57216694841664E-01 -1.27245664655895E-01 -1.04787145827112E-01 -2.73183556909677E-02
 -2.27721196579143E-02  1.22409794144283E-04 -1.19050623114377E-03 -1.82552467981904E-03 -5.81079365640985E-05
  9.30882862903732E-05 -5.54604745664055E-06  1.35839966501112E-02  4.20185215106982E-01  6.95433180237288E-01
  5.02164282921721E-01 -1.00843481027421E-01 -2.61294595445741E-01  1.27284494139031E-01 -2.72695832462370E-05
 -2.61197555981047E-02 -3.30279034512231E-03  2.71269992991259E-01 -4.55981393655569E-02 -1.36580368569008E-01
  4.16725341922056E-03 -1.83547792297682E-01  6.53887773009668E-02  1.40366478513862E-01  9.07459510913225E-01
  6.19745123314198E-01  1.76397391573529E-01  6.41933805828473E-01  3.24051057074070E-01 -2.44422096821020E-01
 -9.01951035139684E-02 -1.48791575416662E-01 -5.48991671329079E-02  2.58216595647116E-01  1.11406734761592E-01
  4.38068998302547E-01  2.67528446457240E-01 -2.45980918386370E-01 -2.51385011234011E-01 -1.19671224661465E-01
  1.80430128831306E-01  4.05032457217432E-02  3.90729275027646E-02  7.40601302707908E-01 -2.14546007131728E-01
  2.00780615732715E-02  2.53334560017298E-01 -1.12916655759628E-02 -1.15848301855851E+00 -5.57029186932356E-02
  1.14681386799173E-01  3.35257309785879E-01  1.08985469182999E-01  1.36672582442920E-01
* ORBITAL    1   75
  7.10256491666542E-03  5.07137501446057E-02  2.48462510216511E-01  7.74432538193329E-01 -8.74926165431212E-02
 -8.13294064919321E-02  5.66880319503930E-02 -4.06836981832692E-04 -7.85779247949972E-03 -1.60245473059990E-02
  5.04453942520897E-03  4.36509798510823E-02  1.58051833294345E-02 -2.88023280204671E-03 -4.84362491355791E-02
 -2.43377910591960E-01 -5.69302476867777E-02 -7.93239435750201E-02 -2.30920060394628E-02 -8.39916988795854E-03
 -1.30962779052761E-02  3.77002693564425E-04 -4.53047257716981E-03 -3.31670466837091E-03 -3.90997311635440E-02
 -7.29245850399293E-02 -2.17784095894510E-01  2.20473392385502E-01  1.81546323800004E-01 -1.09045985920363E-01
 -1.88411486970604E-01  2.35262412169172E-03 -1.82440357600848E-01 -1.24811556166605E-01  1.15094560794130E-01
 -5.44999109880041E-02 -8.88552010785016E-02 -1.55137294036030E-01  9.42629793818010E-02  1.36558800339545E-01
  5.35720650570503E-02 -2.37935850650788E-02 -3.97350105354389E-02  5.13884407621927E-02 -7.39047123311290E-03
 -2.50857457512413E-02 -4.05219898225877E-02 -3.26058575350157E-02 -1.89604810391102E-02 -1.51962830125255E-02
  2.98834101266447E-01  2.43488193434335E-01 -5.21568424331841E-01 -4.23500136902927E-01  1.66891749014886E-01
  1.36183847280421E-01 -4.56368173287699E-04  1.03372310275174E-03  1.05470910174902E-03  3.98787400507221E-05
 -4.30382116578614E-05  1.06470462266902E-05 -2.34664139374886E-02 -3.52208598853611E-01 -4.85858986597919E-01
 -3.45366753906617E-01  5.97835540717829E-02  1.09787577879497E-01 -1.19212524277961E-01  1.49581011910259E-03
  2.22121407729358E-02 -2.48195670488467E-04 -1.20839877846850E-01  4.01624234881461E-02  1.20354092530622E-01
 -6.26079854723530E-03  6.25665632567741E-02 -1.61028276327894E-02 -8.90421152840194E-02 -5.86993585742721E-01
 -4.20804338045415E-01 -1.31788201468124E-01 -7.26141784826081E-01 -3.85333443595397E-01  2.47078505292263E-01
  9.12063176819004E-02  1.27920635860788E-01  3.84282277736808E-02 -2.77812502817662E-01 -1.21132315718337E-01
 -4.42378943489508E-01 -2.74677458320302E-01  2.78193272702362E-01  2.46967631236119E-01  1.26970721633082E-01
 -1.90075324635374E-01 -1.95166319751936E-02 -4.75238022348491E-02 -9.81482891702439E-01  1.60310877284381E-01
  1.36442866505671E-02 -3.04095467887255E-01  4.72876890289625E-02  1.05698476078665E+00  1.47436921765314E-02
 -1.01418252756829E-01 -3.18726369785769E-01 -8.08386121279355E-02 -1.32743853410505E-01
* ORBITAL    1   76
 -3.56578137571024E-03 -2.52878106345029E-02 -1.20840007889759E-01 -3.89818445863186E-01  3.00847246931749E-02
  9.46019886757556E-02 -8.76591739635563E-02 -7.20574827184314E-04 -1.54809054440340E-02 -5.85314931115209E-02
 -4.17549818345976E-03  5.44901163071182E-02  2.22496095618279E-02 -4.58074517789520E-03 -7.74148881610269E-02
 -2.71002636805936E-01 -2.61062952035001E-03  6.74231209118128E-02  2.71556401555434E-02  8.10669604113130E-02
  1.84137712167205E-01  2.03242476964398E-01  8.36331892024206E-02  2.18519121394729E-02  3.00626075497047E-02
  5.74607928568880E-02  4.81373216658424E-02  5.60367119134091E-03 -3.53511933518505E-03  5.04718660355394E-02
  9.58044185444040E-02  4.40358907672288E-02  6.60242796973480E-02  3.72288726831170E-02  6.86812128210473E-03
  2.72969637232560E-02  1.97624952605719E-02  6.11067626513245E-02 -1.97022612024373E-02 -3.85716326815278E-02
  3.00184241007345E-01 -1.85807274859826E-01 -2.62529457477508E-01  1.23383736083135E-01 -4.30044278394751E-02
 -8.00062251413744E-02 -1.20388798208395E-01 -9.75089452996605E-02  6.08907185926805E-01  4.89876212641783E-01
  2.11951339224731E-02  1.65843708454904E-02  5.18823384199791E-02  4.11870024381803E-02  2.92717176441163E-02
  2.33198267174102E-02  1.29445288941016E-04 -2.07862865431330E-04 -3.41102699314106E-04  7.18859525690614E-05
 -1.18256000910485E-03 -6.55244421642587E-04 -4.11374063105975E-03  5.44321753545151E-04  4.17607809649559E-02
  3.23541294904654E-02 -8.75903554698432E-03 -5.23149539883856E-02  1.91640233127241E-03  3.67896791644522E-02
  3.16377143741627E-01  3.37708920874414E-03  6.24311445731835E-02  8.71129344168427E-03  2.87410672609479E-02
  1.71625850318418E-01 -4.58406995894502E-02 -2.47669877665672E-02  2.69572546223505E-01  1.67351334811365E+00
  9.62276176716276E-01  1.14173583351152E-01 -1.39954487884150E+00 -9.57666182654613E-01  1.49256454889037E-01
  8.14343666799894E-02 -5.57690472352036E-02 -9.62514702277489E-02 -3.46185526196995E-01 -8.50637689343581E-02
 -4.95514284815239E-01 -3.14426879032784E-01  3.81523107466058E-01  1.08946478692622E-01  2.81104899458431E-01
 -1.84417410886151E-01  1.12405623610015E-01 -9.98603227331256E-02 -2.59099394690530E+00 -1.60579609759558E-01
  2.96965591565576E-01 -6.85786609823461E-01  2.46700365781525E-01  5.25105967490635E-01 -3.05681934052635E-02
 -4.36960653016386E-02 -1.95202777955828E-01 -1.47234355300719E-03 -4.05360505308717E-02
* ORBITAL    1   77
  8.66995493245062E-03  6.17012543630874E-02  2.98548809598975E-01  9.45509781039950E-01 -9.07726399860879E-02
 -9.86237976651161E-02  4.98481675752470E-02 -1.73310939413699E-05  1.91101011492207E-03 -3.79550438051909E-02
 -4.28094139969530E-02 -5.35762880164858E-02 -1.51158820359811E-02  3.18224692681159E-03  5.38706999823245E-02
  1.86288435936156E-01  2.32244491277007E-03 -7.71238250626173E-02 -3.16564442341879E-02  1.19624800908123E-02
  1.02215004612408E-02  4.52813003672209E-03 -4.27164241555008E-02 -2.85314240951594E-02 -5.76958597824703E-02
 -1.07374725012421E-01 -1.47540034815632E-01  8.13817670729715E-02  7.59887129185870E-02 -1.21291799834127E-01
 -2.19632091357678E-01 -1.11073775226862E-01 -1.20597582567740E-01 -6.33424378201959E-02  1.66475630751910E-02
 -3.36690186451989E-02 -3.38837928973262E-02 -8.34810019817511E-02  4.69697805347062E-02  6.93423296326445E-02
  6.94048346637781E-02 -5.71890701391799E-02 -7.25604204405369E-02 -1.42723909343704E-01  3.71888754641864E-02
  8.13910562232866E-02  2.10825153919376E-01  1.68046869793757E-01  2.58902892310922E-01  2.07352526310672E-01
 -3.80632471313431E-02 -2.98980433767984E-02 -9.32185184722846E-02 -7.40940679972938E-02 -4.36194583882543E-02
 -3.45845815906710E-02 -3.19421455115869E-04  8.99266117921189E-04  1.34834866782043E-03 -2.58693679425441E-05
 -5.98733905855160E-04 -4.43739827739882E-04 -9.76708252353778E-03 -2.11627284439665E-01 -3.32933561406245E-01
 -2.40039834638451E-01  5.59202566932272E-02  1.38321279995622E-01 -5.42514794480849E-02 -4.37769227663285E-03
  4.24941797496764E-02 -1.04851017336154E-02 -1.32279453047750E-01  9.12249084203694E-03  5.13797567955870E-02
  1.13960639123979E-01  8.04637114186187E-02 -3.30015456788038E-03 -1.50953992254244E-01 -1.02607449725839E+00
 -7.67822169094179E-01 -2.46368513059851E-01  3.91775523660392E+00  2.38410780815254E+00 -7.52644374690848E-01
  2.25492794903054E-01  2.96369664481584E-01  9.15862498657892E-02  1.19895775703636E+00  5.02865787369542E-01
  1.73420537414414E+00  9.01847470427337E-01 -9.42969070479364E-01 -3.49090369536868E-01 -6.58785482488319E-01
  7.74505472191273E-01  1.37014208790392E-02  1.76822625688088E-01  6.26177580399340E+00  3.30033909677297E-01
 -6.41170649566300E-01  1.75650503956292E+00 -5.21844715707782E-01 -3.90465464385590E+00 -8.70810468862735E-02
  3.31003488805506E-01  1.06751394841216E+00  2.97050796299023E-01  7.23857905634678E-01
* ORBITAL    1   78
  2.37654884626145E-02  1.68721196021072E-01  8.11568034734186E-01  2.70898542304357E+00 -1.30921998176274E-01
 -3.87632508901463E-01  2.56222831339699E-01 -1.25901629116614E-04 -2.83468224758232E-03 -2.31139742369249E-03
  5.40228312542240E-03  2.11015006323767E-02  7.21291467747740E-03  3.66921586236376E-02  6.15141365880292E-01
  2.45567864920346E+00  2.81936813786578E-01 -2.17227791747870E-01 -1.30170009697044E-01  2.90868302504686E-03
  1.00544681654055E-02  1.87197907764437E-02  5.33043674833101E-03  4.03105154159928E-04 -2.19920533724718E-01
 -4.28096213302477E-01 -3.31051910961799E-01 -1.58863441710782E-01 -5.32168935851400E-02 -3.22357805675204E-01
 -6.15353717502462E-01 -4.49929156418424E-01 -2.48507303257018E-01 -9.44428803266971E-02 -2.65449990680114E-01
 -1.60805704752904E-02  8.31375992680014E-02 -1.19242304604229E-01 -5.08777493693123E-02  1.57074623730437E-03
  5.97313091674162E-02 -3.66970050314027E-02 -5.09611703233597E-02  3.73497932540338E-02 -1.63262635575831E-02
 -2.66032653915823E-02 -4.35069193573239E-02 -3.45570153282853E-02  4.56303052882429E-02  3.64928439527316E-02
  1.03803695027042E-01  8.42882987380852E-02  1.39957943068199E-02  1.33040770256923E-02 -4.86108192767484E-01
 -3.86014560845933E-01  1.59299755207346E-03  4.42374253768522E-04  3.06474009921565E-04  8.83131507458869E-05
 -6.07314490081273E-05 -3.55486375434812E-04 -7.37010908522340E-03  2.82388050286255E-02  7.96711534764710E-02
  6.63750492474100E-02  4.86174922989649E-03  7.27370750669738E-02  2.39694570925220E-02  4.79475270341969E-03
  2.79490523735124E-02 -2.97783053624249E-02 -1.02365342339145E-01 -1.01745799816283E-01 -2.10277540844813E-01
  1.45564429621850E-02  6.05954192613939E-02  1.23312850699527E-01 -9.14161898951614E-01 -6.02792929441997E+00
 -4.10697362875877E+00 -1.00665056236679E+00 -7.22749199665370E-01 -4.19943069074444E-01  1.50470587898064E-01
  7.36763980587762E-01  1.19291260206163E+00  4.93047467894236E-01 -2.57883889060156E-01 -1.18637255165028E-01
 -1.93182588340626E-01  2.80254022942527E-01  2.02260827149005E-01  5.31241239064828E-01 -1.39756825727528E-01
 -4.36462042448111E-01 -3.36252212962853E-01  1.09349455107774E-01  6.17982653089343E-01  1.88045350447243E-01
 -1.77434282797397E-01 -6.64916662072666E-03 -2.01474312497525E-01  3.09899284231186E+00  3.55055064991089E-01
 -4.79092611396592E-01 -4.18548662133665E-01 -3.28019249466269E-01 -6.69428913303568E-01
* ORBITAL    1   79
 -1.90606785726318E-04 -1.88941221576551E-03 -1.45830439030643E-02  2.60527050242148E-01  2.33108794661541E-01
 -1.73554303675440E-01  1.25132465546951E-01  3.32269370763298E-04  5.26011649654376E-03  1.72036810761539E-02
  5.50718956214659E-03 -2.40615828583184E-02 -8.57882495105237E-03  3.18837621564190E-02  5.34254003258407E-01
  2.26059800436763E+00  3.46609423568679E-01  8.10003782379954E-02 -1.52317957035145E-02  3.52544652048243E-02
  7.70621019449201E-02  5.92116938786929E-02  6.35279595183596E-02  3.18400093838928E-02 -3.96021329329301E-02
 -9.06498144854872E-02  9.28358023239423E-02 -3.83556727324839E-01 -2.59768563132091E-01 -2.28618075265810E-02
 -1.18190441952889E-01 -2.14605074298145E-01 -6.58666760361570E-02 -7.30707879479275E-03 -1.10433898623685E-01
 -8.21946007378370E-02 -2.55854418718542E-02 -7.10230736933484E-02 -4.00957502153548E-02 -7.65463886340847E-03
  8.73601877558953E-03 -6.75347799145033E-03 -8.30607290341582E-03 -6.11616600003740E-03  6.46858074056603E-03
  7.53904934578132E-03 -3.17594176006817E-02 -2.51825160762601E-02  6.42746706117491E-02  5.04750322650263E-02
 -2.81469453319299E-01 -2.20058995436740E-01 -2.83656786087495E-01 -2.21617746328377E-01  3.37363937429342E-01
  2.65025672017891E-01  1.44980819139203E-04 -1.01804450241831E-03 -1.01137450429023E-03  1.36649296115781E-04
  2.62296945623108E-04  3.38784497644978E-04  6.93879581519430E-02  8.18094345298780E-01  1.02809640126371E+00
  8.09387269124319E-01 -1.68553571359678E-01 -1.62525337416644E-01  1.83329100757974E-01  1.31411451278226E-02
  5.11984154568276E-02  5.82193102497532E-02 -8.38478015012779E-02 -4.06134594217078E-02 -4.19691085008559E-01
  9.55451160708311E-03  1.03138348750295E-01  1.75295231085635E-01 -5.97124692101293E-01 -3.82691768347172E+00
 -2.36008455260300E+00 -3.75459620462437E-01 -5.38851787773640E-01 -4.78866690842662E-01 -8.00124419399514E-02
  1.19127675606906E-01  4.05622987550083E-01  2.73280337929433E-01 -3.21773049091913E-04  4.72794695381144E-02
 -2.94042883744054E-01 -1.54928547658728E-01  3.46984842688225E-02  2.59480392663663E-01 -2.67761603168029E-01
 -1.22519566399065E-01 -3.67551979474100E-01 -2.29410702324369E-02  3.37669029587508E-01 -1.64891903697884E-01
 -2.20799924015294E-03  2.49116224992310E-01  5.13464258715314E-02  2.20261139286336E+00  1.23176272441809E-01
 -2.98207086015391E-01 -3.16631091501432E-01 -3.78873861665766E-01 -3.52350632428306E-01
* ORBITAL    1   80
  5.34486912100486E-03  3.76599901654517E-02  1.70732450591979E-01  2.81181267250285E-01 -1.69603835338893E-01
  2.18125982109873E-02  8.80423189456223E-02  1.99614539871488E-04  3.09078533419263E-03  9.87274402187755E-03
  5.64267368122607E-03 -2.21213736844095E-02 -7.14608603257697E-03 -3.09450730271613E-03 -4.41522492355901E-02
  8.80031298536276E-02  1.84809792280914E-01  1.70851574601667E-01  3.66919672688651E-02  4.26298349896671E-02
  9.41453018006612E-02  7.22734834425915E-02  8.07871973369298E-02  4.02959153940602E-02 -4.55257042713643E-02
 -9.48283869915660E-02  4.09945988502297E-02 -2.63519378253020E-01 -1.73778855238984E-01 -3.18585096732426E-03
  3.44544660798187E-02  3.79846425980986E-02  1.62499294862437E-01  9.61848388350211E-02  3.41507818260922E-01
 -2.87559904370300E-01 -3.40593175564591E-01 -4.03795012526428E-01  3.86103722320088E-01  4.39020211568924E-01
  1.23501539098216E-02 -1.22470612911554E-02 -1.36594798617929E-02  9.67839586668048E-04  1.49917326750646E-03
  1.15468800871989E-03 -6.47123073512501E-02 -5.04531898144623E-02  3.13401516010331E-03  2.41205068451361E-03
  1.94776640960044E-03  8.77890837237263E-04  6.44233863997946E-02  4.92548368807726E-02 -1.26221561268100E-01
 -9.74300876728179E-02 -1.78967307098202E-03  1.79952892365944E-03  4.79641469350009E-04  2.32564393085133E-05
  1.58282048788003E-05  2.94950019575192E-04  5.97477253478144E-03  1.49819954212402E-01  2.19298051712036E-01
  6.58881552545335E-03  3.47828326108412E-01  3.97769053348390E-01  2.26333652480039E-01  1.71864830344182E-02
  5.79238263100331E-02 -2.64174966352429E-02  4.07535357482672E-01 -6.86307137680846E-02  4.74136899640048E-02
 -6.37757355169983E-03 -3.29717244699288E-01 -1.02915742060004E-01 -1.16200579295338E-01 -7.19420648592004E-01
 -4.19266985930866E-01 -6.37939791196190E-02 -2.50391647390599E-01 -2.86030724248412E-01 -8.58141456857697E-02
 -8.15901774930875E-02 -1.26872294541792E-02  5.78771463312963E-02  4.44625803142854E-02  4.87699520991784E-02
 -2.53710403741914E-01 -2.97229743658006E-01  3.94808890405972E-02  1.27070539606948E-01 -5.24830632300919E-02
  3.88968736790170E-02 -9.68295512113699E-02 -3.74327083093086E-02 -1.41788223244550E-01 -7.38863385057120E-02
  9.18559411647321E-03  1.26424336822907E-01  5.29979761266462E-02  6.98269875707927E-01  5.96316280354758E-02
 -1.00240678543265E-01 -1.54218645119375E-01 -1.47412884613647E-01  3.73392415725571E-02
* ORBITAL    1   81
 -4.84409195102560E-03 -3.50935340817232E-02 -1.95536431032723E-01 -1.04728930772460E+00 -1.57908720157646E-01
  1.39866033214462E-01 -6.21892240810474E-02  1.17236362213599E-04  1.29454328065805E-03 -1.68064306204510E-02
 -8.94317334055963E-03 -5.44191687135372E-02 -1.47190425669261E-02  6.92946765310602E-04  1.32855349914091E-02
  9.97630047145020E-02  3.56822147133097E-02  8.80757830502632E-02  2.76197324749739E-02  1.66049440958457E-01
  3.63012916171323E-01  2.27774772916271E-01  3.79619283331453E-01  2.03679995860032E-01  1.17740431664363E-01
  2.63306924990190E-01  2.58388541742182E-01  6.61236760109289E-02  3.24948640174372E-03  2.37733225723196E-01
  5.11005737378223E-01  2.91289524922455E-01  4.87317647398070E-01  2.63168374609551E-01  2.30358353547617E-02
 -1.15649948275786E-02 -1.57596679628513E-02  2.69924806061594E-02 -6.64407466531372E-03 -1.41027290461153E-02
  4.53493428614757E-02 -5.82202955669810E-02 -6.02861236964255E-02 -1.13013291622882E-02  1.35737112350246E-03
  5.21864227167227E-03 -3.31813915129207E-01 -2.56739278383695E-01 -1.21641838392114E-01 -9.34234155714309E-02
 -1.44071418333468E-01 -1.10632597738317E-01 -2.77402177207559E-01 -2.13286963709806E-01 -2.69358499103518E-01
 -2.09094486636570E-01  1.17241209184298E-03  7.77496064446631E-04  1.73062716959157E-03 -4.71559991744515E-04
 -1.24469117798249E-03  1.69566888722453E-04  1.74044733413512E-01  1.05684453683934E+00  5.97773277034633E-01
  1.44620156144009E-01 -3.59284632732688E-02  2.25261523727604E-01  1.70545387723691E-01  7.12538470220618E-02
  2.19014930763599E-01 -3.64319152974580E-02 -2.94763398132550E-01 -6.69610451125280E-03  6.80085520097793E-02
 -5.16818331716346E-02  2.32965633617998E-01  1.16950646702975E-01  9.50456123057985E-01  5.76736249390262E+00
  2.92829734457405E+00 -4.03814215927815E-02  2.40700111410562E-01 -7.04850796404443E-02 -2.84190167897892E-01
  8.48829129580675E-01  4.83831928505199E-01 -1.45447022688265E-01  2.93674729063730E-01  2.30761340340302E-01
  5.06941489463593E-01  2.26568928064311E-01  3.27315310329885E-01  1.76168869087600E-01  2.93486689804269E-01
  4.20055287702928E-01  7.27113139450603E-01 -7.09725326720523E-02 -1.61969322311018E+00 -6.47483325970617E-02
  1.76958472015924E-01 -3.66772789350817E-01  2.34204685088297E-01 -3.81512487526969E+00 -1.40313738461406E-01
  2.37610345350547E-01  6.10680268135711E-01  4.58364526976416E-01  8.91306760104355E-01
* ORBITAL    1   82
  4.11608835669102E-03  2.97480713126827E-02  1.61945717025992E-01  8.04708239410531E-01  9.01654760783386E-02
 -9.99282105719208E-02  2.69639382114196E-02 -1.05896560951229E-04 -2.03687773343048E-03 -4.09925024302208E-02
 -2.09239981716601E-02 -6.80788082374147E-02 -1.74605505155798E-02 -2.35132511228554E-03 -4.08335921180678E-02
 -2.30396070765469E-01 -6.83928240035429E-02 -8.28359220534684E-02 -2.14195119470145E-02  2.35793070991485E-01
  5.15806650254448E-01  3.16398918960753E-01  5.48340693671104E-01  2.95150761145434E-01 -8.02312628515273E-02
 -1.75552643978283E-01 -1.88905823422066E-01  4.95236634718672E-03  3.07722233881675E-02 -1.75798390471619E-01
 -3.74500053299476E-01 -2.17836290509729E-01 -3.52321310530884E-01 -1.88937302562463E-01 -3.80273647746346E-02
  4.10119302614394E-02  4.36781540281975E-02  2.16549535268546E-02 -2.83234732483284E-02 -2.89534349052378E-02
  3.07505729864791E-02 -4.81466759928762E-02 -4.74546647710798E-02  4.51076390730533E-03 -3.07199602514080E-02
 -2.51265579973714E-02 -5.48353200482440E-01 -4.22909312994947E-01 -7.58744407699199E-02 -5.86010488496505E-02
  1.06210633116029E-01  8.15379290847089E-02  1.81677595357176E-01  1.39553931075414E-01  1.74723128498264E-01
  1.35357784251310E-01 -6.15832953839879E-04 -4.99911606605178E-04 -8.18898830654249E-04 -2.72456399038151E-04
 -9.39601271478972E-04 -9.33273818795201E-04 -1.17666527060088E-01 -7.96985886712546E-01 -5.61608904424531E-01
 -1.96652180649196E-01  2.27079840361234E-02 -1.10242769128692E-01 -1.41113619308478E-01  1.06173542491798E-01
  3.06662153718331E-01  1.58959293003660E-02  1.00428046369429E-01  2.34740196037645E-02 -8.24149143099594E-03
 -7.14078597940633E-02 -9.22732255527995E-02 -7.86766579486630E-02 -5.96233315247237E-01 -3.61803113167851E+00
 -1.83892981959078E+00  2.24135462880615E-02  1.18607130229815E+00  5.25116986965570E-01 -4.10196175118450E-01
 -5.30369245328383E-01 -3.11079074166957E-01  7.91561176679085E-02  5.78974842076305E-01  3.95760491427368E-01
  4.95031456910392E-01  2.46770868889943E-01 -6.71668235675253E-01 -3.40878953640902E-01 -4.17362796707371E-01
  3.96216023667807E-02 -3.64669309587987E-01  3.78684784400921E-01  3.83192361738373E+00  3.20441516812505E-01
 -2.96711883842768E-01  1.01235611975896E+00 -4.82827829627377E-01  4.11759112542328E-01 -8.25140178469396E-02
 -1.78111404650479E-02  1.24745587594026E-01 -4.94665972058720E-02 -2.03327906770816E-01
* ORBITAL    1   83
 -5.41207558143090E-03 -3.97143026381378E-02 -2.32572481906107E-01 -1.49194106152854E+00 -4.32810436949526E-01
  8.29019766868848E-02  1.29567404955996E-01  1.91960976576192E-04  2.79641688669836E-03  1.40442189978925E-02
  5.61944812788003E-03  1.91724830453171E-04 -5.29942079468737E-05 -4.22206060851473E-02 -6.84624579204594E-01
 -2.86905490813191E+00 -4.88268428226157E-01 -1.15708403112787E-01  1.33156765627826E-02  4.20369906774297E-03
  1.03298954077980E-02  1.01280439679798E-02  1.32401292958335E-02  6.90833807221518E-03  1.20805336111789E-01
  2.53808847867498E-01  3.56531884012059E-01 -1.91639470259903E-01 -1.65120823041569E-01  2.51837905007935E-01
  5.40368495933593E-01  4.42748550140904E-01  3.81946490749329E-01  1.69113398313729E-01  1.79741350168129E-01
 -3.96518560798573E-02 -8.62763011473403E-02  1.18218460322960E-01  2.84067345133462E-03 -3.40247435298282E-02
 -4.00997767159312E-03  9.95590260249829E-03  8.97931012571203E-03 -3.97492279085496E-03  1.07752257928891E-02
  9.49555307777176E-03  4.20351313169242E-03  3.27982149419381E-03  4.38317046080274E-02  3.24895969230684E-02
  6.79346343962169E-02  5.09085969169904E-02 -3.33342285173969E-02 -2.43788350221916E-02 -1.10204474591335E-01
 -8.32956432576729E-02 -2.24118888987740E-03  2.32017977527893E-04  3.02814430052469E-03  2.89214979254025E-04
  6.37267943443403E-04  8.62240954357381E-05  1.80946599846974E-01  4.18236247510109E-01 -7.18074397286255E-01
 -8.32607872118308E-01  4.55132887344362E-01  1.37599289272253E+00  3.93155727725322E-01  4.19764305236693E-03
  6.25152859076333E-03 -1.95360722977694E-01 -7.24506432039976E-01  1.23884792178057E-01  4.88346715195141E-01
  4.16077110890101E-03  4.98246599918177E-01 -2.95390532806335E-02 -7.12382969475756E-01 -3.83275594975970E+00
 -1.12192312888659E+00  6.80495372033740E-01 -5.17499582692011E-01 -3.91115536519293E-01 -7.24004678550158E-03
 -2.34430711006435E+00 -2.01448249598067E+00 -1.22542808700439E-01 -1.03314754222149E-01 -4.85242001142760E-02
 -7.10585967079429E-01 -4.99704398107605E-01 -8.49584665853884E-01 -6.71969187702030E-01 -1.48746774609230E-01
 -1.88190305775237E-01 -7.40523499193950E-01  1.33176999458683E-01  1.99315945585010E+00  2.20834024259278E-01
 -5.56266247086044E-02  5.50518125735501E-01 -2.77784477076939E-01  4.49129800066065E+00  5.70305091813927E-01
 -3.64329799863892E-01 -5.82656418994816E-01 -6.25924742171097E-01 -9.47231114146519E-01
* ORBITAL    1   84
  3.89840488893612E-02  2.77486214911533E-01  1.35709506011941E+00  4.87481235244040E+00 -8.30215723039533E-02
 -2.92110956081636E-01 -1.95798013281090E-01 -8.04473692823708E-05 -2.46943536124864E-03 -1.45357471053570E-02
 -3.20440292424806E-03  6.27661971504069E-03  3.08594035663792E-03  1.52222283383807E-02  2.65548424813215E-01
  1.48253357767880E+00  4.23624702254673E-01  4.77791387064166E-01  1.08454488041313E-01  2.47291963553091E-03
  6.81332442671209E-03  1.98436150839927E-03  2.37487949955837E-02  1.41286450520778E-02 -4.84545055615621E-01
 -9.90140595886754E-01 -7.68457820752905E-01 -5.93064815112285E-01 -2.49979166082057E-01 -7.03812512869240E-01
 -1.42090420069449E+00 -1.20101474875701E+00 -5.34078578951849E-01 -1.59554282423859E-01 -6.81251466915133E-02
  4.05992184345075E-02  5.24566900870747E-02 -1.36867380449285E-01  2.51111879611782E-01  2.28609656254812E-01
 -4.76405727962407E-03  6.85566940982903E-03  6.21751949551092E-03 -1.51824224438901E-02  4.00223072359473E-02
  3.44322375818439E-02  2.17200886551104E-02  1.58593690380850E-02 -9.44612626279571E-03 -6.74120438864328E-03
  2.57203114604370E-01  1.91115344902547E-01  3.30379350868410E-01  2.45929378515819E-01  2.83657515456262E-01
  2.10824084126357E-01  3.31828315713361E-03  3.99256503340985E-03  4.38370246059387E-03 -1.57645583617710E-04
 -2.25717671188873E-04  8.38572460682203E-04 -6.08287671223043E-02 -9.68038290377213E-01 -1.27486358679060E+00
 -5.47352669607388E-01  8.57086149594829E-01  1.59483301650505E+00  1.79110571110205E-01  8.90179347232000E-03
  1.88005843630689E-02 -2.12273701951533E-01 -8.26632846328791E-01  9.19226820250855E-02 -7.25967246969858E-02
 -5.15393674243633E-03  2.01061512044201E-01 -2.72508976040084E-01  4.94881438984399E-01  2.42624412529159E+00
  2.65289544231151E-01 -7.69025415358323E-01 -3.86958263186354E-01 -2.88932178689644E-01 -8.41803344172540E-04
  2.50756283713733E+00  2.17382162171474E+00  1.30489804971305E-01 -9.88578563150520E-02 -5.90887026755534E-02
  3.85254310366230E-01  3.03823598961275E-01  1.00825937259764E+00  7.34391531960626E-01  1.16040187141738E-01
  3.74962828994531E-02  5.76885116700556E-01 -2.08011570052357E-01 -3.16130905616315E+00 -4.60817402124306E-01
  3.21522141173682E-01 -7.63145197415960E-01  4.46944599523982E-01 -3.17225808275057E+00 -4.98737836434139E-01
  2.38882426941205E-01  3.83569140215156E-01  4.65575052902517E-01  7.38815289703124E-01
* ORBITAL    1   85
  7.00691650243910E-04  4.85576691035203E-03  1.99907673414273E-02  4.04254034566764E-02 -1.41458838141112E-02
  7.16325522808613E-04 -5.56093975689116E-03  4.25671135445195E-03  8.74802965003886E-02  5.22998367223852E-01
  1.68178137002053E-01 -4.08965597559866E-02 -3.92918881856315E-02  6.57978094968892E-04  1.34309499975857E-02
  8.63698358246297E-02  2.63233171921210E-02  2.84666780923705E-02  5.48377157036259E-03  5.99083375040295E-02
  9.25930853426998E-02  2.63839107197754E-01 -6.47959122893329E-01 -4.16375935281603E-01 -1.32781473475364E-02
 -3.03358063696300E-02 -1.63780344429465E-02 -6.30985618631804E-02 -3.49142604926293E-02 -2.73584364985081E-04
  2.46909037011662E-06 -7.51424086545977E-03  2.58837765175629E-02  1.62320037445907E-02 -1.63674361593150E-03
 -9.59425467926464E-03 -6.79659070411710E-03 -4.52130659840431E-03  2.33956340011869E-02  1.89686961978672E-02
  3.95807496740263E-02 -1.14207703083578E-01 -9.47087115752276E-02  2.28283289131864E-01 -5.89368296980867E-01
 -4.95577349516002E-01 -2.22147388360442E-01 -1.60507988581107E-01 -1.32638522992780E-01 -9.56766017799534E-02
  4.63542892819128E-03  3.57885951096409E-03  5.74703180572200E-03  4.44422238470083E-03  1.77773903658150E-02
  1.27168205165103E-02 -2.21686931355317E-04  4.46369229875506E-04  7.55362854987536E-04 -3.89404797025251E-04
 -1.59931445494291E-03 -6.75259524664971E-03  2.28512473543044E-02  1.20289118130175E-01  4.68135873214213E-02
  5.92326685075728E-03  5.85386166880061E-02  1.45543970274275E-01  4.89609881021873E-02 -9.88384574002037E-02
 -1.74508622850167E-01 -2.59525170670924E-02 -8.07600273052351E-02 -5.11757805391155E-03 -1.53319706468231E-02
 -8.58560213703008E-03  3.07710538409815E-02 -9.36680885056140E-03  1.92216431717180E-02  1.05628894196136E-01
  3.84647779630892E-02 -1.02730772537752E-02  8.03335270279894E-01  4.53280954938563E-01 -1.14358181851189E-01
  5.20596081695328E-02  4.37608879809056E-02  2.85510962749902E-03  8.15939722940088E-01  6.94833995730383E-01
  4.32231250505462E-01  2.25968094982449E-01 -2.21894543202793E-01 -1.11642577340990E-01 -2.18567595754236E-01
  2.88828296096566E-01  1.05284675510070E-01  3.51341837636854E-01  1.41682375692579E+00 -2.17923692391999E-01
 -1.28899129989713E-01  4.14437465040689E-01  1.32208532874637E-01 -1.15912291133161E+00  1.25065434342486E-01
  1.10249494176811E-01  2.13728448960889E-01 -6.98685072157812E-02  2.56650929645314E-01
* ORBITAL    1   86
  4.08620594500952E-04  2.94076480658393E-03  1.53183540832503E-02  6.20780646034315E-02  1.92312978857747E-03
 -4.89640506248532E-03  1.22859538018313E-03 -6.37289626565532E-03 -1.30390879658698E-01 -7.24261004868588E-01
 -2.01635726808228E-01  1.94490279432551E-01  8.24879454676512E-02 -1.14671228947618E-04 -2.37108133720448E-03
 -9.53616107737129E-03  2.10083000590480E-04 -2.86443314066383E-03 -5.46415208653272E-04  1.33532006053817E-01
  2.59659325900294E-01  3.60027608032147E-01 -5.21219983669565E-01 -3.45195990400040E-01 -1.01747625744749E-03
 -1.64721758626153E-03 -2.39497067382070E-03  2.63441491327219E-03  1.74488574103035E-03 -8.29496301650530E-03
 -1.64873327701699E-02 -1.08781309799772E-02 -1.52790911448637E-02 -7.49091083970603E-03  4.71693416927598E-04
  1.23047810507086E-03  6.93488269997406E-04  3.69915200238378E-03 -1.27212054180517E-02 -1.00954580105601E-02
 -1.83561745772274E-02  8.98018547335600E-02  6.91403804949565E-02 -1.98318424136607E-01  7.30820217132843E-01
  5.75211735287147E-01 -2.86173261026716E-01 -2.03867656349000E-01  1.38428245154411E-02  9.56450305405869E-03
 -3.87843581035247E-03 -2.79401352214461E-03 -4.63879074418795E-03 -3.34945591264296E-03 -4.26033921436489E-03
 -2.93851967994765E-03 -3.47702658531045E-05 -1.31620664260638E-04 -1.52264773730719E-04 -4.43461678196279E-04
 -1.00844748627895E-05  8.93424304162430E-03 -8.51812178553911E-03 -5.39345044770200E-02 -3.50439844021274E-02
 -1.32155418543010E-02 -9.46859188719834E-03 -2.57440975709964E-02 -7.88865067910095E-03  4.09868003297530E-01
  7.15705950608924E-01  8.41041389673271E-03  2.29428294735489E-02  4.54422005428718E-03  1.07855326834786E-02
 -3.06754271104441E-01 -4.94677930175394E-03  3.85053207930818E-03 -1.26009076815979E-02 -8.07977561983483E-02
 -5.44624859522620E-02 -1.45641956512315E-02  2.24794880207140E-01  3.63111466082569E-01  1.80891140626323E-01
  6.03537297666993E-03  7.07718773762902E-03  1.13882873502175E-03 -1.72496023624536E-01 -1.77370002158831E-01
 -5.88694841673326E-02  5.59453007959512E-04  2.90199657594300E-02 -3.87448531280155E-03  1.63370757886465E-02
 -2.20978482488618E-02 -1.57453222166038E-02 -5.54495671210530E-02 -8.36398483054789E-02 -1.87130060580922E-02
 -3.67266587069822E-02 -9.06957283053798E-02  2.71103371551722E-02  1.11898447437616E-01  2.51001377216254E-02
  1.31063360086075E-02 -7.89555395219697E-02 -3.10545702439662E-02 -3.39113154843022E-02
* ORBITAL    1   87
 -6.69161556615996E-02 -4.78117700837526E-01 -2.38977936639797E+00 -8.82445636985586E+00  8.66549268969609E-02
  5.28528514376316E-01  1.98317357501581E-01 -2.05674469593468E-04 -4.02473923410899E-03 -2.37452454933462E-02
 -6.98554788633064E-03  3.36352866431436E-05  1.07955422510890E-03  2.96774115713836E-03  4.94374899048979E-02
 -5.98581401337660E-01 -5.97513897931899E-01 -7.95474243511337E-01 -2.04499119759338E-01  3.52861110347379E-04
  1.01656442966796E-03  1.50640751781643E-03 -4.96407275730269E-04 -4.72918686584016E-04  5.66350933805770E-01
  1.14664756316111E+00  8.76841823544595E-01  8.68401831212362E-01  3.84175016340492E-01  1.22865518598215E+00
  2.44984097359508E+00  1.94168188899231E+00  1.23790836121986E+00  4.69855014669849E-01 -8.51419723022134E-02
  1.40586001370797E-01  1.18039196957530E-01 -9.70676795185651E-02  5.11051888666522E-01  3.77685928766062E-01
  5.55963320894676E-03 -5.31735622782160E-03 -4.41256752817828E-03 -5.41485072141286E-03  1.95735789702733E-02
  1.47401939523474E-02 -3.91810544605322E-03 -2.67335290447400E-03  7.92088028744986E-03  5.33535917152732E-03
  8.48718639662864E-02  5.86494714454988E-02  9.49266534038293E-02  6.46761523640400E-02 -7.15861675051468E-02
 -5.60695902006344E-02  3.12890134273859E-03  4.44185686694311E-03  3.99068801670712E-03  1.43648855483943E-04
  2.77172129513579E-04  7.21024187361263E-05  5.27095515697916E-01  4.04679388342776E+00  3.43193938229450E+00
  1.40979480148596E+00 -6.64208510836549E-01 -8.11033043669693E-01 -1.33082063109357E-01  8.42788441610093E-03
  1.34229938372863E-02 -2.95137147967048E-01 -6.16074028690238E-01 -4.72263729661663E-01 -7.79432019590429E-01
 -2.34535457989459E-03  6.90282398042279E-02  1.63214210808694E-02 -2.19377615088665E-01 -6.98183460832676E-01
  7.40840265021877E-01  8.44435611313342E-01  6.15157584562784E-02  5.07621741955723E-02  8.56870243988621E-03
 -3.00710418979196E+00 -2.65542331470178E+00 -2.24373164022388E-01 -1.07891147743109E-03 -6.10992868278598E-03
 -5.28167903722296E-01 -4.08070652968518E-01 -8.62601617252829E-01 -6.21218164554700E-01 -8.32572026799690E-02
 -4.92472221998127E-02 -4.35864974143970E-01  1.07603386236263E-01  2.55723273807341E+00  6.21878168783904E-01
 -2.69763351696722E-01  6.19250048981406E-01 -3.01634571064412E-01  3.49347126472852E+00  8.43226977056666E-01
 -3.22461617449293E-01 -4.35167178767584E-01 -4.00030858391254E-01 -7.05048843841415E-01
* ORBITAL    1   88
  1.69442532515291E-02  1.20493419412280E-01  5.83065322980295E-01  1.71516592524417E+00 -3.32308086723487E-01
 -1.43579607538270E-01  1.18854208732212E-01 -1.42802291853573E-05 -2.91275564141069E-04 -2.07413608362376E-03
 -5.06428291214278E-04 -1.26052616475794E-03 -2.27885064727050E-05  7.18739354318375E-02  1.27402237461897E+00
  5.62593954117076E+00  9.01882139320645E-01 -7.88243781332250E-01 -3.74513971131837E-01  1.44871038825859E-05
  3.16243411207359E-05  3.67748063357474E-04 -4.58926024431334E-05 -5.75848438620989E-05 -2.43720062386381E-01
 -4.39500221142623E-01 -3.61203796674572E-01  1.85531942282743E-01  1.39227975897977E-01 -3.06532036700613E-01
 -5.49355160389193E-01 -4.63799635688967E-01  2.59131762617442E-01  1.91590891022196E-01 -6.07277290417156E-02
 -1.00144114017894E+00 -6.49389822706227E-01 -3.51796980695059E-02 -6.07473082427612E-01 -3.94779107537665E-01
  9.71524238765334E-04 -2.81541822285052E-03 -1.92091633829165E-03 -3.51835484917153E-04  1.93205299010375E-03
  1.30903768945452E-03  1.29996132227157E-03  8.05167595131415E-04 -2.72020251618368E-03 -1.66496633790211E-03
  1.33987706649397E-01  8.88541962485334E-02  1.75974806060147E-01  1.16718420576285E-01  1.32504779192943E-01
  8.65668730689823E-02 -1.13615156588779E-02 -5.16163557628711E-03 -3.52475626674714E-03 -4.72336371727709E-05
 -1.00006732861338E-04  7.50528871988266E-05  2.81642370971109E-01  2.19129095315179E+00  1.78247535441299E+00
  5.59237639514760E-01 -5.38370861559762E-01 -4.99180945158350E-01  1.00113739005567E-01  5.19039779123166E-04
  9.93827272372684E-04 -1.47727242357864E-01 -1.78213145543951E-01 -3.80213031592123E-01 -3.77409039651990E-01
  1.03516033133559E-04  1.27759150644509E-01  1.64186744163434E-01 -5.07660426023035E-01 -3.76048234628967E+00
 -2.88710651713402E+00 -5.91594497239193E-01 -1.62027858185333E-03 -1.44190908199016E-03  8.51742135349224E-04
  2.51272202988569E+00  2.34721086096018E+00  6.40958417774693E-02 -1.17746906856444E-03 -9.73255543986928E-04
  6.10352452837533E-01  5.13420160174580E-01  1.08669871417294E+00  9.22256181225880E-01 -4.11671603419941E-01
 -3.14922357046514E-01  7.70884303122109E-02 -2.19542053526676E-02  4.26502434771268E-02  6.97045940141550E-02
 -6.62266561750828E-02  2.17147486810375E-02  7.18782509136286E-02  8.45465068761750E-02  1.02577791407479E-01
 -8.72394676989417E-02 -2.05145549676573E-02  9.93137461317336E-02 -1.90198460447578E-02
* ORBITAL    1   89
  4.91451460306643E-02  3.52189818880591E-01  1.78640972276104E+00  5.54515319565435E+00 -1.18544894820610E+00
 -4.72350221639599E-01  4.45810520486386E-01  1.06643202332044E-04  1.90766743287254E-03  1.10623661981019E-02
  3.15558111172077E-03  1.82582150825403E-03 -1.10765293396931E-04 -5.32464824901942E-02 -9.62141233386547E-01
 -4.05032580168292E+00 -4.90482450110324E-01  7.47669741934246E-01  2.94592655287179E-01  3.19870458451841E-03
  6.45038185033110E-03  6.24366458927658E-03 -3.94337552663864E-04 -6.57036661926513E-04 -4.08774544917697E-01
 -7.45277114555394E-01 -5.53113541619402E-01  4.95486406105415E-02  8.07917236696995E-02 -9.95803529879096E-01
 -1.80461739441939E+00 -1.32982696798613E+00  3.86973652635535E-01  3.20999475362481E-01  1.33490980302418E-01
  6.21210730651392E-01  3.58967423072034E-01  2.74996728866816E-02  5.13247947180386E-02  2.80887692058526E-02
  1.67588731684997E-03 -5.20545558081866E-03 -2.88857073091432E-03 -2.98180549547565E-04 -2.81253023322236E-03
 -1.65756031402729E-03 -7.89680968500242E-04 -4.83724745601106E-04 -1.24460824272074E-03 -6.74274180703424E-04
 -5.12710839144097E-02 -3.08638916782740E-02 -1.90046771176413E-02 -1.09561552348914E-02  2.53336627710463E-01
  1.57021562487367E-01  8.38364201048135E-03 -5.50677543797770E-03 -8.91746985743334E-03  2.68829999053088E-07
 -1.71081988177193E-05 -2.51095591308285E-05 -5.55319547037340E-01 -4.59624612783233E+00 -3.92685737602462E+00
 -1.15042335103751E+00  1.21769214530230E+00  1.21517348011779E+00 -1.49212681958611E-01  3.71620641535951E-04
  7.45124131928941E-04  4.65125364435920E-01  5.49900472723985E-01  1.06530135447762E+00  1.10872255481703E+00
  5.05526848152988E-04 -3.23783860749098E-01 -4.04476621574703E-01 -2.31797797540800E-01 -1.50350985346967E+00
 -9.44527901965389E-01 -1.22208422250980E-01 -8.88998023859745E-02 -7.29719580030606E-02 -9.90775030338587E-03
  1.36710178853035E-01  2.13305974554062E-01  2.10035489515327E-02 -6.24427165194066E-03  4.70777582669840E-04
  6.16228339620123E-02  8.47877441216441E-02  8.49935614304854E-02  8.85329475307520E-02 -9.01520606304634E-02
 -8.54865934874869E-02 -4.64352847232695E-02  9.90670276204531E-03  3.41377440661047E-01  3.02651548387953E-02
 -8.48992272153110E-02  7.85561208588507E-02 -5.76443283856002E-03  7.11895923480954E-01  9.68428600520384E-02
 -1.95864105793919E-01 -6.89146269455219E-02 -5.18783629877108E-02 -1.57504708443493E-01
* ORBITAL    1   90
 -4.75287765522393E-04 -3.41401654915420E-03 -1.75293050805963E-02 -6.63031857099318E-02  4.19786394019196E-03
  5.47436423893502E-03  2.37505410597022E-03  5.45283345951957E-04  1.18354554483175E-02 -6.16502891530889E-02
 -4.32994339172312E-01  8.37968964396378E-02 -1.03552127154107E+00  3.23293610026550E-04  5.83527396064864E-03
  2.78604448657318E-02  7.19905243577235E-03  2.68627001206757E-05  4.41075870912683E-03  1.45988422031202E-02
  4.11986603342468E-02  4.71927332257115E-02  9.01415772546190E-02  2.19094993985284E-02  2.25714413391062E-03
  2.35119149777462E-03 -2.52632104307367E-04 -2.44080799207517E-02 -3.93919140342559E-03  1.24623013725502E-02
  2.61554503064721E-02  2.33266362652610E-02  2.49440793755154E-02  5.22556316256582E-03 -1.30011659490846E-03
 -3.56392406600131E-03 -1.42067739175350E-03 -7.14946218186491E-05  4.37830513416745E-03  7.63390405245137E-04
 -1.67659798617266E-03 -1.69565125178517E-02 -3.65858842530180E-03  8.17563000448503E-03 -1.67945423399392E-01
 -1.85879636061803E-02 -7.16577067123936E-04  3.16967926700187E-04 -1.77104324152172E-02 -2.35720150851050E-03
 -2.13712968855357E-04 -1.03266066023924E-05 -1.16619997042864E-04 -2.93797646238978E-05 -7.43699326357856E-04
 -3.02861883730161E-04 -3.08674057773518E-04  2.54325746550271E-04  3.30749754428835E-04  2.12218001298722E-04
 -5.17972875032475E-05 -6.79835996506106E-03  6.91481133895891E-03  5.50976323289701E-02  4.84481480924687E-02
  1.73206726426801E-02 -1.18240013447624E-03  1.33592901909014E-03  2.45155685775583E-03 -7.82109711206143E-02
 -1.01962756157365E-01 -1.54608295642216E-03  1.62468607627838E-05 -7.50143260450440E-03 -9.33883835316328E-03
  2.00460429074674E-03  1.94752314400960E-04  1.46386452347940E-03  2.95460604493619E-03  2.07908672912931E-02
  1.65126913862001E-02  4.83667435862711E-03  6.58676765205081E-02 -6.33410349552319E-02 -9.44522827519031E-02
 -1.16496109219349E-02 -1.02118199147109E-02 -3.19116287838808E-04  1.59915242886838E-01  1.27678735198510E-01
  6.63458762044417E-02  1.81333507576708E-02 -4.10849243724257E-02 -1.24692369634302E-02 -2.36447924513507E-02
  3.03342022350822E-02  1.97559353167998E-03  9.95767040796081E-03 -1.32092439628401E-01 -6.52128037428975E-01
 -2.72845925135863E-01  1.42383808648517E-01  1.09240064691978E-02  9.38099879641796E-02  4.58296954047320E-01
  1.92277606605129E-01  7.86476607400431E-02 -6.98378821919038E-03  6.84849439602190E-02
* ORBITAL    1   91
 -1.50086790027103E-02 -1.07417637843738E-01 -5.44574778015572E-01 -2.24759848565267E+00 -2.07393596919439E-01
  9.89655021288785E-02  5.83304703726073E-02 -3.22587946159582E-05 -5.32042009187981E-04 -5.60822643867089E-03
 -5.22827473875354E-03 -3.82461663215710E-03 -8.59961431405318E-03  2.70517783174986E-02  4.81490398527081E-01
  2.09735904050885E+00 -4.60757056511709E-02 -3.44559497676229E-01 -1.30623165291334E+00 -8.91675205892160E-04
 -1.88576521219806E-03 -1.72179951815109E-03 -7.52157969113888E-04 -2.23373564393555E-04  1.13010227983338E-01
  2.41600145541239E-01  2.26488666523899E-01  2.08013673822032E-01  3.06341885381560E-02  2.65569009469198E-01
  5.33142811373518E-01  4.52252836764352E-01  1.39008287510358E-01  5.58425890299651E-02  1.18418997481986E-02
 -4.41418876547492E-01  7.16880690766775E-02  1.14724626600370E-02 -1.62523314738440E-01  3.60595077572034E-02
  9.00491018088387E-03 -2.48374352305946E-02  1.37121461253231E-02 -2.30112130766170E-03  5.78096332737925E-03
 -3.41550806697684E-03  1.25797393095081E-03 -2.16055552348267E-04 -2.71696374881725E-03  5.56749935845396E-04
  2.90353606776956E-02 -1.85181790419420E-03  3.10984085833056E-02 -2.65900827871222E-03 -3.81831083903709E-02
 -1.63812252627045E-03 -6.15166443585274E-03  1.12081310055897E-02  1.28363682837536E-02  1.17213344293419E-04
  7.75723067716784E-05 -1.85983087364977E-04  2.61139629485407E-01  2.04926336551255E+00  1.70815603617283E+00
  5.41898231026141E-01 -5.36581705812717E-01 -6.76213651658469E-01 -8.38990724185236E-02 -8.95859820459065E-04
 -1.37166250127649E-03 -1.28989595744975E-01 -1.12136016831026E-01 -2.67339370517257E-01 -2.10087396976046E-01
 -1.35276731098239E-05 -2.03348317993486E-03  7.74359473553025E-03 -2.98632070332914E-01 -1.94441417647602E+00
 -1.28053875847576E+00 -2.63144371951920E-01  2.89421402950525E-02  2.28825660000065E-02  1.64739056774699E-03
  2.13807883281109E-01  2.17863519930354E-01  2.16049253892354E-02  5.06961652904034E-03  2.63105201515763E-03
 -1.33153626197283E-02 -3.34521167022464E-03 -1.84775219227395E-02  8.34797452202150E-03  1.34034451445723E-02
  1.66294498740693E-02 -1.12525787640510E-01  2.96220077763650E-02  9.39405283128555E-01  4.23927993351203E-01
 -9.82469030587173E-02  9.03960050993644E-02 -1.25177875364442E-01  1.26774458610766E+00  6.16074275567223E-01
 -1.02290111486809E-01 -5.83205277245967E-02 -1.68404511049862E-01 -8.98657839349325E-02
* ORBITAL    1   92
 -1.00051835576513E-03 -7.18049954366738E-03 -3.69618145769131E-02 -1.61789217289428E-01 -1.92469490077210E-02
  8.17322653537471E-03  1.45362967420262E-02 -4.91279042596092E-05 -2.53297869864855E-03 -1.53936905281984E-02
  1.34910505639724E-03  6.55434498707766E-03  1.30928889629445E-02  6.51593490235216E-04  1.11974090753557E-02
  2.75012544414858E-02 -2.01986356302542E-02 -4.01763222255937E-02 -4.85788283849640E-02  2.83649753023240E-02
  6.36495142546435E-02  6.39632592285101E-02  2.54696309944434E-02  1.31306007736810E-02  1.18230849920481E-02
  2.50380833399554E-02  2.29352805535105E-02  2.05140536583374E-02  4.20408222745353E-04  2.27295784070763E-02
  4.66093547575863E-02  4.08755366469240E-02  2.32468353327004E-02  3.90146216453938E-03  4.23927791266790E-03
 -1.37370265801655E-02  1.31219775048585E-02 -1.14444456813243E-03  4.79435761042614E-03 -4.17817198850519E-03
 -2.81058708520290E-01  5.94980195299909E-01 -7.37525662096073E-01  4.79453067093770E-02 -9.40993526769890E-02
  1.21503850555456E-01 -2.25508955170856E-02  9.46841420620640E-03  1.36743625818195E-02 -7.25705747994938E-03
 -1.26549117042373E-03  5.35088549583072E-04 -2.79857745781255E-03  1.14328749762770E-03 -6.99492258394779E-03
  2.54209799433400E-03  1.86913989010145E-03  4.60266712418206E-03  5.11913298720088E-03 -1.55695189112468E-02
 -2.35406551251574E-02  1.27916399554375E-05  1.21029483509446E-02  9.30364256298494E-02  7.57646027467713E-02
  2.29453794736191E-02 -2.64717271356546E-02 -3.32336190492663E-02 -3.44425592309912E-03  4.58385112611004E-02
  6.61893090563976E-02 -6.11940114422038E-03 -5.63031614742216E-03 -1.01440536134978E-02 -7.27488345349978E-03
  4.23902750290018E-02  1.55240732427273E-03  7.66482522749743E-04 -6.04565959960509E-02 -3.69381324524532E-01
 -2.25258561372310E-01 -4.84373840717677E-02 -5.35446921406888E-02 -6.30912364696019E-02 -1.86829459121580E-02
 -6.62934124832250E-02 -5.54985446290247E-02 -8.02436829306515E-03  1.59194845017749E-02  1.78416319871215E-02
 -2.13750320079277E-02 -1.71634962973413E-02 -3.59610654216088E-02 -2.40844413694590E-02 -1.10293223799553E-03
 -1.42101751828156E-03  2.25998501775218E-03  5.41171835532029E-03  1.85293829450704E-01  7.64225000614834E-02
 -2.95215134314912E-02  2.75108152675995E-02 -3.32956934782311E-02  2.95949253972031E-01  9.01711837986034E-02
 -6.69733369166356E-02 -1.08108970772553E-02 -4.55683061638669E-02 -3.33548018895103E-02
* ORBITAL    1   93
 -2.27065409210804E-04 -1.59876795834978E-03 -7.27741195879000E-03  2.56708938988766E-03  1.86873250265231E-02
 -4.16549378673576E-03 -1.20376347524354E-02  2.20340270025341E-05  3.54618161141064E-04  1.21018432450101E-03
 -3.33138994255575E-06 -4.49443088566405E-04 -1.14090175450882E-04  1.29193706005336E-04  2.10841612311373E-03
 -4.46395382423965E-03 -1.23549996018655E-02 -2.00402067345545E-02 -1.47022637959180E-02  7.66504149365068E-04
  1.47497113184111E-03  1.19269636691555E-03 -9.94214159888107E-04  6.70465891821108E-04  5.35474492732440E-03
  1.12191157342992E-02  1.00318057609632E-02  8.66270313877479E-03 -6.23210231424777E-04  8.42085374867254E-04
 -2.89099670018169E-03 -9.62878119729306E-03 -2.70462124655540E-02  2.31909451233498E-03  3.12540219979566E-02
 -5.77431026465193E-02  8.76161810590334E-02 -5.21470270849341E-02  9.80438073364632E-02 -1.49033504145034E-01
 -5.24984076664614E-04  8.55762523524565E-04 -1.41967373451003E-03  1.23579331163802E-03 -2.74631781812476E-03
  3.72998155454595E-03 -3.20931328759966E-04  1.28298272211944E-04 -1.75900621013307E-04  1.06731646977726E-04
 -6.73653439146419E-04 -4.34216970481855E-04 -5.13859744862435E-03  2.15606798058553E-03 -3.01369637485191E-03
  1.06616343508196E-03  1.70829441218675E-01 -4.03685274568811E-01 -8.73475094977048E-01 -5.99081326341920E-03
 -9.50558438755960E-03  1.04052810210989E-02 -2.85236652463555E-03 -2.59946033911520E-02 -3.17019780603685E-02
 -1.86072606267881E-02 -4.22389618884375E-02 -4.66631141017369E-02 -1.64909304388759E-02  5.14152201199066E-04
  4.85135210432390E-04 -1.45473288344639E-02 -2.82757266509767E-02 -1.62006712371990E-05  4.66274009962123E-03
 -4.36781638429183E-05  1.98869197517061E-02  5.05412064973099E-03  1.11628600744360E-03  9.42446806495768E-03
  3.85628808651060E-03 -4.33874816960054E-03 -2.77243265433920E-02 -2.15557497531279E-02 -2.28908110287657E-03
  1.42957577682457E-02  1.16443448610534E-02  4.16361602319383E-03 -1.39024493742941E-03  7.34259618621911E-04
  3.44396669545472E-03  9.70213005071595E-03 -1.10521765488236E-02 -9.42137694303618E-03  1.27482384009012E-02
  6.39311012759407E-03 -2.10106147215209E-04 -2.03274662156360E-03 -3.99953656675367E-02 -6.57924482639882E-03
  1.38324587818784E-02 -1.47883359822316E-02  4.46520825918812E-03  1.27880097179923E-02  1.24281926552506E-02
 -5.12057748204413E-03  7.68519298978473E-03 -1.42513956445210E-02 -5.25166267022296E-03
* ORBITAL    1   94
 -2.06361837423834E-05 -1.47263024021966E-04 -7.55597941083624E-04 -3.59156602747393E-03 -5.87427516562351E-04
  2.04771933064012E-04  4.15337783762850E-04 -4.45155662653904E-05 -8.38687159622005E-04 -7.87186064485832E-03
 -2.86181476853981E-03 -2.04651771117186E-03  1.96905939650450E-03  3.99629278403638E-05  6.50109577389164E-04
  1.14776664645292E-03 -1.05516874903272E-03 -2.03641948478972E-03 -1.29095930483742E-03  6.53098760817335E-03
  1.42840196869823E-02  1.39847115663922E-02  3.81026444660447E-03  3.27533136869849E-03  3.31111076056377E-04
  7.94648340549170E-04  8.21140771538453E-04  1.40983424224261E-03 -2.47567847994511E-04  4.98190577372770E-04
  1.06502151260179E-03  9.80377933819520E-04  2.58560842467678E-04  2.00049141230582E-04  4.68938009973684E-04
 -1.17970428882987E-03  1.49904812827190E-03 -3.73789317762135E-04  4.77096400104584E-04 -9.54618124116694E-04
 -7.44781013679515E-03  1.29526035593615E-02 -2.14729062485792E-02  4.95822833219465E-03 -9.91180485030450E-03
  1.56790310672160E-02 -8.27111437543582E-03  4.16864989970617E-03  3.35974799203223E-03 -3.14843007181102E-03
  1.05508290901955E-05 -1.22152903494896E-05 -7.77656070076548E-05  3.71255922663291E-05 -4.70248525472918E-04
  2.49200031325808E-04  1.09870899800364E-02 -1.41197211532736E-03 -9.39983632223679E-03  4.85615099445321E-01
  8.73516474502382E-01  3.78582852627105E-04  2.21866404978070E-04  1.88763925453281E-03  1.59244839461159E-03
  3.35738224508800E-04 -1.33674919781079E-03 -1.81008512219971E-03 -3.90117345904254E-04  1.09958940574577E-02
  1.44411816598285E-02 -3.00337605631647E-04 -3.63217415740527E-04 -4.25905465309466E-04 -2.86494635811698E-04
  1.02779049771153E-02  2.66957821389512E-04  2.50301068763055E-04  7.10430248350869E-04  4.25914549687589E-03
  6.68479943379875E-05 -2.57749741262378E-03  1.21631735926388E-02  6.78957306136264E-03 -1.27553011928784E-03
  2.39280999672504E-03  1.17062930520294E-03 -1.03337739406980E-03  9.36945747172347E-03  7.37870760214300E-03
  6.12426514541174E-03  3.61997826307770E-03 -1.51832366585795E-03 -1.06639017208547E-03 -8.35966496230608E-05
  2.36769362538146E-03  7.44217424895519E-03  7.03640687582524E-03  2.33157222404823E-02  6.39739228378330E-03
 -3.63509901477073E-03  3.02552073707342E-03 -2.48606130368214E-03 -2.05162271360123E-02  8.41339758851199E-04
 -5.25871981413300E-04  1.16622885250789E-03  1.80911309387460E-03  4.51313336666679E-03
* ORBITAL    1   95
 -2.67847928845896E-05 -1.78119779518297E-04 -4.55171625282744E-04  9.07474124239974E-03  6.68370806787359E-03
 -1.51952096944843E-03 -3.27867291530145E-03  3.98586650819996E-06  6.10723631843167E-05  1.42090541636132E-04
 -7.01258145964454E-05 -1.52127602547851E-04 -1.33035607675077E-04  2.34776718088681E-04  3.89366273007480E-03
  1.65122824376920E-02  9.20661943544315E-04 -2.84668346359062E-03 -7.38026345225045E-03  1.69446964497156E-04
  3.39482656186555E-04  2.99535922759147E-04 -1.33017651040198E-04  1.42813721540219E-04  3.94241927303867E-05
  1.26742367039501E-04 -1.75907812194240E-04  3.06566235388691E-03 -1.39284875218792E-03 -1.66323131925305E-03
 -4.66201095263233E-03 -5.78250652136161E-03 -8.81423356864456E-03  5.47284155874707E-04  6.53308583584458E-03
 -1.14845560894413E-02  1.68370596496147E-02 -1.38976567222127E-02  2.51950521917874E-02 -3.69805907644368E-02
 -1.94711507866089E-04  3.43761327936626E-04 -5.45593505169233E-04  2.89489522627674E-04 -6.07783314774877E-04
  8.56406730958283E-04 -6.87912396253118E-05  2.69145324369081E-05 -3.47038186198068E-05  1.69080136552507E-05
 -2.50794536404620E-04  5.21778113975247E-04  7.77541095129952E-04 -1.06341179316133E-03 -1.61418221886173E-04
 -2.04905152455804E-05  1.25686288021019E-01 -8.84813831038605E-01  4.45759671380844E-01  3.72104933802001E-03
 -4.37173178080274E-04  3.15707209766916E-03 -1.74451641041009E-03 -8.77423312250033E-03 -2.93142285100735E-03
  4.76910908773295E-04 -1.23766795346478E-02 -1.98694733560528E-02 -7.00928963738652E-03  1.41099054716378E-04
  1.48522492946013E-04 -9.64891329952246E-05 -4.44986721879279E-04 -1.74390527148162E-03 -1.90132630718917E-03
  4.74831318731069E-05  4.91549695804899E-04 -3.27000871807900E-03 -7.91018893288580E-04 -6.17632962199512E-03
 -7.20651464101406E-03 -4.07944889518713E-03 -5.87802025424782E-03 -4.57018431502582E-03 -5.11992212408706E-04
  1.31052653717062E-02  1.20158010247735E-02  2.51406264738978E-03 -6.69692291682425E-04 -1.64213930783711E-04
  2.70822826570105E-03  4.03961321566859E-03 -1.81049906694500E-03 -1.56300493258610E-03  4.39246345407876E-03
  1.45837410280933E-03  2.07016343309286E-04 -1.50958487171846E-04 -1.11676527496006E-02 -2.61854764206380E-03
  3.04436492873771E-03 -4.58956325221531E-03 -2.43596104610771E-04 -2.31264713904361E-03  1.59856327086706E-03
 -5.78748944288068E-04  3.35407711815728E-03 -3.33468026265327E-03 -4.39670209212677E-04
* ORBITAL    1   96
 -3.32648674926507E-05 -2.37024823019888E-04 -1.16895685981174E-03 -4.25854033605982E-03 -6.04707225000659E-05
  1.80628350414230E-04  1.84717763516449E-04 -7.29132832403104E-05 -1.50015651288035E-03 -1.54476554439642E-02
 -6.84361440991500E-03 -7.36873637177719E-03  2.23150493946308E-03  8.68310601097053E-08 -3.29790794828283E-06
 -1.06740913640520E-03 -8.46466139407925E-04 -1.11918977449677E-03 -2.27419457458200E-04 -2.05551194863389E-03
 -4.53701313537586E-03 -4.70544915944941E-03 -2.31360170846114E-03 -8.98385626883802E-04  3.03442898510546E-04
  6.72232240087936E-04  6.18763521895777E-04  1.70864470124208E-03 -4.69951030377274E-04  5.12931473665396E-04
  9.81343439589558E-04  7.96365293452172E-04 -3.65342181679585E-04  3.64539117399810E-04 -3.40179740344834E-04
  5.95167153387692E-04 -9.81338979098883E-04  1.00945872789679E-03 -2.20281252798349E-03  3.04013620330675E-03
  4.65413227883130E-03 -8.52567097814756E-03  1.09548770557945E-02  2.22215853973030E-02 -4.20797586854311E-02
  6.25879986147030E-02  8.72191294796663E-04 -1.34834554318708E-03  2.48392697688622E-03 -1.56545036175824E-03
  2.28067482281387E-04 -1.19552077933957E-04  3.34950676366511E-04 -1.84903436918922E-04 -4.23880621582747E-04
  2.45528457478792E-04  1.33313468293104E-02  4.73318523336303E-03  7.72789467312566E-03 -6.90669508970376E-01
  3.82463832543313E-01  6.08556206327420E-01  5.47047302011130E-05  8.46688847638657E-04  1.02969363263232E-03
  2.59899689745833E-04 -4.03385209021296E-04 -1.03364865524044E-03 -3.11905979425657E-04  3.06576957992548E-03
  1.03521478029338E-03  9.30304406533175E-05  3.59942912969575E-04 -4.80498232789622E-04 -4.51858652142497E-04
  6.84831376228519E-03 -1.71267703020934E-04  2.55388687846240E-04 -1.20294821400742E-03 -7.21020528050670E-03
 -3.45232588187675E-03  1.48010767102224E-04  4.68176106542590E-02  4.34736570011556E-02  7.32364237963172E-03
 -2.94526703376157E-03 -2.38841591157308E-03 -1.89253276987361E-04  2.73468370016901E-03 -5.32016032361764E-04
  7.27504008628975E-03  5.52135851297324E-03 -5.41425828678182E-03 -4.00638225038468E-03 -2.11608670254580E-03
  1.39820391085488E-03  9.79707625434844E-04  8.91674184060945E-03  5.21077340113885E-02  6.08833036329858E-03
 -9.15048994340465E-03  5.49615645016929E-03 -5.11296338156412E-03 -2.69035815966048E-02 -2.55118109667613E-03
  5.54336846801149E-03 -4.01044099647116E-03  2.68898258040195E-03  4.49125399750920E-03
* ORBITAL    1   97
  4.02280738310257E-05  2.86785823171981E-04  1.41636367760862E-03  5.16927989035518E-03  8.66179302880909E-05
 -2.14886561610798E-04 -2.25198519898833E-04  7.64273060374484E-05  1.59168437452665E-03  1.65081986104746E-02
  7.41494955844762E-03  8.14823418962901E-03 -2.14363251886086E-03  4.09141319425906E-06  7.26940545711393E-05
  1.50282222522370E-03  1.00365281088005E-03  1.26781239355736E-03  2.34019118408066E-04  3.46680609190370E-03
  7.67797348080212E-03  7.90432785511672E-03  3.60521880092327E-03  1.57919615708967E-03 -3.66055097643019E-04
 -8.00190906694301E-04 -7.27303514426916E-04 -1.89562282516642E-03  5.09624148611859E-04 -6.28327347329856E-04
 -1.20232481335929E-03 -9.71557859667742E-04  3.54259512621885E-04 -4.08023073255139E-04  4.02616478009768E-04
 -7.20477290686720E-04  1.16444764365733E-03 -1.21256546356062E-03  2.60710513810294E-03 -3.61720424784645E-03
 -3.18538139663317E-03  6.87858256146911E-03 -1.13505588660537E-02 -2.57804141407468E-02  4.82938439151534E-02
 -7.11528240149445E-02 -2.18881046693615E-03  2.13990250290803E-03 -1.85523121892920E-03  1.07583979600301E-03
 -2.52927471862211E-04  1.32934293060089E-04 -3.70441516940182E-04  2.03057099885975E-04  4.70905031628167E-04
 -2.73691596863336E-04 -1.46757418611550E-02 -1.03445287925043E-02 -6.39099702889330E-03 -5.35587208362388E-01
  2.99630099921097E-01 -7.84296279149284E-01 -6.95605145137410E-05 -1.00250156630409E-03 -1.18802863909217E-03
 -2.94165494656259E-04  4.08312217635251E-04  1.09685503691658E-03  3.23418693445704E-04 -1.51286337266650E-03
  1.43099791194112E-03 -1.13056075426384E-04 -4.22344928148789E-04  5.34579675597712E-04  5.00923422336835E-04
 -5.32574750310655E-03  1.96074186000922E-04 -3.14701297462456E-04  1.69664675742564E-03  1.01808699706915E-02
  4.80779578760639E-03 -3.00300990405568E-04 -5.27204652078475E-02 -4.96630046669587E-02 -8.74771211097866E-03
  4.03785477999119E-03  3.21348258321418E-03  1.61522466409256E-04 -1.71258269741930E-03  1.79743612344460E-03
 -7.60275624182183E-03 -5.92367171407327E-03  6.20566927349465E-03  4.61989563286420E-03  2.45295093935811E-03
 -1.31244572852925E-03 -2.41256865825108E-04 -9.23922281561507E-03 -5.78932708956192E-02 -6.41956118852161E-03
  1.03519736511335E-02 -5.99292917002908E-03  5.73550317051315E-03  2.72556370613253E-02  2.52374697056563E-03
 -6.23840393324127E-03  4.77019835218983E-03 -2.73497551973588E-03 -4.39702639997108E-03
* ORBITAL    1   98
 -3.86211294486316E-04 -2.71655477045207E-03 -1.22903385696603E-02 -3.40129786982701E-02 -3.37411868578926E-04
 -1.92687930524512E-03 -3.55877354628040E-07  9.05441126391309E-06  1.63556042766270E-04  9.32278154041857E-04
  2.13038288810303E-04  5.03936014265649E-05 -2.00132147786664E-04 -4.34855064289353E-04 -8.04299122997357E-03
 -8.44281800724400E-02 -3.53661011826055E-02 -3.49487778140565E-02  2.74256681575730E-02  2.05048448268797E-04
  3.91413711683397E-04  3.12601094490043E-04 -3.34665681732743E-04  2.01968472390799E-04  2.85054237623468E-03
  5.62673153369267E-03  4.68565653254052E-03  1.80171705967456E-03  5.58860615817308E-04  1.06740899146027E-03
  1.02631455101884E-03 -4.45647043186973E-04 -9.62867342033224E-04 -4.55028831023627E-04  1.53890637832240E-02
 -3.93062608263748E-02  4.72968603012917E-02  6.99807937201927E-03 -2.30948302427902E-02  2.50479277629949E-02
  1.02702434971526E-03 -1.95932462937781E-03  2.98987124525591E-03 -5.21750504436792E-04  9.43622540122855E-04
 -1.39855736944695E-03 -8.57934794196983E-05  8.48903972479340E-05  1.58494068532648E-04 -9.03893146027520E-05
 -1.71560581018155E-03  1.12943530157676E-03 -1.76298714365193E-03  1.30652462471294E-03  1.17407429605969E-03
  6.25612993023682E-04  9.73495873585555E-01  1.89867430177166E-01  1.03173760076448E-01 -3.49530571474913E-03
 -8.82245613534478E-03 -2.24909924103309E-02 -1.07955057849010E-02 -6.16273552482955E-02 -3.35476074379143E-02
 -1.41471350166723E-02 -2.23908536439818E-03 -1.55057298614630E-02 -2.05389706317686E-03 -1.18120887313532E-04
 -1.60557954685779E-04  6.74099723452565E-03  1.46176271113696E-02 -7.83372806445859E-03 -8.03219746169170E-03
 -5.90560481491162E-04  1.77196763108790E-03  1.82461238541393E-02  2.47480049748909E-04  4.58169080391338E-03
  1.68615534150322E-02  1.70966900171165E-02 -1.04672127536063E-02 -8.56587912813535E-03 -5.72180475969981E-04
 -4.88814912222548E-02 -4.63793105007016E-02 -1.43836607472683E-02  2.18270904927487E-04  8.34538431989706E-04
 -1.52331488742128E-03 -3.74787549584772E-03  1.11831307520906E-02  6.09257654639702E-03 -2.22114514838580E-02
 -1.21713509940288E-02 -1.49011905846054E-03 -2.30387930810920E-03  1.08698249108376E-02  4.64167174058356E-03
  1.59113488649885E-03  9.33175672599114E-03  1.36824498633887E-02  4.85428911248262E-02  1.14061402050138E-02
 -3.91221529062328E-03 -9.44608108849536E-03  7.97701777766739E-03 -1.25887826048947E-02
* ORBITAL    1   99
 -1.07481069818091E-02 -7.74305059408413E-02 -4.07060267259307E-01 -1.66823043370698E+00 -3.43381674998637E-03
  1.21877048049059E-01  4.21917330524584E-02 -1.10407669562734E-05 -1.92413449471300E-04 -1.00268742252685E-03
 -9.07703117068547E-04 -1.20944224265326E-03 -2.96557547921937E-03  7.75076001803628E-03  1.45315941360227E-01
  6.59660136481007E-01  7.05331143075139E-02 -9.78133683560597E-02 -1.36863766229903E-01  1.13663234057306E-03
  3.06924795458964E-03  3.79222453311188E-03  3.64230077745179E-03  3.13694861344837E-04  8.08016879787003E-02
  1.55259748168541E-01  1.21958974506699E-01  2.30432440611356E-02  2.22424513046898E-02  2.77758392470805E-01
  5.63312404545547E-01  4.84018389766466E-01  2.07759848273590E-01  5.74319149173136E-02 -1.79189948880732E-01
  1.86080790923930E-01 -4.73670553054194E-01  2.60665690215964E-01 -3.51287188218611E-01  7.53749490763130E-01
 -4.04456434692134E-03  7.16390132234622E-03 -1.27192091320601E-02  5.48283183428900E-04  1.75892521372757E-04
  9.92222493668831E-04  9.29940367752368E-04 -5.52528733121259E-04 -3.42310352969976E-04  3.21008196885038E-04
  6.57677865568471E-02 -4.26736891787848E-02  7.91586037238230E-02 -5.28371680937251E-02 -8.26907507049792E-02
  4.69667021929884E-02  4.84853097839958E-02 -1.30955158074775E-01 -1.64890370779660E-01 -1.69659627150541E-04
 -8.02761231833774E-04 -3.61565500324478E-03  2.02518499395276E-01  1.47682424199889E+00  1.12296364059410E+00
  3.04934315980663E-01  2.87673231999862E-02  1.81296625751426E-01  1.15272082068922E-01  1.25758982967191E-03
  1.75219228856467E-03 -1.55158142495861E-01 -1.53320742771384E-01 -2.45205733462309E-01 -2.31538203126251E-01
  8.85811037226407E-04 -1.19173011143765E-02 -1.49778835537081E-02 -1.32967867268247E-03  3.38994431394510E-02
  7.51571091843316E-02  2.89467103702880E-02  1.56074760827566E-03 -6.36247271751716E-03  2.62158742425863E-03
 -2.75745593798981E-01 -2.34996411716530E-01 -7.41618921256116E-03  6.72212039733225E-03  4.02508405003734E-03
 -1.69924926792164E-01 -1.60452911426949E-01 -1.28986285871555E-02  2.26951338138781E-02 -2.23908790331430E-02
  5.53865782176536E-02 -2.92911129378814E-02 -8.68734360035012E-03  1.87199779915288E-01  1.06933798835460E-01
 -5.28608981387493E-02  7.12339520102056E-02 -1.42676448055683E-02  3.82791809751666E-01  1.22701490840283E-01
 -3.12098082099532E-02 -8.32524106090871E-02 -5.04463983343479E-02  1.44854301977854E-02
* ORBITAL    1  100
 -2.55166982764444E-04 -1.83545291767265E-03 -9.41027705360762E-03 -3.39591401168011E-02  3.63272231278246E-03
  2.56460263472222E-03 -7.90560055570026E-04  4.18106148007695E-03  8.69704001326396E-02  5.50655027794067E-01
  1.24022040335826E-01 -7.71295224242699E-03 -1.62876549499910E-01  1.38792714774455E-04  2.68239499533265E-03
  1.52088765914283E-02  4.81940998659761E-03  3.74523185973458E-03  2.74344631081046E-03 -1.04776587268467E-03
 -2.02250516644859E-03  6.65869167824444E-04  3.44786108227518E-02 -1.67883121816530E-02  7.21181730635548E-04
  1.89767496205851E-04  1.78267229270312E-04 -2.67095058352478E-02  1.81025476839255E-02  6.24655401941430E-03
  1.29008979888774E-02  1.05729924134746E-02  1.74272799904849E-02 -7.70144339845831E-03 -2.81306548537719E-04
 -3.59681051159396E-03  2.43111007036610E-03  1.05408766572765E-03  2.53263538539283E-03  7.20246008495336E-04
 -6.21980042690631E-02  3.51350245695396E-02 -1.77558547560778E-01 -3.64198887333337E-01  2.13049118662795E-01
 -1.04264479377176E+00  5.51399386604998E-02 -4.87035470201701E-02 -1.23319985375806E-01  1.10831391714743E-01
 -1.06444605294892E-03  9.62979393502324E-04 -9.48481970498577E-04  8.53105265581852E-04  4.00681703281830E-03
 -3.75644861118439E-03  2.15875968599091E-03 -1.67981070816652E-03 -2.48409587646781E-03  1.04221498495783E-03
  1.75053948374987E-02  1.19642614101845E-01  3.89533028127755E-03  3.01336929123126E-02  2.55412779239438E-02
  8.57826698982972E-03  1.94709120127887E-03  5.68137331745369E-03  2.70313131699257E-03 -2.63483167591564E-01
 -2.66395609306616E-01 -2.49457700523404E-03 -2.37786892827249E-03 -5.03514465381026E-03 -5.75032450573346E-03
  1.06967833713946E-01 -3.72356912463969E-04 -8.92733409501358E-05  8.65238784313199E-03  5.43359576481536E-02
  3.70836053575894E-02  1.05342077781576E-02 -3.18521939938156E-01 -3.88255002139930E-01 -9.45681392389227E-02
 -2.94238357012994E-03 -2.07278493533348E-03  1.58184268181381E-03  3.20616079999468E-01  2.80019547546374E-01
  2.55697514887904E-02 -5.76355199028151E-03 -1.31868037929058E-02  4.97027738617307E-03 -2.70622575539553E-02
  3.42089267213004E-02  2.52317776559796E-02  1.22068052382571E-01 -6.35236099652004E-02 -1.45098978368813E-01
  1.79566088361107E-02  7.00100717589758E-02  6.25270279878291E-02  3.88279880241785E-03  8.43270422664490E-02
  6.76046554959085E-04  5.44608602605792E-02 -3.55047442493681E-02  2.96631751741905E-02
* ORBITAL    1  101
  2.95632924621038E-04  2.10632630105411E-03  1.04158356026534E-02  4.19410725470424E-02  2.24765993857082E-03
 -2.66908473464366E-03 -2.53535860293960E-03 -2.54517415162391E-06 -4.63559523868682E-05 -1.03319064551129E-03
 -9.15260343580213E-04 -1.28433241489274E-03 -1.26534775818441E-03  2.53257891824786E-03  4.53950126778117E-02
  2.23647071075882E-01  3.91786661074890E-02 -1.07498299397889E-02 -3.80655476436545E-02  1.37594710923906E-04
  3.05277878112899E-04  4.01902732212144E-04 -3.82764569606185E-04  7.00079115293328E-04 -4.88611514440737E-03
 -8.25296203973386E-03 -1.11649914498776E-02  1.08962924906020E-02 -1.98657879463167E-02 -5.85448907250310E-03
 -1.29819720177794E-02 -8.54375849623317E-03 -1.70287626985674E-02  1.33302103898703E-02 -2.46798057709751E-02
 -4.08967255945625E-03 -6.36874315962864E-02 -1.35123181903795E-02 -4.80095534896314E-03 -3.17367706664968E-02
 -9.47659380201635E-05  4.36264979396171E-05 -3.01960448804278E-04 -3.78767383125320E-05 -9.64786490033910E-05
  5.17718949927702E-06  8.27101018022945E-04 -1.02995757612860E-03 -3.31995006027796E-03  4.09720892226092E-03
  4.96246713495862E-01 -6.10970991448497E-01 -3.81807616076811E-01  4.70037940873293E-01  6.28764832429348E-02
 -7.68642212512508E-02  4.25119102896040E-03  1.07479893074520E-03  3.09513776741621E-03  1.46756017564763E-05
  3.30271740500598E-05 -2.93361429763804E-06  8.82430277064491E-03  8.21868005954099E-02  7.90701541339546E-02
  2.62695231021494E-02 -3.40311347499374E-02 -4.71958960711647E-02  2.95917145927552E-03  1.18596920175842E-04
  1.34975560213421E-04  1.15291239232687E-02  2.38209897842736E-02 -2.00722572292632E-02 -1.60419720901287E-02
  3.20427859674946E-04 -9.84806684686863E-04 -3.22120374196567E-03 -1.74647400464182E-02 -1.25352853574155E-01
 -9.41934298207612E-02 -2.02516481595670E-02  2.82488404835185E-03  1.41153469885937E-03 -4.99036928975963E-04
  9.45272352123750E-02  8.37542261850225E-02  4.36040396846958E-03  2.10924480317528E-03  1.48444598946478E-03
  6.87132535500571E-03  2.72669753871197E-03  3.21273064882926E-02  2.45015734918591E-02 -6.40240565642040E-03
  6.84716830930600E-05  2.36440014324628E-04 -1.12898942400840E-03 -1.28268265945580E-02 -4.01167156674419E-03
 -1.27342578096233E-03 -9.27368115858126E-04  5.93230277623453E-04 -7.85890883590830E-03  1.00727390679864E-03
  2.83946322970339E-03 -4.70199015371448E-03 -2.96683003185153E-03  1.06793562340127E-02
* ORBITAL    1  102
  3.64174722807016E-04  2.59376019778341E-03  1.27308747748570E-02  4.54673836780594E-02 -2.41441876070969E-03
 -3.05337292020511E-03 -2.89536266887675E-03 -1.29210805835626E-03 -2.69863292248616E-02 -1.67356052137452E-01
 -3.53309000378827E-02  1.17694043521496E-02  5.37494964819545E-02  8.77213078050873E-04  1.64039235066660E-02
  9.08750537532862E-02  2.02816021280484E-02  1.00938190207687E-03 -1.41632127704234E-02  1.30911175782277E-02
  2.95835321858718E-02  3.42758919486557E-02  6.58412144381647E-03  1.91482916103996E-02 -2.80856287055463E-03
 -5.37368811005130E-03 -5.30924394567664E-03  6.68130240752507E-03 -1.02510681553170E-02 -6.20415535376909E-03
 -1.22030735123767E-02 -8.92897112697853E-03 -1.32912527412443E-02  9.38223451693941E-03 -1.16246164945722E-02
 -1.60986734051185E-03 -3.13739655424311E-02 -9.36857044987424E-03 -2.36373488114168E-03 -2.41958583655204E-02
  5.99838391262127E-03  3.67259133403645E-03  1.46276890334781E-02  7.92760237860936E-02  1.22141290087040E-03
  2.27386963940558E-01  1.10715429443346E-01 -1.41410568218652E-01 -5.98467478068888E-01  7.62962759585860E-01
  4.24515292577725E-03 -5.23141485269764E-03  1.36331146915422E-02 -1.70737828957509E-02  1.98554225847676E-03
 -2.23426295896827E-03  2.04993096664762E-03  1.83286236413706E-03  1.55223432776867E-03  1.72854947659263E-03
  2.74286387556200E-03 -1.92644999358665E-02  4.36524437138370E-03  2.99974065131657E-02  1.83875841073024E-02
  1.81295030383805E-03 -1.25370942704399E-02 -8.46297049456881E-03  6.54941196724097E-03  1.11457092986625E-01
  1.17817531301827E-01  1.48301125080724E-03  2.95806111707474E-03 -1.33314263902047E-03  2.32651287132643E-03
  2.46970084378833E-02  3.77681760437537E-03  5.02345542015022E-03 -9.81867675160723E-03 -6.98726982554510E-02
 -4.19593075803256E-02  1.45733846826628E-03  3.10599433136666E-02  4.91132995064899E-02  1.16952753412226E-02
  3.65678745104260E-02  3.41804569133029E-02  4.49038595110550E-03 -1.02044726546331E-01 -8.21886389974744E-02
 -1.15495688278875E-02 -1.99418374459654E-03  1.79269547472950E-02  9.98956879703577E-03  2.79677677152754E-03
 -1.81682391282032E-02 -3.39221935945303E-02 -3.81152465155316E-02 -3.85064437462505E-02  3.14262571809286E-02
  1.72446163556762E-02 -2.52211400512438E-02 -1.64640419646127E-02  3.37137531051905E-02 -4.27323487240477E-02
  3.11655710511963E-03 -1.16811570259645E-02  1.34012231836681E-02 -1.65156955910228E-02
* ORBITAL    1  103
 -6.78511914161247E-03 -4.83373285016333E-02 -2.38269168597545E-01 -8.34241930065001E-01  4.01092625063051E-02
  4.42150790122310E-02  2.09755665105533E-02 -1.15436102430355E-04 -2.32162566071911E-03 -1.29675802798240E-02
 -1.98066291133256E-03  2.35235258259680E-03  5.17853265180783E-03 -2.65251329982424E-02 -4.81812476688334E-01
 -2.45163310067682E+00 -4.53799019868139E-01  1.05470011796595E-01  4.35574909587762E-01 -1.02938078452156E-03
 -2.30909250548786E-03 -2.37669382775834E-03  8.13518104336408E-04 -2.62908541460374E-03  5.25981770414912E-02
  9.31427529779735E-02  6.51536389768553E-02 -2.68185142561784E-03  2.69435129799418E-02  1.21111554638957E-01
  2.36475995962341E-01  1.93937606364532E-01  9.86156858375469E-02  2.75983656768494E-03  2.68219145942946E-01
  7.91427066320826E-02  6.82110760628195E-01  2.26391344064085E-01  4.89275842214745E-02  5.97432657302437E-01
  8.98328436681026E-04  1.27161391973018E-04  2.53632663656109E-03  5.63182078026591E-03  5.16405621922766E-04
  1.58678026272772E-02  2.76789929170096E-03 -3.62253021155974E-03 -2.00974724285366E-02  2.63196601880483E-02
 -2.34629302765649E-01  3.03253584268888E-01 -3.12301235141564E-01  4.03048415429930E-01  1.96481403447261E-01
 -2.61095270294503E-01 -4.74108305743154E-02 -3.38854417051130E-02 -2.67163647107902E-02  4.63679777623057E-05
  3.00592175841434E-05 -8.97047366421781E-04 -1.15052552064611E-01 -8.73007654273169E-01 -6.55498634635885E-01
 -1.49449188067182E-01  4.18024816290169E-01  4.26363261087792E-01 -7.43259788410437E-02  6.10645747302948E-03
  6.29038521838299E-03 -4.24910210936042E-02 -8.30798218837738E-02  6.86762221583077E-02  8.57112191018946E-04
 -1.46085409304008E-04 -7.75101537665110E-02 -1.10239679216654E-01  2.06846156159721E-01  1.47662086089087E+00
  1.08239682650517E+00  2.11288571729663E-01  3.47844323825557E-02  3.27033130081995E-02  2.63296548521272E-03
 -1.14558451886326E+00 -9.87792776993631E-01 -2.79217495331462E-02 -1.27986656972441E-02 -1.22127300188769E-02
 -1.54220359536269E-01 -9.20944793768656E-02 -3.76185052554407E-01 -2.65963214131771E-01  8.11695870199653E-02
  2.33963437185416E-02 -1.16876504240446E-02  1.26426651313131E-02  1.82140090378229E-01  2.75560410125131E-02
 -1.96193336304724E-02  3.32238080703679E-02 -2.38086372807880E-02  1.34485375516916E-01  2.30954455058317E-02
 -2.07261409794425E-02 -9.72014967082101E-03  2.00641278417310E-02 -6.80693100276140E-02
* ORBITAL    1  104
 -7.08337545509564E-03 -5.13059099916784E-02 -2.81444858082019E-01 -1.30818990663559E+00 -1.00629646991868E-01
  9.33108142089534E-02  3.42177669375044E-02  1.57126836586438E-04  2.81790285392748E-03  1.03189937297430E-02
 -3.01837880431020E-03 -1.02727650285451E-02 -1.57855005324003E-02  1.97001151455187E-02  3.67219526456708E-01
  1.76088961425756E+00  2.40589367283281E-01 -2.47887897832689E-01 -3.75895971429319E-01  9.50354497705551E-03
  2.15791041551484E-02  2.39955202410952E-02  2.52354337794005E-03  1.73547339389206E-02  8.47814878052387E-02
  1.71973669732815E-01  1.25470659969954E-01  1.83178302794073E-01 -1.61343715065050E-01  2.54781496743175E-01
  5.37749283784768E-01  5.23035283331885E-01  4.83763456823825E-02  3.09452203101744E-01 -2.13950113808668E-01
 -8.88342406263032E-02 -5.35760692774904E-01 -8.21313653982686E-02 -4.24954160936305E-02 -1.97943302472130E-01
 -3.25705809758306E-03  1.18194646000900E-03 -1.16499032204237E-02 -4.29567391911895E-03 -1.39905270504529E-03
 -1.16516182503852E-02  2.37521534215385E-02 -3.45587825001549E-02  1.66408721806279E-02 -2.39471645776703E-02
 -6.90932272893663E-02  1.03669981361363E-01  2.02358764227679E-02 -2.57469647481821E-02  4.68188600472697E-01
 -6.85343867274719E-01  3.38510022201528E-02  2.00505746420049E-03 -8.10775790363924E-03  1.54188891156219E-04
  3.88749578794262E-04  4.16522952541208E-04  2.67556802234769E-01  1.92711004637181E+00  1.37033006205397E+00
  2.89883678384541E-01 -3.19476511633882E-01 -1.40845191149282E-01  1.96811082050682E-01  1.50218599342736E-03
  1.47661664277829E-03 -1.28354460392609E-01 -9.31295996811023E-02 -2.61313581101328E-01 -1.48550955735024E-01
 -1.76869792410780E-03  8.52379204726433E-02  1.13052786512308E-01 -1.28789758153122E-01 -8.30925729095946E-01
 -5.14791576827719E-01 -7.20258728129816E-02 -1.16636908809624E-01 -1.10964609927138E-01 -2.18481793436625E-02
  2.53369615455090E-01  2.24458821071891E-01  3.23009076389539E-03 -3.34021181801229E-03  9.42480279880672E-04
  2.30142706916114E-02  3.22680760523168E-02  7.93922918193172E-02  6.79461966218128E-02  4.26129065260896E-03
 -2.02713360668352E-02 -2.80963785554597E-02  1.13666009816174E-02  1.34206975869598E-01  7.75978476135090E-02
 -1.44464843673872E-02  1.19941961904265E-02 -3.74623815150877E-02  5.55264180404265E-01  2.49485378751678E-01
 -7.68032292870447E-02 -3.22590019861792E-02 -8.44139609354211E-02 -5.44910258627265E-02
* ORBITAL    1  105
 -6.55741587397429E-04 -4.71552561681491E-03 -2.46639072584230E-02 -1.02660983516631E-01 -2.69661845172743E-03
  6.93516204171606E-03  2.49124725880429E-03  2.97315514337719E-04  7.31933415141716E-03  6.04226630150204E-02
  2.44510594526810E-02  1.83629068436256E-02  1.11072771331309E-02  1.01772374242889E-03  1.87621261124178E-02
  8.47395667756694E-02  8.51834020422913E-03 -1.68611025459591E-02 -2.03093507013934E-02 -1.32927629750821E-01
 -2.96994401687350E-01 -3.14635411692864E-01 -4.04358290496480E-02 -1.98380998668702E-01  7.56979471406244E-03
  1.57320279479780E-02  1.43634418949864E-02  5.60313070207518E-03  2.86370627183410E-03  1.84875112190984E-02
  3.84106446432104E-02  3.52812301976842E-02  9.51205346216771E-03  1.23525072515601E-02 -1.02166194356248E-02
 -4.80074099257904E-03 -2.49601539795198E-02 -3.69031126588592E-03 -2.04013039898453E-03 -8.71336245580205E-03
  5.92589863319282E-03  9.59632872901568E-04  1.76808485396126E-02 -1.90230303272952E-02 -5.24215075786060E-03
 -5.11471579483135E-02 -5.50931596514601E-01  8.15138260381645E-01 -1.06948926355080E-01  1.58628487745237E-01
 -5.14567273307424E-04  8.65674381541139E-04  4.25063316449314E-03 -6.24029378978890E-03  2.53249242021592E-02
 -3.79878928000178E-02  1.62056474737083E-03 -3.93454676598666E-05 -4.97999390000228E-04 -3.15755632552962E-03
 -6.14342900509919E-03  8.61873566843485E-03  1.46325123984348E-02  1.08706276448369E-01  8.12907295535624E-02
  1.91277804673827E-02 -2.34058044972549E-02 -1.98817783496936E-02  5.71325411150842E-03 -1.52626928777634E-01
 -1.49794333840958E-01 -5.74674728829308E-03 -3.26006488156427E-03 -1.55395050259352E-02 -9.90665328136605E-03
  7.96923971390896E-02  3.91685782592319E-03  6.81719237110526E-03 -3.61686519027706E-03 -2.15102013346544E-02
 -1.18413570009842E-02 -1.54851379259335E-03  4.16617929283323E-02  1.12890058190843E-01  6.07447089983730E-02
  4.06111830493423E-03  3.37546257712912E-03 -5.15581987621666E-04 -1.57958621185377E-01 -1.24946953069616E-01
 -3.97161339179196E-02 -1.51681387107430E-02  2.53022044743387E-02  1.18288371018002E-02  1.32597000755252E-02
 -1.45139870504420E-02 -2.13102178330389E-02 -8.85396501062356E-02 -1.83847804026042E-01 -4.81624128271007E-02
 -4.73004732784170E-03 -5.26641372180325E-02  1.16612927418004E-02  1.62603323095709E-01  5.44117869857755E-02
 -2.59902783993597E-03 -2.30617286696442E-02 -1.38748244565591E-02 -3.41189540877046E-02
* ORBITAL    1  106
 -1.51583122310461E-02 -1.07925825315417E-01 -5.27514821669576E-01 -1.88224298642644E+00  5.21946095923977E-02
  1.03752390904626E-01  6.37932851556821E-02 -3.19871460647461E-04 -5.99070675293788E-03 -2.86400933332527E-02
 -9.86195839855004E-04  1.12058075973949E-02  1.97904405814434E-02 -2.29684989128021E-02 -4.24009833854033E-01
 -2.27611867822734E+00 -5.10315096807094E-01 -5.94821647365641E-02  2.45151931323104E-01 -3.35299846948219E-03
 -8.00039550441641E-03 -1.10541006593000E-02  1.16727245399196E-03 -1.42351891160111E-02  2.21620983818914E-01
  4.71511037860125E-01  4.89389385288763E-01 -4.01353716451316E-02  4.64484011485802E-01  2.99729237749798E-01
  6.06004000022984E-01  5.08644240830920E-01  2.97712074156281E-01 -5.46683311646478E-02  2.08710399969417E-01
  1.14908478622728E-01  5.14461926811260E-01  1.02192897005157E-01  6.73707264565710E-02  2.36439163370588E-01
 -2.16228725788367E-04  1.72813062831154E-03 -3.13875956118205E-03  1.01164646495188E-02  3.17786224020690E-03
  2.88826618049720E-02  8.44912100062300E-03 -1.37358639648961E-02  1.25382359307550E-03 -1.82999627962550E-03
  2.12274430359478E-01 -3.52416036748247E-01  2.80458175031205E-01 -4.66380290352297E-01  2.24026822229896E-01
 -3.70977480726271E-01 -2.80142777817952E-02 -7.43684500338409E-03 -2.22054136411036E-03  1.69098094904958E-04
  2.21860186395472E-04 -1.29312714181094E-03 -7.77064269150980E-02 -4.77679805751230E-01 -2.40100551571774E-01
 -6.22298591593542E-03 -1.18397557068418E-01 -3.84133383804731E-01 -2.01117910746987E-01  1.25898913044023E-02
  1.26855926963596E-02  1.27275059661350E-01  1.42640242020715E-01  9.78236337100913E-02  6.51137619679031E-02
 -4.61172100048029E-03 -3.54204558479840E-02  3.49875166901205E-02  1.67259051851506E-01  1.29996961591882E+00
  1.04874903976926E+00  2.26136594978095E-01  2.06881075191447E-01  1.86043751297219E-01  2.81908788724116E-02
 -1.36079128147449E+00 -1.15851309378295E+00 -2.05804089095358E-02  1.47265871582207E-02  3.91945159607596E-03
 -1.99132128072273E-01 -1.26760189977025E-01 -4.89333872284568E-01 -3.10659814421246E-01  1.02871670099533E-01
  8.71461459794757E-02 -4.30024332823248E-02  2.40892676145888E-02  7.60845572838016E-01  2.40237978760583E-01
 -1.19083276559221E-01  1.20345200445429E-01 -1.03713357202588E-01  3.87752101833017E-01  1.38057021062220E-01
 -5.57957519940357E-02 -3.14560198045901E-02 -4.92644216440146E-02 -8.79231043772590E-02
* ORBITAL    1  107
  1.20662682996379E-02  8.62621167275545E-02  4.30708097620275E-01  1.45986773114445E+00 -1.59417318602929E-01
 -8.16933306386497E-02  1.87969953865501E-02  5.94821683586414E-04  1.10451305482003E-02  5.21974571673757E-02
  2.18358591773236E-03 -2.03037293963386E-02 -3.32933893405170E-02 -3.73496727932098E-02 -6.70641943137578E-01
 -2.95103967686468E+00 -3.04235465166437E-01  5.29750154533812E-01  6.14539237426846E-01  9.37899779032282E-03
  2.33070923502170E-02  3.38010207737716E-02 -6.75219732047868E-03  5.34003786975667E-02 -6.80082472117032E-02
 -1.67453343470089E-01 -2.78975545749431E-01  2.23447236779928E-01 -7.03661920063463E-01 -1.92703983223623E-01
 -3.58332933220452E-01 -2.19760560636951E-01 -2.45403750439026E-01  2.99645241481780E-01  2.60296737678292E-01
  2.12061192670016E-01  5.65329019449491E-01  1.25780836139074E-01  8.86237892845174E-02  2.94022810459765E-01
 -1.58740062397108E-03 -2.06906282973482E-03 -2.40153305169716E-03 -1.63564645456243E-02 -8.39014908857786E-03
 -4.53082164974913E-02 -8.24556674532422E-03  1.53431139824407E-02  6.39292892497932E-04 -1.33314022634681E-03
  1.15562832909698E-01 -2.22325049451877E-01  1.45980223727780E-01 -2.76312118334452E-01 -3.00859390566242E-02
  6.77607900894996E-02 -3.45247170360918E-02 -3.51123588268836E-04  4.32251740693765E-03 -2.73930473398344E-04
 -3.72683557165556E-04  1.87710073429039E-03 -2.54401180531234E-01 -2.05711591140851E+00 -1.70865061380453E+00
 -4.68453667010260E-01  7.36115930155475E-01  9.66809603138223E-01  1.87255158934109E-01 -2.08491350085392E-02
 -2.06465104563508E-02  1.48550404474565E-01  9.81314481166927E-02  4.42459976919114E-01  3.66131286481839E-01
  8.85574970797982E-03 -2.12921353104379E-02 -8.15861950117123E-02  2.01014582126064E-01  1.37670986414222E+00
  9.07419299017592E-01  1.22351649046406E-01 -3.92575789566699E-01 -3.53417419438294E-01 -5.41752281164172E-02
 -7.31247096582316E-01 -6.07672664509363E-01  2.05715829025016E-02 -2.15239798697934E-02 -1.42645266728359E-03
 -2.75692594425544E-01 -1.81537334432543E-01 -2.12018289327233E-01 -1.48538697149434E-01  8.07271841087931E-02
  6.52103242453706E-02  6.90764824686811E-03 -3.19865416018121E-02 -8.24565875109243E-01 -2.94234459283953E-01
  1.27052150125264E-01 -9.09723984176233E-02  1.19731522317258E-01  8.96547090640994E-02 -7.93527281757588E-02
 -4.64995575861538E-02 -3.10513495121056E-02 -3.58477879990798E-02  3.12863089927857E-03
* ORBITAL    1  108
  8.89408054442539E-04  6.31760717429764E-03  3.03290087336027E-02  9.64900244310528E-02 -9.82862640780604E-03
 -3.96158994638866E-03  3.54896486168216E-04 -7.13745469871050E-04 -1.35078393470543E-02 -3.01414847906388E-02
  3.22412566308716E-02  8.72464159746490E-02  7.99964200884311E-02 -1.29416588436845E-03 -2.25524572885467E-02
 -8.11319273244681E-02  3.22612705234292E-03  3.42488426389073E-02  2.55399652657982E-02  1.41960934542123E-02
 -4.27400214847571E-02 -2.89817410487419E-01  2.00626346389386E-01 -1.05599419382055E+00 -8.36157544144713E-03
 -2.14514544314032E-02 -3.34924547522574E-02  2.67715448843542E-03 -6.08038137207659E-02 -1.01224982084874E-02
 -1.80524122658793E-02 -9.57778968133068E-03 -9.29762064173924E-03  1.75679948159721E-02  7.14322180413627E-03
  6.76292822755834E-03  1.51883558797119E-02  4.23995849467818E-03  5.04631206343669E-03  7.19979072244441E-03
 -8.27144335878078E-04  9.02098895836690E-04 -4.68991712627808E-03  2.76605669871923E-02  2.61087796866217E-02
  6.85077175356631E-02  7.45210328103628E-02 -1.85331722602161E-01  9.89055816652239E-03 -2.58027465692843E-02
  2.84146168131011E-03 -7.17185395085132E-03  3.71962618662960E-03 -9.03485103551414E-03 -1.40446262119379E-03
  4.21437442133737E-03 -2.84926645367615E-04 -3.06107445271385E-04 -5.84397384759029E-04  1.79393131333673E-03
  3.21999012168736E-03 -6.45720023785991E-03 -6.09220040304061E-03 -5.87123045533967E-02 -5.70947689607944E-02
 -1.78707675290148E-02  4.63929110301175E-02  7.66830160097614E-02  2.59817155633503E-02  1.45955323129411E-01
  1.39246896689259E-01  2.26401876999184E-03 -3.48731347379694E-04  1.76410619436310E-02  1.54679501142163E-02
 -8.61859032892756E-02  1.86800611434829E-03 -3.59597461027628E-03  5.62125600069735E-03  3.62690747986591E-02
  1.92748486871732E-02 -6.59688695580720E-04  1.26513715216461E-01  1.92818687023236E-01  1.08640591800491E-01
 -1.16695670939243E-02 -8.40202060304288E-03  2.51017017297230E-03  1.32799073222288E-01  9.83112948393008E-02
 -9.25127850968295E-03 -3.43806332308144E-03 -5.40998702802331E-03 -5.79535046006386E-03 -2.53004964967470E-02
  3.89770297187868E-02  1.65145559950052E-02  6.01255746345440E-02 -9.62761934253574E-02 -2.15948730103110E-01
 -2.01623200197414E-02  3.76041731826046E-04  1.16446950315694E-01  2.97891246443479E-02  1.30955586159582E-01
  1.77087131841418E-02 -2.64570606213493E-02 -7.98678120323146E-02  2.28258886205506E-02
* ORBITAL    1  109
  8.45567393935311E-03  6.07563352641952E-02  3.10575458571483E-01  4.89054315509707E-01 -7.95019344199210E-01
 -7.71927749098383E-02  2.26035706742156E-01  4.92443457098770E-05  8.61269983229355E-04  3.96877365448123E-03
  3.19907325720108E-04 -1.21553536306112E-03 -2.08355202567814E-03 -9.76974530037030E-03 -1.82317285302277E-01
 -1.00698129735443E+00 -2.52739254915868E-01 -8.62779583212018E-02  4.15077785931813E-02  1.98080901679576E-03
  3.59692934296507E-03  1.07560949638824E-03  2.20713957825650E-03 -8.59117217078837E-03 -7.60416934945288E-02
 -8.19415532559740E-02  1.30403039025076E-01  1.41836104721074E-02  5.54390469000964E-01 -1.86740720321840E-01
 -2.31962135864670E-01  2.04245060156112E-01  1.07994988658683E-02  1.08822249103371E+00  5.50573541487898E-02
  6.75119009202222E-02  1.03075378279158E-01  2.24194371674595E-03 -2.23884058755841E-03  1.87505533081169E-02
 -1.99228952272201E-03 -7.14008737404643E-04 -8.52759892027154E-03 -2.44197984377850E-04 -5.47482412379743E-04
  2.06056607875372E-04  6.41435674035597E-05 -5.48995089177980E-04  1.21397427012978E-03 -3.66040736697751E-03
 -6.08058176341274E-03  2.24223404998650E-02 -1.41718274126629E-02  5.60079623338079E-02 -4.91329921197342E-02
  2.01873950198934E-01 -7.61307991318386E-03  9.21418852688990E-03  1.31081758214749E-02  8.06995866575058E-05
  1.73527295149623E-04 -8.47594483762156E-05 -5.39908822660636E-02 -5.73992858250380E-01 -4.78659792723216E-01
 -3.75380791380040E-02  2.73925581245844E-01  2.15024700555602E-01 -9.88189346085278E-02  1.37666764867974E-03
  1.50955569047563E-03  1.06117685730630E-01  5.90989059366771E-02  3.23835213902211E-01  2.39609829385328E-01
  7.07478432040036E-05 -8.62164204032397E-02 -1.19764474269843E-01 -1.27034533987690E-01 -8.04709773909222E-01
 -3.75150690853503E-01  6.06117505777897E-02 -4.78448518393276E-02 -4.13030273577054E-02 -5.10560710304160E-03
 -2.21842608852309E-02 -3.27601025695767E-02 -6.83832372718071E-02 -9.00473150822519E-04  1.31118461756197E-03
  7.23783406416148E-02  5.59614888171072E-02  1.50461664621858E-01  1.08290070285161E-01 -1.03713344160183E-01
 -7.98611764923112E-02 -3.13407975757974E-02  5.07660482862188E-03  5.32505265556548E-01  2.19089734967022E-01
 -8.96085891381302E-02  1.04971773763980E-01 -1.75259886012790E-02  9.09538004230759E-01  3.58448997517986E-01
 -1.56606150626607E-01 -8.55718836469644E-02 -5.57049740185792E-02 -1.45571262548460E-01
* ORBITAL    2    1
  9.99998758303934E-01  4.64797536292649E-05 -3.57907154453572E-05  9.19471481196430E-06  2.40004215791777E-06
  5.35927185450623E-05 -2.79359249766369E-04  7.59675581866746E-05 -6.03107335514445E-05  5.32516560637804E-05
 -6.11618688229826E-05 -4.68091592516899E-06  5.38463807688146E-07  4.86551557135807E-07  1.11954221563830E-06
  3.46260917177415E-07  2.10756814817938E-07 -2.25989826900478E-07  1.94740246883949E-07  1.38109413329959E-04
 -8.87558583926230E-05  1.02372590840034E-04  1.10359407808181E-04 -2.94741547397517E-05  3.68626348251041E-05
  7.35476468909564E-07 -1.85980570200698E-06  8.56323498400967E-07 -3.96383680465373E-08  1.63960221242617E-08
  3.39226558781452E-08  3.45058786340729E-08 -2.90328816225064E-09 -8.23675958843549E-09  8.68565166080995E-09
  3.72988314331627E-06  3.66972457085884E-06 -7.39496548393442E-07 -6.84399390631806E-08 -2.88666265546834E-07
  4.49992131693844E-08  3.04718234159907E-04  7.91430615228003E-05 -3.36395831440716E-05 -3.97591008766171E-05
 -2.45521272123959E-05 -6.53473990331295E-08 -1.00521087832008E-07 -1.37878133459553E-05 -1.08546524369892E-05
  2.34908572241099E-09 -1.12111405030621E-08  1.22400928727800E-05  2.40627253067864E-05  1.22545116293455E-05
 -2.02889996080539E-05 -1.75054796651941E-05 -7.03604476535432E-06 -3.00208671974191E-06 -2.22739860941654E-06
 -5.95230388698950E-06 -5.87777303224569E-06 -5.31721133489370E-07  1.36068612406917E-05 -3.50197604632274E-05
 -1.77095176683599E-05 -4.69710776818730E-06 -2.14357282896613E-06 -1.08951438497959E-05
* ORBITAL    2    2
  7.24750215687133E-05 -9.99838193814333E-01  2.57221563380224E-03  3.46633733682720E-04 -9.93581855619375E-05
  6.84617723186572E-05 -9.97899125589546E-03 -2.04343285914451E-04 -8.64793429022876E-04 -4.18545960532089E-04
 -2.21419961936944E-04 -5.63478071026738E-04  1.14460356680008E-05 -4.49876027108976E-06 -8.50160165138346E-06
 -4.87708865040311E-06 -7.47271953939375E-07  5.19521262813959E-06  2.50276392938796E-06 -2.19793072817324E-03
  2.28537629438465E-04  1.46693094065346E-05 -8.57762643465214E-04 -2.48509745535609E-04 -1.82599554206498E-04
 -1.06395264340039E-04 -9.10649711191345E-05 -1.35046162968220E-04 -1.05097132677125E-04 -2.00229248823285E-06
 -1.68108062515215E-06 -9.67419763732920E-07 -1.09531442230892E-06 -2.52961251466921E-07 -1.23434063573547E-07
  5.97786412247029E-05  5.87563469174418E-05 -2.20104070616702E-05  4.91894555102214E-05  3.46125991284039E-05
  1.08776819330430E-05  1.17860379218143E-03 -1.51206546252070E-03 -1.99036037369950E-04  5.27479662497540E-04
  2.35265436022230E-04 -2.86331019791613E-06 -2.19148992784076E-06  2.09729165325045E-04  1.79418142002925E-05
  5.33141083321781E-07 -3.83950071403653E-07 -3.87239897085971E-04 -5.82950230501717E-05  9.30644680816192E-05
  4.12240937972590E-04  1.21283281411601E-04 -5.34195504169657E-05 -4.52650009510714E-05  1.00633245654747E-05
  5.88486877408193E-05  7.66888600376667E-05  2.07446061583106E-05  5.66208105217349E-04 -2.32669283422107E-05
 -1.77298127326785E-04 -1.80373170844252E-05 -8.94197272165659E-05 -6.81933791771351E-06
* ORBITAL    2    3
 -4.71363965072274E-04 -1.13758991436961E-02  1.00417665932141E-02 -4.11387296801085E-03 -6.88558382946873E-03
 -1.77115340512077E-03  1.95754472863971E-02  9.60110386092499E-03  5.50353721080323E-03  1.45670034790658E-03
  9.14788958207306E-05  9.39145835863197E-04  1.43898583518574E-03  1.50483343730520E-03  8.57250340828566E-04
  3.25971424346042E-04  3.52222457021367E-04  4.76443944730473E-04  2.93577026790931E-04 -1.99261224940836E-03
 -2.07233297761598E-03 -1.00378302604835E-03 -2.59809609857721E-03 -2.73568013168584E-03 -1.31354856734518E-03
 -3.56300375952065E-04 -3.45541952760702E-04 -3.84064886885731E-04 -3.76722623729215E-04 -2.66352059753305E-05
 -2.95543207512402E-05 -8.24520919163152E-05 -9.07462132818709E-05 -5.54764875879559E-06 -2.62875343370364E-06
  2.14916856597737E-05  3.05355312183149E-05  2.95810433884301E-05 -5.33738488517816E-04 -1.77262184024862E-03
 -5.86942996514623E-04  2.62531620083164E-02  1.13352046975590E-02  2.15407733366441E-03 -2.32276876226903E-04
 -2.17158267825230E-04  9.28009024769402E-05  6.44577661551502E-05 -1.95742133314949E-04 -7.47649755579847E-05
 -1.93514872431624E-05  3.92536000674855E-06  6.42177536748101E-01 -3.72032267030504E-02 -4.97152989758008E-03
  1.53826441570519E-02 -5.23679035242468E-03  2.20139180368997E-02 -2.28698802559298E-03  7.53790742924464E-04
  1.15710440923918E-03  1.39955836113007E-03  1.73606756757766E-02  4.95772041284436E-01 -6.93830945497285E-02
  2.24509778952617E-02 -3.32708908290741E-02 -2.61784297705700E-02 -3.29382380424189E-02
* ORBITAL    2    4
  5.56275597556461E-06  8.82036113788136E-05  1.08523929270323E-03  5.12361051789039E-04  5.69662659501314E-04
  1.58324170695139E-04 -9.03024499906224E-05 -1.96956379530976E-04 -1.52556243844886E-04 -5.51398069173328E-05
 -1.12630726641182E-05  1.99185675117889E-02  5.87331131989042E-03 -1.07944281641357E-03 -3.26959901913507E-03
 -1.96801527966635E-03 -7.04796868210620E-03 -7.45951022997117E-03 -3.64567156931795E-03 -1.36820842561271E-05
 -1.86097384377966E-05 -1.05730865515576E-05 -2.28328507409579E-05 -3.07059007530431E-05 -1.74669547300406E-05
  3.28837962972902E-06  3.13585355047602E-06  2.56699541484370E-06  2.49914441958713E-06 -3.88164326943509E-04
 -3.78654758154044E-04 -1.36822460167234E-03 -1.28704133909815E-03  1.55104423028322E-04  5.71361697237065E-05
  6.74136128838111E-08  1.67342504543519E-07  2.61073313279482E-07  1.11034093156870E+00  5.24025632824543E-02
 -8.62524349633536E-03  1.63566745975684E-04 -8.63922010123523E-04 -2.42258704938817E-04  4.49290205039307E-05
  2.93076886988056E-05 -8.28416449120556E-04 -1.86104281415566E-03 -3.15255190410609E-06 -6.12767804131162E-06
 -4.72368181585932E-04 -7.67953401899045E-03 -7.38288996928593E-04 -1.28809375767219E-04  4.51839963820982E-05
 -9.35028277543097E-05 -3.52189131935077E-05  3.81142417053299E-04  3.27311295266590E-04 -1.62437971037603E-04
  3.70326319646999E-06  5.46008412362822E-06  1.63674021988612E-04 -1.32756128780122E-03 -2.04599598329306E-03
 -9.61326908479990E-04 -1.53737890035679E-04  3.67993291706817E-05 -4.12043264042165E-05
* ORBITAL    2    5
  8.72901937988251E-06 -4.68542365860861E-04 -4.37034270752818E-04 -3.82443684863499E-06  4.13647483324295E-05
  8.57548753222677E-06 -6.15027842846571E-04 -6.85537505360702E-05 -8.18936335840462E-05 -1.87707052022257E-05
 -3.07992008627070E-06  1.00135226693270E+00 -1.09036526282654E-02 -9.86996227120492E-03 -5.29183879898466E-03
 -1.66836950379351E-03 -1.33705780016378E-03 -7.43157742528423E-04 -3.07430824669265E-04  3.27724487285836E-05
  3.43563644950535E-05  1.71005826373499E-05  4.13468164564660E-05  4.63038461027543E-05  2.23735605422833E-05
  4.85874243052296E-06  2.76306122206100E-06  1.46214132924022E-06  2.69397054237929E-06  9.07328167885580E-04
  8.73747965747202E-05 -6.44486913235448E-04 -1.99204872355673E-04  3.59912881466629E-05  2.82272261667197E-05
 -3.43714883763319E-07  4.91433860690793E-08 -3.94385521251344E-07 -8.15840523957067E-02 -1.63551147446381E-02
 -2.49441554306054E-03 -1.03894362812261E-03 -1.47427981922645E-04  6.76129493758664E-06  1.16514420118597E-05
  8.06171081374728E-06 -3.64600757784242E-05  6.80137726069864E-06  7.92422505023467E-06  3.94642337039339E-06
 -3.81025096578735E-04 -8.00611970719414E-04 -2.59338016781491E-03  6.26918405739093E-04  8.71381585226797E-05
  7.66521747859387E-05  7.71565353552688E-05  2.37137815336677E-03  8.99657735755809E-04 -5.54032908254550E-04
  2.40665863612727E-05  3.32277454210299E-05 -1.77936697947166E-04 -1.85414010909938E-03  4.57223487264504E-05
  5.08792036911133E-04  3.19884699579453E-04 -5.69581157055630E-05  2.95106713129065E-04
* ORBITAL    2    6
  1.75846995828367E-03  1.95732474881632E-02 -4.65457683125478E-02  1.37394792061282E-02  2.15951161631103E-02
  4.70568810063056E-03  7.44818840234750E-01  1.68884506146579E-02 -1.95031966112096E-03 -5.43732041456723E-03
 -2.94246280344252E-03  0.00000000000000E+00  1.10176543310317E-04  1.72199539081989E-04  1.38610447782396E-04
  6.44607187852085E-05 -3.39845450305520E-05 -3.31938873614997E-05 -1.52619869487116E-05  6.81405893737001E-03
  5.69523647382600E-03  2.25986051681383E-03  1.02338871690114E-02  9.01405750446499E-03  3.71434108500126E-03
 -1.80043160569810E-03 -1.28090622876350E-03 -7.39852839400775E-04 -8.64260026780735E-04 -2.33094251299272E-07
  5.69570751644562E-07 -4.05140979388659E-07  9.68396251840278E-07  4.93643937366228E-07  3.07199120667772E-07
 -6.45768358520909E-05 -1.08868785225945E-04 -1.66499885480192E-04  5.01790107935717E-04  2.33862237676471E-05
  9.32986642766574E-06 -6.12719049676795E-01 -2.66222562794168E-02  1.38981598548127E-02  7.15569549639579E-03
  4.35660003636606E-03 -1.53440772400516E-05 -1.23164713689885E-05  6.42486730422678E-03  3.64269119910583E-03
 -5.19658745218313E-07 -6.21734489705475E-06 -1.38947472342053E-02 -3.91154968237475E-03 -9.97210397156110E-04
 -7.22617054366405E-03 -1.93828763068052E-03 -1.21736249258869E-03 -1.26580327228016E-04 -3.72238480902928E-04
 -6.89706582564532E-04 -9.04784763544414E-04 -2.50788430905797E-04 -2.62222756556451E-02 -1.22114116420053E-02
 -3.85344814306703E-03  8.27243974451720E-05  8.24828556226776E-04 -1.94064827468383E-04
* ORBITAL    2    7
 -1.13361357003956E-05 -1.55114518884703E-04 -5.08449506069535E-03 -1.28263841267966E-03 -1.83283617301163E-03
 -6.92914050431146E-04  1.02402404143111E-03  2.28009755652846E-03  3.26470420090283E-03  8.77332068145047E-04
  1.84701066229940E-04  1.50001512157331E-02  9.91627992015139E-01 -1.57382350531888E-01 -4.46783675501362E-02
 -2.72194583257192E-02 -1.46044680385904E-02 -7.92461659499690E-03 -1.42128043163183E-03  1.04704356355824E-05
  3.46446074100432E-05 -5.34106325975824E-07  1.16676797959325E-04  1.09162226992796E-04  4.98670481817645E-05
 -5.83249405799004E-05 -6.19381963322952E-05 -5.18785799329636E-05 -1.91646817041319E-05 -1.30092929424756E-03
  5.79378842800113E-04  4.21677598472291E-03  2.87742670912156E-03  1.44382375708949E-04 -5.19964948261445E-05
 -5.74543129310714E-07 -2.32172539923297E-06 -1.73363412549300E-06 -1.28710291707870E-01 -1.61408692647703E-02
  2.75479774423919E-03  3.89136974858124E-03  3.99656744340516E-03  2.05484385020953E-03 -4.92228614902220E-04
 -2.73158929511431E-04 -2.71599207895436E-03 -2.14808571632935E-03 -1.44277541745246E-04  1.24433692536994E-04
 -4.05765245043957E-04 -2.36237920906011E-03 -1.85559492278860E-02 -1.08059698930917E-02 -1.72123428174901E-03
 -9.69184578872313E-04 -3.77407116211233E-04  2.09218586079830E-03  5.55568855514668E-06 -1.60635765814000E-03
 -2.74441615238663E-04 -3.54726836911817E-04 -1.29961161910438E-03  2.26290801462276E-02  9.52373953261994E-03
 -2.68775852941894E-03  9.52880177455839E-05 -3.26421692120862E-03 -1.68515873223185E-03
* ORBITAL    2    8
  1.18028541834876E-03  2.03947179498792E-02 -6.44475123001056E-02  3.69567786746182E-02  5.88775123287307E-02
  1.36047847821931E-02 -5.58517467436709E-02  9.22896127159696E-01 -1.67110173215559E-01 -5.71058564766362E-02
 -3.37173361035912E-02  2.01224590166914E-04  0.00000000000000E+00 -3.77425227376758E-04 -7.09313738558203E-04
 -3.27317207745207E-04  2.19513029315288E-05 -7.99096522851216E-05 -6.06790063571869E-05  1.12415872608945E-02
  8.54551651009190E-03  3.03839970920822E-03  1.81697492185869E-02  1.47122871951839E-02  5.54724705324673E-03
  1.16338310286323E-03  3.86882108504806E-03  3.40157125567989E-03  2.88045807028843E-03  1.89869383376765E-05
  1.44018896619154E-04 -2.40285296355012E-05  1.11637088416683E-04 -2.10546313658532E-06 -1.94298623896845E-06
  1.65588566654905E-04  1.81829311124101E-04 -8.03769905242320E-07  7.33360716970247E-04  1.38907614924700E-03
  3.00040607399284E-04  1.74526965021733E-01 -3.28393096383057E-01  2.62964738294786E-02 -2.90103015238038E-02
 -3.86946165246625E-03 -1.33642455309158E-04 -7.45205389285527E-05 -1.28439364663186E-02  1.42541056716584E-02
  1.44890150843039E-05 -2.68155525933469E-06 -3.56139999810956E-02 -7.48179301847909E-03 -3.26293033144501E-04
 -1.67469217836483E-02 -2.91472616786635E-03 -3.76097709316135E-03 -7.55732971797332E-04 -3.67323965565793E-04
 -1.21233817754968E-03 -1.60269037414810E-03 -6.38613843333305E-04 -5.08767509554636E-02 -6.96795083156998E-03
 -5.75079015389075E-03  2.21860579167192E-04 -1.30520950532538E-03 -4.17985490021114E-04
* ORBITAL    2    9
 -1.06008606672837E-03 -2.99271799206943E-02  2.15794827941582E-02  3.13484060524482E-03  2.57904503702100E-03
  1.16557918556391E-03  6.59410394108348E-01  0.00000000000000E+00 -5.66102208449427E-02 -8.83240512235557E-03
 -2.54350183273248E-03  1.06526296441214E-03  0.00000000000000E+00 -1.17992424486973E-03 -4.02172909804133E-04
 -1.45207913374277E-04 -1.97860708007705E-05 -2.50304293923013E-05 -1.79808067383724E-05 -4.64600131827144E-03
 -4.32089584692193E-03 -1.74789065691098E-03 -6.21991728032812E-03 -6.33258036586726E-03 -2.65461950623109E-03
 -1.53976153331695E-03  1.84187926239728E-03  2.79406993717503E-03  1.40313775035544E-03  7.66552748935415E-06
  3.79759014180069E-05 -4.72171690728970E-06  3.68946767549393E-05  3.24860716490085E-07 -3.00356119771093E-07
  8.19036465718716E-05  1.29740456814087E-04  1.62644531274686E-04 -1.59948528806322E-04  7.39905697942963E-04
  1.89039924605453E-04  8.53900086374359E-01 -1.37030669206286E-01 -1.34714869267921E-02 -1.94313444467167E-02
 -6.53753985832201E-03 -3.49559229056269E-05 -1.99908269634868E-05 -1.28190310796669E-02  2.34570565704758E-03
  9.31254405418165E-06  2.03989410108367E-05 -3.01358250927543E-02  1.75908854774840E-03  5.95575697738041E-04
 -3.86307445964892E-03  1.03095021585360E-04 -1.49643905866211E-03  7.91628422688711E-06  8.12122969022102E-05
 -3.58240225825858E-04 -4.60020468720758E-04 -9.33387830246533E-04 -2.41564458098532E-02  1.21075937917503E-02
  1.29734249375326E-03  1.68540994251615E-03  4.22991838546547E-05  1.59244496541095E-03
* ORBITAL    2   10
  9.60533232173592E-04  1.85092714355001E-02  7.02904705935945E-01  2.80417397887534E-01  2.69205287402884E-01
  6.31288969614551E-02 -5.30966965399984E-03  4.70239909906853E-02  2.33361271600007E-02  7.59471786465269E-03
  1.89229306610249E-03 -2.77053439129804E-03 -6.02749568315168E-03 -6.44730172318766E-03 -3.65288550420566E-03
 -1.36694379302984E-03 -4.75860108690278E-04 -7.50150730888175E-04 -4.94900102444753E-04  1.31188775365922E-03
  8.95455081055431E-05 -5.25769472006253E-04  1.09917579141629E-03 -1.27615176111643E-03 -1.57996367582223E-03
  2.14502278420623E-04  2.49090654121095E-04  1.30073114884529E-04  1.68179695961706E-04  5.52827572730630E-05
  6.56662410441110E-05  1.34186672348257E-04  1.57122135298389E-04  4.98528188494882E-06  2.93403846925958E-06
  2.11005839711413E-06  1.48208432033699E-06 -7.29514309631539E-07  1.48906333726543E-03  6.36069469503217E-03
  1.93065114819884E-03 -2.34269759084096E-01 -1.77308202933892E-01 -2.86599146999238E-02  4.89570848009446E-03
  9.75868791450059E-04 -1.96651447496162E-04 -1.63071914382689E-04  4.56325563425806E-04  4.88469636382426E-04
  5.23887809567075E-05 -4.77361560340702E-05 -9.19639214410367E-02  4.05798200730426E-02 -1.22394078823731E-02
  1.39779481908050E-02  1.39085371954136E-02  3.57562064690096E-02  2.20086935820866E-02  7.92954032317857E-03
  1.45797540811159E-03  1.88185887321051E-03 -7.13424904006445E-04  4.67993257965648E-01  1.24463042028330E+00
  4.37920916810229E-01  3.31569445667662E-02  9.92178820035606E-03  5.65137822547530E-02
* ORBITAL    2   11
 -2.74649275789636E-03 -5.34005888207384E-02 -1.15086586493133E+00 -4.62199436938394E-01 -4.39405654119592E-01
 -1.00655452741842E-01 -1.28731530322889E-02 -9.95174947728569E-02 -8.61985032408844E-02 -4.29772645017089E-02
 -1.47564270321396E-02 -1.11860866137860E-02 -2.65478354685104E-02 -1.35487361378205E-02 -3.47852994980644E-03
 -3.17519463335284E-04  4.13320583004495E-04  1.93047109250139E-04 -2.83649570966421E-05 -9.41084305610680E-04
  2.94959524817102E-04  8.04525837518879E-04 -8.23232703117763E-04  1.53466289121879E-03  1.76164395395755E-03
  2.11385412111118E-04  1.66563538096116E-04  3.07206309544570E-04  2.44515243978685E-04  3.09908910422696E-05
  3.87456460227991E-05  9.15603257364100E-05  1.31672140427992E-04  1.40382815127116E-06  1.21392302919555E-06
  5.59614497821924E-07  3.71632438409628E-06  9.51257069527985E-06  5.08290602328363E-03  9.15623475854558E-03
  3.63711231215090E-03  2.42270483617531E-01  1.36290783427753E-01  1.80899576406216E-02 -3.21844427312107E-03
  9.27347756548772E-04 -5.86954409125874E-04 -4.97254427284738E-04  2.28976071608241E-04 -2.45328347219496E-04
  2.01575511894545E-04  2.04076066914325E-04 -7.07234653970592E-02 -4.02573044533131E-03 -2.19399527675597E-02
  5.49561216770795E-02  1.79707746595849E-02  5.87359858851803E-02  2.63611323438500E-02  8.35577328689908E-03
  1.09270347297638E-03  1.45934400678789E-03 -3.30197226125750E-03  1.71620225076020E+00  2.44399188059032E+00
  6.87839387922964E-01  2.86429350257240E-02  4.57527479080985E-02  4.49935844387499E-02
* ORBITAL    2   12
  2.08811798557056E-03  3.91130346185424E-02  4.16037062698962E-01  1.77161767221315E-01  1.63411050115339E-01
  3.39632855920966E-02  8.15850549847438E-02  1.90837744284418E-01  1.61088518396316E-01  7.62317509533626E-02
  2.46125346834472E-02 -4.94448294647170E-03 -5.31992543647872E-03  5.20357289492734E-02  4.42191898780184E-02
  1.95444040620835E-02  9.19547511824486E-03  1.18285644741998E-02  6.95472538386758E-03  2.74094595719315E-03
  1.91416729795100E-03  4.12892279731335E-04  3.61300253694411E-03  2.51157876558023E-03  5.51325727070458E-04
  1.52321883467109E-04  3.22079940279857E-05  2.10942977416563E-04  7.22094435557651E-05 -4.90929542525496E-04
 -5.64535314137030E-04 -1.44088695032989E-03 -1.59212795812221E-03 -1.00919078416685E-05 -5.18072834080780E-06
 -2.90228276729323E-05 -4.11510309358183E-05 -4.03293941763625E-05 -7.85659000884635E-02 -2.12325817369765E-01
 -6.49251793837553E-02  3.26179601687185E-02  2.34719210078173E-02  1.04578754106714E-03 -5.02189572929971E-03
 -3.13144112597263E-03  7.71572090362237E-03  5.96662204981065E-03 -1.19999355357769E-03  9.14341343350913E-05
 -1.46509181319131E-03  2.07877169809551E-03 -1.86562325878158E+00 -1.14901499312395E+00 -6.08912124964344E-02
 -1.57360012361566E-01 -8.72523249398155E-02 -1.59323722760131E-01 -9.94180267519467E-02 -3.65974690931543E-02
 -1.11093774926778E-02 -1.42817372010795E-02 -6.29525158492832E-02  2.35807733564049E+00 -7.61377123252287E-01
 -1.17710643462895E+00 -5.12723136543299E-02 -9.70813028953555E-02 -1.77851618541696E-01
* ORBITAL    2   13
 -4.79916750374432E-04 -8.32505837345653E-03 -1.61502347784646E-02 -5.79096021054261E-02 -8.43641461680268E-02
 -2.49200105348410E-02  1.90760554415133E-02  4.79941136115272E-02  4.04591090242648E-02  1.76012845500720E-02
  5.04657420159875E-03 -1.01661394659530E-01 -1.91041257998685E-01  5.88209845763521E-02  1.16919450063953E-01
  6.40062035973327E-02  1.27184874583171E-02  2.07137302854179E-02  1.30680620928941E-02  1.67826376241404E-03
  2.24914583696114E-03  1.24683414376556E-03  2.37159251699188E-03  3.18968180363802E-03  1.81956914275767E-03
 -2.45236758401729E-04 -2.61561086546579E-04 -1.99670257442014E-04 -2.04250653308506E-04  9.75560285240340E-04
  1.06604067277696E-03  2.96799458414705E-03  3.41886186737872E-03 -2.84306533546390E-04 -1.24147826631875E-04
 -8.25279099647833E-06 -1.39381505437781E-05 -1.85278981141929E-05  5.65663470604404E-01  1.69961775894957E+00
  5.89905063840354E-01  4.74917005220603E-02  9.60536435046514E-02  2.24196985887873E-02 -1.26350467258408E-03
 -7.44944935613850E-04 -5.67286789611304E-02 -4.94467931244811E-02 -3.74719701889228E-04  1.39964223472001E-04
  2.08331611623824E-02  5.30452743216839E-03 -1.16862671889521E-01 -9.20944929918609E-02 -9.49402704012844E-03
 -2.24711661129136E-02 -1.18785838390461E-02 -3.92879305347212E-02 -2.45424591064651E-02  2.27191644140588E-03
 -1.24474829481257E-03 -1.61366486701432E-03 -1.55681707762131E-02  1.79346504395663E-01 -1.84702941448408E-02
 -6.80937713031954E-02  2.62511866703547E-03 -1.38311913617528E-02 -1.74234191131336E-02
* ORBITAL    2   14
 -5.84357756274467E-03 -1.07757785815314E-01 -6.57382110194797E-01 -9.43220247836741E-01 -1.24105714806491E+00
 -3.39074993153512E-01  7.60929897433976E-02  2.31625733610161E-01  2.55199201918953E-01  1.31749847124842E-01
  4.39120146476906E-02  9.44147780909202E-03  1.89129919828035E-02 -2.98652664364350E-03 -8.53913992352534E-03
 -4.70764327995283E-03 -2.65977257292518E-03 -4.02781755981117E-03 -2.51787632272140E-03  1.39053960897752E-02
  2.10368592278472E-02  1.27131530245803E-02  1.95537034135909E-02  2.95915593903897E-02  1.84434572837472E-02
 -1.61316133495272E-03 -1.73756873843332E-03 -9.60995154131031E-04 -8.78890354619168E-04 -2.19488902079813E-05
 -2.71071269927454E-05 -1.01482485350234E-04 -1.37642209452406E-04  3.42854923455439E-05  1.54572960762395E-05
 -6.69084894603951E-05 -1.10357635645003E-04 -1.44727991992298E-04 -5.93652131622906E-02 -1.67246183880041E-01
 -5.48372838630713E-02  2.45202991304343E-01  5.76497549534162E-01  9.42531610522258E-02  2.13853395435375E-02
  1.77378795794589E-02  3.29513607424983E-03  3.22607751120951E-03 -9.17224587867938E-04 -5.39565942190681E-03
 -1.90041629761964E-03 -5.45675148990448E-04  2.44482422036044E-02  2.45320731902538E-01  8.18828036248298E-02
 -9.88257319810343E-02 -4.26239519415854E-02 -6.09371606380698E-02 -2.42812078422590E-02 -2.59941228692628E-03
 -3.69722992778546E-04 -5.61403013150023E-04  1.52532085392089E-02  7.87714026793906E-01  1.33882117827157E+00
  2.96473527096598E-01 -2.57236340047183E-02 -1.19157194738568E-02 -2.23142946906424E-02
* ORBITAL    2   15
  2.83657955165692E-06  7.25025938951942E-04  4.80429601017568E-02 -1.72459773172400E-01 -2.63936341040533E-01
 -7.63115858667926E-02  3.99086656366459E-02  9.25365167287307E-02  5.83806299751314E-03 -2.99898731440765E-02
 -1.93716316679731E-02  2.13979723895313E-02  7.78254347439937E-02  2.28429215031573E-01  1.66997361378642E-01
  6.97985898621478E-02  2.13408457161416E-02  2.70438545151461E-02  1.56430997504776E-02 -3.03059746528535E-03
 -5.28237273230535E-03 -3.51634269941380E-03 -3.70301446215547E-03 -6.76037446073864E-03 -4.46018986635622E-03
 -1.26916674466806E-03 -1.26692827123146E-03 -1.37721185907356E-03 -1.38137922444091E-03 -6.38406681448494E-04
 -7.32241906314643E-04 -1.89261607282974E-03 -2.07327929627539E-03  2.93130063938991E-05  1.36764799896764E-05
  5.06559635861691E-05  6.60306530194242E-05  4.83332014217099E-05 -2.48634095085203E-01 -5.45661745679883E-01
 -1.44826607452035E-01  1.06151296778549E-02  1.23918303941677E-01  5.15447199999865E-02  4.77487005058693E-05
 -3.26210334649254E-04  9.66208597644817E-03  7.84037905799316E-03  3.37851123588829E-04  2.42727010385246E-03
 -2.41399541097809E-03  5.94255867332986E-03  5.50760675181644E-02 -6.79695047157053E-01 -2.59062872371619E-01
 -9.60130531813181E-02 -6.43924157315814E-02  2.70658453665041E-01  1.36329345641726E-01  3.34671002752705E-03
 -5.02041515889561E-03 -6.49355987307117E-03 -1.80251302290665E-01  7.39862381493107E-01  1.25022301733667E+00
  5.31006203548675E-01  1.52834500815064E-01 -8.81912176284879E-02  9.28181444549198E-03
* ORBITAL    2   16
  5.27785938502720E-03  9.82492147261996E-02  7.40429019822335E-01  3.25974661718074E-02 -1.08201189683932E-01
 -4.62954873891318E-02 -4.13132089599983E-02 -9.52016102655852E-02 -3.05251374543869E-01 -2.13410709460761E-01
 -8.46291455376308E-02 -9.65358266142163E-02 -2.98878102618185E-01 -6.60630891815730E-01 -4.53864357160970E-01
 -1.82432855820480E-01 -3.68174285899329E-02 -4.52750575684616E-02 -2.52263906851172E-02  1.67816843836233E-02
  1.64988793294121E-02  7.60051928896363E-03  2.37487305680111E-02  2.32154631556125E-02  1.08722313636637E-02
  2.57914479482981E-03  2.81946348595626E-03  2.42987781213934E-03  2.55225010850435E-03  4.36540618542331E-04
  6.36196513568995E-04  1.50193016469630E-03  1.87927027469058E-03 -1.00111944221125E-04 -5.60374894375136E-05
  7.60424738339218E-05  1.12064777619868E-04  1.21881133899532E-04  5.91257363927349E-01  1.18548056258243E+00
  2.74166877432830E-01 -5.23982546277635E-01 -6.84684352868272E-01 -8.21633687606044E-02  1.18980581021645E-02
  7.44958463046375E-03  2.45058933179303E-03 -1.98798691726325E-03  5.54071324277283E-03  7.90411897181040E-03
  2.76865553831145E-03 -1.43464735335722E-02  2.73505170366971E-01  9.02831515891580E-02 -9.71909720877100E-02
  3.05822520451791E-01  1.39260868870219E-01  3.08634633847137E-01  1.41015065675081E-01  2.53790694045256E-02
  1.26059554257000E-03  1.77543055790076E-03 -1.86925622846834E-02 -2.19744515333731E-01  3.30268195727938E-01
  4.92197196943156E-01  7.66978954179696E-02  3.84595654867869E-01  1.03682223260994E-01
* ORBITAL    2   17
 -2.52023080009186E-03 -5.17957308896032E-02 -4.81664122033372E-01 -9.10984601813940E-02 -1.07707882692983E-02
  1.44676730541159E-02  2.57249918717383E-03  4.04026954879273E-02  3.55780837477815E-01  2.72804617688504E-01
  1.12226179315679E-01 -1.02472544208819E-01 -3.06064545991964E-01 -6.17975945873722E-01 -4.16038397772015E-01
 -1.65471847797649E-01 -1.81670786016095E-02 -2.03021961851909E-02 -1.05372012561954E-02 -2.81960900082700E-02
 -3.06553668841530E-02 -1.49919603098992E-02 -3.69885355929286E-02 -3.93983066147319E-02 -1.89421522645979E-02
 -1.62284012385448E-03 -1.94585464667276E-03 -1.42557998737549E-03 -1.58155263934786E-03 -1.99636723755669E-04
 -7.76595289856560E-05 -4.14362618749455E-04 -2.21071108221224E-04 -1.31093808851126E-04 -6.90284706392239E-05
 -3.17835912619852E-05 -3.81901552784056E-05 -2.31497881303756E-05  5.60593757477448E-01  1.11560652885533E+00
  2.49326376184195E-01  1.64426209633528E-01  7.85653435631408E-02 -1.13415771122599E-01 -3.22319129481542E-03
  2.58819312069420E-03  1.52262388443699E-02  5.76672329300758E-03 -6.10460681452290E-03 -1.89594463963230E-02
  2.80245786311619E-03 -1.17872602970353E-02  3.20533259348316E-01  4.18332179885759E-01  5.51657919391150E-02
 -2.30078154022139E-01 -1.17236353467558E-01  3.24327986654565E-01  1.61516569591640E-01  2.79406974506684E-02
  1.87112316808667E-02  2.40417701033118E-02 -1.38741492700354E-01 -6.95009028198917E-01 -1.28500523995832E-01
  2.21191262101011E-01  2.04146942293653E-01 -2.73257698962499E-01  1.57928797513959E-01
* ORBITAL    2   18
  1.98685920369963E-02  3.46485079080333E-01  2.08478791273968E+00  5.56243079697387E-01  3.88007584542952E-01
  6.98863030753174E-02 -2.74427202467521E-01 -5.37381316235958E-01 -1.15604311226614E-01  8.65276028413636E-02
  6.36521840219285E-02  4.29444486279866E-02  1.36598774023404E-01  3.09818057833279E-01  2.09149385151521E-01
  8.20897600983308E-02  3.12357165564739E-02  3.78945046432900E-02  2.03505739251275E-02 -3.31357666075077E-02
 -4.63223937666779E-02 -2.57877395876020E-02 -1.09325810144689E-02 -1.81949420119215E-02 -8.95253763916277E-03
  7.83245490171842E-03  7.57912842655611E-03  7.95407498285597E-03  7.67086393474333E-03 -2.66585068079690E-04
 -3.23216566370298E-04 -5.63547467851509E-04 -6.25301284950393E-04 -6.03918589193956E-06  2.94460013218813E-06
  2.54028843826992E-04  4.21375826070394E-04  5.44619088249326E-04 -2.34778653911507E-01 -4.71895614668393E-01
 -8.86490544985721E-02 -1.99448450544071E+00 -3.45506337704718E+00 -9.43197568794227E-01 -3.76002166885466E-02
 -3.32126891216597E-03 -1.52913826733379E-02 -7.83473817589620E-03  8.21590634741869E-04 -4.00799697412232E-02
  4.08452593131777E-04  7.30468599353591E-03  1.22106424637126E+00  1.31763219068255E+00  1.05030003644342E-01
  6.37062447588952E-01  3.21412145401543E-01  5.45187767185598E-01  2.65415572060945E-01  5.67146843502362E-02
  1.87296639697168E-02  2.49715001934614E-02  4.12117901447696E-02 -3.16664885533980E+00 -1.04867005593441E+00
  8.46190260532958E-01  1.79199868446350E-01  6.48422731958387E-02  3.40039278247060E-01
* ORBITAL    2   19
 -2.14785478820481E-02 -3.74660643006453E-01 -2.32985525602524E+00 -7.47899285323138E-01 -5.90783503802570E-01
 -1.12871392069735E-01  1.95702195263135E-01  3.92328834312003E-01  7.16904957954908E-02 -7.08048257902563E-02
 -4.86123880853176E-02  2.25166166780595E-02  7.87536745296558E-02  1.92765201723740E-01  1.29841961172394E-01
  5.03998234113133E-02  3.85649868620246E-02  4.67549968536072E-02  2.48306483210476E-02  4.84990590830208E-02
  6.58963465680515E-02  3.65633783228605E-02  1.32451502832509E-02  2.14834832261705E-02  1.10136071336545E-02
 -4.79643996793095E-03 -4.57265208070075E-03 -4.84641992752506E-03 -4.54004055324585E-03 -4.80676367633119E-04
 -5.08181733857828E-04 -9.85461159464721E-04 -9.94536143902993E-04 -5.73432034270666E-05 -2.10440429684992E-05
 -3.28538252150942E-04 -5.20991120282427E-04 -5.96052351216705E-04 -1.27100971187380E-01 -2.79695638911955E-01
 -3.81480609565795E-02  1.74400238070962E+00  2.99832138849951E+00  7.83433713200305E-01  8.17002294108879E-02
  3.21433925517044E-02 -2.10480598378168E-02 -1.18172339014214E-02 -2.59817641046109E-04  3.33073402009270E-02
  1.29455862620459E-03  5.67907466244725E-03  2.13122890447422E+00  2.58234205099109E+00  2.53304944333278E-01
  3.53875650694464E-01  1.75441873589937E-01  8.50656113166615E-01  4.14680455280832E-01  7.37800651518652E-02
  1.28562335073537E-02  1.52394888355904E-02  3.83872088231664E-02 -3.72298973527881E+00 -2.91280516577085E-01
  1.49488768481695E+00  2.46836535096498E-01  1.23855314699353E-01  5.30243449408238E-01
* ORBITAL    2   20
  9.10489202274338E-04  1.66588497135571E-02  1.26941257141442E-01  4.55347839356747E-02  3.61458411932481E-02
  6.26821237647889E-03 -7.67428133028346E-02 -1.83331488550550E-01 -2.37420739458107E-01 -1.34749667929868E-01
 -4.77531142192185E-02 -2.40894669259477E-04 -2.21880024846773E-04  8.24444469277690E-04  5.86817509217949E-04
  2.02637931693438E-04  2.28782137030637E-03  2.77109858525864E-03  1.45300555205790E-03 -1.27328058734163E-01
 -1.61021425789641E-01 -8.84532934877817E-02  8.75122415065519E-02  1.10390122542799E-01  6.06025898916518E-02
  1.04849689353174E-03  1.35001557861951E-03 -1.23976925735177E-03 -1.28817274159644E-03 -2.46100347349260E-05
 -2.49895585812999E-05 -7.43667573529923E-05 -7.60595095362568E-05 -4.48122487237372E-06 -1.56726319998935E-06
  3.83747075202770E-05  9.56194785564718E-05 -7.23874587151871E-05  1.24257466920213E-03  8.06372497021497E-04
  1.13813412977830E-03 -1.56444208605380E-01 -1.85336492906437E-01 -9.15957600798308E-03 -5.81015139873925E-02
 -3.43185910659564E-02 -2.35566456939363E-04 -1.49238822045306E-04  1.41601204136544E-02 -2.95269027959941E-04
  1.22937450643996E-04  2.13209537623056E-04  1.36354720107054E-01  1.79735466658056E-01  2.03748708887860E-02
 -6.29433787377091E-02 -3.14502973666731E-02  2.56469402718286E-02  1.24953679510444E-02  1.36131286674745E-03
 -2.75765746059232E-02  1.93654285481289E-02  7.32207669850142E-01 -1.06177169876359E-01 -9.43818905185131E-03
  3.82948807016237E-02  8.92951945010869E-01 -4.26944314525420E-03 -4.78763310144514E-01
* ORBITAL    2   21
  7.99340010123720E-03  1.43793534146796E-01  9.93288960006713E-01  3.11135212489984E-01  2.45868729423446E-01
  4.78120689708319E-02 -3.84689664589112E-01 -9.06786243618860E-01 -1.08634560556135E+00 -5.91464927614110E-01
 -2.03883678087552E-01 -2.22927063808156E-03 -5.44715909973640E-03 -7.34696534989318E-03 -4.70337912859386E-03
 -1.89501990739985E-03  9.96427387905439E-03  1.21071210413025E-02  6.35468240995234E-03 -3.65032373215138E-01
 -4.49499069987634E-01 -2.39412222863257E-01  2.55221567512149E-01  3.08245722080509E-01  1.62186535421321E-01
 -2.68608805293468E-03 -2.14056426286016E-03  2.68671940371301E-03  3.05712050502211E-03 -4.05404107994745E-05
 -4.15233099930865E-05 -3.29353500414397E-04 -3.49871733934770E-04 -1.40933107248277E-05 -3.19142072342777E-06
  1.53135171686864E-04  4.22396293320322E-04  8.27517204388484E-05  9.89217552596146E-03  1.63990799934398E-02
  4.39751613171767E-03 -1.02598536178916E+00 -1.39607324440085E+00 -1.54661194775317E-01 -3.08057404899684E-01
 -1.73284910108773E-01  6.21592547336239E-03  3.39936967151899E-03  5.26056704747970E-02 -6.82828280329346E-03
  6.71333392854843E-04  9.14772871602000E-04  4.08627123868327E-01  5.34549780892343E-01  4.65046216489457E-02
 -2.65453225360660E-01 -1.29132284677359E-01  4.91302311242399E-02  2.35253851596195E-02  3.50939267533286E-03
  4.63655927789762E-04  6.68196807947775E-04 -1.69141475580020E-01 -2.30091887643142E-01 -6.84778768354410E-02
  6.80962565010268E-02 -2.80919589068734E-01 -7.87193692125618E-02  3.49100171429323E-01
* ORBITAL    2   22
  9.59318536990707E-03  1.68596438371826E-01  9.05953736365865E-01  1.93667566973232E-01  6.31426535138136E-02
 -1.08266039784743E-02 -2.16249624201670E-01 -5.10281352429914E-01 -6.40859822862170E-01 -3.37353402779880E-01
 -1.10792215841092E-01 -5.96417851508759E-02 -1.61030727599876E-01 -2.69689327809021E-01 -1.71646825237936E-01
 -6.59066076862129E-02  2.80251783465545E-01  3.33919293245576E-01  1.71571819134865E-01  1.82961685268478E-01
  2.07241257115591E-01  1.02081872463252E-01  7.68314000702026E-02  7.48029975729946E-02  3.12001967985452E-02
  4.16933828943185E-03  4.57235767491868E-03  2.74878590154559E-03  2.99430775695721E-03 -8.96220137189718E-04
 -9.78655546002456E-04 -7.06382650607297E-03 -7.58663078153762E-03 -3.03584171436391E-04 -1.25893964713179E-04
  1.27651195288777E-04  1.36851701743201E-04  2.19597613952002E-04  1.75637756707190E-01  3.70554365322619E-01
  4.89834717562391E-02 -9.71493437948877E-01 -1.45937552208479E+00 -1.74316831240863E-01  1.21232081167665E-01
  7.00267305340280E-02  3.66868461660469E-01  2.00308158720983E-01  2.84103369790479E-03  2.06028249336797E-02
  2.56148974027836E-02  2.78192289825604E-02 -4.34179978064358E-01 -4.39534494005975E-01  2.85301400775945E-02
  1.41290046642746E-01  8.66286891134865E-02  1.39469455964903E-01  1.05690311655434E-01 -1.25258596474288E-01
  8.86570585672421E-03  8.91462954194879E-03  4.18342403403595E-01  6.56120700763900E-01  3.25930750958232E-01
 -3.26166158631961E-01 -1.73189329799262E-01 -7.12174778326974E-01  1.80557562559077E-01
* ORBITAL    2   23
  1.28455329607843E-02  2.25044935643342E-01  1.29898259159271E+00  3.16709782802064E-01  1.94281468753032E-01
  2.84379615970422E-02 -3.33572846495648E-01 -7.60631319491115E-01 -8.44769699923226E-01 -4.28087345481834E-01
 -1.38863783360275E-01  3.36660164807945E-02  8.54590806318742E-02  1.38944030789200E-01  9.00222429181501E-02
  3.53346930118638E-02 -3.16146399275791E-01 -3.70380206320946E-01 -1.86735290731733E-01  2.00141015296589E-01
  2.27433335999604E-01  1.12422081181432E-01  1.16309324236787E-02 -2.35097717834117E-03 -7.94088237071927E-03
  3.22537439574704E-03  3.75073821100777E-03  2.42511097825605E-03  2.83102715842445E-03  5.47071953221838E-04
  6.26836060179119E-04  4.23309027337971E-03  4.59917677638643E-03  3.29311602703584E-04  1.37257351876651E-04
  2.33789246629641E-04  2.65086123285196E-04  3.76837442584185E-04 -1.15513812967801E-01 -2.19938743165474E-01
 -7.68382760234166E-02 -1.38886382294831E+00 -2.05808391014042E+00 -2.94629206520375E-01  6.45660862168287E-02
  4.26098085445628E-02 -3.30552344245866E-01 -1.79626257563818E-01 -2.68220753534540E-03  1.22534439251838E-02
 -3.00443146093329E-02 -3.45432507175669E-02  5.99552101982532E-02 -1.53395897593141E-02 -1.31542248578505E-01
 -9.82447181191825E-02 -7.10961499285912E-02 -3.07812640781634E-01 -1.85503093439118E-01  1.23414701588840E-01
  5.60850862807548E-02  6.74882124885507E-02  1.27801856540986E-01  1.84654124594911E-01 -2.51259390322130E-02
  2.45742242323003E-01  3.14145343340180E-01 -4.30712574884302E-01  5.78729002050650E-01
* ORBITAL    2   24
  2.11055531126918E-03  3.83692360553502E-02  3.15339534309363E-01  9.05553121240263E-02  1.15744701336220E-01
  4.08841643013790E-02 -9.23170989012123E-02 -2.08623570471409E-01 -2.16954507868477E-01 -1.15184988130932E-01
 -4.01747148609763E-02  1.17092111664942E-01  2.93201466168596E-01  4.75477399235235E-01  2.63029391468832E-01
  8.51542714919779E-02 -1.51183088340403E-01 -1.82409912122108E-01 -9.36091041109290E-02 -2.33132189915519E-03
 -4.84641366322371E-04  1.05562801192930E-03 -9.63049715872877E-02 -1.09474441489265E-01 -5.32574566829016E-02
 -1.95206639462502E-03 -1.93457427385267E-03  9.69524368628927E-06  6.39737311062475E-05  6.47782269384573E-03
  6.51558733138122E-03  2.89285124744281E-03  2.54996000908093E-03  3.33640684776420E-04 -2.53376080719117E-04
  1.14056258627514E-04  1.25849964341587E-04  1.16144271013210E-04 -1.38299503297466E+00 -1.78134920628402E+00
 -7.33277799671770E-01 -2.88939205220045E-01 -3.69079854737380E-01 -6.42393948349117E-02 -1.23895672750728E-01
 -6.20981935310709E-02  1.26964285449375E+00  6.84407036221180E-01 -4.28584512941880E-03 -1.13316177512427E-02
  4.24441638379680E-02 -2.52359844934744E-02  2.83400852904287E-01  2.99366121726091E-01 -6.96132568215371E-02
 -1.03362779594536E-01 -6.11558714847214E-02 -1.51409356379001E-01 -8.33156775103750E-02  7.88228781611116E-02
  4.49640262503284E-03  3.04497601685507E-03 -5.52489164752159E-02 -3.76390101318661E-01 -1.77594956727578E-01
  2.65496285513104E-01  1.50171240199134E-01  1.68211023209607E-01  1.41516264299644E-01
* ORBITAL    2   25
  1.60499022564191E-02  2.86143130234006E-01  2.05364543517702E+00  6.76583328894829E-01  6.67468134036260E-01
  1.77080451940194E-01 -6.52214843320072E-01 -1.47551040637040E+00 -1.52401628306993E+00 -7.76597137585001E-01
 -2.58465365789827E-01 -1.87301720629648E-02 -4.78617509677922E-02 -1.10315539551599E-01 -6.51004419547101E-02
 -2.15964840581396E-02  2.37694519837146E-01  2.71129190134689E-01  1.32206002459277E-01  1.08806843759564E-01
  1.29250414306429E-01  6.73015826502133E-02 -3.09832980765785E-01 -3.57200097795363E-01 -1.75296801162733E-01
 -8.26511980806329E-03 -7.69371804246079E-03  1.45811953869245E-04  7.68419086904541E-04  3.03935035947535E-04
  2.88729377124046E-04  3.11919946070670E-03  3.09197750018260E-03 -1.85991131642145E-04  6.12177682900710E-05
  6.79904392304767E-04  7.80150480230882E-04  7.20879263752312E-04  3.69721646168475E-01  4.62484037193231E-01
  2.86147082867747E-01 -2.04352366959270E+00 -2.80564054698541E+00 -3.92953985351157E-01 -5.08479105955991E-01
 -2.49214730457478E-01 -1.63066903785340E-01 -8.81583016183900E-02 -9.65815218417291E-03 -3.41338429677625E-02
  1.31612467702718E-02  3.24169275377663E-02  7.84478826681335E-01  8.70839039378284E-01 -2.96845883552277E-03
 -7.07360664150174E-01 -3.12914133592156E-01  1.02321207512026E-01  5.38777143809659E-02  1.95872112244239E-02
 -8.95991749230540E-03 -2.52971278428915E-02  8.42720237416960E-02 -7.60532629787915E-01 -5.61726969002823E-01
  5.09902178907242E-02  7.97478948307593E-02  5.97104587168892E-01  7.38460598616888E-02
* ORBITAL    2   26
 -6.28310872157500E-03 -1.11723328628857E-01 -7.44555798871338E-01 -2.89212088400396E-01 -2.18565175771333E-01
 -3.12229638191549E-02  4.38111448640738E-01  1.00462512304943E+00  1.06544471438047E+00  5.36790753860947E-01
  1.74465452892882E-01  3.84218266710303E-03 -1.49338858298256E-02 -1.68949488328282E-01 -1.01642815066688E-01
 -3.08541273231909E-02  3.06895535496836E-01  3.38544782642691E-01  1.58925940022725E-01 -1.15622612003005E-01
 -1.27417307574388E-01 -6.04161986870506E-02  1.45637938810274E-02  1.99485580179271E-02  1.08653647653539E-02
  6.06886752968903E-03  5.43758179370201E-03  4.25380444023207E-04 -1.48283149255683E-04  6.18938872875585E-03
  6.19393118935054E-03  1.49270500604526E-02  1.46766973679533E-02  3.27259954297274E-05  1.92397210467195E-04
 -3.52983048252237E-04 -3.91431907998172E-04 -2.46031835674463E-04  2.75321040441672E-01  3.57765752713332E-01
  3.67529856250202E-01  1.04083005878863E+00  1.43073635393936E+00  8.31400228114210E-02  2.49460134824269E-01
  1.17991504682961E-01  7.37330773146470E-02  3.83930301986294E-02 -1.24940231006915E-02  2.08232833166889E-03
  4.05323446916593E-02  4.62604426547595E-02 -6.02000454819771E-01 -1.09529679923176E+00 -4.23082237066327E-01
  1.91084417184509E-01  2.03841551422313E-02 -6.10398444771667E-01 -2.77354959076431E-01  1.90824533101400E-01
  5.95403580505316E-02  8.34330153126603E-02  7.82359128040610E-02  3.89426362298401E-01 -3.11743073781930E-02
  4.31518571559729E-01  3.99168310829381E-01  8.25197392817767E-02  8.53586789221055E-01
* ORBITAL    2   27
  1.46038888417829E-02  2.42338521548406E-01  1.17544515056778E+00  5.12326043232714E-01  2.16769259717344E-01
 -4.40013195708941E-02 -5.24011915340281E-01 -1.07192368124678E+00 -7.95474189961085E-01 -2.94814928835552E-01
 -7.17451456666430E-02  2.98229033781113E-02  6.86093517445249E-02  5.57063548401291E-02  2.91615328207980E-02
  1.10050505960268E-02  1.03380203260706E-01  1.08501430468011E-01  4.77721515853389E-02  1.72824426110036E-01
  1.76358460411219E-01  7.69201469433206E-02  3.13959870027831E-01  3.29024068798965E-01  1.47951875455342E-01
  2.57489430932806E-03  4.05313727978977E-03 -1.09704057932460E-02 -9.55890177142672E-03  3.87615709851727E-03
  3.84717562407383E-03  1.00089512840017E-02  9.90006885397424E-03  4.66864923261169E-06 -3.86315497038208E-06
  6.99470054841611E-05  2.20512308901902E-04  5.74047934105761E-04 -9.33431683956651E-02 -1.47992315812018E-01
  1.36423429925731E-01 -2.00898103214115E+00 -3.08902410056205E+00 -5.24457730539957E-01  7.01999914861414E-01
  3.61264384508324E-01  1.72757776925863E-01  9.03408920362913E-02 -5.88282626430159E-04  4.95715271326904E-02
  3.05933083535248E-02  1.43925288425515E-02  1.43972199266619E+00  1.61209850941869E+00  2.39204590600770E-01
 -4.69646554410518E-01 -1.96476338540319E-01 -1.56367485384998E-01 -1.08819878219471E-01  1.03438579059046E-01
  5.98865042081148E-02  8.10187480023045E-02 -6.68139055956998E-01 -1.10665274235953E+00 -2.88391884230708E-01
  2.68449125201016E-01  2.40883212921974E-01  5.07662214294257E-01 -4.82130800153681E-01
* ORBITAL    2   28
  2.44811915541301E-02  4.17952966824877E-01  2.44601035538627E+00  8.36336624202890E-01  6.55115074325360E-01
  1.20538736407348E-01 -4.20552815019299E-01 -7.86510639021778E-01 -4.93967450719566E-01 -1.56586355533343E-01
 -3.19681838839738E-02  2.73941658048623E-03  3.53168913068318E-02  1.80274609344812E-01  9.38930200810118E-02
  2.32625594079337E-02 -3.16255136694861E-02 -3.29651385848365E-02 -1.43820449076935E-02 -1.21143792496147E-01
 -1.39789086304567E-01 -6.64996860190952E-02 -5.46530530966255E-02 -7.33790413650771E-02 -3.73885252238752E-02
  1.58448941635245E-03  2.69079931606408E-03 -2.28085210480629E-02 -2.14169703786839E-02 -5.83642309324907E-03
 -5.72760087030790E-03 -1.48321708871388E-02 -1.43920333154490E-02 -4.37929891077664E-06  4.36686615197369E-06
 -2.61610244348727E-05  2.41359350241445E-04  1.11699952393115E-03 -7.89179034102631E-02 -1.53904992353432E-01
 -3.82615549390634E-01 -2.75045390852701E+00 -3.98475040586053E+00 -9.33601383436720E-01  9.40848829927305E-01
  4.59036070299229E-01 -1.39841265470871E-01 -7.16101272778135E-02 -6.44125878919360E-02  2.65433283706601E-02
 -4.66979296126055E-02 -3.05930234673314E-03 -3.16486910290542E-01 -6.65224613017885E-01 -1.60107157768640E-01
 -7.43505570326530E-01 -2.61285411861629E-01  8.96349352441954E-01  4.27560786584301E-01 -1.63515748263807E-02
 -5.11102062374187E-02 -5.96048977676893E-02  1.06942664167464E+00 -7.42523262449931E-01 -6.58309601010672E-01
 -3.30673820763658E-02 -4.78433879671131E-01  8.09961171384083E-01  7.29750296484230E-01
* ORBITAL    2   29
  2.28050190798676E-04  3.91789854172259E-03  4.18113676880514E-02  3.41812048895108E-02  2.35809711506070E-02
  8.08089400725545E-04  1.91577836113296E-02  4.77742652173601E-02  6.08773124077097E-02  3.46088285956277E-02
  1.25649208280569E-02 -1.72905789776101E-03 -3.99840005977361E-02 -2.02835517205584E-01 -9.73612609864407E-02
 -1.98731041823713E-02 -2.64311546061225E-01 -2.74846082722799E-01 -1.21149603727760E-01 -5.11566613504562E-03
 -3.74542628472542E-03 -7.01854345252531E-04 -3.65009783203008E-03 -1.84817509969331E-03  3.41224593402974E-04
 -2.33514136262835E-04 -2.32761238145512E-04 -6.12570798983331E-04 -5.99458776552746E-04  1.00934229086696E-02
  1.00058426531228E-02  1.67895441799849E-02  1.61097787386059E-02 -9.52727710781233E-04 -7.93732061113283E-04
  3.30207107383220E-05  4.72216967267537E-05  5.28914993247696E-05 -2.33575126092665E-01 -1.44813295807909E-01
  1.07896289112066E+00  2.50280549289979E-02  2.59673099679902E-02 -4.79683798263165E-03  4.64258119718679E-03
  2.25499598093858E-03  5.43016907053187E-01  2.76590523713426E-01 -1.28878113327191E-03 -2.63804388990032E-04
  1.48503717780422E-01 -8.58380861012443E-02 -4.73824192898500E-01 -5.36412857752206E-01  7.66051537834509E-02
 -2.06204865934633E-01 -6.02331617762953E-02  5.25413987269388E-01  1.79947071411839E-01 -1.02468451522027E-02
 -1.96063332222441E-02 -2.50472382424069E-02  5.11579842018718E-01  2.00110477456058E-01 -5.54375179824452E-02
 -2.12315412745253E-01 -3.35272449980414E-01  8.37165837175562E-02  1.43486282644887E-01
* ORBITAL    2   30
  3.93525558131369E-02  6.85176790847581E-01  4.14287681946164E+00  9.99568249937422E-01  1.20733708991326E+00
  4.13356974092298E-01 -8.47812790900152E-01 -1.76664836858305E+00 -1.75210980097528E+00 -8.10289853921581E-01
 -2.41445016847626E-01 -1.44380670824613E-02 -4.60619586720739E-02 -1.05478415512853E-01 -5.18854962682296E-02
 -1.31546609830481E-02 -4.42018164194612E-02 -3.97331322318433E-02 -1.39433485817720E-02 -3.17855635288045E-01
 -3.47656586972681E-01 -1.59418951944993E-01 -3.58165058452224E-01 -3.96636566448204E-01 -1.82043979913496E-01
  1.82676528026744E-03  3.32151848387921E-03 -3.34104221421850E-02 -3.12877420302650E-02  7.31631277580853E-04
  6.93775459190530E-04  1.70092909703225E-03  1.54839576471174E-03 -1.45269421224239E-04 -1.15737626139046E-04
 -5.72260409920818E-04 -3.55866490614031E-04  1.18954241093544E-03  5.89020431465704E-02  1.30568758609198E-01
  2.13033370728664E-01 -4.67777944505711E+00 -6.37334451861316E+00 -1.25026847416821E+00  1.15265235851332E+00
  5.35254374300543E-01  4.03124329949147E-02  2.26009313430972E-02 -1.55346814962829E-01  3.07696695364009E-02
  2.20213737517688E-02 -1.27138745071034E-02  3.71529093213034E-01  5.91007792729559E-01 -7.12165126774462E-02
  3.44407463865598E-01  1.56653717673928E-01 -4.62733438852919E-01 -1.49256742408738E-01 -1.46620150749832E-01
 -9.67546469012543E-02 -1.19483027026962E-01 -5.67853287835737E-01 -2.45756129350313E-01 -6.44366020384714E-01
 -4.49457180755488E-01  2.71684175310977E-01 -5.22016179944387E-01 -2.92987864415614E-01
* ORBITAL    2   31
 -1.59801673235933E-02 -2.77516676584169E-01 -1.52422080338170E+00 -9.96893728992471E-01  1.44391247632416E-01
  3.89407755479416E-01  3.18958060032747E-01  6.64068009124624E-01  5.95283983473351E-01  2.91638978893058E-01
  9.82279220469484E-02  3.02756780891014E-02  8.00820836216904E-02  1.30646823761063E-01  5.65093991698608E-02
  1.17632268049928E-02  8.55593371076673E-02  6.95955212269856E-02  2.02162196604513E-02  7.71262572243883E-02
  7.37845081812824E-02  2.73531052069216E-02  1.63596159633491E-01  1.47172242700412E-01  5.06840137817619E-02
  1.12054104736470E-02  1.03997394405978E-02  1.01605123162609E-02  9.22399581482220E-03  5.01410271211699E-03
  4.78177319396950E-03  1.47265940214245E-02  1.41215867487050E-02  3.59257490871676E-04  2.96844055534251E-04
 -4.79037180946424E-04 -6.96529900524362E-04 -8.15291358388036E-04 -5.28734542536086E-02 -1.20433014506497E-01
 -1.34467297125633E-01  1.88458427291855E+00  2.64713542999695E+00  6.66339419251357E-01 -1.23127786708144E-01
 -7.78711212804059E-02 -2.57602168767648E-02 -1.25317652118702E-02 -1.31423154130393E-02  3.62912314365779E-02
 -1.18684603094819E-02  3.60210816281360E-02 -9.76186974324836E-01 -6.14619794768225E-01  4.65336397711168E-01
 -4.23481441600426E-01 -2.05374983264838E-01  4.66583580854091E-02 -2.30120366146491E-01  2.97695077504133E-01
  1.48450710775158E-01  1.99115082422685E-01  2.24352106391851E-01  1.07844303415865E+00 -5.11545346539545E-01
 -5.10643794239093E-01 -5.03899515825987E-01 -1.15532715143501E-04 -5.45653956334985E-01
* ORBITAL    2   32
  1.91820637914397E-02  3.32898051247622E-01  1.94081995140758E+00  8.20904348954763E-01  2.23843730744614E-01
 -1.19035972762428E-01 -2.56983529859736E-01 -5.40382411137479E-01 -5.66014626931023E-01 -2.64396493152786E-01
 -7.89604086626968E-02 -4.61490429929148E-03 -2.87187972901684E-02 -1.17220077563212E-01 -4.42038579567584E-02
 -3.67855669785478E-03  5.68101257677286E-02  5.05615222908162E-02  1.80653337815712E-02 -1.62422931325387E-01
 -1.49658912896372E-01 -5.52815801970827E-02 -2.32010565603864E-01 -2.09057318201092E-01 -7.41630264858383E-02
  4.23633852984030E-03  4.41178656974673E-03 -5.25518738977625E-03 -4.64895694443809E-03  7.13855813132016E-03
  6.76979634540777E-03  1.68839457604210E-02  1.58421570169219E-02  3.96942457337395E-04  3.68902539915527E-04
 -2.82250176249560E-04 -2.37157406852648E-04  3.74516611517586E-04  1.08763899328396E-01  1.47995641321430E-01
  1.74315015741274E-02 -1.90003052912503E+00 -2.58840299356338E+00 -5.68705964823182E-01  2.64836391291342E-01
  1.26303811703678E-01 -3.00580881793652E-02 -1.32799301488326E-02 -6.73262801804787E-02 -1.62119572324242E-02
 -1.93950946385268E-03  4.58628346667511E-02 -4.96912087680534E+00 -3.52984533780561E+00 -2.48138586270731E-01
 -9.50222182490659E-01 -6.33747696549586E-01 -8.94634725212354E-01 -6.67935921427591E-01  1.36472013238691E-01
  6.93423890316674E-02  8.77775021823076E-02  6.06476790931377E-01  8.23447457751483E+00  1.55871604881891E+00
 -1.64899624371924E+00 -1.53830189716263E+00 -8.89176290266542E-01 -1.80323637081792E+00
* ORBITAL    2   33
 -2.87784475215299E-02 -5.03837602694050E-01 -3.03973865646569E+00 -1.19982165871763E+00 -4.63637501151410E-01
  8.93961434718286E-02  7.33873817181532E-01  1.61542029869638E+00  1.94417747458413E+00  9.15564782648400E-01
  2.62747432899246E-01 -3.40437296507851E-02 -9.16122701298556E-02 -1.58283064710033E-01 -6.10652182739431E-02
 -8.92520350122366E-03 -6.46455125107402E-02 -4.28812327611382E-02 -6.29325401877684E-03  2.15442109334793E-01
  1.98418329925271E-01  7.39095858550232E-02  3.71800740174473E-01  3.18356167353640E-01  1.03817226252844E-01
 -1.05091808026954E-02 -9.98481337483988E-03 -5.53719186527107E-03 -5.27436696580946E-03 -4.64297121988608E-03
 -4.34952298972622E-03 -1.63115916795754E-02 -1.54438636358122E-02 -2.35950110331643E-04 -1.83005972190283E-04
  6.30186879085415E-04  6.54911461562578E-04 -3.12233417782873E-04  9.59064839359612E-02  1.77573383685951E-01
  1.20227691084935E-01  3.77834883217201E+00  5.13553352428523E+00  1.31212194262390E+00 -3.62433332488096E-01
 -1.67862529826211E-01  1.73513169721610E-03  3.24089320656819E-03  6.68258426527238E-02  6.81125177138435E-02
  8.67267351971090E-03 -2.88166908980750E-02 -2.56123209895607E+00 -2.15209378630185E+00 -8.94551072767006E-01
 -4.92609168543677E-01 -2.86978719412242E-01 -3.89505853323719E-01 -3.47517104521022E-04 -2.65290468619882E-01
 -1.40852471383471E-01 -1.69114281457835E-01  3.93068900091090E-01  3.77183675921452E+00  9.75915684229731E-01
 -6.82103325286434E-01 -6.47464219507551E-01 -7.19016464293634E-02 -5.55487189948803E-01
* ORBITAL    2   34
  2.33078289568419E-02  3.88196170729757E-01  2.66902338964730E+00  1.00785439550201E+00  1.15072911895735E+00
  3.25411897697238E-01 -1.88286542791950E-01 -4.45459745993880E-01 -8.80546675076575E-01 -4.28608754156658E-01
 -1.14956809440900E-01 -8.03730123171792E-03 -1.44151919740467E-02  1.59862293883821E-03 -6.58737824094093E-03
 -5.87461663338129E-03 -2.28802943916346E-02 -1.46791514719103E-02 -2.03770616689263E-03  1.94043116883563E-01
  1.33236202135060E-01  2.68566378702206E-02  1.27637102148404E-01  1.06449638140643E-01  3.76920412932183E-02
  3.03368572110585E-02  2.60906021629329E-02  5.25633567974859E-02  4.70906280617006E-02 -3.99149388351108E-03
 -3.71175868706502E-03 -1.14116776154945E-02 -1.05811453451813E-02 -1.43330909363352E-04 -1.41590892285941E-04
  9.15397364418380E-04  1.27436433359956E-03  1.13497494205470E-03  9.99708343634654E-03  3.27763415587708E-02
  4.31340003483784E-02 -2.09721703889502E+00 -3.69664089200681E+00 -2.22590340794682E+00  7.22838717458472E-02
 -6.98798820755210E-02 -3.52482125552656E-04  4.46710976304540E-03  2.34368597493031E-01 -1.72359371730473E-01
  4.52231046813096E-03 -2.96328919737955E-02 -1.82095568371964E-01 -8.89453996054790E-02 -2.59538228321690E-01
 -3.58965894610097E-01  9.45791626248899E-02 -6.32012614801411E-02 -3.06337578990888E-02 -1.63963109174930E-01
  1.63532372689769E-01  1.81867402685992E-01 -6.84572358565619E-02  2.48786791163482E-01 -5.25140857930837E-01
 -4.71128927388701E-01 -1.16633268084388E-01  1.88768555285224E-01 -3.35443046447973E-01
* ORBITAL    2   35
  1.14853467676061E-02  1.92119698238208E-01  1.22091154095558E+00  4.48429126872966E-01  4.35723140359745E-01
  1.07583055350429E-01 -3.47825705763466E-01 -7.18449858558810E-01 -7.13339183671141E-01 -2.96212893595762E-01
 -7.32200326087806E-02  4.39283102937178E-02  7.82173354990060E-02 -8.08187632312174E-03  2.66105980942810E-02
  2.34110799891086E-02 -2.23955114959729E-02 -2.28979260277813E-02 -1.05603197952985E-02  1.70438274906707E-01
  8.43456692557607E-02 -4.94863599101722E-03  8.74477400252471E-02  4.90235121102761E-02  4.30175556139264E-03
 -8.67780360681184E-02 -7.73702765344310E-02 -4.37940969569463E-02 -3.78625342876903E-02  2.56034362540865E-02
  2.30349437599805E-02  9.53582937607835E-02  8.60210824936225E-02 -6.76306681986643E-04  1.87072038375509E-04
  1.40262614913363E-03  1.68305874391835E-03  6.82298267580942E-04 -4.38201951790185E-02 -1.02903992830333E-01
 -6.11395954213153E-02 -1.36787600167521E+00 -2.13354625352897E+00 -7.49677321073253E-01  1.40808701668225E-01
 -2.12436374760499E-02  1.30758361695352E-02 -1.21615569220279E-02  3.06031053938476E-01 -9.09845384830688E-02
 -4.73184181602801E-03  3.39901197775062E-01 -3.70085360032975E-01 -1.74704877314506E-01  1.72451621639642E-01
  1.42576377760524E-01 -1.49977178695371E-03 -1.51279854909074E-01 -1.76579281744740E-01  4.49128172441874E-01
 -5.24714538119670E-01 -8.13955146958114E-01  2.03985366650079E-01  4.10672385371827E-01 -2.10182228763155E-01
 -1.98189935082454E-01  3.84884896019740E-02 -9.64725557592987E-01  1.54601520416378E-01
* ORBITAL    2   36
 -1.65091775121135E-03 -2.96607459430288E-02 -1.40899495454558E-01 -2.22612427727192E-02 -5.13846053096708E-03
  2.25476380137249E-03  5.05029374877897E-02  9.37599557144004E-02  5.26790104521118E-02  1.92400155063494E-02
  5.19862209568041E-03  1.58331286254595E-02  2.90595984111806E-02  5.43441234427551E-03  1.14121998178183E-02
  7.70033466560014E-03 -4.74862189205712E-02 -2.94984348919749E-02 -4.52600621096957E-03  5.05864100131460E-02
  3.11082306810395E-02  4.33764708927291E-03  1.57595095468507E-02  2.35135314609187E-02  1.42516216358955E-02
  4.71095425602250E-02  4.23029168395939E-02 -2.42665250914468E-02 -2.26548578413784E-02  5.45201488890083E-03
  4.77371554431272E-03  3.23517693002820E-02  2.88288273243392E-02 -7.26915268845739E-04 -1.80976973196305E-04
  5.82452102125537E-04  5.26763375318703E-04 -5.40266979576632E-06 -3.19598093128661E-02 -5.63256723439640E-02
 -1.73658851116449E-02  1.86432285293330E-01  2.28060493907167E-01 -2.17863543978335E-02 -7.73698769401665E-02
  5.47775618567820E-03  1.54453096379608E-02 -6.93477093838729E-03 -8.87484948004828E-02 -1.13921022007732E-03
 -2.11353217996817E-03  1.58521874532228E-01  3.43572369337579E-02  1.59061830704788E-02 -2.01130274932318E-02
  2.11243429222208E-02  7.14921747285885E-02  3.88921693061510E-03 -2.62713772366963E-02  8.07627484227264E-03
 -1.10642890733150E+00  7.95900778355222E-01 -7.82995616473014E-01 -6.74797328172431E-02 -2.21507646462860E-03
  1.19479347442341E-02 -9.05594669104353E-01 -5.26226969865124E-02  5.72335721255826E-01
* ORBITAL    2   37
  7.79053481672814E-03  1.32354794690186E-01  8.09051265627484E-01  2.75009026907383E-01  2.43129203292266E-01
  5.35820105387804E-02 -2.55854432832811E-01 -5.27983247097644E-01 -5.10888216887125E-01 -2.08139997059832E-01
 -5.09095198916281E-02 -7.91490787089339E-02 -1.46895186460892E-01 -4.47089383099861E-02 -5.83085989424478E-02
 -3.52254919387997E-02  3.10319293233885E-01  1.82455430936593E-01  2.04316498902242E-02  7.49346464713468E-02
  1.94893984436598E-02 -1.80792303297296E-02 -1.73146700876550E-02 -1.73788732303972E-02 -6.94159510116622E-03
 -5.40584123127839E-02 -4.72463012888874E-02 -3.05057601863053E-02 -2.59783796809758E-02 -1.91258715321976E-02
 -1.64089345787270E-02 -1.55738978036046E-01 -1.38244752927190E-01  4.53045552737984E-03  1.36417629342688E-03
  4.32126535520851E-04  3.33767499594272E-04 -4.15229501183879E-04  1.85068751426399E-01  3.09783951349410E-01
  7.57646406208420E-02 -9.77407375603931E-01 -1.41210355306873E+00 -3.58564149036361E-01  1.39674852573186E-01
 -8.67758992635800E-03 -9.59313341592836E-02  4.10363831369484E-02  1.99776320994080E-01 -6.00579927268158E-02
  1.17534171269136E-02 -8.59551089751392E-01 -3.61337892218026E-01 -1.62189109316028E-01  1.51805183449978E-01
 -6.28533134887194E-02 -2.77720377005321E-01 -1.17693301012967E-01  3.24563229216000E-02  2.18954901064113E-01
 -3.63767527928391E-01 -7.09426724837283E-02  1.03500146233210E-02  5.82289325325972E-01 -6.04851869258159E-02
 -1.73389002548372E-01 -3.35636146154348E-01 -2.81529377590637E-01  1.46526247590496E-02
* ORBITAL    2   38
 -1.19890290269529E-02 -2.15493449428349E-01 -1.04788362825498E+00 -1.87097763734542E-01 -5.26077285911691E-02
  1.62968249073845E-02  3.32697710774876E-01  6.17132979136834E-01  3.50497047631768E-01  1.43878304199427E-01
  4.45069417411853E-02 -1.02071896090563E-02 -2.14307264524819E-02 -3.12417235483837E-02 -3.73507229015256E-03
  3.95341069177126E-03  1.15037875523287E-01  5.41567327830464E-02 -3.95796521076024E-03  5.93373130251878E-02
  1.10148227026219E-01  7.40304765012610E-02  3.62702831041067E-01  2.37743893862545E-01  4.76364028286893E-02
  1.56290817695409E-01  1.35504384120859E-01 -4.54628916245728E-03 -7.52864604969052E-03  6.86029908034726E-03
  6.27160858075063E-03 -1.21554287882618E-02 -1.04706426743770E-02  1.47147827885721E-03  6.25408679394450E-04
  1.10919832047149E-03  2.39885010312238E-03  4.87427988344045E-03  4.35178776644703E-02  5.69312159722054E-02
 -8.71774152767621E-03  1.30364747352583E+00  1.60455401190574E+00 -1.03807369289814E-01 -4.98774640652171E-01
  9.44775967072291E-02 -2.89685164942236E-02  1.19645612170396E-02 -7.46464314455670E-01  8.53835431823541E-02
  2.22383106098795E-03 -1.78973853912904E-01 -3.37166503391308E-01 -2.67771083547402E-01 -6.07386573384421E-02
  7.26364499717092E-02  3.60068861653753E-01 -1.66222156708577E-01 -1.93519587012095E-01  2.08593492293378E-01
 -1.55313971989981E-01 -4.37939294240121E-01  4.85748096919657E-02  4.56852940987014E-01  1.24989243622525E-01
 -7.43966821904033E-02  1.38740227532135E-01 -5.79025250463697E-01 -2.73007833277407E-02
* ORBITAL    2   39
  5.41744248755054E-03  8.30388953344098E-02  7.70533939584659E-01  3.95131118253489E-01  5.09978521759477E-01
  1.49761772955992E-01 -3.37008231204565E-01 -7.63863457266103E-01 -9.45973180636698E-01 -3.87974257809980E-01
 -9.19266632712529E-02 -3.90315814159016E-03 -8.23400742740039E-03  2.28205228495866E-02 -2.54869409327721E-02
 -2.37730955702871E-02 -1.67300584839076E-01 -5.77076097058679E-02  2.41375779962253E-02  1.69713312893553E-01
  8.53060211557615E-02 -5.34417694180323E-04  2.24743362452531E-01  1.25942102511378E-01  1.18124727040560E-02
  2.73499132150413E-02  2.41288468092682E-02 -4.25051097709528E-02 -3.71029213583104E-02 -1.42719792418306E-02
 -1.26649882219427E-02 -7.02062070902341E-03 -6.35316895946618E-03 -1.49594527971157E-03 -6.97539004246184E-04
  2.29789927326805E-04  6.44355869554174E-04  1.91984822345019E-03 -8.54362516312896E-03  1.41163234711808E-02
  5.67221145330228E-02 -1.10109154660943E+00 -1.69723745723879E+00 -7.14987171943065E-01 -5.48761936120925E-02
  4.50262131460648E-02  2.09679991395802E-02 -4.60583559078957E-03 -2.70941086246823E-01 -7.65269285611697E-02
  5.99680021150064E-03  1.61273441976701E-01  7.01975701755723E-01  7.93281055850606E-01  2.86322140005000E-01
 -3.18583509312010E-01 -1.04085517518505E+00  5.28618331423382E-01  9.38761718547502E-01  1.17253746704652E-01
  1.11100504206649E-01  9.98815148845319E-02  5.40884895120167E-01 -1.24294956363784E+00 -4.60323644276513E-01
  3.24924032943438E-02 -4.12258229853835E-01  6.92710289121742E-01 -2.46292934936259E-03
* ORBITAL    2   40
 -1.94520965852984E-03 -2.85143161396771E-02 -3.22477877230607E-01 -1.96357597426029E-01 -2.48161052379716E-01
 -7.26036768058197E-02  7.26699481466277E-02  1.56538236113291E-01  1.53112927244416E-01  8.08924656014005E-02
  2.87746117665717E-02 -2.48398189686662E-02 -6.50353007391879E-02 -9.73448721363819E-02 -3.27144448233386E-02
 -4.69493747872813E-03 -1.06095601426612E-01 -4.14398318912777E-03  4.39318465080840E-02 -1.09334135358740E-01
 -4.42565706005420E-02  8.48478812260739E-03 -1.44479218967245E-01 -6.40253075927855E-02  6.06328276458823E-03
 -4.58099548651896E-03 -4.17711436860540E-03  3.14965184671351E-02  2.69056855367247E-02 -7.41760480845095E-03
 -6.37448836705820E-03 -2.41547603293092E-02 -2.08870058746511E-02  1.39292989388479E-04  3.96730233018985E-06
 -4.51208081509156E-04 -7.45382362115914E-04 -1.11596922031013E-03  7.48276963313307E-02  1.19974600055682E-01
  5.02914525613777E-02  2.62243279552317E-01  5.07471031483191E-01  2.97262725160105E-01  2.70347140203788E-02
  5.02508157894554E-03 -2.39095932997353E-02  2.34883164391642E-02  8.76553371493900E-02  4.05857173558426E-02
  2.47150006883141E-02  1.02971295930893E-02 -1.15846449946017E+00 -3.51855327756514E-01  4.89374468724710E-01
 -2.34649818128171E-01  6.00662205396732E-01 -2.48634577874160E-01  8.72355872436471E-01  3.43590653185588E-01
 -1.55844133177601E-02 -6.03104238730475E-03  3.37727593957118E-01  1.28376941906498E+00  2.82679159674221E-01
 -1.19460311631967E-01 -8.17901112717559E-01 -6.84168366850184E-01 -9.22514491238615E-01
* ORBITAL    2   41
 -1.45631293055176E-04 -2.52907229270036E-03 -2.21327845339673E-02 -8.02527563772756E-03 -1.53460489387849E-02
 -4.75845814466581E-03  3.52927678363915E-03  8.95905292451691E-03  1.64116336056697E-02  4.44343798586886E-03
 -5.81878102563729E-05  3.21908409931894E-02  7.03986841434726E-02  1.19398660346953E-01 -1.94876007896375E-02
 -3.67279507637269E-02 -8.45695944450843E-02 -2.33893070219713E-02  1.53690192778898E-02 -2.10597883323523E-03
 -1.32913736746464E-04  7.78027473033217E-04  7.30806845837327E-04 -7.42400192866056E-04 -1.00585391243839E-03
 -2.21145642562318E-04 -1.64933023373381E-04  3.83558245617997E-04  3.49850802870360E-04  6.10240147310726E-02
  5.21612829902155E-02  6.88601337115057E-02  5.81643810884923E-02 -4.95445351109530E-04 -5.76896948462522E-04
 -6.99159199004674E-06 -1.33235212006489E-05 -3.47314509277569E-05 -1.96406051535427E-01 -4.62001987166085E-01
 -2.84687730074449E-01  1.89205425028953E-02  2.65684082307226E-02  1.03843093095849E-02 -4.33889906266736E-03
  5.47353313297007E-03 -4.79822936960001E-01  7.76082347804297E-01  2.87198482702288E-03  6.40178295409130E-03
  5.74613208068372E-01  5.39224562361313E-02  8.83767700310026E-02  3.71963404016490E-02 -3.04786641811915E-02
  2.03072261192330E-02 -1.29059963273258E-02  2.37040041605110E-02 -2.76081392959131E-02 -2.11034062041031E-02
  9.51623555967542E-03  1.26143794665636E-02 -1.90261840880291E-02 -1.03054304250783E-01  2.40321730036536E-02
  3.39687295135933E-02  4.56448052348763E-02  4.71400060011148E-02  5.23445228050128E-02
* ORBITAL    2   42
 -2.87897632520638E-02 -4.93001675060904E-01 -2.75872097832854E+00 -8.05434044200602E-01 -6.62534753981831E-01
 -1.28612018099903E-01  5.13050598565178E-01  9.93567723250083E-01  8.51255599992560E-01  2.66607730658411E-01
  3.91063863841375E-02  1.07994772907319E-03 -1.04083748917076E-03 -3.88878576343726E-02  4.12176215686109E-02
  3.45807869619067E-02 -2.93874075875766E-03  5.70590978169737E-03  6.12357790996178E-03  2.86302116248640E-01
  3.56353573396657E-03 -1.09859860575646E-01  1.39144273957118E-01  1.27923983958381E-01  5.24957507684386E-02
  1.94622562072328E-01  1.56766417937822E-01  9.49849629653863E-02  7.54870619020910E-02  5.01975274623078E-03
  4.16602920048544E-03 -1.22519890495163E-02 -1.01099083735603E-02  2.09355164283515E-04  8.12803764704898E-05
 -1.32524898617719E-03 -1.63764626174880E-03 -1.81357190926225E-04 -8.87098236607357E-03 -3.93051728489542E-02
 -4.28260175363470E-02  2.77520678468266E+00  4.46957491775506E+00  1.50788397695643E+00  1.52532644946992E-01
 -7.13251140381538E-01 -1.20699585029843E-02  7.42880967865125E-03 -3.51238683578251E-01 -7.31284774446911E-01
  1.43934961923006E-02 -9.28540396519926E-03 -2.33751827048991E-01 -1.59770183352515E-01  4.83190789836633E-02
  8.49056787065664E-03  9.55779600793853E-02 -1.06835651816366E-01 -5.67157798905079E-02 -2.38323647066306E-02
 -1.02554830199589E-02 -6.19206027452740E-02 -1.53500674230482E-02  5.13990516716390E-01  3.87362194091745E-01
  1.28785260896414E-01 -7.15217864607920E-04 -1.07830723901510E-01 -7.74073830444695E-02
* ORBITAL    2   43
 -2.31496753963130E-03 -3.82391635186117E-02 -1.72290709098375E-01 -1.89252516251255E-02 -4.04569701888201E-02
 -1.02124364477298E-02  2.26576354692578E-02  2.72492232309105E-02 -5.15172934814323E-02  1.18023707503846E-02
  1.75743830882916E-02 -3.03259784719841E-04 -4.17775166927967E-05  7.65400883564183E-03 -9.28030779595427E-03
 -7.50962812833279E-03  3.06711590395528E-03 -2.03267074933833E-03 -2.88195940785668E-03 -5.11311104912150E-01
  2.59890642181464E-01  4.13485949011379E-01  4.34144742397979E-01 -1.77221383903708E-01 -3.15201689526307E-01
 -1.94489800094731E-01 -1.59569556936688E-01  1.71766662421676E-01  1.40152154668242E-01 -2.37957174094049E-04
 -1.99261784588345E-04  5.52172272270476E-03  4.52711204983576E-03 -1.42071178280088E-05 -4.15657490387561E-06
 -4.93521905444234E-04  5.59867523770820E-04 -9.80084052401244E-04  7.27456931328300E-04  5.69316743841082E-03
  6.79971093289311E-03  1.15612031710967E-01  2.98629142413791E-01  1.58532051821043E-01  9.15506834705289E-02
 -1.72388617731796E-01  2.02293304912309E-03 -2.98006496827336E-04 -7.48207327494578E-03 -2.65979210514021E-01
 -2.59696068650050E-03  7.59885243801610E-04  2.28675675562346E-01  1.54322922870583E-01 -2.97148377207154E-02
  4.94959616311151E-02 -3.03029884266918E-03  1.11477370382605E-01  6.29298620037696E-02  5.32943861173108E-02
 -7.75009551176830E-02  6.41237293326547E-02 -2.81670378271138E-03 -3.93555692279383E-01 -1.60852449892375E-02
  3.74384752194493E-02 -3.76701140682481E-03  3.92636452520498E-02  1.23777674817030E-01
* ORBITAL    2   44
 -3.58776126648668E-04 -6.16892084325458E-03 -3.75058790703481E-02 -1.20300361222883E-02 -1.25813621756252E-02
 -2.96587128056238E-03  1.11320534630354E-02  2.31373489777170E-02  2.19139466055099E-02  9.01690326354488E-03
  2.43273136746050E-03  7.37114438846077E-04  1.11128336745681E-04  1.57114875364697E-02 -1.17508835286903E-02
 -1.04554686294244E-02  3.39925679295820E-02 -1.21183189619184E-02 -2.27066743463159E-02  2.46394215600967E-03
  4.50918702161714E-05 -8.81166339342811E-04  5.65325719492506E-04  1.83576640820474E-03  1.31986517973916E-03
  4.52764886322158E-03  3.63944505918105E-03 -3.04780083379384E-03 -2.50097222360855E-03 -7.39902895115947E-01
 -6.01740131950924E-01  2.12646789278889E-01  1.73270805280579E-01  1.40991653295916E-04  3.45570463781301E-04
  3.89940722502672E-06  9.36177617644706E-06  2.01161797577193E-05  7.82747474287685E-02  4.32007680368951E-02
 -4.23257593557355E-02  4.42503003934269E-02  6.91518365266019E-02  2.24714449841151E-02  1.46827322571290E-03
 -5.60942295489930E-03 -8.71443326341892E-02 -4.16974319625261E-02 -2.21506603344955E-03 -9.60411476002496E-03
  1.52797043971070E-01 -3.83257390744600E-02 -1.03902731857996E-01 -8.18434686023502E-02 -3.18561286168399E-03
 -7.84336204946589E-03  6.25133183798586E-03 -3.67379615180317E-02 -2.66479082676402E-02  5.99151635459986E-03
 -9.99991866055362E-03 -1.45275423086221E-02  1.44141293735384E-03  1.74535922999770E-01  3.43142416630886E-02
 -2.66513613219947E-02 -1.34905714087800E-02 -4.32818977449014E-02 -2.32623288181837E-02
* ORBITAL    2   45
 -2.83754358592985E-03 -4.52864924508790E-02 -2.70828993179369E-01 -9.47837427057471E-02 -1.13484831103248E-01
 -3.22628187720311E-02  3.54467620407624E-02  4.26153231628538E-02  4.74555838047610E-02 -6.78583040139552E-02
 -5.15363117238595E-02 -1.16099986652056E-02 -1.70587440005977E-02  1.21646963778705E-01 -1.97389631025237E-01
 -1.50372811944344E-01  1.61508679693061E-01 -9.48335679118135E-02 -1.38132417548712E-01  6.94882139882134E-02
 -3.30356801663516E-02 -5.39865350765486E-02 -1.36778897638877E-01  7.85403634535406E-02  1.14539834469107E-01
 -9.94968648246407E-02 -8.19374709368687E-02  4.62182637127189E-01  3.71813422556456E-01  6.00207382323173E-02
  4.84363077687264E-02  1.99198157387266E-01  1.61115139747958E-01 -4.58352082835304E-04 -6.30670590540176E-05
  8.32688059872368E-04  6.05682035252288E-04  6.26532818795968E-04 -1.71077670220175E-02  8.93879323211834E-02
  1.45118897065819E-01  4.73362447192338E-01  5.55560253529266E-01  4.41841069587599E-02 -1.70281163544507E-01
 -2.49456670849612E-01  5.88242604674020E-02  1.88899783237187E-02 -1.37316022878224E-01  3.06538548742875E-01
 -8.65160740774243E-02 -1.32623856138318E-02  2.37934286379395E+00  1.42428535308397E+00 -5.27384932493669E-01
  7.49172158289305E-01  2.97458155122392E-01  1.34916309553832E+00  7.74079046685483E-01  6.51409628729537E-01
  2.40224536186153E-02  9.49679905333757E-02  3.56918325585875E-01 -4.44501795780635E+00  3.34248375544949E-02
  3.92140451435214E-01  3.77859457856958E-01  3.21981217864453E-01  1.25115051487156E+00
* ORBITAL    2   46
 -5.06996032795589E-04 -8.71557320148317E-03 -1.57726760896608E-01 -9.82793675601882E-02 -1.15844948251946E-01
 -2.85892761480339E-02  5.92198085343870E-02  1.42261031338759E-01  1.63524384833068E-01  8.07445903084847E-02
  2.62751626829079E-02 -2.19936325539185E-02 -3.60582526149680E-02  1.75159950635070E-01 -3.17795665444810E-01
 -2.37075196428577E-01  2.52585521838948E-01 -1.64302061173849E-01 -2.27741878949718E-01 -1.55486091714972E-01
  5.72459641292318E-02  1.03780347425756E-01 -1.57326977934917E-03 -4.74193998664987E-02 -3.90911030513688E-02
  3.05807619771310E-01  2.46798114654408E-01 -3.58993037106989E-01 -2.88145893347138E-01  1.03280162700405E-01
  8.29211834164318E-02  3.11111215486922E-01  2.50287469248716E-01 -1.31417741841902E-03 -4.16915902136934E-04
 -1.04147712021236E-03 -1.04309004615079E-03 -1.53415743998368E-03 -3.25075577715263E-02  1.45814945301650E-01
  2.43718218521505E-01  4.17756602757638E-03  1.78565867081943E-01  2.23374286342476E-01  1.58744164337765E-01
  1.36553064248556E-01  1.00349459380043E-01  4.31751866140257E-02  2.01821238265686E-01 -2.75160362721627E-01
 -1.42675599065841E-01 -1.28014734389019E-02  3.32691327293383E-01  1.19768529952086E-01 -1.99577715705914E-01
  2.08843043198925E-01  1.39568556648780E-01  4.05443710124535E-01  3.59266611914716E-01  1.19739589994608E-01
  9.88871671265744E-02  4.62906376806754E-02  1.89959819989852E-01 -7.99974692781813E-01  1.90246766898114E-01
  5.31862937264231E-03  2.97850082162436E-02  5.11912908886551E-02  2.06508243224321E-01
* ORBITAL    2   47
 -1.31954630589216E-03 -2.54588679501027E-02 -4.59019749292561E-02  4.40377374879506E-02  6.32120566133898E-02
  2.01232351690270E-02  2.12490892733144E-02  4.32160779039671E-02  6.50766260949289E-03  5.19523341872724E-02
  3.27102896251086E-02 -1.80268752736582E-02 -3.25385510290896E-02  9.83579912927023E-02 -2.12515257496991E-01
 -1.53937485123460E-01  2.02612217185965E-01 -1.46623735405153E-01 -1.92976058960704E-01  1.80684740670467E-01
 -6.89373471347613E-02 -1.20464564155793E-01  1.04559946368197E-01  7.54689560855089E-03 -3.00041822499575E-02
 -3.07195986436527E-01 -2.45785259266966E-01  1.01506497541644E-01  8.12772786760831E-02  7.65260211864999E-02
  6.09687674066125E-02  2.38529412059620E-01  1.90424873098565E-01 -1.55728617388781E-03 -6.02722945173357E-04
  3.20545069967353E-04  3.59345093218744E-04  1.24683308308155E-03 -4.63415993216078E-02  7.54147349450933E-02
  1.70697322606951E-01  1.28523757552973E-01  1.41937611227559E-01 -3.89557578822568E-02 -5.34402369732454E-02
 -2.37607100421027E-02  7.83798547365750E-02  4.74147189740810E-02 -1.87980113785055E-01  3.03145006451895E-02
 -1.06278215188012E-01 -7.20227349265802E-03 -3.46054289106199E+00 -2.13104788152314E+00  6.11388694530783E-01
 -1.06692562261935E+00 -4.63150361512626E-01 -1.61713336611710E+00 -6.94249003260874E-01 -9.07309439358789E-01
 -1.15980420992275E-01 -1.03149317897297E-01 -3.37945467841317E-01  6.42427230793364E+00  3.27005070004454E-01
 -6.65824990433738E-01 -7.55507738588803E-01 -4.92700354814697E-01 -1.72002049079486E+00
* ORBITAL    2   48
  1.99482919257989E-03  3.45977360411781E-02  2.24214400636864E-01  7.28781103817944E-02  9.89581780110129E-02
  2.45102551274455E-02 -7.57817607826243E-02 -1.58895467869247E-01 -1.62418362224004E-01 -5.83694156134787E-02
 -1.30639500315144E-02  3.58183260643903E-02  7.23098305635103E-02 -2.50566630647136E-01  6.76522828907612E-01
  4.64519482225491E-01  3.01685967866650E-01 -2.53994302332960E-01 -2.99126563091053E-01 -8.55403681119537E-03
 -4.60177334225335E-03 -1.01299056638187E-03  3.08884041247134E-04 -1.82963164850613E-02 -1.47390134451145E-02
 -1.32299771251240E-02 -1.00222093927155E-02 -2.12406603067823E-02 -1.62768009896760E-02  9.15495645247034E-02
  7.09404441904032E-02  2.83080428689672E-01  2.19211364688577E-01  2.86727655675506E-05  1.51036738823554E-04
 -3.05067719111851E-04 -4.19425187029603E-04 -4.01236836201171E-04 -3.37649281302174E-01 -8.00595096211855E-01
 -5.44127111289911E-01 -3.02917033563115E-01 -4.46672642556500E-01 -1.28425090054918E-01  1.27057480259203E-02
  3.41232080823305E-02 -1.03757287274767E-01 -3.34200615530099E-02  1.69182542498996E-02  2.01311366801749E-02
  1.17481106493901E-01 -1.18747556990865E-01  1.10314736431624E+00  8.92934128715659E-01  5.61182970690176E-02
  1.07329540470102E-01 -4.24032340418681E-03  5.74760424640176E-01  4.80824504333070E-01 -1.03746145671510E-03
  1.09430351536702E-01  1.42441780430867E-01  1.68904625903366E-01 -2.15699748195896E+00 -4.18269360439897E-01
  2.95753397413163E-01  2.52266070969259E-02  4.22548573224819E-01  2.83757061531084E-01
* ORBITAL    2   49
 -1.98385892640494E-03 -3.38925618220660E-02 -2.21884319446652E-01 -8.03784782124037E-02 -8.00028962677823E-02
 -1.67414233864729E-02  9.96067635525068E-02  2.17140476703960E-01  1.98541874021395E-01  1.15613927109343E-01
  4.25362915205895E-02 -8.34460033026727E-02 -1.91315258975737E-01 -2.07116221613277E-01 -1.07135452000353E-02
  2.33075146378049E-02 -3.38513144173813E-01  4.88397227582568E-01  4.85746961496639E-01  3.10217527505029E-02
 -4.56950815555966E-02 -4.48939565012438E-02  1.71058321435134E-02 -2.33296087810745E-02 -2.31519411537859E-02
 -9.62474470478132E-02 -7.33524362614064E-02 -5.47777168610971E-02 -4.16736886333315E-02  1.03382874534971E-01
  7.86976467679444E-02  5.05893841486083E-01  3.84554620318012E-01  6.54697361572715E-03  9.76805715867279E-04
 -8.17225991956457E-04 -9.87830337777432E-04 -2.67333421604518E-04  2.30491738939738E-01  4.02291753592205E-01
  5.89440102854110E-02  2.06500623566178E-01  3.57084858967297E-01  1.33056925042158E-01  5.87987465229639E-02
  8.52237522274071E-02  1.64995753345299E-01  1.51014654134900E-01 -3.76008120868048E-02 -9.62508035694633E-02
 -4.11495422783949E-01 -4.89881301199173E-01  3.35002424659152E-01  1.42625448739161E-01 -1.00237769041368E-01
  1.86336949728485E-01  1.35231002964725E-01  1.23060383613568E-01 -1.95207687874950E-02  8.37575855146741E-02
  4.82170898085356E-02  6.33916375377703E-02 -1.58916345995876E-02 -7.27311466853083E-01 -4.11795125323167E-02
  1.08129891635180E-01  1.35407937984695E-01  9.14054087738091E-02  2.15445070488763E-01
* ORBITAL    2   50
  1.28500292322842E-02  2.20694240683900E-01  1.47347469621142E+00  5.50331174029833E-01  5.33086755206102E-01
  1.12167684045045E-01 -6.04391362108549E-01 -1.31533402523855E+00 -1.19121401198069E+00 -7.29596430608247E-01
 -2.77668031500192E-01 -1.43428719303360E-02 -3.24444641751797E-02 -4.61874979386504E-02  2.92343287789696E-02
  2.46325574442796E-02 -5.07995952527158E-02  7.59502717942220E-02  7.44899348637446E-02 -1.41029064779443E-01
  2.25840585665290E-01  2.17119996314957E-01 -5.18547263143660E-02  8.45258352744802E-02  8.02226080329814E-02
  4.96868623256311E-01  3.77624029873575E-01  2.70089222278030E-01  2.04997683451505E-01  2.40348790127944E-02
  1.81892986925891E-02  1.08113918094761E-01  8.17804327306193E-02  9.28058399100884E-04  2.26526382911483E-05
  4.65102441066151E-03  5.60453381067543E-03  1.47917540740467E-03  1.84743058831991E-02  3.35150704571211E-02
 -6.30715996824523E-03 -1.35801148959438E+00 -2.33442386886728E+00 -8.70036738873219E-01 -3.54190165808976E-01
 -4.88981133531657E-01  3.38394519844467E-02  3.38744246789993E-02  2.00293578342615E-01  5.68908732017040E-01
 -7.91917386544252E-02 -9.41168513271081E-02 -1.23842623276605E+00 -3.63558745027868E-01  6.00617759818827E-01
 -9.83401760526782E-01 -7.93361167769839E-01 -9.33824448411005E-01 -4.35559761247681E-01 -4.73221593924225E-01
 -2.28446502020014E-01 -2.98948602348076E-01 -1.94335942759100E-01  3.27509074465047E+00 -1.16084649308581E-01
 -3.25243787873558E-01 -3.89617398981386E-01 -2.26323737930117E-01 -9.65513060089983E-01
* ORBITAL    2   51
 -1.18204875580894E-04 -2.18018669359426E-03 -1.40142612976663E-02 -4.08223162994962E-03 -5.69278462846851E-03
 -1.15714039774741E-03  9.69710716776650E-03  2.07707701745017E-02  2.12004325235058E-02  8.33174803369399E-03
  2.23153156415259E-03 -6.92638140742226E-02 -1.40277965555402E-01 -7.26459578144336E-02 -1.61236153977765E-01
 -8.50650344050786E-02 -3.34889517739396E-02  1.54624133836968E-01  1.25425302732197E-01  8.22639001737195E-04
  7.72651408541480E-04  4.02334063580818E-04  2.87932286456502E-04  2.61602893871586E-03  1.92936164852271E-03
 -6.61199801354571E-04 -5.02396239928310E-04  6.53048532662319E-04  4.65208688319308E-04  1.24387776688341E-01
  9.12977562527031E-02  1.54912027144528E-01  1.15656494875551E-01  3.57402410897273E-03  3.90820289178435E-03
  3.64008520974743E-05  5.69158261404925E-05  7.21295666783531E-05  1.86792506644491E+00  1.76370589988033E+00
 -3.57844286116840E-01  2.93169849412294E-02  4.07089268023398E-02  9.47197000986738E-03 -2.70934271841556E-04
 -5.33769345155864E-04 -1.35236450678695E+00 -1.52436451827847E+00 -1.94934029810076E-03 -3.47047178469101E-03
  1.27552489531731E+00 -1.59875376162516E-01 -2.13732416399712E-01 -1.68493073893159E-01 -8.98182036008598E-03
 -3.55398667684655E-02 -1.45483654337056E-02 -7.96187234153996E-02 -4.48369782431529E-02 -2.40163625481853E-02
 -1.00556312540262E-02 -1.30422672901763E-02 -1.34196859754988E-02  3.96448111172414E-01  6.74618786557504E-02
 -6.90742169952979E-02 -2.82121341746978E-02 -5.14814152458368E-02 -6.78700818723830E-02
* ORBITAL    2   52
 -7.14456556166370E-03 -1.47905199016730E-01 -1.14584489938140E+00 -4.85167777649974E-01 -1.02888618959985E-01
  1.68090327631190E-02  1.50352015221437E-01  4.30950127943363E-01  4.47255268796031E-01  6.35955144827357E-01
  3.11868139090795E-01  1.98224764601584E-03  6.30044772274203E-03  3.03701542173180E-03  2.72344019302345E-02
  1.54532206612390E-02 -3.10068599121388E-03  7.93367945573757E-04  9.95025824061918E-04 -1.28811522362030E-01
  2.60168990632275E-01  2.18686177028056E-01 -2.33353200600415E-01  5.40776649005997E-01  4.46784396050380E-01
  2.42674447450858E-02  1.95534437038414E-02  2.66429395898851E-01  1.90513685096050E-01  3.47116748612412E-03
  2.42681578080335E-03  1.16484607748926E-02  8.13471189808222E-03 -2.01637390595040E-04 -1.69144219756435E-04
 -3.90240197888298E-03 -3.34507338704318E-03  3.44480593387755E-03 -2.37877347058486E-02 -4.01163259141258E-02
 -1.82190931680758E-02 -3.62559921229049E-02  3.90658511598833E-01  4.69630457460453E-01  9.31948886411989E-01
  1.07537370530755E+00  6.64020911514142E-03  8.84056264573622E-03  2.54784106819755E-03 -8.53434212594088E-01
 -7.61077961052554E-03 -6.15281503612771E-03 -5.05394599542240E-01 -3.78324525999285E-01 -3.04185275667543E-02
 -4.86866343812862E-01 -3.97638395227957E-01 -2.51066991835292E-01 -1.46397183559902E-01 -2.06622975255196E-01
 -1.52975122976807E-01 -1.98890430707123E-01 -5.12185017078231E-03  1.04029790432172E+00 -7.45925867256908E-02
 -6.08905345189108E-02 -1.24447446810542E-01  1.30203571820182E-01 -2.12543929189496E-01
* ORBITAL    2   53
 -1.60111766277621E-02 -2.58143018027665E-01 -1.78376346027376E+00 -7.66555177350370E-01 -9.16004704586687E-01
 -2.32427437829632E-01  3.13126275157988E-01  7.71943452630604E-01  6.63385749620654E-01  1.46529859030071E+00
  7.31248780222903E-01 -4.21237915617399E-04 -9.54417684809562E-06  2.30674533215688E-03 -7.67555649728688E-03
 -3.90440535709748E-03 -2.63149104095442E-03  3.87278368441225E-03  2.85812308682560E-03  3.45631530591730E-02
 -2.07637541783056E-01 -1.47913572646270E-01  2.10145657938099E-02 -2.86116354786226E-01 -2.03085728014931E-01
  1.83694419133588E-01  1.20920355566675E-01  7.37838957891327E-02  4.77529640139194E-02  8.15951983202450E-04
  5.46604618566141E-04  3.00785332388713E-03  1.97798014483450E-03 -9.81618149963426E-05 -7.02916158482397E-05
 -4.22907358850740E-04 -2.62668423062877E-03 -8.50425979184563E-03  1.92759247055318E-03  1.99525567902458E-03
 -1.51341870828706E-03  1.74406400652937E+00  3.30411574864148E+00  1.42350321905966E+00 -2.03903215934432E-01
 -3.13579610869363E-01  1.46487038741178E-05  8.26202215112075E-04  1.94381486545977E-01  4.25041413108029E-01
 -1.87488446671168E-04 -9.75074226502326E-04 -3.78402360150502E-01 -6.24918512538040E-01 -3.30665447994556E-01
  1.06633019748899E-01  1.30320803427719E-01  8.09521306328468E-02 -9.47087547073872E-03 -2.35740925068844E-02
 -5.10830083020295E-03 -1.56466290926139E-02  7.67910049268374E-02  2.81158033012345E-02  2.25131430444513E-01
  1.18993893767364E-01  4.85675562540154E-02  1.69868748700185E-01  1.73949966435844E-01
* ORBITAL    2   54
 -5.71715313235111E-02 -9.93269925834584E-01 -5.53323412817360E+00 -1.65377976498454E+00 -1.02210820527256E+00
 -1.58203488992117E-01  1.22946844968478E+00  2.46493436270736E+00  2.03829987825244E+00  1.08675820101908E+00
  3.63394364964514E-01 -1.12534354172029E-04  2.89841076246719E-04  2.78003881737000E-03 -4.60191821128062E-03
 -2.26913681636270E-03 -1.73728314830535E-03 -1.03242029534304E-03 -6.41121408861342E-04  7.86039281507720E-02
  6.27231788992729E-01  4.01809864705920E-01  8.40687079502965E-02  8.62692340561651E-01  5.53144503490270E-01
 -2.96145517844672E-01 -2.01960432313055E-01 -3.94457026599320E-01 -2.65066181524828E-01  1.69529894027042E-03
  1.07234096050315E-03  4.55437292897375E-03  2.88449357927890E-03 -2.02541588873407E-04 -1.45061219244648E-04
  1.09961509425109E-02  1.40836270577444E-02  9.77851685945665E-03 -1.02455153981489E-02 -1.62982967780555E-02
 -8.07762217093778E-03  7.24612495622483E+00  9.19461333621666E+00  1.22572314839213E+00 -1.64908662508496E+00
 -1.71117830963113E+00  4.19960617648899E-03  6.45220162196693E-03 -4.62499555800544E-01  4.45401452083698E-01
 -2.30530527366051E-03  4.92990214713875E-04  4.33377269878104E-02 -1.29169273557511E-01 -1.66048099988722E-01
 -9.34012692029696E-03 -6.59394487776573E-03  9.54472207989101E-02  3.83144290073625E-02 -1.74431132030087E-02
 -2.73700158706012E-02 -4.56614965608489E-02  3.66070762271576E-02 -7.84564203207113E-02  4.30286590947339E-01
  2.75347353767635E-01  5.90297970859644E-02  1.54231832998312E-01  1.31458934338347E-01
* ORBITAL    2   55
 -6.14169570314044E-03 -1.08907255782959E-01 -5.81465199894926E-01  1.92673490074831E-01 -2.54627977694425E-01
  1.01356499939071E+00  1.39707801527199E-01  3.10652474393869E-01  3.11492653624389E-01  1.53982048537551E-01
  5.63401147414547E-02  2.99441833584911E-03  8.46223295196772E-03  1.01294338966325E-02  3.15675432822971E-02
  5.42435540780129E-03 -3.90124805429310E-04 -2.56849691479175E-03 -7.93821561820519E-04 -2.74063231173379E-03
  1.05483888516425E-01  1.13841211476575E-02 -1.55012207462110E-02  2.01834892360845E-01  1.36536368022435E-02
 -9.84378111765616E-03 -1.64950284588079E-03  8.73501275481419E-03  7.49245954167627E-04  4.56632558062493E-04
  3.93856172276026E-05  5.35666763297434E-04  7.52060721760499E-05 -3.35564247433803E-04 -1.72857534133832E-04
 -7.43810361786198E-04 -5.94784648196745E-04  1.07201750541032E-03 -1.04419155572228E-02 -1.64606967890345E-02
 -2.57093111285810E-03  7.62628467434978E-01  1.02667807206480E+00  2.07825056044956E-01  5.03778980539909E-02
  7.40058134474545E-02 -7.99239355729287E-04 -2.09551666284008E-03  2.34617776221164E-02 -2.54113291845702E-02
 -4.20825843583305E-05 -2.63095640284052E-04 -1.52539370208723E-01 -7.20335642485747E-02  3.35456206198488E-02
 -1.18246204494079E-01 -8.24750766472754E-02 -6.24611547449716E-02 -2.17372475780618E-02 -3.67361976479085E-02
 -1.63318887893005E-03 -3.97924990924742E-03 -1.25066378293872E-02 -1.42099497854255E-01 -7.20937582071737E-01
 -3.04676949813703E-01 -6.02501677383390E-02  3.21418694912964E-02 -1.24653181720436E-01
* ORBITAL    2   56
 -2.74550569398686E-03 -4.91676634597931E-02 -3.25517186089007E-01 -1.12269788510101E-01 -9.30616984908155E-02
  7.03918545857242E-03  8.69635682637566E-02  1.94757053319780E-01  1.98121944079284E-01  1.27301620797211E-01
  2.90111769244427E-02 -2.10265557345973E-04 -6.03882122956982E-04 -6.45099706500447E-04 -3.11410656860359E-03
  7.74631017877993E-04 -6.93814514095732E-05  5.36544803860566E-04 -3.28084178779650E-04 -2.38511981199455E-01
  5.03482256955384E-01 -6.28354897645560E-01  1.57489183940076E-01 -3.22657408089444E-01  4.09029802554098E-01
 -2.68043660569704E-02  1.21501289898665E-02  1.16358303689883E-02 -6.49973551469478E-03 -1.23806020638118E-04
  6.04785111621942E-05 -1.23905439311673E-04  5.61074104775263E-05  3.87855426241553E-04  2.39823476752827E-04
 -4.32367416015130E-02 -3.85568581898535E-02 -6.58380643634001E-04  1.04307703176004E-03  1.68504475066483E-03
  4.23902308305910E-04  3.02614325468685E-01  4.82434854566728E-01  1.54888646838826E-01  6.33455200164118E-02
  7.54881822388647E-02 -6.55880414184117E-05 -7.61857904448442E-06 -4.74400321635075E-02 -9.54136875761718E-03
  2.74657871922006E-05 -4.17117929261201E-05 -6.90255817663758E-02 -9.37570642724899E-02 -3.34976786612506E-02
  3.70486913020495E-02  3.71512280997494E-02  6.56630521903738E-03 -1.25563204713544E-03  2.57364473539732E-03
  1.97881338974713E-02 -3.13553940960653E-03  3.36248912883247E-03  1.76671515195893E-02  3.38047368522901E-02
  5.96083451859311E-03 -2.59460386912462E-03  3.94970841928014E-03  2.19476259158340E-02
* ORBITAL    2   57
  1.20935995354390E-05  2.17524536274071E-04  2.51470262027071E-03  1.39183734595004E-03  1.64765567622327E-03
  3.52257347693457E-04 -1.71401745399062E-03 -3.54686335067169E-03 -3.25932616357449E-03 -2.52510492928966E-04
 -9.71659388078729E-04 -5.22745390480630E-03 -1.33325316760641E-02 -1.54627452966642E-02 -2.60289224326246E-02
  3.11467850786123E-03  5.97354474869805E-02 -1.11056149732310E-01  1.69735230621110E-01 -2.90339966035396E-04
  8.42387455954598E-04 -9.88354160358778E-04 -8.89438221513290E-04  1.95645234551764E-03 -2.69006214355279E-03
  4.20182984781738E-04 -1.94905191003886E-04  2.73559539286393E-04 -1.12652115910090E-04 -9.57870977398313E-04
  1.10978622868069E-03  2.18450102845915E-03 -5.93385916927993E-04  6.10697344535034E-01  7.64240002768852E-01
 -4.35939167326723E-03 -4.77830182427926E-03 -3.57704777479717E-03  3.82683240425137E-02  6.68099851195506E-02
  2.61782855603894E-02 -4.38910892679113E-03 -6.13506387913401E-03 -1.62927002058103E-03 -3.78034605294467E-04
 -3.39459241298645E-04  2.08225791345480E-02  2.07527536658156E-02  1.74559477251536E-05  4.73628488660429E-04
 -1.57515966802231E-02  4.38342012663311E-03  2.87985100060420E-02  2.28704338026306E-02  2.58146190068609E-03
  7.07681897013407E-04 -1.37956935341752E-03 -7.02481752545105E-03 -1.12904234231887E-02  1.60583600977021E-03
  1.35753510423483E-03  1.80302571591179E-03 -7.20196873171247E-03 -4.15280735543323E-02 -1.33559039305422E-02
  1.37837862566763E-02  1.03036606761382E-02  1.26791998519018E-02  7.65988109190967E-03
* ORBITAL    2   58
 -1.41960606722049E-05 -2.42212351331071E-04 -1.88575799360808E-03 -8.82389302933468E-04 -9.58237698942439E-04
 -3.41057295995791E-04  6.79997779742378E-04  1.34760173208994E-03  1.14773603581615E-03  3.77898784980466E-05
  3.26814954014986E-04  2.62943094248786E-03  6.79982317983060E-03  7.66849316260956E-03  1.50388487211748E-02
 -2.37289496409027E-03 -3.07720491016842E-02  5.62635517552960E-02 -8.41943725855813E-02  2.32410443173338E-04
 -4.62927635325263E-04  6.60242877753156E-04  2.80786609328685E-04 -5.83059146733569E-04  8.00234171211714E-04
 -9.99968921356259E-05  2.18481149767305E-05 -2.53240259508531E-04  1.23061649916159E-04 -7.75841691963922E-04
  9.26789688076684E-04  8.96226972418892E-04 -1.03692690243686E-03 -7.62990730471439E-01  6.37905122161031E-01
 -8.50233398014378E-03  2.66061696041501E-03  6.50382796886417E-03 -3.47953782789139E-02 -4.84226580857062E-02
 -1.08040465403398E-02  2.79712596002875E-03  3.83115019471725E-03  8.94349395087460E-04 -5.03204383668003E-04
 -4.94554781605067E-04  4.45018356051460E-03  4.53765582156523E-03  8.71631806505677E-05  1.32297784435713E-04
 -8.96365504102863E-04 -7.21849282475268E-03 -8.91814182894421E-03 -6.93227714865609E-03 -9.73650193962068E-04
 -8.67138557707103E-06  6.44911039752486E-04  5.39735530593434E-03  7.05357212273136E-03 -1.58937705240333E-03
 -3.16529343951491E-04 -3.42421868620535E-04  3.36743323330633E-03  1.20591925608478E-02  5.71774269171350E-03
 -4.76927572085119E-03 -4.39738000962519E-03 -4.11420972756442E-03 -2.78691221219389E-03
* ORBITAL    2   59
  5.36546041785431E-04  8.82326519868701E-03  4.87059380469988E-02  1.62598517017992E-02  1.56340270967398E-02
  4.09691537782570E-03 -4.50108108924776E-03 -7.61524929272213E-03 -4.61677994391867E-03 -8.38985971526126E-03
  1.83653212913148E-03  4.00288471223533E-05  9.67004998866621E-05  9.30037081219268E-05  3.34970255288576E-04
 -1.10534482295521E-04 -3.37172336713537E-04  6.40132243635936E-04 -9.29577183702620E-04 -1.20664302002829E-02
  1.64567511976573E-02 -2.96922345008382E-02  9.56531142971214E-04 -4.93822460425434E-03  7.38119052654017E-03
 -8.19655147141836E-03  5.81829260309255E-03  8.70622268449774E-03 -5.04289867564563E-03 -3.59683226827388E-05
  2.52420763023067E-05 -5.80974888677273E-05  2.68954481605508E-05 -7.17897842474693E-03  7.40702322078989E-03
  7.07660532449172E-01  9.60681426006011E-02 -6.99017056888583E-01 -2.74117127448757E-04 -2.93546335029587E-04
  6.50681970026703E-05 -8.06418127442965E-02 -1.03697708315671E-01 -1.74671906118998E-02  4.29876229819259E-02
  4.24497737359709E-02  1.92093920998618E-05  5.51673315120833E-07 -1.57699494306117E-02 -2.37202761498041E-02
 -2.95795641564990E-06 -5.61597582659123E-05 -8.04331262486197E-03 -8.48196722456740E-03 -2.02236841884257E-03
  1.41855233679999E-03  1.84549378834644E-03 -8.42528669304284E-04 -7.77644864807110E-04 -2.21985838284946E-04
  4.74130658453635E-03 -2.27542431474755E-03  2.33583946713089E-03  1.16065423084508E-03 -9.17589594581569E-03
 -5.54718826898986E-03  1.30839175536929E-03 -1.65251769739511E-04 -1.68409283850056E-03
* ORBITAL    2   60
  1.98037284183334E-04  3.26756489907524E-03  1.82378192912015E-02  6.12802125666187E-03  5.84694053962565E-03
  1.51717165747139E-03 -1.92482064273649E-03 -3.44503220375869E-03 -2.40152430460042E-03 -3.37249813402626E-03
  5.10140691828367E-04 -3.44718469210748E-06 -7.48877581742748E-06 -1.36582319096502E-05  5.70914115724358E-05
 -3.45396249128818E-05  9.69948656439105E-05 -1.74155006580783E-04  2.64191063425595E-04 -2.06965311488337E-03
  2.54019434670367E-03 -7.09108338499705E-03 -9.08718332088540E-04  1.14358470575121E-04  1.05083225116145E-03
 -3.02892260640972E-03  2.09462250880504E-03  3.26785555386139E-03 -1.87630715024519E-03 -2.85179430594455E-06
  1.16612689734889E-06 -1.39188687817215E-05  8.83222067076515E-06  2.67083109773842E-03 -2.46338577391014E-03
 -5.15925661108423E-01  7.46923290059362E-01 -4.19363314548014E-01  1.47220217014727E-04  2.21874223005311E-04
  8.26095200509862E-05 -2.93089584585515E-02 -3.84352113496899E-02 -7.03664082540399E-03  1.48133186805525E-02
  1.47703307520450E-02 -3.89329281964809E-05 -4.59571006489242E-05 -6.10833289830454E-03 -7.50556931614782E-03
  1.20997647856646E-05  2.47503319846890E-05 -2.11066365737962E-03 -2.22126418669013E-03 -5.35357334602246E-04
  2.75010734960105E-04  4.08748251713181E-04 -2.14350131416064E-04 -2.05807577314355E-04 -5.14419457116208E-05
  1.45658952327797E-03 -6.50913927043967E-04  7.52090109848811E-04 -2.89842512668807E-04 -3.50926858518654E-03
 -1.85085606133425E-03  3.92232674979254E-04  8.85260162669406E-05 -5.52267659896982E-04
* ORBITAL    2   61
 -2.93439771545879E-04 -4.58793602179908E-03  2.10114882761640E-02  2.24762255914572E-02  2.85781346772698E-02
 -1.36917376205961E-02 -3.19503419016401E-03 -2.02492137683156E-02 -3.93734303408473E-02 -3.88252765578300E-02
 -9.46866471396829E-03  6.34063353783988E-05  7.06766704144130E-05  4.07244458601397E-05 -1.59452306743729E-03
  6.37303594255618E-04 -1.77448763147731E-03  3.54083904504447E-03 -5.19027972881034E-03  3.76787371160141E-03
  2.00020110665442E-02 -4.55451660304406E-03 -2.18485400094586E-02  7.08030333240048E-02 -8.03277354189249E-02
 -3.72258247569610E-03  8.01231838901081E-04 -2.11071347310427E-02  1.06376087158293E-02 -3.41776496388481E-04
  1.93826798661204E-04 -7.73663479308532E-04  4.27552908606086E-04 -4.84587934892624E-03 -4.42400017577090E-03
 -4.79260429044960E-01 -6.54321025213928E-01 -5.75609139847686E-01 -8.65434738310655E-04 -9.32381583750468E-04
  7.97138806018836E-05  8.36203367932929E-02  5.81342977689710E-02 -4.58164333336880E-02 -1.14928453827498E-01
 -1.01217873156406E-01 -9.25868985468953E-05 -1.04001969861133E-04 -2.54351061383265E-02  4.59557969913836E-02
  2.32877358815024E-04  2.32043889855087E-04 -4.15117890281470E-02 -2.61303008322944E-02  2.94628099090494E-03
 -2.11823710538431E-02 -1.59389374383706E-02 -1.64205383210304E-02 -9.80789981959830E-03 -4.75010691015471E-03
 -1.36747143612181E-02 -1.53019484902039E-02  3.96234287741927E-03  9.06526357736285E-02  1.28070765474308E-02
 -1.18326969009538E-02 -9.52932817040020E-03 -1.07587962818538E-02 -1.18872139678680E-02
* ORBITAL    2   62
  2.85283076362290E-05  5.15128539039930E-04  4.80781685264951E-03  2.37950169981128E-03  2.41528971294746E-03
  5.69362146255731E-04 -1.03379509680701E-03 -1.60488816515448E-03 -6.98627260170308E-04  2.14289950706287E-03
 -7.81910768226017E-04 -4.12680830390576E-02 -9.61589433286664E-02 -9.87269552614177E-02 -1.26920589515044E-01
  1.69321052452857E-02  2.97404436010129E-01 -4.50344797650305E-01  8.53335710763477E-01 -3.67888577011045E-04
  1.16436324215211E-03 -1.39286694180260E-03 -4.74775940181460E-04  1.52386729378180E-03 -1.79553390133585E-03
  7.54377009120444E-04 -3.56192837539796E-04  1.08044370827171E-03 -5.61564730121034E-04  1.94972389156583E-02
 -1.21021428420034E-02  8.14018089579340E-02 -5.11407630152043E-02 -2.11971741705590E-01 -9.49553844558857E-02
 -1.96896295438924E-03 -2.92021758299171E-03 -2.81779422245212E-03  4.10000992451519E-01  5.35307972680297E-01
  5.90102498613252E-02 -5.28455917855931E-03 -8.10958703746645E-03 -2.69289277262779E-03  8.72807218639634E-04
  9.52300974945497E-04 -6.18342759416740E-02 -5.30337553867941E-02  2.19378026774640E-04  6.57313463451260E-05
 -1.79584809093597E-02 -9.91605463129981E-02  2.27995985108078E-02  1.30572180532935E-02  5.37839842032474E-03
  7.16498272402796E-03  3.43187427723965E-03 -1.23248141806998E-01 -1.35414600011006E-01  5.29664111821155E-02
 -7.82229381056649E-03 -1.01051058911733E-02 -5.94163933179103E-02  2.03334712502121E-02 -3.29793442282922E-02
  2.76238210051048E-02  5.80467306951267E-02 -8.69758608263585E-03  1.65224899254719E-02
* ORBITAL    2   63
  1.81436051954799E-02  3.27175299732774E-01  1.94227695025684E+00  5.48654034503430E-01  2.70426881789614E-01
 -1.72705836464392E-01 -3.01841765755953E-01 -6.25953548413991E-01 -5.62189607518755E-01 -2.91622483326263E-01
 -4.98535153209671E-02 -1.38450361645371E-03 -3.63220131340648E-03 -1.73832865224306E-03 -2.95747858145407E-02
  2.51033463515270E-02 -5.82519926258212E-05  4.01717205794190E-03 -3.90383981105723E-03 -2.34859826700848E-01
  5.95971710386857E-03 -6.22906935653781E-01 -3.40798865420950E-01  2.03699822507208E-02 -9.14408363210057E-01
  2.77953408348132E-01 -2.96749924133566E-01  7.58440560578335E-02 -7.39905254362221E-02 -6.80376409685813E-03
  7.58396680171690E-03 -7.25335143319390E-03  7.95572597127514E-03 -2.24263797324644E-03 -1.28232002597735E-03
  3.76745487904979E-02  5.53792636517832E-02  5.77946692524573E-02  7.24365963925384E-03  9.30516339584348E-03
 -1.17796621652226E-04 -2.00984664779446E+00 -2.41450700432695E+00 -2.63456247134954E-01  1.89188149228811E-01
  1.46130405642542E-01 -1.91464261205565E-03 -1.46210221638938E-03  5.18097408333024E-02  7.75497875458796E-02
 -4.21563461884101E-05 -2.57939143115817E-03 -2.17840162037191E-01 -2.51998343184136E-01 -4.10968927587589E-02
  3.26608360716882E-01  2.69864907109339E-01  2.78003929804313E-02 -1.18660166126355E-03  4.86343765847164E-02
  8.49819607656837E-02  1.23570956136231E-01  7.46664945571274E-03 -6.89998825210800E-02  3.49365120000726E-02
 -5.64410342129709E-02  2.64647377726788E-02 -9.09588867476192E-02  6.68779833756015E-02
* ORBITAL    2   64
  9.49650194843062E-05  1.72456425583389E-03  9.69506542580248E-03  2.23505293782206E-03  2.63234488158786E-04
 -1.96497052766573E-03 -1.29835629642414E-04 -2.81308319321525E-05  3.22640896095464E-04 -2.71462847097489E-04
  8.71416825782099E-04 -2.83331932967782E-04  1.29226842983077E-03 -2.46764362161222E-03  7.63470582680847E-03
 -1.12059898617800E-02  2.62215165002149E-03 -1.25913336626688E-03  9.19904146486007E-03 -1.50477103861330E-03
 -7.93589123732242E-05 -4.12640461614590E-03 -2.00077843686240E-03 -1.07127827449184E-04 -5.47603313649445E-03
  3.71228252710284E-03 -4.51845022855473E-03 -1.02657283812895E-03  1.30984583943042E-03  6.01774164467684E-01
 -7.42026658999743E-01 -1.86660272509606E-01  2.29387684220530E-01 -1.38658353840199E-03  1.95716305510968E-03
  1.77531414897970E-04  2.51964166204234E-04  2.11013515153881E-04 -3.92090348962676E-02 -3.58396115625491E-02
  8.74445620658688E-03 -7.99908620214878E-03 -8.58343565347738E-03  3.21139230361726E-05  1.25393006954092E-03
  1.04329719616495E-03  4.31958143707705E-02  4.34582669151834E-02 -7.56177937901676E-05  3.23994506929813E-04
 -1.79047647068341E-02 -1.39180735096918E-02 -2.50538924357017E-02 -2.22428904950069E-02 -2.26149503167506E-03
  5.50054179403403E-04  1.59406658727436E-03 -1.13522814702625E-02 -9.75734021831339E-03  4.21999216651281E-03
 -1.36563291762773E-03 -1.53421091383787E-03 -4.80138512709609E-05  4.01129839027003E-02  7.61600398098113E-03
 -6.60689486450394E-03 -1.42912617635356E-03 -9.17108217193577E-03 -2.33520218167705E-03
* ORBITAL    2   65
 -2.57857370231337E-03 -5.03135318339685E-02 -3.28218221438269E-01 -8.98508254291992E-02 -2.09660646728016E-02
  6.44458133317613E-02  5.86284886927949E-02  1.32894846951104E-01  1.37731000554006E-01  6.16541520985160E-02
  3.63897328370200E-02  2.33491773450454E-04  3.67235815083558E-04 -1.43481083409222E-03  1.24768084180294E-02
 -1.49345085253434E-02  2.19132753102807E-04 -1.15161358948232E-03  1.84165209377230E-03  3.89454419520511E-02
  3.58531770507983E-03  1.12178620832807E-01  8.10421856911293E-02  1.12544073018788E-03  2.36337345329157E-01
  3.93599670138305E-01 -5.07410489611956E-01 -4.54400344016678E-01  5.89019900400265E-01 -1.22910188762238E-03
  1.58444512386267E-03  4.74442171591803E-03 -6.07519886455908E-03  5.80795106823924E-04  2.60917681774021E-04
  5.06125197441794E-03  1.66717749177884E-03 -1.72654721074803E-02  1.01745001897347E-03  3.19859875785055E-03
  3.33404434221914E-03  2.06268142898462E-01  2.18552247316966E-01  1.15046463520759E-02  1.42584408980135E-01
  1.43195032903672E-01 -2.29029587142810E-04 -5.44653236757918E-04 -7.38785651237183E-02 -8.21961889280412E-02
  4.55905857738047E-04  1.32945746278899E-03  1.65344115667893E-02  2.30843863491191E-02 -1.06276212809511E-03
 -9.14002618601594E-02 -7.15609972424458E-02 -1.42193616413886E-02 -5.23192853467039E-03 -1.57493280213923E-02
 -4.30953126453887E-02 -1.94173405735995E-02 -7.99567815473712E-03  3.98478379815453E-02 -4.54390892933702E-02
 -7.87444939125955E-03 -2.32308723664731E-02  2.66405721607978E-02 -1.47028393316186E-02
* ORBITAL    2   66
 -2.07541748396202E-04 -3.74170021955230E-03 -2.38594827371808E-02 -8.40969674563166E-03 -6.21130199280263E-03
 -2.23100836953631E-03  2.45316776319092E-03  5.12569163771086E-03  4.67364567407695E-03  5.60627378163253E-03
 -2.76060497911753E-03 -4.04591046284729E-02 -9.29677331981903E-02 -1.07378415756736E-01  2.21366612517646E-02
 -1.12816017815590E-01  4.95023988528951E-02  5.72753161442715E-03  1.41025469580995E-01  1.68994608243511E-03
  6.29843053925982E-04  4.23312978219150E-03  2.54912341997716E-03  7.66330729687576E-04  6.60544811065178E-03
 -3.11160009857507E-03  4.22831663385667E-03 -5.11879211409565E-03  7.03978323264742E-03 -1.74186347271252E-01
  2.41940346293350E-01 -5.58065537882935E-01  7.73867131547240E-01 -2.14373656727404E-02 -8.11206752792023E-03
 -5.08445869222241E-05 -8.51738252769457E-05 -1.36671123905419E-04  3.09088151334379E-01  3.51132322725628E-01
 -6.89261800614234E-03  1.99494978762859E-02  2.85327724728058E-02  6.88756396509787E-03 -6.16211197371916E-04
 -6.85156871067494E-04 -1.13781125141309E-01 -1.00350337957466E-01 -5.44986108217918E-04 -9.86852162339188E-04
  2.07099380091571E-03 -1.38924122434810E-01 -3.75143023542636E-03 -4.02390263058449E-03 -4.67280017239666E-03
 -1.60814932365575E-02 -1.37882026015709E-02  4.86751003260699E-02  5.17843240666837E-02 -4.03202561763347E-02
  6.36087949167007E-03  8.23575338925032E-03  2.10733259869200E-02  7.35233766176555E-03  2.77179562218079E-02
 -3.64807958641883E-03 -2.24299880278194E-02  2.69643852818577E-02 -9.01751440456492E-03
* ORBITAL    2   67
 -7.93968667804668E-04 -1.29073638236899E-02 -9.55447144953934E-02 -5.05104264932329E-02 -6.58439782450761E-02
 -4.74168750177462E-02  4.62992242225829E-02  9.90786883914214E-02  9.80651779858204E-02  3.74880213158753E-02
  3.55627642610281E-02 -3.25086654458165E-02 -1.06625477759572E-01 -2.62365765412390E-01  4.01323741097158E-01
 -9.02239785941345E-01  2.26980925983405E-02 -6.99160581493419E-03  8.27360478358492E-02 -7.50891586164106E-03
 -6.70924500128308E-04 -2.56900568639152E-02 -9.51542037802369E-03 -1.40990436642915E-03 -3.19974777104211E-02
  7.03460393403918E-03 -1.34155353499885E-02  1.61491528571723E-02 -2.86174493695061E-02  1.25605566023747E-02
 -2.12454689045743E-02  6.76344775262614E-02 -1.10239390246005E-01  4.08832268143879E-03 -4.32251413286529E-04
 -2.89948198538444E-04 -7.30137360403363E-05  1.03862890240490E-03  3.19212154919150E-01  5.94568176247709E-01
  3.13946853378072E-01  1.49739570511149E-01  2.35267495582210E-01  7.30546362469524E-02 -2.64554899946322E-02
 -2.43905893477951E-02 -5.45266163848673E-02 -6.58054721501017E-02 -3.55140402530743E-03  9.03366207561954E-03
  3.26791303742289E-02  3.77837506213003E-02 -4.60191520860357E-01 -4.21375109947984E-01 -6.72535402515208E-02
 -8.43079508150610E-03  1.15395497488684E-02 -1.67364146762062E-01 -1.11765662836450E-01  6.42528348846069E-03
 -1.60314507896215E-02 -2.12524789401868E-02 -3.51705159051919E-02  8.65871632016542E-01  2.72294142303510E-01
 -1.33322573007233E-01 -2.06611759180022E-02 -1.39556018910889E-01 -8.63990997649620E-02
* ORBITAL    2   68
 -2.61463750910489E-02 -4.59927326162691E-01 -2.64543973164449E+00 -7.82204364373456E-01 -4.84979035152083E-01
  1.89370760548498E-02  6.76292096873328E-01  1.39999825776727E+00  1.27023918720435E+00  5.04061185039933E-01
  2.93306626498333E-01  9.47848182298937E-04  3.23702219646113E-03  7.43163398704222E-03 -5.79630539268064E-03
  1.96609614589440E-02 -6.82654883581837E-04 -7.77544453237164E-04 -1.20230844925945E-03  1.56526350904314E-01
  1.28336999597496E-01  3.27419368056179E-01  2.33620511932761E-01  1.75443906071195E-01  5.13743285641976E-01
  3.14092518466985E-01 -5.97937866270700E-01  3.22812217534865E-01 -6.13560876659734E-01 -1.75097621150827E-03
  3.12482316770116E-03 -4.86722225920933E-03  8.64192416810995E-03  3.20786156589184E-04  3.19243448192499E-04
 -2.51209740875787E-02 -3.59508813662515E-02 -3.55653129335986E-02 -1.04540116332255E-02 -2.04052164069541E-02
 -1.13846605770648E-02  3.35086103312032E+00  4.09815128244152E+00  4.96593671204795E-01 -5.80191154902622E-01
 -4.53987490437369E-01  1.62708990148607E-03  2.14421975744653E-03 -1.76578881033889E-01  6.95751173940025E-03
 -1.01965296300936E-03 -1.52653109143320E-03  7.35300665609468E-03 -1.10419906902163E-01 -9.95309781616203E-02
  9.44734038107019E-02  7.80221458030378E-02  7.34482910247524E-02  3.53714456666144E-02  6.12469372272266E-03
  3.00036422592784E-02  3.61614825137255E-02  1.26747159151990E-02 -2.42323827615022E-01  8.65350178824219E-02
  1.07048153373660E-01  3.99084233644185E-02  7.91161005930070E-02  8.37042414471353E-02
* ORBITAL    2   69
 -1.23096512777498E-02 -2.10272598287665E-01 -1.43086247986147E+00 -5.71916636640907E-01 -5.57543792992612E-01
 -1.44710727857673E-01  2.62535639945732E-01  6.55049063930665E-01  9.41168910642485E-01  2.21773030001284E-01
  1.24838660110393E+00  2.63300110088881E-03  7.99833487397949E-03  1.46570653639042E-02  3.33966832500820E-03
  2.33477649184238E-02 -5.79430933807247E-04 -1.80091304473713E-03  1.27664306113776E-03 -7.48078703944553E-03
 -6.38226475770412E-03 -3.38289120790522E-02 -3.38839645199798E-03 -1.12585260002444E-02 -9.99182553197121E-03
 -4.45888253142069E-02  1.23950911096292E-01 -3.22128241494097E-02  9.03892504152770E-02 -6.67119938610933E-04
  1.95664569922444E-03 -1.86453858575183E-03  5.39903474071716E-03  6.30991811763575E-04  4.60794932809677E-04
  1.58365316799686E-03  4.87724936216556E-03  1.25109656643415E-02 -1.78538859015211E-02 -3.27691638521821E-02
 -1.56584024173056E-02  1.23963541150088E+00  2.17207573855841E+00  8.58754734369275E-01 -5.31847097490898E-02
 -7.04932185726284E-02  2.64333468201357E-03  2.96050188799637E-03  4.48016306361725E-02  9.89771626426782E-02
 -1.39350663955907E-03 -1.24723739874946E-03 -2.28907460968813E-01 -3.66233931020342E-01 -1.86891231409380E-01
 -5.71345003733009E-02 -2.79110060334193E-02  3.31585775683113E-02  7.19396282379506E-03 -4.06903599304782E-02
 -2.95729422914480E-02 -4.18636538636379E-02  4.41063823789087E-02 -5.76641388177719E-02 -5.05301815401754E-02
  6.06836813252865E-02  2.47800817622086E-03  1.65134285947475E-01  6.06375306566223E-02
* ORBITAL    3    1
 -9.99998941911003E-01 -4.94589266407801E-05  6.26764085357857E-05 -1.70882584045025E-05 -1.88196992754497E-05
 -5.69804519295949E-05  1.26621738215099E-04 -1.02559919958353E-04  4.92408201133174E-05 -5.11101223673536E-05
  6.56854610878012E-05  1.04200229922000E-05 -6.91506154911540E-07 -6.04775380110644E-07 -1.19782468663872E-06
 -3.79174069952586E-07 -2.10648095939967E-07  2.41219957088635E-07 -1.72215415559326E-07 -1.42204058587824E-04
  8.23361868955061E-05 -1.07105154069935E-04 -1.16489741456850E-04  2.03612573229763E-05 -4.29050730965141E-05
  3.02722869367145E-07  3.02768837237882E-06 -4.58422523876473E-07  4.08711928952312E-07 -6.71501332266001E-09
 -2.53535457439605E-08 -2.84545205767524E-08  1.92708553963505E-08  7.94298953454006E-09 -8.42164626292915E-09
 -3.75395751585200E-06 -3.67300579096113E-06  8.52372172099589E-07 -3.55988296708057E-05 -2.64889291289655E-04
 -2.25444663476829E-04 -5.79317804531693E-05  1.24992065934660E-04  1.21076968160355E-04  5.26796690419971E-06
  2.05841213269989E-07  1.86421186473446E-07  1.86065504803599E-05  1.21735520177005E-05  5.72864176854737E-05
  3.57819034386389E-05  2.98147057080215E-08 -9.85700442724691E-06 -1.21085427436211E-05 -3.99195664839096E-06
 -1.74148992146467E-05 -1.14864144987310E-05  2.27291993924932E-05  1.80484707004173E-05  8.68817768412411E-06
  3.91216854537251E-06  2.63814956596629E-06  6.22714484147558E-06  6.15064689163180E-06  1.98573692817999E-07
 -1.43352565921650E-05  4.46946467674861E-05  2.38131623351074E-05  6.19696781388291E-06  2.44436468213424E-06
  1.26164267003293E-05
* ORBITAL    3    2
  6.23176612962108E-06  1.57457429169407E-04  7.27950852797874E-04  1.98772927523463E-04  2.06337157368022E-04
  8.60327061207537E-05 -6.20567403757387E-04 -4.05494251047585E-04 -3.19016003874082E-04 -1.41826279129838E-04
 -5.34048549608669E-05 -1.14555607886968E-05  1.92388916613094E-06  3.09927047073922E-06  3.21369408014374E-06
  2.29922884548844E-06  3.56738815160879E-08  5.19967183652028E-08  1.11871532247029E-07 -5.79815372911726E-05
 -8.15349021398129E-05 -5.63104135839051E-05 -6.17218093150374E-05 -7.90009496923154E-05 -5.05756783623822E-05
  1.04248486897153E-05  1.17003976356500E-05  2.46087115562708E-05  3.62815109788552E-05 -1.99535006388508E-08
 -1.47856444301596E-08 -4.13496366017093E-08 -8.90953999522634E-08  4.30741899738394E-09  1.75395500349835E-09
  3.20613759741890E-06  3.56931317360024E-06  1.47371189517628E-06  9.99057061021980E-01 -6.89942374784873E-03
 -5.24006850402250E-03 -1.02594551190520E-03  3.46133118403269E-03  2.95775131570965E-03 -2.02833689886919E-03
 -2.81693454674012E-07 -8.14950861906118E-07 -1.65356751346349E-03 -8.58684459021920E-04  3.83534633939602E-04
  9.15372213527199E-05 -1.40559731461116E-07  3.28903574159817E-04 -1.64328978224861E-05  6.25348583010825E-05
  7.58758151718369E-05  2.59120522644721E-05 -2.60330510917870E-05 -2.72838476806154E-05 -7.31753712364815E-06
 -1.60882281066824E-06 -2.03429950532812E-06 -1.68277760350781E-06 -2.19395488367363E-06 -8.53119455227000E-06
 -5.86701818838062E-05 -1.38031219126280E-04 -4.53099039542831E-05 -4.97291535370676E-06 -4.92895344674228E-06
 -1.70669656129812E-05
* ORBITAL    3    3
 -7.91215497328730E-05  9.99585807478625E-01 -1.18386149292464E-03 -8.12368980470200E-05  2.59685193984865E-04
 -2.96372374082767E-05  1.55562050917375E-02 -2.20136777252396E-04  4.19946625072488E-04  2.21898069469687E-04
  1.54515825854232E-04  6.88390129496026E-04 -1.61393820882158E-05  1.68840780056229E-06  7.93977520618991E-06
  5.28154037932115E-06  4.57626447445679E-07 -4.79331138326016E-06 -1.81989589918975E-06  2.11288732967256E-03
 -3.12487997260107E-04 -5.54691804300299E-05  7.35159682483456E-04  1.26367625164433E-04  1.23890622948176E-04
  1.17974139043772E-04  1.03546653789275E-04  1.52007632145690E-04  1.19120994317184E-04  2.17301172255887E-06
  1.77283679986206E-06  8.84574978086422E-07  1.08210661832569E-06  2.75862141282660E-07  1.33849883450070E-07
 -5.92278693911581E-05 -5.79536679684527E-05  2.28900152742988E-05  5.64531350796414E-05  6.48886226769261E-03
  8.80069086035064E-04  9.21867744859891E-05  1.17399579709274E-03  2.93073941018648E-04  1.66357746571858E-04
  7.27573668241038E-07 -1.76374062759276E-06 -4.53738898779145E-04 -1.10305592057741E-04 -7.70175938102362E-04
 -2.19026147782233E-04 -3.18275143420806E-07  9.44066308930574E-05  1.53012364644761E-04  1.81389893546288E-04
  1.49961668788737E-04 -7.91260871405950E-05 -5.37870219065220E-04 -1.70387038574910E-04  3.87480107869432E-05
  5.00442668525862E-05 -1.50241452201285E-05 -6.86640237042881E-05 -8.92426392696077E-05 -3.69484363909666E-05
 -1.10814163813727E-03 -9.92395460340611E-05  1.57396618207833E-04  3.34856879307893E-05  9.79623210480307E-05
  1.15029783405792E-05
* ORBITAL    3    4
 -8.95670642849647E-04 -2.58754857646013E-02  1.44728844602926E-02 -3.22454988517971E-03 -3.21271299350368E-03
  2.02280794226396E-04 -6.58125919436684E-02 -4.56685028501544E-03  3.06404962532355E-03  2.83868170863348E-03
  1.24464746383511E-03 -1.10051422375929E-04  3.39856228692773E-06 -2.43889626392515E-06 -4.02889333883353E-06
 -2.71741412538214E-06  3.51496603549984E-06  4.01184594672826E-06  2.44288507573758E-06 -3.44768292268121E-03
 -2.85985131328653E-03 -1.13197368951245E-03 -4.97998788761622E-03 -4.23332446171403E-03 -1.66596089605172E-03
  7.03487488603301E-04  5.60917025633605E-04  5.06205008559526E-04  4.29680618885190E-04  1.88697817727247E-07
  3.25364691238705E-07  8.22252088501603E-07  5.94749209192075E-07 -4.44292063062075E-08 -1.27056478775908E-08
  2.10956478591064E-05  3.90932046497502E-05  6.59477515866432E-05  1.47793751135426E-02  1.09072608709693E+00
  4.51431393948365E-02  6.36829447601680E-03  1.20779571204587E-01 -4.03877663063291E-02  4.90595986820131E-03
  7.20108168970588E-06  2.88433221870077E-06 -1.93780302890022E-02 -3.26075527296913E-03 -1.06897206418696E-02
 -5.52199500491860E-03  9.53322679925200E-07  2.45718403700291E-03  8.76825691881194E-04 -1.40817938468538E-03
 -7.33880344554050E-04 -3.73406988336351E-04  8.11917822556823E-04  4.78040392183781E-04  2.25057441064968E-04
  1.19747311243626E-04  4.36859152180435E-05  8.01247349444907E-05  1.09260746818520E-04  6.80005850893058E-06
 -1.10909244257051E-03  1.63248324922841E-03  1.03117006397524E-03  2.74789786034729E-04  1.69449024208405E-04
  4.90308068066605E-04
* ORBITAL    3    5
 -3.71359714833292E-04 -9.45602320888848E-03  1.30613094655890E-02 -2.43060915049423E-03 -5.20523909825993E-03
 -1.38839629490250E-03  1.48524366874269E-02  7.87914147069134E-03  3.86543796915226E-03  6.60611442575995E-04
 -1.64154284486199E-04  7.84306244867571E-04  1.19314616397441E-03  1.21857454329179E-03  6.87104409700820E-04
  2.60156403249582E-04  3.89913369180702E-04  5.38628676168137E-04  3.36900338569864E-04 -1.96827287125044E-03
 -2.13640848401193E-03 -1.06980763433045E-03 -2.50817470968657E-03 -2.73687587913553E-03 -1.34924760293737E-03
 -3.67525232348800E-04 -3.52433376917162E-04 -3.81058616193080E-04 -3.65900600971872E-04 -2.56631058218694E-05
 -2.83476941555624E-05 -8.00789465286643E-05 -8.81832942630539E-05 -5.66610609695531E-06 -2.70389282564548E-06
  2.19185266954995E-05  3.05178575411315E-05  2.76642251648371E-05 -8.07507206105489E-04 -3.41968150965572E-03
 -3.45830141495439E-03 -7.29724810797708E-04  4.16416036527672E-03  6.08845028093536E-03  1.10025159915594E-03
 -9.28820982923487E-05 -9.25578287982810E-05 -1.15079433663090E-03 -6.90910637918306E-04 -7.58831000774612E-05
  2.64931666129582E-05 -2.10857586577586E-05  3.98799963173872E-05 -6.48402045391297E-05  6.42559432398511E-01
 -3.71767053685810E-02 -4.94179008118970E-03  1.53886405328193E-02 -5.29479251618517E-03  2.20031340826254E-02
 -2.30002870168333E-03  7.38667635223714E-04  1.15403218830757E-03  1.39440861783702E-03  1.73749535792898E-02
  4.96356012898412E-01 -7.00806541190444E-02  2.21019194870586E-02 -3.33328692467093E-02 -2.61835686153863E-02
 -3.30278734102846E-02
* ORBITAL    3    6
 -1.48925366779671E-05 -1.95457588367890E-02 -2.49521846645816E-02 -2.20654562853934E-05  1.42342907380476E-03
 -6.96462178334501E-05  1.00078587885864E+00  5.97243159918473E-03 -1.40968139029628E-03 -2.11696405797739E-03
 -1.14653441449238E-03  2.67054247603623E-04 -8.89807863866223E-05  6.08001265455231E-06  2.80301985055986E-05
  1.95483645515304E-05 -5.65356316305808E-05 -6.24435554308248E-05 -3.31308801970668E-05  2.64671533091072E-03
  1.90755944860188E-03  6.98998181998781E-04  3.75623295746605E-03  2.96006212249930E-03  1.24150984789572E-03
 -9.90513857230796E-04 -4.39454370283298E-04  5.12125824287128E-05 -2.94671443947737E-04  4.17248123414783E-06
  4.92178775439065E-06  4.98295787169965E-06  8.34093947342823E-06  7.67983047512691E-07  4.79959868047882E-07
 -4.10844427338482E-05 -5.81464732318183E-05 -6.32326098788741E-05  1.29080305674473E-02  1.85751018818698E-01
  2.73300009669368E-02  6.58701667722754E-03  1.01550072445182E-01  1.34158340907939E-02  1.42585707853033E-03
  8.68742705764788E-06  2.04742068514637E-06  8.73170706339786E-03  1.98130505625262E-03  1.83407166167664E-02
  5.43200716346484E-03 -6.72343746960289E-07 -6.15360834172474E-04 -1.45688778193393E-03 -2.87241569989177E-02
 -9.13826538994857E-04 -6.94920928164430E-04 -1.07533626593018E-02 -2.38861766511944E-03 -1.46056187606122E-03
  3.61676609881914E-04 -2.98012392471556E-04 -9.44220075073637E-04 -1.23229977623713E-03 -1.00715878619342E-03
 -4.86434832443464E-02 -2.09503213107011E-03  5.66599905397779E-04  1.57007508149596E-03  8.71819276466200E-04
  1.28092576044477E-03
* ORBITAL    3    7
  1.20508367090204E-05 -6.46786821387507E-04 -3.03666389861883E-04  3.08755967082716E-05  8.13482449920123E-05
  2.27195089416461E-05  0.00000000000000E+00 -3.90254246412935E-05  1.88268719907498E-06  1.40906171816984E-05
  7.71285680516186E-06  9.99266222352556E-01 -1.07514543804272E-02 -1.06166375726172E-02 -6.01961307024497E-03
 -2.02166682768794E-03 -1.89764595625250E-03 -1.24875971714613E-03 -5.07507808903355E-04  1.67943313736594E-05
  2.05042425613475E-05  1.12538646314683E-05  2.96257227810628E-05  3.48190513184542E-05  1.72748353611669E-05
  4.69766472387833E-06  3.04124256979993E-06  3.18225395301576E-06  3.89411718118805E-06  8.80044667228813E-04
  6.66221548575951E-05 -7.28502377524921E-04 -2.71718257577779E-04  4.51519342185236E-05  3.13558626059804E-05
 -3.39439773960700E-07  1.03963174199059E-07 -1.99208599648668E-07  3.19679448115189E-05  2.61180975459647E-04
  6.38794452306876E-05  1.41264145955072E-05  5.38886459260529E-05 -2.83830647552661E-05 -6.00361675346218E-06
  6.60481843595407E-03  2.03784500581150E-03  1.93424266460950E-05  9.62158857651094E-06  1.55113215986652E-05
  4.40211470629456E-06 -1.59628472129449E-04 -5.38439535625085E-07  6.28303405749315E-07 -2.90025311532631E-03
  3.88574891935098E-04  7.12116960820615E-05  2.75961710485675E-05  5.74387530057697E-05  2.37747223385151E-03
  9.26990458051083E-04 -5.82229266834977E-04  1.86421790842806E-05  2.62764917424036E-05 -1.54002010133243E-04
 -1.66466294487200E-03 -2.51041977355922E-04  2.36689445311049E-04  2.68459498897331E-04 -1.07729163743723E-04
  2.39128415992334E-04
* ORBITAL    3    8
  7.25045612244408E-04  1.46286777945232E-02  1.34716751272755E-02  1.13828625865892E-02  1.22408044488872E-02
  2.95058931959581E-03 -8.92919722679795E-02 -4.08521607192847E-02  1.52015310607349E-03 -3.00126666856691E-03
 -6.42749229316128E-04 -6.18406370063120E-05  1.83583287990930E-03  1.38091522477390E-04  5.92418245666600E-05
  9.02579232871786E-06 -6.53193446300784E-05 -3.23689681757720E-05 -6.26336648406513E-06  1.31193532087446E-03
  9.81605902275841E-04  1.45660641642762E-04  2.16677239956846E-03  1.66302072467714E-03  4.01979693543395E-04
 -3.52642544318331E-04 -7.27635341143223E-04 -9.21073397202450E-04 -7.48855404654340E-04 -3.76739103037148E-05
  1.50811168352542E-05  1.84862616137686E-05 -1.73990107681400E-05  1.49300943805552E-06  7.40221600196756E-07
 -7.15587656557305E-05 -9.69030008114429E-05 -7.44430321788062E-05 -6.14017834409073E-02 -6.79399436584619E-01
 -1.70346143032583E-01 -2.71023480475331E-02  1.26442471103485E+00 -1.39830313179954E-01 -1.61199197151980E-02
  3.72452988099574E-05 -2.35297563899524E-06 -3.14163951911555E-02 -1.30709275562199E-02  1.43744795476945E-02
  5.69137035008408E-03 -1.96099583009554E-05  1.29432809455753E-02 -1.56433686663838E-02  6.57958921110544E-03
  1.95856152897580E-03  3.62801789331968E-04  4.24750385529208E-04 -6.57463115867809E-04  2.00704757770845E-04
 -3.27514648661281E-05 -8.24215087777029E-05 -4.77713789409113E-06 -9.50863709883707E-08  2.59322677260229E-05
  3.28235117639139E-03 -7.19591775746140E-03 -2.03909890535605E-03 -3.85249539660147E-04  2.72233017299889E-04
 -5.86015116492807E-04
* ORBITAL    3    9
 -4.23947815334424E-04 -7.12663400320890E-03 -7.51680321171132E-02  2.93437452975013E-03  1.45099864276284E-02
  1.57607746402927E-03  2.10275062299755E-02  1.02689138199093E+00 -1.03404145117559E-01 -4.51570106256397E-02
 -3.05963651048159E-02  6.96652983521182E-04  2.30181536468808E-03 -6.90054950789004E-04 -3.57492818714128E-04
 -1.75952482840613E-04 -1.79378729343297E-04 -2.19180082070850E-04 -1.14809170860042E-04  1.55839823675451E-02
  1.14342635332012E-02  4.25395798701336E-03  2.17899897698583E-02  1.68130009470498E-02  6.43823738372033E-03
  4.98717448063547E-03  2.33633778422019E-03  3.14483493779394E-04  1.59528999787908E-03 -9.22668639888949E-06
 -4.89430654670588E-05  1.11835604519797E-05  7.90089065750433E-06  4.49186619012181E-06  1.39840800081667E-06
  7.44831477555890E-05  3.92330580927533E-05 -1.61141801487017E-04  4.73736028548153E-02  4.20116056059039E-01
  1.20208377303236E-01  2.87817700008089E-02  0.00000000000000E+00  3.19143530285273E-02 -1.56184042655052E-03
  1.71140811336995E-04  9.15799903212989E-05  4.45217715829326E-02  1.43578622836567E-02  5.03191162526701E-02
  1.56354175275252E-02  6.68903953208553E-06 -6.37178747464329E-03 -1.00724680762532E-03 -4.42266246624772E-02
 -4.42522669487395E-03 -9.21570078057794E-04 -2.63540808322768E-02 -5.57404212829294E-03 -3.28628417168402E-03
  4.27984369926049E-04 -4.84517231610885E-04 -1.92640267849324E-03 -2.51150816567708E-03 -1.57966970203314E-03
 -9.42668993689604E-02 -3.30452920855855E-05  2.85280007893944E-03  1.96267421382309E-03 -1.02503226663811E-03
  1.27488546241094E-03
* ORBITAL    3   10
  1.17978611591487E-05  2.26836031849328E-04 -1.15542086157748E-03 -3.84334818968164E-04 -1.30986023487346E-03
 -6.08719316652221E-04  1.30164645900047E-03  0.00000000000000E+00  7.23980810416793E-04  4.53641433638827E-04
  1.07890732340543E-04  5.77815168652676E-03  9.83316039170744E-01 -1.53056899935533E-01 -4.43595756540995E-02
 -2.72767610042110E-02 -1.61359478131323E-02 -9.97646939603411E-03 -2.69545130107500E-03 -3.73776748513097E-05
 -8.19996478236336E-05 -7.77972354643513E-05 -8.77575935347966E-05 -1.42016910485706E-04 -8.32971259716292E-05
 -1.86924166947552E-05 -2.62512607216375E-05  2.21551412552381E-05 -7.08877066647397E-06 -1.39055641801458E-03
  4.45879442077715E-04  3.98555556204046E-03  2.55008289036262E-03  1.65766727230500E-04 -4.23061565289233E-05
 -1.36173728227533E-07 -1.10506538727706E-06  5.91007873172219E-07 -2.37459578833862E-04 -1.17713394328893E-03
 -1.54645764159454E-03 -3.79707483365944E-04  0.00000000000000E+00  3.03117334568330E-03  4.07280225781417E-04
  1.72227843490293E-02  4.13351576559539E-03 -3.49934906941478E-04 -2.68020149308290E-04  1.54259239919672E-04
  8.86276280347023E-05 -4.28482940341092E-04  9.09834254988751E-06 -2.25012517978707E-05 -1.76313696360431E-02
 -9.79331244598649E-03 -1.45917465726702E-03 -1.03017551841768E-03 -4.57743130104828E-04  2.18794155049277E-03
  5.31639820810576E-05 -1.58830847297454E-03 -2.51150007019816E-04 -3.25135631078313E-04 -1.28163843499740E-03
  2.09594985127119E-02  8.09417141916806E-03 -2.88851333138377E-03  1.11229171887727E-04 -3.07684649673762E-03
 -1.63558626743325E-03
* ORBITAL    3   11
 -2.53258455331155E-04 -6.24555226824556E-03 -7.11078755402257E-01 -2.73516362482590E-01 -2.63752146662150E-01
 -6.37293948981903E-02  3.84866166025172E-02  8.08652979039013E-02  5.05340422648676E-02  1.82134982290524E-02
  4.52292427028269E-03  1.34845305099501E-03  3.10556621453118E-03  3.26759675538952E-03  1.86354611118711E-03
  7.08137001756968E-04  2.55231688156745E-04  4.08752587788685E-04  2.70847644144139E-04  1.03302750064292E-04
  1.61512798918381E-03  1.46373979963901E-03 -3.93557433101747E-06  2.32112250977858E-03  1.98466442064772E-03
 -8.52770062838671E-05 -1.58792072319688E-04 -1.42601742379328E-04 -1.96752172816511E-04 -3.08129004724364E-05
 -3.66797968168473E-05 -6.83301157519025E-05 -8.07086239796713E-05 -3.15627651015378E-06 -1.85822562212597E-06
 -1.68268280204232E-05 -2.04736048649932E-05 -1.28374182224501E-05  6.41124155108305E-02  5.56580066769841E-01
  2.53359600454084E-01  5.87263445579206E-02  1.66354081684033E-02 -6.25623804604890E-02 -1.08011183854767E-02
 -2.33633979827773E-04 -1.96386430158175E-04  1.55266198194899E-02  8.37647430214155E-03  2.86149154142430E-03
 -9.37595948307889E-04 -2.20576948609376E-05 -1.34603298563044E-03 -2.02939133191640E-04  9.32745182184568E-02
 -5.06287711229916E-03  1.16079130915965E-02 -1.18216797887126E-02 -1.03467814924475E-02 -2.08423423822568E-02
 -1.28228551715971E-02 -4.52841842929636E-03 -9.07074539340840E-04 -1.16272539905718E-03  2.37389720088589E-04
 -2.62237420088337E-01 -7.03238953561572E-01 -2.46373326917498E-01 -2.09428449677064E-02 -6.99977669296530E-03
 -3.59950311546559E-02
* ORBITAL    3   12
  1.63608920674808E-03  3.20635054705581E-02  7.57331366395635E-01  2.96451519829340E-01  2.81460305103555E-01
  6.53798980391438E-02 -1.27748815109419E-02 -2.12904149892511E-02  2.87046973384369E-03  8.41831060350027E-03
  4.47176865059656E-03  9.13100329976484E-03  2.16561633697611E-02  1.40942904771929E-02  5.47309030621402E-03
  1.46773597547638E-03  9.54265098041283E-05  5.25280319129864E-04  4.71769344818167E-04 -1.50331446561814E-03
 -2.87273781059682E-03 -2.00950202875708E-03 -1.33887728649180E-03 -3.03849323752274E-03 -2.08175057026920E-03
 -1.35940640516309E-04 -7.11778362834138E-05 -9.57848657861740E-06  6.44258167890091E-05 -4.94758350423172E-05
 -6.03214328270334E-05 -1.38356870773441E-04 -1.78775121659250E-04 -5.66226848674640E-06 -3.43315815524538E-06
  2.21444067070307E-05  2.71309638520187E-05  1.53685028632123E-05 -5.76910053313179E-02 -4.79684658756723E-01
 -2.27445220551515E-01 -5.11134976071975E-02  4.79131083159148E-02  1.26244162541767E-01  2.29066075744793E-02
  1.02031983525372E-03  4.07598566934067E-04 -2.23157315711408E-02 -1.28503362692689E-02 -3.08902882724362E-03
  3.76527777775066E-04  9.52109494226141E-06  2.08714933368553E-03  2.20784430318794E-04  6.62333997054265E-02
 -3.86733896519552E-02  1.94446760471479E-02 -4.97244979027523E-02 -2.09212295770897E-02 -6.55039130664410E-02
 -3.26807314241114E-02 -1.10727016706682E-02 -1.81917388982032E-03 -2.39392304273419E-03  2.41403018658532E-03
 -1.58999004368409E+00 -2.59733026931390E+00 -7.84041440239164E-01 -3.89966273260329E-02 -3.96315048075286E-02
 -6.41883514238561E-02
* ORBITAL    3   13
 -1.58576860739739E-03 -3.61162832881586E-02 -1.06489638019360E+00 -2.02373416330538E-01 -4.72420012827699E-02
  2.09443428328846E-02 -1.40450831040321E-03 -1.28403903134492E-02 -7.82080950776130E-02 -5.71393425253148E-02
 -2.37951025411107E-02 -1.90785259623310E-03 -4.02730407006167E-03  2.56705497057977E-03  3.48244169431684E-03
  1.77723692107625E-03  8.27021325857565E-04  1.06055275371940E-03  6.28491261332354E-04 -1.40761337271005E-02
 -2.12796648562135E-02 -1.27253189201832E-02 -1.34316325720552E-02 -1.91125641293969E-02 -1.11213342932172E-02
  1.44550319963305E-03  1.56656197130980E-03  3.00301353338459E-03  3.40987712688684E-03 -2.09117673612915E-05
 -2.32335263115031E-05 -4.54382970625251E-05 -4.23242781782197E-05 -9.43044861414441E-07 -5.07994456022698E-07
  1.81910721961181E-04  2.27152088242504E-04  1.15961037503944E-04 -2.38110476605872E-01 -1.67596521609236E+00
 -1.23420048234951E+00 -2.81837962401586E-01  1.16783334831542E+00  1.67624142958100E+00  2.96361019675606E-01
 -1.84133310007089E-03 -1.18299574065546E-03 -1.82523905761607E-01 -1.17273318355193E-01  5.96405083471414E-02
  2.97463987117332E-02 -7.57691538588179E-05  2.67834522460919E-02  1.19605809226112E-03  6.98421182518617E-02
 -6.06039815684375E-02 -3.18458889533423E-02  2.61867867173830E-02  3.76173254086233E-03  2.80826727896795E-02
  1.04231194627076E-02 -3.62036329345674E-04 -1.39547219928468E-03 -1.78079690991324E-03 -4.31694930327490E-03
  2.25616468384578E-01  1.21502414418980E-01  4.18826969236503E-02  3.36532870619220E-03  3.43049632483999E-02
  1.42781833661450E-03
* ORBITAL    3   14
 -1.83031870630168E-03 -3.37314078488007E-02 -3.09973685156825E-01 -1.14401387451844E-01 -9.17942279180473E-02
 -1.51925437085012E-02 -8.22467923125043E-02 -1.87965854403818E-01 -1.53126341786166E-01 -7.02297339937901E-02
 -2.20597427846222E-02  1.55885831952264E-02  2.82525749172667E-02 -4.19014097912097E-02 -4.36679800331002E-02
 -2.07170185329582E-02 -1.18879381125544E-02 -1.58321364824192E-02 -9.43683027051206E-03 -2.72300290498081E-03
 -1.91667705483791E-03 -4.55368848333039E-04 -3.74618491565910E-03 -2.84687673432057E-03 -8.40530469204741E-04
 -1.88571585060268E-04 -5.34196019993375E-05 -3.16054213732054E-04 -2.14685850568284E-04  3.94271618488017E-04
  4.61601552789906E-04  1.15333358882361E-03  1.28265392501550E-03  3.15660337473247E-05  1.41530440501408E-05
  2.29338940828397E-05  3.53659199857828E-05  4.39631875382823E-05 -5.22271652028570E-03 -3.20737756658131E-02
 -1.73746542684421E-02 -4.84787935182634E-03 -4.55415113792215E-02 -8.10697089912805E-02 -1.61218011116408E-02
  2.12448842378477E-02  1.36411330674636E-02  5.22654138813388E-03  4.52071726950089E-03 -3.59596580737073E-03
 -4.52832359557271E-04  8.66887616189101E-04 -1.24880022934531E-03 -5.22007341167638E-04  1.86458369605701E+00
  1.14966986748049E+00  6.13592214434941E-02  1.59883971057090E-01  8.94578243511101E-02  1.58922952630791E-01
  9.94713161269294E-02  3.65341440822603E-02  1.13888514204769E-02  1.46410993340904E-02  6.43263213243703E-02
 -2.45653341906182E+00  6.47329863298774E-01  1.15127392069483E+00  5.11426478873738E-02  9.49225758664020E-02
  1.79424994945716E-01
* ORBITAL    3   15
  5.05439013450650E-03  1.01857307690591E-01  1.00463495951097E+00  1.06589310317651E+00  1.35548405336606E+00
  3.66024338529649E-01 -8.13742221011120E-03 -2.88533258401428E-02  6.75460307117463E-02  6.58933237497044E-02
  3.09503277201690E-02  1.78395591611337E-03 -7.22252253572095E-03 -6.87231336614074E-02 -5.66287490915507E-02
 -2.51160079063132E-02 -2.25789706567307E-03 -2.48192116431472E-03 -1.27765552236792E-03 -3.85493299641598E-03
 -5.41148408975038E-03 -3.85948171694898E-03 -1.67505701357464E-05 -1.42949950470887E-03 -2.33580305688189E-03
 -8.03555173246395E-04 -9.65504155913285E-04 -2.25323186793048E-03 -2.82527104164298E-03  1.90956664266276E-05
  3.49750987073432E-05  8.50378346622224E-05  9.39739717162085E-05 -7.97736874196946E-06 -3.53462864076100E-06
 -1.45399826375345E-04 -1.72052864260673E-04 -7.56147077005438E-05  2.43920307654806E-01  1.76871738304525E+00
  9.50920696727388E-01  1.77205066262688E-01 -1.48342080768543E+00 -2.12963689865689E+00 -3.61189430309247E-01
  1.48436584505969E-02  9.91436831391170E-03  1.88893982804435E-01  1.12932822684294E-01 -1.89798172531859E-02
 -1.82050539201410E-02  1.13618063614085E-04 -1.95713531211453E-02  7.57232094987215E-03 -1.80318747624369E-01
 -8.25144801125034E-02  8.10555047434965E-03  9.44734578128106E-02  5.37004999673906E-02 -2.19608757467101E-02
 -1.43143058731447E-02  1.19470756681908E-03  4.88246866538591E-03  6.29731585320340E-03  2.64676504669656E-02
 -1.21462470262673E+00 -1.96194298167832E+00 -5.51295598096362E-01 -5.50740092584401E-03 -3.30741412236330E-02
  2.19579308331247E-02
* ORBITAL    3   16
 -2.74331390860905E-03 -5.30499795349014E-02 -5.00400546083258E-01 -2.23743931567900E-01 -2.18327738565283E-01
 -5.02857210881166E-02 -1.15426194293824E-02 -1.44919879725301E-02  1.85270105373074E-02  2.40902788650940E-02
  1.24648239883098E-02 -1.73806811630790E-04 -4.08169966108000E-02 -2.61245761943568E-01 -2.07228811796898E-01
 -8.96177754270217E-02 -2.30818980026340E-02 -2.97107588389279E-02 -1.71778547844340E-02  8.06254837885682E-03
  1.20237711487872E-02  7.48367804476905E-03  8.16140925094158E-03  1.29890525865483E-02  8.24655814028474E-03
  1.05518989052506E-03  1.12175993123268E-03  1.76873031874351E-03  1.95804545113351E-03  4.57046717537592E-04
  5.52116118757300E-04  1.35426012560172E-03  1.49769217786063E-03  1.56663809281207E-05  6.14637967655416E-06
 -2.09712803927493E-05 -4.05155733995290E-05 -6.95713071284540E-05 -6.47417981243165E-02 -4.51389471288877E-01
 -2.41395532110147E-01 -4.26622248835494E-02  4.67036369945250E-01  6.99562163789006E-01  1.26373562142978E-01
  6.16112957176090E-02  4.00295146556709E-02 -6.09868871892093E-02 -3.71750531328784E-02 -1.70483177952472E-03
 -9.39895755570230E-04  8.28919566029616E-04  7.79135741085355E-03 -6.27037285011478E-04 -2.84433757562044E-02
  7.04360746036188E-01  2.60162666586433E-01  5.72709955381326E-02  4.35856452882072E-02 -2.56960650876730E-01
 -1.27180973005954E-01 -6.23184508205577E-03  3.39433497256236E-03  4.39305131425397E-03  1.74950232628468E-01
 -3.06890159908548E-01 -6.12642935998367E-01 -3.70934153168868E-01 -1.55004863872461E-01  1.05471119969434E-01
 -1.78947747152273E-02
* ORBITAL    3   17
  1.23161972371077E-03  2.48295948586752E-02  2.06868279765203E-01 -3.97971882132626E-02 -9.91501376590113E-02
 -3.12841924485579E-02  4.62948293440771E-03  6.87808655923326E-04 -9.32758008712755E-02 -7.49161191091971E-02
 -3.14628376236593E-02 -4.81148066943052E-02 -2.19338976197678E-01 -7.60780123847058E-01 -5.66418037914574E-01
 -2.36888041129174E-01 -5.23821056063641E-03 -3.64970829082499E-03 -7.85508355860022E-04  4.30053845005041E-03
  3.46979673443029E-03  1.21856683318065E-03  7.00483648134286E-03  6.06651152277780E-03  2.50324563639981E-03
  5.90732456836775E-04  6.39916193563640E-04  3.73984513814554E-04  4.08947125770589E-04 -1.03201541313748E-04
  6.51677708173258E-05  2.59553124928268E-05  1.89523622372201E-04 -3.60037253323462E-05 -1.46498842330777E-05
  2.37928130177201E-05  3.71714791145151E-05  4.40675876278901E-05 -5.23938886833806E-04 -1.76498140769232E-02
 -2.79849140592230E-02 -7.13132181573416E-03 -9.88888272721294E-02 -1.41369889024777E-01 -3.23325076174309E-02
  9.76759446914333E-02  6.48124986461718E-02  3.03189059650464E-02  1.78644097265035E-02  3.22499089842142E-02
[truncated: 358,802 more chars]
