# Supplementary material for: FCIQMC-CASPT2 with Imaginary-Time-Averaged Wave Functions
Source: J Chem Theory Comput. 2025 Jan 17;21(3):1029–38. doi: 10.1021/acs.jctc.4c01462 (PMC11823415; doi:10.1021/acs.jctc.4c01462)
Supplement: Supplementary file 1 — ct4c01462_si_001.zip [file ct4c01462_si_001.zip › si/orbitals/fepor_s1.LocOrb]

#INPORB 2.2
#INFO
*Localised orbitals
       0       8       0
     135     119     119     105      67      57      57      48
     135     119     119     105      67      57      57      48
*BC:HOST pcal036 PID 15688 DATE Tue Aug 27 22:18:36 2024
#ORB
* ORBITAL    1    1
  1.00000065844498E+00  1.39208702703069E-05  1.70719607215756E-05  7.14690222476718E-05 -6.02743059148711E-06
 -6.17060526249440E-07 -3.97876634867093E-06 -1.34481308295025E-05 -7.26150235619179E-06 -6.81539907762649E-06
  4.66237084689182E-07  4.73996909917048E-07  1.38878617484041E-07 -2.77199551144359E-07  1.58924544233119E-08
  1.01860822130576E-06  2.12574774451076E-06 -2.97696668728446E-06 -1.66422731999822E-06  2.91916123096810E-05
  2.65859666913694E-05  3.14833428629604E-06  2.83120126223415E-05  2.64777178478074E-05  3.26950826380016E-06
  2.90034932881494E-06  2.87256698511061E-06  3.51708401862224E-07  2.66711634867915E-07  4.78239474189231E-07
  1.98687481137989E-07 -9.37567107965573E-07 -2.68131195204267E-08 -1.48448355133612E-08  8.88831741300592E-07
 -5.74647197740220E-06 -3.48781184350298E-05 -2.06390967617479E-05 -2.98855125447915E-06  5.98509316230381E-06
  5.40503522198125E-06  6.88384589770833E-07  2.22741022254677E-06  1.05331389147655E-06  1.78281720646750E-06
  7.99734865606285E-07  3.58481489229158E-07 -6.19516838905842E-08 -5.69122361549439E-06 -3.47367237691208E-05
 -2.07036930106376E-05 -3.03365171495083E-06  6.30497383729430E-06  5.66229697268365E-06  7.17997144043323E-07
  2.23799545996334E-06  1.06131446267571E-06 -1.71748430623374E-06 -7.57426503731587E-07 -7.17627732941007E-08
 -3.64045040799981E-07 -2.39138792915017E-06 -1.32778644820620E-05 -6.21163744939807E-06 -9.12599808196751E-07
 -2.33509932707993E-05 -1.64855113356913E-05 -3.29889670292309E-07  5.62076597731825E-06  1.62658014456764E-06
 -7.79627871484830E-07  5.27883009716119E-06  2.74250496991908E-06  7.96857930749975E-07  3.89799415194471E-07
  1.65928102372030E-06  5.10187006032432E-07 -5.98958940663223E-07  2.36864400394362E-07  2.31608965882690E-07
  1.11895784778558E-06 -2.51648449010640E-06 -1.34073929691069E-05 -6.71447418473509E-06 -1.00103259741794E-06
  5.76469610765734E-06  2.34236944010476E-06 -8.04297506414675E-07 -2.33355856836530E-05 -1.63967804408317E-05
 -2.91806715941281E-07  5.59091918615560E-06  2.93714816571365E-06  9.82034222897480E-07  4.86744007084112E-07
 -1.96881444612234E-06 -6.80439817403591E-07 -1.16467770197480E-06  2.21920049870829E-07  1.99537157438281E-07
  6.72507459095738E-07  1.02065351136687E-05  4.58214210455261E-06 -1.59278167853837E-06 -3.35147729229286E-06
 -1.55032869381976E-06 -2.02637991503017E-07 -1.40388271730738E-07  1.01782642738350E-05  4.63320740951770E-06
 -1.51922305884547E-06 -3.32778981340287E-06 -1.54171594921286E-06 -2.15084180847366E-07  1.46767400533599E-07
  1.37760832890290E-05  6.02912697390613E-06 -2.36471474795632E-06 -1.61675993807980E-06 -6.61914503243276E-07
 -1.58820878280219E-06 -3.72943008332037E-07 -2.63293861941950E-07  2.84458013435157E-07 -1.74608679387745E-07
  1.24862210297859E-05  5.48346708981311E-06 -2.26314592228223E-06 -1.48264549935653E-06 -3.08317443599486E-07
 -1.43301916985800E-06 -5.66777899179941E-07 -2.67352514457572E-07  2.80742575004647E-07  1.68982473262296E-07
* ORBITAL    1    2
  1.43132801947076E-05 -9.99958554790431E-01 -7.27657702278215E-04  2.95540273522079E-04 -1.25895315992097E-04
  1.82016320942695E-05 -9.42294575671354E-04 -1.72275484741753E-04  5.76013596793719E-05  2.65674689966547E-03
 -6.70209026694446E-05 -5.77657424188596E-05  6.10819821603321E-05  1.16971984845569E-04 -1.81544682288824E-04
 -1.73043353826649E-05 -1.17857632017187E-04 -8.51744692151639E-05 -6.02136000545049E-06  1.48666429317305E-05
  1.30690919691857E-04  1.70413433844052E-05  3.27762910246626E-04  2.08821683825992E-04  6.23846344147565E-06
 -4.93892068640445E-05 -3.10826849807433E-05  8.69589971999006E-06  6.17331451233883E-06 -1.45863202694707E-04
 -5.50065725441425E-05  1.57776326519035E-05 -2.70900511163020E-06 -4.97636603922902E-06  1.32354192028543E-06
 -3.46853004239026E-05 -1.96456906715697E-04 -1.01775037273068E-04 -1.15520784418955E-05  5.22470766936526E-05
  3.50449832950272E-05  4.57521728534309E-07  8.44172347309260E-06  3.66576792274822E-06 -6.36294466630589E-06
 -7.62424906373446E-07  2.00423001474552E-06 -7.45537405872685E-07  2.32771517492924E-06  2.51644229255849E-05
  1.43853990065844E-05  2.66265891925232E-06 -7.59511357792971E-05 -5.03438092113058E-05 -1.76036539027186E-06
 -5.11613540067173E-06 -2.58880817329481E-06 -1.85625118829210E-05 -7.22223122724334E-06  2.21392272515106E-06
  7.02261995872667E-07 -2.55978667127949E-05  1.39360872463457E-05 -3.68701238818644E-05  8.97547191484333E-07
 -1.19107324549049E-04 -8.59159630652553E-05 -3.75502490521981E-06 -2.83357364570889E-05  7.90533491336260E-05
 -1.56982163743731E-05  1.64948854637933E-05  1.23381887918858E-05  1.42333983342909E-05  8.80014269582610E-06
  3.85103552389081E-05  1.97287550158049E-05 -3.06150228235635E-06 -2.80463959703949E-06  6.44556550842269E-08
  1.75782847658971E-06 -3.77416829301334E-06 -1.40889065790511E-04 -2.63359327218347E-06  3.88083699847613E-06
  9.07118104600253E-05 -6.49527511708964E-05  2.31147605069057E-06  1.19306272782372E-05 -1.50795273529065E-05
 -8.56317193217355E-06 -6.57008964261586E-06 -7.29770661795468E-06 -1.08279031218405E-05 -5.19657567927696E-06
  2.72710841490900E-05  1.91806057454282E-05  2.41049237077275E-06 -1.65976925249146E-06  2.02606719062578E-06
 -5.92473945841334E-06  5.32364168640606E-05  2.21234244983022E-05 -2.30280164928927E-06 -7.06060070150702E-06
 -3.44840983647871E-06 -7.91614932517961E-07 -4.19033377663565E-07  3.33354981655008E-05  1.56580064207306E-05
 -1.21498468956590E-05 -1.59324158603900E-05 -7.55931591648535E-06  8.76719929380630E-07  5.70605746730199E-09
 -7.00437656487838E-05 -1.29773969433845E-05  8.63924425766401E-07  9.92918781193050E-06  2.35480414892447E-06
 -4.84023428787499E-06 -8.69550138914938E-07 -1.71592476216536E-06  8.15553065378015E-07 -2.55724473473789E-06
  1.31402102035759E-04  3.88608763718575E-05 -9.50492977904380E-06 -4.22919480500422E-06 -1.96762481929195E-06
 -1.07575240823919E-05 -6.03951503992656E-06 -2.89957484979542E-07  1.40829510693507E-06  1.76632507645109E-06
* ORBITAL    1    3
  5.67339420278417E-05  4.06747185793942E-04  1.87486727537198E-03  5.26066910424974E-03 -4.85191817342231E-04
 -8.12290103489453E-05 -3.84749866035874E-04 -7.11327112199668E-04 -3.88038459875169E-04  1.92326406622053E-05
  3.57259821311976E-06  2.45301867052942E-06 -5.17802880342144E-06  1.09617136242569E-08  5.08221600967337E-06
  1.00095943702742E+00  7.79134940892915E-04  1.21292791028675E-03  7.09674499277674E-04  3.20168700288305E-03
  2.48422055910368E-03  9.43921301594225E-04  3.20417266980177E-03  2.48460064169343E-03  9.50985962322942E-04
 -1.88438188196541E-04 -1.55622119188944E-04 -4.20865915647632E-04 -5.17571482822571E-05  2.47540181832913E-06
  2.31298154342134E-06 -1.31873787041105E-04 -9.84148323431983E-05 -9.69081744014213E-05  1.32423489956986E-04
 -6.47773986953679E-04 -3.49009056371883E-03 -1.64788918073212E-03 -1.55375173890296E-04  6.65691310830797E-04
  3.00227903247686E-04 -8.25762580455640E-05  1.52219931199278E-04  5.65941990183009E-05 -3.63386392744489E-05
 -2.19721184475250E-05  2.34902277317963E-05 -2.84692326409941E-06 -6.51239818213754E-04 -3.50940778553661E-03
 -1.65794331464242E-03 -1.56565456921503E-04  6.72918382383238E-04  3.05237232755380E-04 -8.25066771515614E-05
  1.53124500412106E-04  5.68913788414651E-05  3.64370402726183E-05  2.21697514832197E-05 -2.77795960126888E-06
 -2.37034165218322E-05 -4.13101267546800E-04 -2.24422882435862E-03 -1.11238354916042E-03 -9.76301441622039E-05
 -1.76285809664689E-03 -1.35372196973489E-03 -8.52052267415705E-05  2.49461146459539E-03  1.86071345139718E-03
 -8.70072047520696E-06  1.55425927344998E-04  1.53656854644355E-04 -1.71564874272441E-05 -2.72718379295513E-06
  5.19369635145092E-04  3.31808337172269E-04  2.22597114423726E-05 -1.99842865526150E-05  3.51721234588747E-05
 -5.90777216066632E-05 -4.09853179055450E-04 -2.22790582097559E-03 -1.10055853680481E-03 -9.59265578129203E-05
  2.50419728871259E-03  1.86207450735281E-03 -1.02843888568971E-05 -1.76853952826710E-03 -1.35770599017229E-03
 -8.53018724072078E-05  1.57715114747290E-04  1.54956516709819E-04 -1.65598399007821E-05 -3.58161497908548E-06
 -5.23548068061758E-04 -3.33178898811835E-04  5.90728010712186E-05  3.55047928816584E-05 -2.07840766238225E-05
 -2.20114564190871E-05  2.68253536354046E-04  1.10090494312945E-04 -5.36634844579081E-05 -5.97241900893494E-05
 -4.02448769089639E-05 -1.53885316070699E-07  6.53126537960862E-06  2.67624524340244E-04  1.10597566883463E-04
 -5.32458127998340E-05 -5.99362255414673E-05 -4.03219460649105E-05 -2.67441725026243E-07 -6.45986725969926E-06
 -8.08010677042641E-05  1.03316611366932E-04  4.21757307613769E-05  1.81181690888660E-04  1.04499278486521E-04
 -1.37320904248956E-04 -8.71320568176311E-05  1.04320664283618E-05  1.91247871871122E-05 -2.77327369982221E-05
 -9.03442000474726E-05  9.79870586573764E-05  4.31483427314858E-05 -1.35579370816929E-04 -8.60370071402418E-05
  1.83117853722747E-04  1.05371225407482E-04  1.04234626986572E-05  1.92471573451072E-05  2.78250641814770E-05
* ORBITAL    1    4
  1.02931208023206E-05  7.41457868331539E-05  3.56769478252088E-04  1.27033764381731E-03  1.41835466520504E-04
 -6.04837441819902E-05 -8.90260044116673E-05 -1.90588583892730E-04 -1.22409551556998E-04 -2.45780640017521E-05
 -6.46211800894561E-05 -5.35859227837339E-05  1.74986679804111E-06  3.20202319097320E-06 -4.35794096098411E-06
  6.47545791352253E-04  2.26475484576640E-03  1.39582847509565E-03  2.00567902736047E-04 -3.43748853781684E-04
 -2.71502333326961E-04  4.97140725813019E-05  1.25637506616998E-03  1.45112850829136E-03  6.03202981485823E-05
 -8.93893826234183E-05 -7.66127666250489E-05 -1.03083377424198E-05 -3.25020274688639E-05 -2.43301830940775E-04
 -2.32168760939053E-04  3.05995011760036E-06 -5.48578318816374E-06 -1.21350909088906E-06  1.57577499194500E-05
 -2.32071454135017E-02  1.40593230750527E-03  5.63375700943969E-04 -3.92824142603544E-05 -1.38572012623479E-03
 -1.08987027926159E-03  1.71769536349992E-05 -1.30675174981768E-04 -7.67034210888779E-05  4.80418281791397E-04
  2.71120760517211E-04 -2.83199986634369E-05  3.72545738039688E-05  8.39422628379906E-04 -1.10611957370525E-04
 -1.24584084218362E-04 -2.85433781005044E-05 -4.30127419826703E-05 -1.51813092621553E-05  5.10928116040556E-06
  5.98059999004863E-05  3.28718607095944E-05  9.98412673305481E-06  8.40661114175697E-06 -5.72491705321930E-06
 -2.17107756147918E-05 -1.00033197348310E+00 -7.09567457768425E-03 -1.81907374833918E-03 -6.56569867915992E-04
 -3.75773481859873E-04 -4.54360570534341E-04 -2.49728389273819E-04  1.48166005705402E-03  9.29329236530897E-04
  4.95895371939837E-04  2.64363139421744E-04 -5.86190385463347E-05  1.00885506372953E-03  1.61507817561392E-04
  1.01309977636538E-04  1.25820732796331E-04 -7.18322927233053E-04 -3.26307155189669E-05  3.73166689815997E-06
  1.19894627710609E-04  3.92306809151192E-02  1.88863095975087E-03  8.51858079674436E-04  1.14165692224079E-04
 -2.91512737564171E-04 -1.91977598611002E-04 -2.61877144660280E-05  5.35969720704364E-04  3.86523847535062E-04
  3.23693133370781E-05  1.32035432516253E-04  8.24684888584428E-05 -1.64028245035953E-04 -5.77060280349363E-05
  1.07474814773150E-04  5.88576478726903E-05  1.78563508047206E-05 -6.14205403567566E-06  5.41063947544427E-06
 -8.35386778417732E-05  1.32857514931237E-03  3.47783099452927E-04 -2.81018030425960E-04 -2.88014862462001E-04
 -1.31029828954956E-04  3.03410438847490E-05 -1.06054231229234E-05  2.38317014917437E-04  1.66847175049215E-04
  1.67835149789361E-06 -4.71164632894280E-05 -2.12994384735103E-05 -1.34926359293575E-06  2.90917839053377E-06
  2.83858375794112E-03  1.62983626057166E-03 -4.67119631063081E-04 -4.21341201956352E-04 -2.26278562647137E-04
 -5.24649240589720E-04 -4.20105928859697E-04 -6.29933021776077E-06  2.18845055287762E-05  2.37911529646490E-05
 -1.48501244492792E-03 -7.97781515860751E-04  1.73277597571371E-04  2.16825176618901E-04  1.32293172849474E-04
  2.17125768578223E-04  1.01648494832735E-04  1.73382745678215E-05  1.66150378820554E-05  1.85050949158084E-05
* ORBITAL    1    5
 -1.11246205143006E-05 -8.01555297539160E-05 -3.84214713245630E-04 -1.36704661882439E-03 -1.50267709384662E-04
  6.47003561165081E-05  9.85190271342310E-05  2.04328146168780E-04  1.30878744439164E-04 -2.10718238802504E-05
 -5.69675729110613E-05 -4.73841799170310E-05 -1.90007469009083E-06  3.12389673388719E-06  4.72546017621771E-06
 -7.05634577467200E-04 -2.47259772311507E-03 -1.52025920346460E-03 -2.17514803549918E-04 -1.24402140876378E-03
 -1.44046224818054E-03 -6.34670765067440E-05  2.40901217750012E-04  1.53033445682796E-04 -5.57680110768938E-05
  9.67025342170393E-05  8.24891052792953E-05  1.53900340312203E-05  3.62924208862872E-05 -2.26757158363775E-04
 -2.15166879522516E-04  1.59444433789592E-05  1.61936365604981E-06  6.90967954331864E-06  1.22763664840621E-06
  9.32004771830132E-04  2.15430353519110E-06  8.12167555468517E-05  3.15598326936019E-05  1.50590003060862E-04
  1.00049492347126E-04 -6.33774130533089E-06 -4.98661806099493E-05 -2.70549319031667E-05 -2.66221847194066E-05
 -1.23373554624649E-05 -1.95132814220928E-05  2.88546825698397E-06  2.22766091736160E-02 -1.37711992669286E-03
 -5.36393328021426E-04  4.45953289183121E-05  1.38127700221157E-03  1.08291844523308E-03 -1.95736384868531E-05
  1.27487899257172E-04  7.43375483734030E-05  4.83758306699671E-04  2.72401159694645E-04 -3.69526517039625E-05
 -2.73017116284110E-05  3.86465934534656E-02 -1.33686575841891E-03 -7.11174628458470E-04 -6.37185979154299E-05
 -5.08034652808234E-04 -3.52441493535324E-04 -1.29845181628851E-05  1.68789362501161E-04  1.15008211771742E-04
 -1.19594095076252E-05 -1.53722448528735E-04 -7.83393717966106E-05  8.58520872181440E-05  4.54681372343205E-05
  9.88137108464338E-05  4.87892145621397E-05 -2.78826518075826E-05 -2.88776308993857E-06  5.92365299567414E-06
  8.39843836307747E-06  1.00033140483378E+00  6.96082895007631E-03  1.75145287956662E-03  6.39040335421920E-04
 -1.46935992406880E-03 -9.21353562438665E-04 -4.87686144592933E-04  3.49982380432250E-04  4.35061636150248E-04
  2.53000641111674E-04 -2.79735270033958E-04  4.98166956694266E-05 -1.00237811888846E-03 -1.56417635003154E-04
  1.00594837240737E-04  1.26042925103586E-04  1.19311193464791E-04 -2.68407448429548E-06  3.07197093627379E-05
 -7.15387663229289E-04 -3.40071137087487E-04 -1.92886552886624E-04  2.01136565485587E-05  6.89783060464943E-05
  3.12100368419259E-05 -1.03586442553764E-06  3.66281168032144E-06 -1.34889356093530E-03 -3.60531015615592E-04
  2.81258527618483E-04  2.93284535679769E-04  1.33284900183218E-04 -3.00480310291537E-05 -1.10059217650355E-05
  1.27127285789603E-03  6.72984312575847E-04 -1.38501190648063E-04 -1.87255877787559E-04 -8.57813219199166E-05
 -1.76473558875253E-04 -9.96891153964185E-05 -1.68454269326908E-05 -1.84011037912560E-05  1.68383022482358E-05
 -2.72925566357451E-03 -1.57103608922557E-03  4.55545490664131E-04  5.07682967055837E-04  4.10005567664906E-04
  4.07212230283051E-04  2.19847174887835E-04  4.83007074073733E-06 -2.30301401691389E-05  2.26542696614862E-05
* ORBITAL    1    6
  4.91762485002865E-06  3.53945026476033E-05  1.68319003316208E-04  5.81832470129331E-04  5.95075071091782E-05
 -2.24031993110412E-05 -4.07387870388267E-05 -8.72772269610701E-05 -5.69408680243802E-05  9.62834290002646E-08
  2.28522822406455E-06  2.35143241652629E-06  9.49180765805670E-07  1.53218392318333E-06 -1.78497732906642E-06
  3.38820571207390E-04  1.99851350184985E-03  9.89268026893285E-04  9.50441235577753E-05  1.15392221395405E-04
  1.60593831945228E-04  4.12692793428608E-05  8.80307143811163E-04  6.30855157046268E-04 -7.75602037641455E-06
 -7.95003192457304E-05 -3.80087378763269E-05 -9.72273291182328E-05 -4.03399038484777E-05 -1.27841753188223E-04
 -6.32631067544036E-05 -1.52310327318941E-05 -2.01592202460759E-05 -8.00154178856275E-06  2.06386713781447E-05
 -1.00143176147050E+00 -8.99176585978580E-03 -2.36422551720403E-03 -7.82386380545173E-04  1.44679467109245E-03
  7.03203614063956E-04 -2.36329630381098E-04  1.04941469157920E-03  1.14857233316130E-04 -5.71181638052721E-04
 -1.45935672037604E-04  7.59888625082942E-04 -3.73880733354576E-05  1.68006301217958E-04 -2.29951259203467E-06
 -3.79612906077974E-05 -1.17547331727203E-05 -1.33014236684711E-04 -9.96421938898173E-05 -7.43142858641473E-06
 -4.63724087885130E-06  1.63147564489513E-06 -4.74840603899923E-06  1.67246665851706E-06  5.13432897345002E-06
  5.86081917721124E-06  2.46933462511647E-02  3.19531284696817E-03  1.58479627262419E-03  1.68343936499113E-04
 -2.75293509913875E-03 -1.94155084606801E-03  1.75049668963802E-04  1.93931241634964E-03  1.33224374530863E-03
 -1.09406675073001E-04 -6.44932121906792E-04 -3.77594465118207E-04 -1.35761767630117E-04 -7.41301844043609E-05
  7.41215355950210E-04  4.02057728912038E-04  5.94120454632153E-05 -4.54489059044354E-05  5.77013108104139E-05
 -1.75689443443858E-05  6.97645161695530E-05  1.53656994072006E-04  5.20763257129510E-05  1.28416715462102E-05
  5.45624379477224E-04  3.59400954767957E-04 -9.70283457203321E-08  2.08061041700455E-04  9.68791562996924E-05
 -2.35742598366505E-05  1.71970815089730E-04  8.08527077856217E-05  1.86990357748224E-05  1.29347184513162E-05
 -5.81691294777563E-05 -1.88576054418079E-05 -8.39644624156649E-06 -8.16870649864318E-06 -1.45819120477999E-05
 -1.37094435754582E-05  1.42415506726255E-03  8.71426313178526E-04 -3.58473082127058E-04 -3.29796698151663E-04
 -2.51812689038758E-04  2.85540729578676E-05 -4.71915065707656E-05  1.38444998700585E-04  8.64391168948237E-05
 -7.20866334978083E-06 -2.61485182753053E-05 -1.61297227384149E-05  5.50160944549736E-07 -1.23211379711259E-06
  1.08758915540337E-03  4.72208059133786E-04 -1.41258077680083E-04 -3.38039268945987E-04 -1.51740897420120E-04
 -1.72677958715551E-04 -1.34342286897518E-04  3.06702561239544E-06 -2.54647636029661E-05  1.27977669539150E-05
 -9.46044827287250E-04 -4.41190230253775E-04  1.31323564641487E-04  1.59355953644801E-04  8.30087990266244E-05
  2.92492414990677E-04  1.62040006570928E-04 -2.86374880672645E-06  2.08377730108050E-05  1.03361219092683E-05
* ORBITAL    1    7
 -4.92068858111556E-06 -3.54168261907991E-05 -1.68501026526173E-04 -5.83184370935568E-04 -5.98668695504870E-05
  2.25638054245929E-05  4.04089969030017E-05  8.75844891875876E-05  5.72331762336718E-05  9.38005150627095E-07
  1.63131574613334E-06  1.79142074052340E-06 -9.44094240208326E-07  1.52632760848605E-06  1.79998124828101E-06
 -3.37655262704238E-04 -1.99081102244272E-03 -9.84867769135366E-04 -9.43478813036189E-05 -8.78067081496444E-04
 -6.29332963743970E-04  7.87949105681369E-06 -1.13894145979916E-04 -1.59438271232057E-04 -4.13013045888241E-05
  7.95295481157387E-05  3.80695746574901E-05  9.65000854842839E-05  4.00541098129505E-05 -1.27761433149046E-04
 -6.33481543987905E-05  2.05844684089764E-05  8.07811531928771E-06  2.01109868339777E-05 -1.50306174618290E-05
  1.57031392588460E-04  9.44234659522450E-09  3.62821200239605E-05  1.18064057174790E-05  1.34177600337121E-04
  1.00389037873136E-04  7.44502956566644E-06  4.59718559462140E-06 -1.55046560589002E-06 -4.99935890837050E-06
  1.53629965574310E-06  5.67923957206395E-06 -5.15959637042003E-06  1.00144771207789E+00  8.96305505423726E-03
  2.34414605900863E-03  7.81715013598240E-04 -1.45157914823232E-03 -7.05076411461883E-04  2.33407185674424E-04
 -1.04230279651317E-03 -1.11864169947383E-04 -5.70725363153986E-04 -1.45600667214070E-04  3.74113299895722E-05
  7.59088200813202E-04 -7.72723043793425E-05 -1.57517724295574E-04 -5.38904141790528E-05 -1.29278702154239E-05
 -2.11032560117064E-04 -9.87906133384888E-05  2.35549285714471E-05 -5.42923239154208E-04 -3.57711840783819E-04
  2.62341938516076E-08 -1.71921042142183E-04 -8.07840672961178E-05 -1.83199845571538E-05 -1.27751028555650E-05
 -5.77627141975702E-05 -1.87251125663299E-05 -1.37512045304342E-05  1.44886037691047E-05  8.28384908297966E-06
 -8.36547513644059E-06 -2.37518691523326E-02 -3.17229982438034E-03 -1.57537608850632E-03 -1.66724034115179E-04
 -1.93000628180600E-03 -1.32606685525651E-03  1.08904119445893E-04  2.75134759484774E-03  1.94238187855403E-03
 -1.74062119412703E-04  6.45737218995912E-04  3.78330063233589E-04  1.33251470702745E-04  7.27786837307653E-05
  7.39554436409437E-04  4.01395441416311E-04 -1.74969751897337E-05 -5.78236634088272E-05  4.55291218966760E-05
  5.92986471671210E-05 -1.40010280426645E-04 -8.76066365133387E-05  7.25499223797750E-06  2.64855843264555E-05
  1.63315796671187E-05 -5.61664223565412E-07 -1.18857532603499E-06 -1.40701866505084E-03 -8.63712411962598E-04
  3.55386498922401E-04  3.27016210866067E-04  2.50120604960751E-04 -2.85172841124168E-05 -4.75080791986941E-05
  9.49838691019501E-04  4.43984188996615E-04 -1.31350001605532E-04 -2.92426882605439E-04 -1.61935094090204E-04
 -1.60185304888511E-04 -8.34898549276565E-05  2.82036382351822E-06 -2.08889946053181E-05  1.03442614170504E-05
 -1.10191127700526E-03 -4.79417196852638E-04  1.43192002152039E-04  1.73959953899872E-04  1.35336643829345E-04
  3.39587075565779E-04  1.52462206159788E-04 -2.80162733952375E-06  2.53530086641261E-05  1.26920296689312E-05
* ORBITAL    1    8
 -8.09240277992166E-05 -1.63741225570575E-03  9.96127046241560E-01 -4.67268431602885E-03  1.51247026469393E-03
 -4.79087941197554E-04  9.78532040403055E-03  3.28972604376881E-03 -1.54707416104331E-04 -3.61076845564682E-02
 -7.50191861489318E-04 -4.06015330658344E-04 -4.55551602465354E-04 -8.89307534446835E-04  1.34130634282221E-03
  7.76044690060171E-04  9.15131912710482E-03  4.30382327525881E-03  5.35600528303093E-04 -2.24883758757674E-03
 -1.47073693224556E-03  4.38426641760591E-05 -3.29548692643605E-03 -8.04457330387983E-04 -9.38885022051150E-05
  1.43022714840440E-03  5.14964414889040E-04 -9.69408582669757E-04 -3.85108543109361E-04  7.30610862598608E-04
  1.90618687532037E-05 -3.09163656081474E-04  1.46414378926959E-04  1.75180427486071E-04  1.72795515015794E-04
  1.63606357796598E-05 -3.74502559303820E-05 -1.72336576138695E-04 -8.52628698690615E-05 -1.92815779362656E-03
 -1.19785680706688E-03  4.85073341531452E-05  2.90245392712433E-05  8.72412407580058E-06  4.24104101991463E-04
  1.66183813242150E-04  6.25912027113685E-05  4.42887283428185E-05  2.50130757988392E-05  9.46813157872190E-05
  5.54150886695426E-05 -2.58802252949651E-05 -1.57885415088191E-03 -1.06687372734805E-03  9.65860195444938E-06
 -2.31220997319652E-05 -8.46390962541551E-06 -2.79184054390812E-04 -1.80753510797789E-04  4.26196712469387E-05
 -3.03798630479503E-05 -1.01439361717265E-03 -7.76553809632529E-03 -3.30592885740676E-03 -3.66402903414121E-04
  1.01787465652833E-04  1.80546132351012E-04  6.20354286218128E-05  3.39068857177729E-03  6.84052176931476E-04
  9.50314624628364E-07  1.63525565920484E-04 -1.56993270114476E-05  6.77822622119993E-04  3.15792816366125E-04
  3.48044094863237E-04  8.59163204293514E-05 -1.55803196731593E-04 -1.28289441613700E-04  1.53196484950381E-07
  5.84134168194993E-05 -4.83866369747549E-04 -1.02588578903845E-03 -1.29183148996346E-03 -1.34471674331867E-04
 -3.11726135109662E-03 -5.44733746737115E-04 -8.27022481572497E-05 -3.38478193809162E-04 -1.17370774307952E-04
 -1.68917405191275E-05 -8.06898290501942E-05 -6.45426808570056E-05  3.63864449162488E-04  2.11629905942616E-04
  3.94093559148656E-04  1.27186624700836E-04  3.45809648790191E-05 -1.40726591054273E-05 -5.55958647223720E-05
 -7.21742148961917E-06  2.50628936281674E-03  1.28533260954838E-03 -3.53807605521347E-04 -8.50893735237572E-04
 -4.27362371431783E-04 -2.41782533751765E-05 -3.86214719524471E-05  2.81354574745086E-03  1.15654043549943E-03
 -3.64315662584426E-04 -6.32025936711105E-04 -3.06173071123942E-04 -9.30787225374035E-06  2.23237576719725E-05
  2.42066319063170E-03  6.59014946921294E-04 -3.50556474745628E-04 -4.53988501241504E-04 -2.05074385718695E-04
 -1.15238868573785E-04 -5.99866738802074E-05 -1.23506226692396E-06 -1.38049239350736E-05  1.57344846440371E-05
  1.22153396090411E-03  9.25258084809362E-04 -2.47404833658754E-04 -3.01465713077542E-04 -1.26920584785684E-04
 -2.98453532975933E-04 -1.89028583868076E-04 -6.31485469269190E-07  6.87564569263923E-06  3.69209456736515E-05
* ORBITAL    1    9
 -2.34869761796715E-04 -1.87241187874931E-03 -1.96623984795914E-02  7.95226104272729E-02  1.42715283522301E-03
 -2.89107345423073E-03 -1.98905994489221E-02 -1.71362797620613E-02 -9.15774606417451E-03 -9.30196786644553E-04
 -1.06553530427694E-04  9.96103626354189E-06  2.70468823032408E-04 -2.61145579847444E-05 -4.23097666756509E-04
 -6.69151488753309E-02  3.64504034707615E-01 -1.62349019486282E-01 -2.82203057498855E-02  3.40653824184712E-02
 -4.08242656951288E-02 -1.23214860845177E-03  3.38866149852997E-02 -4.11777227560994E-02 -1.28265534997489E-03
  2.23691540798873E-03  2.96091353295604E-03 -5.99487135777312E-03  5.78414496502026E-03 -4.93337826894735E-05
 -1.47566444107457E-05 -2.31523460172964E-03 -8.68399371546830E-04 -8.13794705221063E-04  2.31062491903995E-03
 -1.12339240697388E-02  1.04894750437633E-01 -5.74448287868771E-03 -1.44665876656827E-03  3.77697068645643E-04
  2.81795276940773E-02  5.62919395129203E-04 -3.69904266476905E-03  1.65750087307307E-03 -6.95378773119648E-03
 -4.58170326449559E-03 -8.39582082481673E-04 -5.63735439194722E-04 -1.11973308809120E-02  1.04230507516290E-01
 -5.74478776688566E-03 -1.44174118756102E-03  4.51314356801362E-04  2.81819797385503E-02  5.81451511544858E-04
 -3.65438800534510E-03  1.66283545040551E-03  6.96959728761448E-03  4.57850601593723E-03 -5.61004550242190E-04
  8.16048866213223E-04 -1.22813694466736E-02  3.84848540604211E-01  2.43580214601985E-02 -2.83767127908306E-03
  2.09527604871603E-02  1.00927454638411E-02  1.22626266217518E-03 -1.45809693672667E-01 -1.01900982982004E-02
  1.68496047745344E-04 -1.04654387210304E-02  1.05805476295469E-03 -2.48241621399667E-02 -6.02629754209728E-04
 -2.33607305496553E-02 -3.69121777945857E-03  8.68938892445870E-03  4.46613858567198E-03 -9.38607984071846E-04
 -4.34738703999027E-03 -1.22556293909503E-02  3.84387141562893E-01  2.44173991018755E-02 -2.82667178645982E-03
 -1.45975414142999E-01 -1.03072192401245E-02  1.37254764655265E-04  2.11566388906605E-02  1.01738243809690E-02
  1.24951080816705E-03 -1.05132781500098E-02  1.02163768482046E-03 -2.46842959148234E-02 -5.77364074426359E-04
  2.33535098105163E-02  3.69945380353221E-03  4.34645797774560E-03 -9.36020593900865E-04  4.42836082323159E-03
 -8.67213481329497E-03 -2.54752652680556E-02 -1.37434012991184E-02  9.06722947511790E-03  8.31342647637519E-03
  4.85253525146849E-03 -3.34907353739610E-04  2.09461061138282E-04 -2.53794249684942E-02 -1.36195041552126E-02
  9.04089643061187E-03  8.26682498657983E-03  4.82230052685535E-03 -3.37565583207248E-04 -2.03997812853998E-04
  2.40430844332562E-02 -1.78633048020593E-02  1.12020802499615E-02  2.21205256244651E-03  3.20708891161088E-03
  3.71369136644216E-04  5.07278707579465E-03  3.14368138206126E-04 -6.38115683146641E-04 -5.74184041389975E-04
  2.39109633449045E-02 -1.79467738806461E-02  1.11468396143269E-02  3.72586390344157E-04  5.07576093168745E-03
  2.17372904390202E-03  3.17888585420117E-03  3.16355345937540E-04 -6.37954568245636E-04  5.71876813956167E-04
* ORBITAL    1   10
 -4.24075727041268E-06 -3.07040561806655E-05 -1.11041741138591E-04  4.48189903744057E-05 -6.72657634940859E-05
 -1.80578953588754E-05 -2.94994590473542E-04  1.55130248300974E-04  5.59756971688634E-05  1.16344508436836E-02
  1.12558440905222E-02  6.97800329191021E-03  1.26777413054795E-05 -6.89894176905255E-05  6.63784690131162E-06
  2.41691723461690E-05  2.73258485777751E-03  2.84140659244415E-04  1.53375621637012E-05  7.68482602598924E-02
 -4.71700782207932E-02 -1.97617964975923E-04 -7.62976473832348E-02  4.72347283257783E-02  1.74695203414077E-04
 -9.20862848939372E-06 -2.39432396585262E-05 -3.38613589613385E-05 -1.94750108372320E-05 -2.96453584974551E-03
 -8.66974772318748E-03 -7.53358232156431E-04  2.42008812210743E-04 -2.41159698889135E-04 -7.36241183755762E-04
  8.01012068300752E-03 -4.77592218138754E-01 -4.13694227141762E-02  1.13057612775024E-03  5.30766263835266E-02
 -1.36614199222667E-02 -1.09325371096411E-03  2.30806500135806E-02  3.62568254024716E-04 -4.19965324659163E-03
  2.88458392282260E-03  9.25202724423628E-03 -7.23534315632271E-04 -7.92318875393279E-03  4.71943796311646E-01
  4.11387263476120E-02 -1.08058411539870E-03 -5.25835812082772E-02  1.37385872794549E-02  1.06690358073616E-03
 -2.28041281887398E-02 -3.55749720261008E-04 -4.03892216598619E-03  2.90744320313706E-03  7.21659509591873E-04
  9.13154381473397E-03  2.58649198909209E-02 -3.82863066361521E-01  1.59430735586604E-02  7.22194773507544E-03
  4.01538108467672E-02 -5.56046152814389E-02  5.22237725408039E-03  1.61729122717396E-02  2.32390173038731E-02
 -4.44394048942167E-03 -1.19719258165609E-02 -1.08936642173975E-02  1.72210401286082E-02 -2.46814564084301E-03
  1.54148373566018E-02  1.04650721954320E-02 -9.78757621526129E-03 -1.43954335923413E-03  4.56170098136391E-04
  1.38159088640346E-03 -2.56725300862995E-02  3.81783824116718E-01 -1.55272847343328E-02 -7.13986939235242E-03
 -1.73683331363459E-02 -2.27642801140335E-02  4.34407421799209E-03 -3.92909636664049E-02  5.49685800570139E-02
 -5.18780926338435E-03  1.19421839162717E-02  1.08435803130784E-02 -1.72262102449360E-02  2.43503082349157E-03
  1.54512849864037E-02  1.03521547791010E-02  1.40203570197800E-03 -4.49449381010299E-04  1.43411058034842E-03
 -9.76970575308953E-03  5.99006382579689E-04  4.40107560295903E-02 -1.48488523573894E-02 -1.23681240571521E-02
 -1.16465254209294E-02  3.20953993555270E-04 -4.71652368224733E-04 -1.48007656872019E-03 -4.37436970932346E-02
  1.47015651914488E-02  1.24027862798560E-02  1.15767005293696E-02 -3.15030806009359E-04 -4.76534544039216E-04
 -6.25182373649543E-03  5.38169417664613E-04 -2.90200308683945E-02 -2.08950996338435E-02 -1.46855041207074E-02
 -7.74367707920307E-03 -5.44055550059792E-03  5.47508411184734E-04 -7.23329278035591E-04  1.34712145473043E-03
  6.05184634625490E-03 -4.79370282672227E-04  2.89818296702290E-02  7.73697239272525E-03  5.45548429794011E-03
  2.09208518681055E-02  1.46787938002573E-02 -5.39522617996764E-04  7.26283301235545E-04  1.35630666842993E-03
* ORBITAL    1   11
 -3.83002109813056E-04 -2.88422255701258E-03 -2.03055122653122E-02  2.40523391566404E-02 -1.13692652765829E-02
  1.86398346849086E-03 -1.13479029699364E-02 -1.97365561213261E-03  8.58785702712481E-04 -1.43013103134338E-03
 -1.46131805599636E-04 -1.73834028162505E-05  1.02173558361612E-04 -1.77478083560124E-05 -3.06407691152202E-04
  1.20765993858253E-02  4.55750035822091E-01  5.08459258945894E-02  2.13723087843125E-03  4.39075266994742E-02
  1.42750982420692E-02 -2.32773848534199E-04  4.54131437162645E-02  1.36647749998981E-02 -2.37624477966840E-04
  2.03333697419290E-03 -7.53658415360767E-04 -1.51853187339706E-02 -4.82012058872735E-03 -1.87958796035195E-05
  4.05268829512083E-05 -3.50545990008209E-03 -1.38234013037158E-03 -1.35086181246496E-03  3.50493444819079E-03
  6.47999057791320E-03 -5.45646237510951E-01 -4.48952083773612E-02  2.52267343920171E-03  4.04351392349543E-02
  3.77362137739523E-03 -2.44305426284664E-03  2.62906555409638E-02  1.29381403094464E-03 -1.39526587673043E-02
 -1.09857869556379E-03  1.11115883647283E-02 -6.65657319980109E-04  6.44150600060496E-03 -5.50479279021751E-01
 -4.58529908914205E-02  2.46860274562339E-03  4.13355065919263E-02  3.61746812366752E-03 -2.44022651795421E-03
  2.65283449640015E-02  1.31462842415522E-03  1.39653419164483E-02  1.04170663519431E-03 -6.80735469563578E-04
 -1.12004494334473E-02  1.98932627808195E-02 -1.46977035677477E-01  2.49409276440104E-02  4.74348011598806E-03
  7.03377270742038E-02 -6.37258245381661E-02  5.37513456013961E-03 -1.03794053805379E-01  6.11427947588405E-02
 -5.72259780787556E-03 -6.17463089049815E-03 -7.66483879343866E-03  2.81732247010807E-03 -1.96935749108119E-03
 -3.02268521987218E-03  1.05257693183903E-02 -1.31987910104943E-03  6.93247030427081E-04  3.67935276504110E-04
 -1.19576704356762E-03  2.01960465382739E-02 -1.51589554151998E-01  2.51172530170521E-02  4.81717298955098E-03
 -1.03398053151749E-01  6.13113219350866E-02 -5.76055844868207E-03  7.03951146844400E-02 -6.43859013567036E-02
  5.45179374874402E-03 -6.43178855291047E-03 -7.82650565662159E-03  3.14437452084225E-03 -1.96325010687690E-03
  2.80013294860189E-03 -1.06269403323244E-02  1.18058985947715E-03  3.74359094252010E-04  6.54976174946419E-04
  1.44253976555673E-03 -7.13454408185611E-02  2.60045744486657E-02 -1.66068410209040E-02 -5.60522588817697E-04
 -7.87497883314761E-03  5.98137232524840E-04  3.84768429720957E-04 -7.05365955556563E-02  2.65308858992091E-02
 -1.67806191156545E-02 -8.36880380396234E-04 -8.03707360861592E-03  5.96372919413803E-04 -3.70522220595805E-04
 -1.28407135883038E-02  1.30503823248120E-02 -7.51045105648844E-03 -2.12648725604249E-03 -3.05198339315343E-03
 -4.32958980953493E-03 -1.32496780264178E-03  1.13702169506565E-03  1.11527404137314E-04 -6.72783149071873E-04
 -1.27903506196088E-02  1.31934259004867E-02 -7.90427358001243E-03 -4.47923669410449E-03 -1.42772256514065E-03
 -2.45543546497018E-03 -3.27127069989754E-03  1.14552751680080E-03  1.00622858764245E-04  6.53544172965080E-04
* ORBITAL    1   12
  1.50959310683869E-03  1.11350819596296E-02  6.79145456845362E-02 -8.47917177902505E-02  2.45215472841575E-02
 -1.34960245942248E-03  4.08704572679943E-02  1.36877180711307E-02  3.50765245682449E-03  6.05327683174320E-03
  3.81617843706208E-04 -1.45680327887132E-05 -3.76154721247935E-04  6.29294908504581E-05  7.53536165779056E-04
 -1.55074994510864E-02 -3.63322284272415E-01 -3.80469325667762E-02 -7.78100589316470E-04  2.16093069798746E-01
 -1.33455673115435E-02 -1.41097791597520E-03  2.18088279440166E-01 -1.34617854628684E-02 -1.41562701476745E-03
  9.90934505802704E-03 -8.66791005953131E-04  3.87869390267520E-03  3.59541722412178E-03 -2.87783476141392E-04
 -1.88751269255239E-07  2.88172408853634E-03 -2.42574401082419E-03 -2.42108424196716E-03 -2.89693288826890E-03
 -5.59689230816487E-03 -1.84901413188526E-01 -2.40627675664383E-02  7.01823314415701E-04  5.63451253492383E-02
 -3.45631485281915E-03 -1.98426806267175E-03  9.80830433189620E-03  1.68953112768204E-03 -2.25616695716591E-04
 -1.71148802359148E-03  4.18634920491259E-03 -1.31392323293032E-03 -5.78973393116044E-03 -1.83462346533254E-01
 -2.45028723168266E-02  6.20438159975225E-04  5.71624807914760E-02 -3.36667995944310E-03 -1.96429541197695E-03
  9.77667889322776E-03  1.70790111448706E-03  1.51599980122034E-04  1.67161383737554E-03 -1.32796585697923E-03
 -4.14793690808898E-03 -3.15267861526916E-03  2.20287428800686E-01  9.86218407623659E-03 -2.12879078593939E-03
  2.15329428872375E-01 -5.83964021935853E-02  1.85947651361659E-03  3.45789253944155E-02 -1.30932132340211E-02
 -4.10147538770172E-04 -7.24552390347553E-03 -5.17316777342690E-03 -1.34179787454289E-02 -2.82551070763293E-03
  4.36411672405899E-03 -7.53914560534511E-04  2.00352994524469E-03  6.09703943334911E-04 -3.53438694670024E-03
 -2.20142064085402E-03 -3.07739858385709E-03  2.17656283063614E-01  1.01073758491248E-02 -2.03716673762966E-03
  3.66457042715313E-02 -1.34172401284299E-02 -4.37057417162159E-04  2.14031381709879E-01 -5.84698594494018E-02
  1.81969908195370E-03 -7.20307180266526E-03 -5.13066197891960E-03 -1.34257761845641E-02 -2.86254959776480E-03
 -4.56161911135735E-03  7.57424455629680E-04  2.17725957375742E-03 -3.52575244912474E-03  5.89349926470410E-04
 -1.95846584422753E-03 -2.11865962254869E-03  7.99866334466288E-03 -1.98655801087196E-03 -1.38343322837801E-03
 -1.72246495147345E-03  2.92549238096553E-04  2.70978096781040E-05 -1.16174627546136E-03  7.73939107631403E-03
 -1.95879050150387E-03 -1.50429465206300E-03 -1.71843136008374E-03  2.86294151178655E-04 -1.80934091590886E-05
  2.70903756276789E-01 -2.27323230871411E-02  6.66337206078356E-03 -1.96307531006590E-02 -1.38124395524529E-03
 -1.81068055415407E-02  4.74756608115397E-04  1.29825521577234E-03 -1.70797717779133E-03  5.84734244850608E-04
  2.70638112691382E-01 -2.23232394162057E-02  6.67750696250151E-03 -1.79919386035376E-02  4.87772142561187E-04
 -1.95375161330631E-02 -1.37073085464469E-03  1.27569570060666E-03 -1.69765827034128E-03 -5.90438241812200E-04
* ORBITAL    1   13
  6.84107944095616E-07  7.72330614377413E-06  3.01422223245823E-04  3.39657926399488E-04  3.92616696073498E-05
 -1.20257214852097E-04  1.19517346034239E-03  7.05035753779643E-04  2.20580436505150E-04  2.08068889233034E-02
  4.71514791386731E-03  3.86589664817618E-04  2.41975973776214E-05 -2.25780651800510E-04  2.18689412244673E-05
  3.45985831918561E-05  1.96637997805043E-04  3.47480355294767E-04  6.95156787228927E-05  3.29364831438867E-01
 -2.95860104268592E-03 -2.49794906157429E-04 -3.27391994863668E-01  2.84843277876107E-03  1.91139292096604E-04
 -5.37161725578583E-07 -5.11833763736365E-05  1.19416532689456E-04  2.57246663317335E-05  3.33439906484708E-02
  1.20382303168925E-03  6.38737124334294E-04  3.31334940770844E-03 -3.33047748141321E-03  5.78594088641016E-04
 -2.28436749751852E-03  3.32116032623144E-01  1.72384744869034E-02 -3.87606919830000E-03  1.26842118045322E-01
 -3.00987011002281E-02  3.88972900685116E-03 -1.48851738909779E-02 -1.75645269423438E-03  1.36048256974034E-02
  7.42878159512970E-03 -6.51262479438107E-03 -1.15912421949445E-03  1.98272827269092E-03 -3.35886078997173E-01
 -1.84267314975807E-02  3.78005365963421E-03 -1.24391179808007E-01  2.99759444299913E-02 -3.90166145584279E-03
  1.50705918604624E-02  1.79599720727622E-03  1.36988481453568E-02  7.39497949965796E-03  1.13584232957863E-03
 -6.58357082746583E-03  2.11427746333588E-03 -2.46996225496322E-01 -6.46649479562345E-03  4.20605199289683E-03
 -2.87590584965264E-02  1.11296478813147E-02 -4.50398102100879E-03  1.80139129372775E-01 -5.93680325744335E-02
  2.39508150213953E-03 -1.67796479213613E-03  5.91570880356658E-03  1.48879242333577E-02  1.69859190363663E-03
  7.39806300234742E-03 -5.98560246396407E-03 -7.68946239580372E-03 -2.81697929830746E-03 -6.62031980260076E-04
  2.07952919159136E-03 -1.98536302410114E-03  2.47252604090069E-01  7.00233698367126E-03 -4.13105553621136E-03
 -1.80271399618362E-01  5.93642592411703E-02 -2.49653202107434E-03  3.04630579721109E-02 -1.20449021606061E-02
  4.50382022844564E-03  1.51968500074677E-03 -5.98537721516247E-03 -1.49066762280327E-02 -1.74335501514936E-03
  7.32266815263650E-03 -6.06389546970452E-03  2.09355360187559E-03  6.39404538246708E-04  2.79924368254535E-03
 -7.66661280602471E-03  2.12447935013186E-01 -2.12006672798368E-02  5.82407467276497E-03 -2.15170200767212E-02
  5.38953502320734E-04 -9.50112612669465E-04 -2.12413097295438E-03 -2.10421131168537E-01  2.14607823898335E-02
 -5.90868763707863E-03  2.11651689319454E-02 -6.72809588069746E-04  9.43903647277811E-04 -2.10332572770374E-03
  4.12188192637984E-03  1.81277548210933E-02 -3.82326427719126E-03 -2.80557522888408E-03 -1.21617427369057E-03
  1.28013535527641E-04 -3.28846365898233E-03 -7.34567711751891E-04  3.25794282193944E-04  1.18935861508265E-03
 -2.58823419657526E-03 -1.81216662354318E-02  3.82694653771481E-03 -1.91058266574885E-04  3.32002470035852E-03
  2.68916026069659E-03  1.19473982202042E-03  7.39859590215177E-04 -3.26977528160187E-04  1.19069683605264E-03
* ORBITAL    1   14
 -1.50712226779588E-05 -1.09334145237089E-04 -5.17181604339859E-04  1.09809809753557E-03 -1.65127270441381E-04
 -3.77303983074993E-05  2.37929277788384E-04  1.87567585270648E-04  7.25876481476367E-05  7.24920601308119E-03
  1.59156426405655E-03 -1.65865508958874E-04  1.18085302412160E-05 -9.15835181061009E-05  3.54778393982167E-07
  1.59184062329215E-04  3.20158305592810E-03  4.47295447444074E-04  4.60389960958407E-05  3.78338873609071E-02
  8.43935568985368E-03 -1.85769421286055E-03 -4.07681197621889E-02 -8.53953989349021E-03  1.81342512940654E-03
  1.56540833908287E-04  3.06529924746082E-05 -2.03895299362978E-05 -3.49747293213532E-05 -5.68930683282186E-03
  1.72744231795606E-03 -3.30639546408679E-03  8.16422009424434E-04 -8.10793028173253E-04 -3.30620827867855E-03
 -9.06632641498898E-03 -2.41610809044516E-01 -3.57737959249189E-02 -6.27819535173572E-04  1.36271943360660E-01
 -1.15587263569700E-02 -7.28973467738066E-04  1.20275366366203E-02  2.89452341808376E-03 -4.37634877412863E-03
 -3.64086274298440E-03  5.63420911250006E-03 -2.52535448490187E-03  9.10930234057112E-03  2.43453093894737E-01
  3.60826494100978E-02  6.10891781825459E-04 -1.28870691174196E-01  1.05646359380371E-02  8.48572860996693E-04
 -1.21805897142867E-02 -2.94833155615093E-03 -4.17326835925219E-03 -3.80139982379532E-03  2.46345266915681E-03
  5.64059030152595E-03  8.53577562694111E-03  3.14873300067094E-01  4.40940379992890E-02  1.71469818626808E-03
  3.30801898537517E-01 -4.24055174742707E-02  6.18926734041328E-03  1.18613633864524E-01 -1.54217502438784E-02
  3.07761834684020E-04  6.88825683006991E-03 -7.90506222391962E-03 -1.23251365443173E-02 -3.82375394871533E-03
 -5.81114970198939E-03 -2.14242676059962E-03  4.34100730358489E-03 -9.83058891887551E-04 -2.98064424357716E-03
  1.85416175502140E-03 -8.61567611076317E-03 -3.20119384833599E-01 -4.46200403780020E-02 -1.71808561332043E-03
 -1.18557010290931E-01  1.53129189899453E-02 -3.21294689106842E-04 -3.27765372892085E-01  4.20929361668525E-02
 -6.22546626374164E-03 -6.65570262659695E-03  7.98882256351213E-03  1.25999698228860E-02  3.86781131807480E-03
 -5.30991546975837E-03 -2.14140482125092E-03  1.69504068099731E-03  2.95788973870104E-03  9.85093926295006E-04
  4.42844465472454E-03  4.81574226608453E-02  5.70781300194283E-03 -5.40223122254295E-04 -5.67474414108560E-03
 -1.65724430857781E-03  4.31129467713740E-05 -4.07489759945844E-04 -4.03344485941231E-02 -6.06984288882202E-03
  5.78620676459040E-04  4.94866733161315E-03  1.60465011141751E-03 -7.53800338559235E-05 -3.30970432133394E-04
  3.75096046968073E-01 -3.02182615307457E-02  2.45798946691170E-04 -3.01588019337984E-02  2.74124086305512E-03
 -1.47832150670434E-02 -1.40725084147356E-03  3.46073881450551E-03 -1.29520554789694E-03  2.10763897643255E-03
 -3.74481494276766E-01  3.03930250478809E-02 -3.00098305035317E-04  1.47980798359525E-02  1.40541818249302E-03
  3.00087810144291E-02 -2.79872502321352E-03 -3.45547199443917E-03  1.30003416369126E-03  2.09945802504845E-03
* ORBITAL    1   15
 -1.03225626881838E-03 -7.56891536601697E-03 -4.30972939283090E-02  6.49821232388472E-02 -1.44544307801630E-02
  1.54573934782222E-03 -2.70352947197447E-02 -7.25202253581912E-03 -1.76492423786863E-03 -5.84151933492176E-03
 -3.88626680948375E-04 -6.20610776453322E-06  2.06088503455879E-04 -3.34567059944976E-05 -5.19934269869872E-04
  1.23181808620243E-02  2.67958317420777E-01  3.20618336626772E-02  2.45115160579221E-03 -1.10065197538289E-01
  1.61840533948481E-04 -4.44565529020838E-04 -1.03382527319154E-01  6.92938184211202E-04 -4.21445636248442E-04
  1.91985902259244E-02  4.84054372053635E-03 -1.17361084336474E-03 -2.36580912959089E-03 -7.91836213079495E-06
 -1.03700659484728E-05 -1.19274248042848E-04  3.50663946904200E-04  4.33834277368091E-04  1.48401174412036E-04
  2.86469164640648E-03  7.20001348184746E-02  1.00300951133978E-02 -3.15977499916174E-04  3.46814885972224E-01
 -4.04228189068615E-02  5.91646995471536E-03 -3.17152544287672E-03 -1.06123838636815E-03 -1.17571760829901E-02
  6.67014744060385E-03  6.39815555994213E-04 -3.68628034525467E-03  2.78772958611871E-03  6.93395060415153E-02
  9.67461691886053E-03 -3.09164107686871E-04  3.45138028646839E-01 -4.04670250330468E-02  5.88044459560366E-03
 -2.96636031787935E-03 -9.94292693521427E-04  1.13191121004075E-02 -6.60018870322240E-03 -3.71420047873080E-03
 -6.97792124711419E-04 -4.33368824361969E-03 -2.35185246413599E-01 -2.51975066438812E-02 -5.34629352384621E-04
  1.57920905607913E-01 -1.62180936438665E-02  1.23006489877043E-03 -6.21612219309612E-03 -7.71655934619885E-03
 -1.10094998410189E-03  8.60647802757953E-03  1.71015484852147E-03  8.17591018695812E-03  1.55540224970994E-03
 -2.20423870775178E-02  1.04241350289946E-04 -2.76428552334482E-03 -3.70850607828186E-04 -1.95710510105902E-03
  7.06650514833714E-03 -4.14277625257348E-03 -2.27468000786182E-01 -2.43549245144154E-02 -5.18592435258161E-04
 -3.33480179564739E-04 -8.63282658332677E-03 -9.81634303633980E-04  1.63711166312449E-01 -1.67943133556257E-02
  1.35988797374141E-03  8.62453577561300E-03  1.53467986194486E-03  8.11969056638524E-03  1.55061187947262E-03
  2.17183132080382E-02  4.71037926992912E-05 -7.02883221494947E-03 -2.02331897086743E-03 -4.64662989780500E-04
  2.71567034630514E-03  3.58958678626879E-01 -1.76652029146471E-02  1.21264423615595E-03 -3.30121165944772E-02
 -2.18267180131831E-03 -1.54977391974221E-03 -3.60049949931511E-03  3.56468215789882E-01 -1.73043457206328E-02
  1.20739603531339E-03 -3.28273492533667E-02 -2.18088988834170E-03 -1.54002509344704E-03  3.57865726372739E-03
  5.51692896187955E-02  5.71562334894425E-03 -2.76190229428088E-03 -6.05647439072396E-03 -1.85672514373276E-03
 -3.64763326507158E-03 -1.56388347785441E-03  1.97171030199770E-04 -2.07703041444271E-04  4.70148609550692E-04
  6.44401648237266E-02  5.01029904351332E-03 -2.84191474233629E-03 -4.09247677246619E-03 -1.67205720027275E-03
 -6.87309674016191E-03 -1.81775220144528E-03  2.81954002960269E-04 -2.43892303212563E-04 -5.38403858207141E-04
* ORBITAL    1   16
 -2.45725356512588E-03 -1.79481164729533E-02 -9.99217035524897E-02  1.73649981137283E-01 -3.53415781511893E-02
  7.94507710498192E-04 -6.66036207536800E-02 -1.91302018031648E-02 -5.02420386161483E-03 -1.46159151845126E-02
 -8.09374372985335E-04 -5.41049511931558E-06  4.94775177506512E-04 -9.15559707877576E-05 -1.02393349090348E-03
  2.33545331502874E-02  1.39154545908280E-01  6.43115711952698E-02  7.26337564952759E-03 -4.19017052346522E-01
 -2.72535192330500E-03  1.27698045340305E-03 -4.19902577714951E-01 -1.98378011491703E-03  1.37773572260351E-03
  1.52997928466212E-02  4.46778432982916E-03  4.09052432474438E-03 -3.26436010385033E-03  6.31024704901227E-04
  8.24448703883094E-05  1.20232589131799E-03  3.13769842682590E-03  3.14159055718389E-03 -1.22202110664494E-03
 -1.17993982089981E-03 -1.16264335225837E-01 -1.34340577607456E-02 -4.06325628611622E-04 -9.60828342864962E-02
 -9.81549232412611E-04 -1.35857993390392E-03  4.51685032248709E-03  1.41709225857822E-03  6.67381297671192E-03
 -4.54886275354478E-03  1.58482241511610E-03  1.10623853993335E-03 -9.10417708155327E-04 -1.15403846753596E-01
 -1.27987118081852E-02 -3.36166533726020E-04 -9.61576289438124E-02 -1.30151039352245E-03 -1.34473173710447E-03
  4.47460554008965E-03  1.39578691354676E-03 -6.55808842277822E-03  4.53891332084850E-03  1.11620918758323E-03
 -1.57739614804243E-03 -3.14162385920192E-03  1.05516989958683E-02 -1.05459986022864E-02 -2.39269469528532E-03
  7.15406191820468E-02 -1.29734873615231E-03  3.28574327793376E-03  2.75031129721657E-01 -1.37480418646311E-03
  3.29049222782680E-03  3.07099543856486E-02 -2.68903424137202E-03  3.77832682871963E-03  4.18216694844082E-04
  2.32743081178149E-02 -1.83635269823189E-03  5.13595471581981E-04 -4.49669067309702E-03 -1.01550064552422E-05
  7.67543436341162E-03 -3.11534731058413E-03  1.27986797616014E-02 -1.07738103235864E-02 -2.46143007436099E-03
  2.70861405124649E-01 -1.51543493160123E-03  3.33701549458125E-03  7.21241463804672E-02 -1.07428668862477E-03
  3.34861540592211E-03  3.05694606701481E-02 -2.71925885380506E-03  3.86452768129365E-03  5.11903858710605E-04
 -2.28985178142903E-02  1.86800391859271E-03 -7.64598626516586E-03 -3.08432691197064E-05 -4.49176562143167E-03
 -5.44685521365500E-04 -1.25318151989662E-01  9.86529745791497E-03 -1.76650857105795E-03  7.05530919336870E-03
 -1.48736110436116E-03  4.18629686877832E-04  1.10953475734325E-03 -1.24378714877572E-01  1.01713927749047E-02
 -1.78241303778097E-03  6.97297097916975E-03 -1.52194868712289E-03  4.18878049739305E-04 -1.09851303179650E-03
  2.68298356393046E-01 -9.25468126489127E-03 -2.42553464998472E-04 -1.11859832548588E-02  1.01485233380936E-03
 -9.07989333144932E-03 -2.94477926290979E-03 -1.35923402682056E-04 -1.67949566239530E-03  2.22911017529736E-03
  2.67488205635688E-01 -9.61635756273847E-03 -4.14627714608485E-04 -9.36397308639097E-03 -3.06786415704332E-03
 -1.12545233365767E-02  9.70377728384857E-04 -1.13077020987710E-04 -1.69524257456389E-03 -2.22144078745991E-03
* ORBITAL    1   17
  5.70611674562854E-06  3.91024569054035E-05 -3.20610617225460E-05 -2.15311462305565E-03  9.60707456468635E-05
  1.75381988678799E-04 -3.09595762928140E-03 -9.36672795801004E-04 -3.01972054719200E-04 -2.20919459039478E-02
 -6.68913668167480E-03 -1.67064727707503E-03 -2.29120464148804E-05  2.08857062895830E-04 -1.54453945147613E-05
 -1.53499353518650E-04 -2.16161764369957E-03 -5.81975563260886E-04 -8.22158697446349E-05 -3.12473916843755E-01
 -7.42963328989206E-03 -6.54778766908557E-04  3.12704316630605E-01  7.43486655500801E-03  6.98625847315971E-04
 -5.41508853639854E-05  2.19866377407834E-05 -1.42869633965664E-04 -2.56524236145968E-05 -2.75018691890345E-02
 -1.92604223620568E-03 -1.90725054578487E-03 -2.68225499206548E-03  2.69874346673589E-03 -1.86132891631699E-03
  4.08601024230731E-03 -4.51903974052539E-03  1.16041955285601E-02  1.51712396350164E-03  3.30161332089002E-01
 -2.05675052731023E-02  5.51331129369757E-03 -1.19371856926644E-03 -1.19992836359746E-03 -2.57384540188313E-02
  4.89755238378312E-03  2.06309418653728E-03 -3.37664483255306E-03 -3.96771451710104E-03  4.28010308140727E-03
 -1.12551295693795E-02 -1.46064982892860E-03 -3.35225700431229E-01  2.09344628676597E-02 -5.62477961629532E-03
  1.14793388506605E-03  1.18688671936881E-03 -2.57392306275635E-02  5.06537859697254E-03  3.45319665249657E-03
  2.09005424573673E-03 -4.87159451227824E-03 -1.14555222898884E-01 -1.94579979649197E-02 -1.84659652148438E-03
  1.03384035485433E-01 -5.95032471606305E-03  1.86560422598447E-03 -2.71277496030314E-01  1.95482872066433E-02
 -4.06516639707128E-03  3.99358624604684E-03  6.82134630416827E-04 -6.12854115836733E-04  3.11638669374475E-04
 -3.62921325038998E-02  4.12759520226666E-03  9.16043605194992E-04  3.37990501394663E-03 -1.18717061380652E-03
  5.06161979410205E-03  4.95826265355091E-03  1.18312931578403E-01  1.97679395829213E-02  1.84713448302883E-03
  2.71411643867824E-01 -1.95020216051664E-02  4.12148706502543E-03 -1.05419348037418E-01  6.35063962014624E-03
 -1.86674122539379E-03 -3.96799707573266E-03 -6.80221608278813E-04  3.96576930157734E-04 -3.43376751738774E-04
 -3.64942478994322E-02  4.17562626107777E-03  5.12720195908932E-03  1.22255736874830E-03 -3.36343265210318E-03
  8.51667682997469E-04  3.32304381105511E-01 -9.80325084603724E-03  5.48618015287869E-04 -2.35315299098308E-02
 -5.20791591881919E-05 -1.35621531804795E-03 -3.07793295323649E-03 -3.38121661630620E-01  9.71038252772343E-03
 -5.30655818752193E-04  2.40856570886228E-02  1.21637368194854E-04  1.38922419273228E-03 -3.13624958358279E-03
 -9.70770684796581E-02  7.08878962608707E-05 -9.02995125618326E-04  4.93476779299546E-03 -2.22576904589546E-03
  9.78685328676811E-05  4.98228340032957E-04 -1.28774893158390E-04  9.31751398848505E-05 -1.23655215745448E-03
  9.67020915616394E-02 -2.56227060031841E-04  9.42800010181259E-04 -1.26785957170397E-04 -5.21030742565833E-04
 -4.83126484464085E-03  2.27615203648484E-03  1.28769232308325E-04 -9.84924668762002E-05 -1.23403993432735E-03
* ORBITAL    1   18
  7.34717671158831E-05  3.26614494860720E-03  3.89581968110623E-02 -6.78420241263716E-02  2.13608471033617E-02
 -3.24935430040310E-04 -3.78465573197045E-01 -4.53931954596425E-03 -3.08230012122083E-03  9.19190018399762E-01
  8.84622772312980E-04  6.59411736885759E-03  7.08875073300519E-04 -4.95284404000408E-04  6.55794906308088E-04
  6.52176654191070E-04  4.13337180866939E-03  2.19781776315727E-03  1.50874507730871E-04 -1.74764376375283E-02
  1.35399957718141E-02 -1.49494620772145E-04  1.86852165591578E-02 -6.63800459764849E-03  5.18386123300805E-04
  1.82295340306498E-03 -9.09765891807905E-05 -5.06629180346627E-03 -1.58857155466652E-03 -2.48673302986358E-02
 -4.07860654066261E-03  1.83054320612366E-03  1.13064965008961E-03  1.60451642385910E-04  2.37538497004413E-03
 -1.04380169424795E-03 -4.95315335708984E-03 -1.82600059324594E-03  9.97277084627185E-06  7.19892162062426E-03
  4.17313053827254E-03 -2.33059612070866E-04  5.39307338678688E-05  8.49781383429514E-05 -2.02171693937843E-03
  3.45421301732957E-05 -2.27503904583420E-04 -8.54323623557436E-05  1.92926737913727E-03  1.22942849977979E-02
  3.85216031549607E-03  7.51965454593063E-05 -1.23092518298054E-02 -6.24213735566941E-03  3.04293442882952E-04
 -1.31964423359040E-04 -1.31907327946721E-04 -2.94891501689802E-03 -2.57122109303406E-04  1.95475671661417E-04
 -2.71248596466448E-04  4.95250515919942E-03  7.84653844722509E-02  1.87091239859252E-02  1.91850678379928E-03
 -6.91141929151506E-03 -5.14866661202479E-03 -5.34839015143626E-04 -7.44985648550990E-02 -8.40535047613148E-03
 -1.47120225293371E-03 -2.29364852016290E-03  5.09603030441064E-05 -2.50103846253384E-03 -5.82129156752146E-04
 -4.89873429811498E-03 -6.92614881320266E-04  1.18022475021083E-03  6.57893851528744E-04 -5.73678897060608E-05
 -7.61003097576162E-04 -8.30377176766157E-03 -9.38047509518580E-02 -3.06353366961100E-02 -3.48263733719400E-03
  8.10853746194128E-02  1.19882263071898E-02  1.23494803588132E-03  1.29727775779722E-02  6.79970416843800E-03
  6.74962307951811E-04  1.00869459232141E-03 -3.58597159841981E-04  3.54518263007568E-03  1.12718051637208E-03
 -7.80885764693460E-03 -1.62799943087662E-03 -7.41163966494059E-04  8.18699608005653E-05 -6.73292813824556E-04
  1.75432667848220E-03  5.60641342580065E-03  3.98531489929622E-05  1.91662047998579E-04  2.12137571272316E-03
  1.19644444992505E-03  8.46669537361906E-05  1.19979167520871E-04 -2.66203144382283E-03  2.07740620646853E-03
 -5.42825719456747E-04 -3.20877329495890E-03 -1.69927168294755E-03 -1.16091467171440E-04  1.90302144723024E-04
 -2.14152702592939E-02 -1.49617773005240E-03  1.02414531758069E-03  1.72337406389816E-03  2.02937117261134E-04
 -2.08312014590468E-03 -5.65797328998462E-04 -4.45627913264802E-05  1.85003746215900E-04 -5.31120480854934E-04
  2.06724438727297E-02 -1.58847613914939E-03 -1.54415386323646E-03  1.25881766057831E-03  3.51008268291438E-04
 -2.81835831684124E-03 -5.64842757453742E-04  2.31364703699367E-05 -2.46617947595458E-04 -5.63550937545219E-04
* ORBITAL    1   19
 -8.69127114662878E-05 -4.27424536601261E-04  1.63821531136938E-03  1.86073639652756E-01 -5.44129758087710E-02
  6.80370916932430E-03  8.98110186151335E-01 -1.85636383700276E-02 -5.12672291274879E-03  3.85991614848690E-01
 -1.47394617138097E-02 -2.21968824249658E-03  2.99355580127589E-04  1.13074520886083E-03 -8.62462549382438E-04
 -1.66270752117268E-03  2.59926216032440E-03 -8.34191672373313E-03 -1.44415019347908E-03 -3.20794267718458E-02
 -1.03565934064457E-03  1.23680554195664E-04 -7.67932861473436E-03 -4.57400449014168E-03  5.75685256248800E-04
 -3.97822411589903E-03  1.02339409553162E-04  9.86592112474506E-03  2.40859112738316E-03 -8.90354600433495E-03
 -1.21863320080054E-03  1.40924415448884E-03 -8.93384476642094E-04 -1.11540277810850E-03  1.01331167321569E-04
  3.01162746589395E-04 -4.85419426997692E-03  1.12494087254151E-03  3.72308448547220E-04  1.25201785234412E-02
  4.82837115432131E-03  6.09793033264283E-05 -3.31488624005482E-04 -1.21799313778136E-04 -2.96905396879395E-03
 -8.48543308021535E-04 -5.17851498571273E-05 -1.92565678460064E-04  6.01065467055700E-04 -9.82485916625965E-04
  1.36693991048810E-03  3.05471027934432E-04  4.39726001636408E-03  1.86585697545002E-03  2.79671199010516E-05
 -6.88372354809007E-05  2.17975241750237E-05  8.94867393043004E-04  7.73877045232203E-04 -1.25427299862612E-04
 -1.60706018641524E-05  4.66014402868612E-03  3.36539903636153E-02  1.65036437810382E-02  1.94153646378120E-03
 -4.20864547599171E-03 -1.63045834081236E-04  9.13181701265846E-05 -2.30274845909517E-02 -3.84257078521382E-03
 -9.63709333187283E-05  3.07237844390070E-03  6.68460540728628E-04 -1.78007177755453E-03 -7.15052620229731E-04
 -5.09628801474583E-03 -1.37670357045933E-03  1.31444875310365E-03  5.52951206702824E-05 -1.15102279192776E-04
  2.84154130657181E-04  2.21665893463844E-03 -1.37304317997558E-02  7.04727483538446E-03  1.21480249330518E-03
  3.17853589377314E-02 -9.98155624566999E-04  6.73664974503934E-04 -1.24130126218812E-03  1.08218076314475E-03
  3.21735427561198E-04  3.61884716305310E-03  3.00825278461734E-04  3.78796007568179E-05 -2.97037094276386E-04
  9.23611615211268E-04  1.11888139742926E-03 -7.16874185471908E-04  6.14135670555649E-06 -4.35048706653857E-04
 -3.58232952810496E-04 -6.87483395177774E-03 -6.42593448780599E-03  9.21787661659593E-04  3.62880581046880E-03
  2.00627494622164E-03  7.52839965296533E-05  1.46555769148881E-04 -1.37038900930715E-02 -6.99387110770950E-03
  5.55174407404427E-04  2.41084363062147E-03  1.25678869819239E-03  4.69955782180973E-05 -1.33923291267997E-04
 -7.38492894656091E-03 -1.11936563253145E-03  1.15211402445091E-03  3.16107077030943E-03  1.16822231291993E-03
  1.39619350088498E-03  7.02239256215801E-04 -5.36221994908563E-05  1.39237901897088E-04 -1.73879864934169E-04
  1.39699940184919E-02  2.42205135292175E-03  3.78589586832174E-04  1.28874588014879E-03  2.07748102847845E-04
  1.10639590278128E-03  8.16850211671019E-04 -3.15406945359290E-05 -3.24694503098542E-05 -1.83668845460304E-04
* ORBITAL    1   20
  4.03449614272184E-04  2.93019266025439E-03  1.47314323673429E-02  4.72467828771389E-02 -1.90403431979331E-02
  1.46911567941195E-02  5.68477499634137E-03 -2.53083756741359E-02 -1.60498239176380E-02  9.18254729750411E-03
  9.88835462323662E-01 -2.32019579278623E-01  5.61860583106924E-03  5.72463552708202E-04  8.28484410953502E-04
 -1.44068741479853E-02 -8.68699918134851E-02 -4.91742954091714E-02 -7.71572663642428E-03 -4.06102204067327E-02
 -1.71191671689001E-02 -4.13074150719359E-03  4.60563999742553E-02  1.80869743471745E-02  7.38813575939136E-03
 -8.74630053335157E-04 -3.62135211679207E-04  2.36952024574872E-03  9.13975877818115E-04 -7.97466399501380E-02
 -1.78669509502253E-02  5.80171176854683E-03  2.06943549856263E-03 -3.75443563049531E-04  4.71588447486030E-03
 -1.47466679887767E-02 -7.46396612218589E-02 -3.81981382970660E-02 -3.34147938019449E-03  5.79137675480909E-02
  4.04594445046928E-02 -1.04907153040592E-03  2.34197355087880E-03  9.48173532930428E-04 -9.78807304142971E-03
 -2.81606646346689E-03 -6.09609070255548E-04 -9.27432963741227E-04  1.89712001962097E-02  9.73356012505842E-02
  4.96367968673048E-02  5.19209183073561E-03 -3.09220403620093E-02 -2.20325485763054E-02  1.34570770933007E-03
 -3.74441616917156E-03 -1.34163611137578E-03 -4.62802993026456E-03 -6.99135684133393E-04  3.33527953481499E-04
 -1.14001207360841E-04  2.75990072767127E-02  2.81213841701473E-01  1.02158891090727E-01  1.28206514190486E-02
 -4.26253997291946E-02 -3.02941513754627E-02 -3.19095882968311E-03 -1.57143699505387E-01 -2.21134605973338E-02
 -7.48358691274893E-03 -3.52617969772867E-03  2.65824689459500E-03 -1.43553622653302E-02 -6.61833679232597E-03
 -4.54408726205150E-03  1.04073648275010E-04  4.64518776021384E-03  2.19711021615516E-03  1.50606773064302E-04
 -2.52275754880159E-03 -1.17066294645187E-02 -1.89511467532961E-01 -5.29210915373484E-02 -7.17733930012997E-03
  1.28870685164838E-01  8.59431645130942E-04  7.30957885035805E-03  4.75749671711263E-02  3.41600230188788E-02
  3.25674303470624E-03  2.95486784094666E-03 -3.23640301034381E-03  5.86695057122987E-03  3.31266093546749E-03
  4.20688894322629E-03  4.31563973603066E-03 -2.11065199035595E-03 -5.71543945174012E-04 -8.29136495226158E-04
  1.93915375004432E-03 -2.68271923098517E-02 -1.49791862451928E-02  5.82338217324001E-03  1.60052715722711E-02
  8.30509196854967E-03  4.40597148516109E-04  7.52424413358841E-04 -2.33940304265132E-02 -1.24718391261346E-02
 -1.15381280548178E-03 -1.54440137846737E-03 -3.73727925534892E-04 -4.69325083517512E-05  1.42753594677527E-04
 -8.97023736072183E-02 -2.41325643363286E-02  6.72965843150428E-03  1.47042045393620E-02  5.34178977898881E-03
  2.88913805139062E-03  3.08478792896748E-03 -8.03343347419036E-04  1.30018668897276E-03 -1.54497937849783E-03
  6.46303389416967E-02  8.49088765091192E-03 -4.23792975416228E-03  2.94645706336822E-03  5.81354482369857E-04
 -8.76281715466107E-03 -2.74275241820992E-03  3.06831697491784E-04 -8.95087749280815E-04 -1.58245147170746E-03
* ORBITAL    1   21
 -1.51734899309616E-03 -1.08901640459934E-02 -4.99277585941140E-02  2.27752226157861E-01 -1.70341422384379E-02
 -2.45987334068105E-02 -6.46975073450754E-02  8.90224365199634E-01 -2.33601121244735E-01  7.76951603977651E-03
  0.00000000000000E+00 -2.36870558697048E-02  5.69233386838799E-03  6.38384998599833E-04  6.66329649994832E-03
  7.59871751501103E-02  3.78369035977167E-01  2.73387388259347E-01  3.81658006520408E-02  7.78177851519490E-02
 -3.30039500034959E-02 -7.49486825720390E-03  1.09366254771584E-01 -1.14371177306382E-02 -6.80619794452395E-03
 -2.76624153929725E-02 -9.74125328123023E-03  3.84652004463186E-03 -3.85183881618216E-03 -5.45358545515982E-03
 -2.98770029400613E-03  9.05791898051636E-04 -4.98841984728036E-03 -4.66639065088195E-03 -4.65525421586866E-04
 -1.45836382625961E-02 -8.38564108437903E-02 -3.72720979170100E-02 -4.69530087317600E-03 -1.44817421463965E-02
 -1.57643961253315E-02 -1.89531620016718E-03  2.43000878847379E-03  3.50234958443918E-04  1.20326834121064E-03
 -1.81912823143284E-04  1.47638100151221E-03  8.43986973589234E-04 -8.29566161099077E-03 -4.70111018991417E-02
 -1.86786892808369E-02 -2.45210877322509E-03 -2.75922618939405E-02 -2.44530973134420E-02 -2.33553739927647E-03
  6.86709969228705E-04 -2.39092403545996E-04 -2.89894814464836E-03 -6.26123960586180E-04  1.03111604176040E-03
 -7.96540664494568E-04 -3.42322298163332E-02 -1.98939968469802E-01 -9.48361145578416E-02 -9.87471896169749E-03
 -2.70292676582134E-02 -1.10532233696692E-02 -5.81476169910117E-04  1.18816912548937E-01  8.27816789130200E-02
 -1.37058286779686E-03  7.24897517570324E-03  4.82140578034513E-03  1.47873773435722E-02  5.03835511729025E-03
  2.69877155484804E-02  1.42434489027460E-02 -4.24510560336817E-03 -4.41889047385729E-03  1.13831781434501E-03
 -1.56251852314830E-04 -2.82068027395379E-02 -1.62442615414980E-01 -7.74113975168438E-02 -8.00345330101772E-03
  8.09015166047540E-02  5.97887996592209E-02 -3.85274435189845E-05 -1.89131023476718E-02 -6.95469089654610E-03
 -1.06031853658418E-03  5.92671498223659E-03  4.05193391467022E-03  1.37190600596725E-02  4.85030259168922E-03
 -1.64662553538869E-02 -9.39522728969577E-03  6.36222708084938E-04  8.04205641523298E-04 -4.03344950623439E-03
  3.18327996223577E-03  5.44540462932429E-02  2.69926744855135E-02 -6.15686709756538E-03 -1.55353779785203E-02
 -8.61579988826338E-03 -5.64684322031149E-04 -5.49064276741313E-04  5.32057710271650E-02  2.41629913712664E-02
 -7.27068292055626E-03 -1.45083346539151E-02 -7.96823717962752E-03 -4.01615451812911E-04  3.86991504402533E-04
  6.12636018282421E-03  1.46028895369258E-02  8.66011718446631E-05  3.05266185921384E-03  1.92017225092748E-03
 -3.47172395958343E-03 -3.70722618522528E-03  8.55943294957802E-04 -3.13782467417870E-04 -6.79739625200163E-04
  1.99957531479621E-02  2.52334153557246E-02  3.76581566358859E-04 -7.50795990600324E-03 -6.03194542415120E-03
  1.84111347490461E-03  1.47586506040046E-03  1.05986002253005E-03 -3.95499052660693E-04  8.87982425690077E-04
* ORBITAL    1   22
  3.41116472098557E-05  2.27555741222343E-04  9.63623913882837E-04  2.67987502590646E-01  7.09138637083997E-01
  7.66053739716881E-01 -1.01831987807782E-02 -4.89754550249781E-02 -2.89087647308024E-02  7.01209734538241E-04
  2.48265249215099E-03  1.02006278956026E-03 -4.18586721730978E-04  2.03906363863415E-05  5.95516435706712E-04
  8.69631765751505E-02  5.14307005289442E-01  2.89479173066741E-01  3.50002695495143E-02  8.77749924584254E-02
  6.54576131999374E-02  1.47929875399732E-03  8.63717753235101E-02  6.39845280890962E-02  1.17924575426639E-03
  1.02647526974212E-03  4.59334893518762E-03 -3.88801819428619E-02 -2.21512200277780E-02 -5.75057511350656E-04
 -1.35483791727166E-04 -4.09198383131430E-03  2.31329496462406E-04  2.29403123008954E-04  4.12054223613804E-03
 -7.95270858534258E-02 -5.05637771281101E-01 -2.60950614759854E-01 -3.86833714480894E-02 -3.09815930644038E-01
 -1.83280213463514E-01 -2.50956142325160E-03  2.92971294427918E-02  1.13098571955058E-02  3.65193401542281E-02
  1.69159715107061E-02  6.98833633219139E-03  5.60123551199976E-03 -7.84046923751474E-02 -4.98957512677172E-01
 -2.57059675715660E-01 -3.80793888186051E-02 -3.05214498826980E-01 -1.80661046004445E-01 -2.52114003290306E-03
  2.89092098310464E-02  1.11193932263145E-02 -3.62111595837254E-02 -1.67983567343533E-02  5.55283277696117E-03
 -6.97074034399397E-03 -9.35993803478474E-02 -5.88896234838350E-01 -3.03925648074542E-01 -4.00730611747790E-02
 -1.08665067176790E-01 -4.18265297412574E-02  2.38310894792946E-03  9.42887105555690E-02  8.67453587022785E-02
 -3.72301462570549E-03  6.05624171015004E-03  1.00373638347240E-05  4.84006319097769E-02  1.96783529690889E-02
  9.45675622668244E-03  3.15214339272268E-03 -9.53371548418792E-03 -4.64770844986121E-03  2.94338898830569E-03
  1.42068719681891E-03 -9.37657541824704E-02 -5.91427760271084E-01 -3.03651022312389E-01 -3.99778593652924E-02
  9.69645981193308E-02  8.65409826239710E-02 -3.89040859697392E-03 -1.08532785488408E-01 -4.20963937290880E-02
  2.15016707336063E-03  6.47448229133876E-03  1.15148439550372E-04  4.77473879318882E-02  1.93776310290638E-02
 -9.88701949150100E-03 -3.29772521826948E-03 -1.41363713542655E-03  2.90387348467220E-03 -4.62503123372546E-03
  9.39555397799024E-03  5.80915256795117E-01  3.81440082606809E-01 -2.31790433382248E-02 -1.63782645989853E-01
 -9.83364131415141E-02 -3.31928924985635E-03 -5.03506962978321E-03  5.67797461569999E-01  3.69169200177282E-01
 -2.47511802456859E-02 -1.61212643210372E-01 -9.67110147658229E-02 -3.26299218216844E-03  4.94421744372839E-03
  1.02986241563797E-01  1.28076468564168E-02 -4.03738780268149E-02 -2.84274281275314E-02 -1.56788631267120E-02
 -4.96354273871844E-02 -3.44724474050941E-02  2.85421842392897E-03 -1.06214937231684E-03 -2.19917307562631E-03
  1.08647175155911E-01  2.13222403344562E-02 -3.76621486368572E-02 -4.84421775912879E-02 -3.38128413425408E-02
 -2.80165692954226E-02 -1.55933020484063E-02  2.75995214871281E-03 -9.94136596440227E-04  2.21783922827577E-03
* ORBITAL    1   23
  1.35695372514654E-04  9.77761747356674E-04  4.78266796690265E-03  3.77561581083262E-02  3.69324623864944E-02
  2.73774254286634E-02 -1.17273875852931E-03 -3.23542333998610E-03 -1.99760148486495E-03 -1.29407375662644E-02
 -3.53785602731494E-02 -1.97246802795499E-02 -1.10333201855693E-05  4.36014229896731E-05 -2.91821326067133E-06
  6.94545816614894E-04  3.60845131425345E-03  1.19079599403813E-03 -1.15319641181917E-04 -9.23057424067455E-03
  1.24746973757061E-02  2.45984223112640E-03  1.02437999392493E-02 -1.07135801280350E-02 -2.32693399445359E-03
  1.71142125012037E-04  7.69816024327403E-05 -5.08056463860892E-04 -3.37690364225869E-04 -2.91834565010211E-03
 -1.41130000890615E-05 -1.67395975624528E-03  3.45207579839263E-04 -3.05260762132601E-04 -1.54146252682377E-03
  3.11650776498910E-01  1.85598885366113E+00  9.87890304234870E-01  1.37163510519896E-01  7.08636477636834E-01
  4.28139832996639E-01  1.12528811961508E-02 -8.54970913256599E-02 -3.70570450905944E-02 -6.46929037461293E-02
 -2.75495827811296E-02 -1.37559538806965E-02 -9.58853083394616E-03 -3.02447771032419E-01 -1.80151428528817E+00
 -9.58864127517692E-01 -1.33070694706355E-01 -6.88778746254452E-01 -4.16266418161152E-01 -1.06469672917701E-02
  8.37043471076591E-02  3.62554160623768E-02 -6.16855224296377E-02 -2.60214050981406E-02  9.30776568075431E-03
 -1.35143827673875E-02  1.61630086020244E-02  1.37858409967827E-01  7.37543248246923E-02  1.43864062873538E-02
  2.08243277096434E-01  1.02068341170061E-01 -6.15849470171497E-03 -4.59497193004083E-02 -3.96357688537380E-02
  1.87289612219818E-03  4.63284672700650E-02  2.35293850749549E-02 -1.37689036030305E-02 -3.22539464067636E-03
  5.17857871947794E-02  2.72984709411337E-02  9.46692933663449E-03 -3.33276027807402E-03 -4.94823223013738E-03
  3.44082829392358E-03 -1.35097241333456E-02 -1.21884480323712E-01 -6.49638832824454E-02 -1.28801447798859E-02
  5.71819872249111E-02  4.67256759554707E-02 -1.22581542548220E-03 -1.92633224279961E-01 -9.17756678531567E-02
  7.01180764774484E-03 -4.47053724313390E-02 -2.26495308206455E-02  1.41264266553400E-02  3.43375925511265E-03
  4.92881445408830E-02  2.60547670514475E-02  3.10654326944710E-03  4.76464312096093E-03  2.96663420580356E-03
  9.26990625605160E-03 -2.08203620242626E+00 -1.82958061121987E+00 -1.67159545479916E-01  4.68645006272440E-01
  2.94144231025518E-01  8.66322628984236E-03  1.18170176152098E-02  2.01661487016508E+00  1.77004012381856E+00
  1.60424068734151E-01 -4.55880293801762E-01 -2.86018461409530E-01 -8.48997655141195E-03  1.15665625367728E-02
  7.13268844785940E-02  4.04524113343955E-01  1.91494777376714E-01  1.08614758043396E-02 -6.79683151206518E-03
  9.72341742508489E-02  5.99551397036801E-02 -4.34676639793780E-03  2.88709406526441E-03  3.09311820686411E-03
 -1.06546553164782E-01 -4.34022163267789E-01 -1.93967426404572E-01 -9.30400640749648E-02 -5.71289592456079E-02
 -5.78859414837039E-03  9.86013812765086E-03  4.21920358764821E-03 -2.87272046657928E-03  2.94455500563215E-03
* ORBITAL    1   24
 -5.85843419331313E-03 -4.21988447231099E-02 -2.06159386799677E-01 -1.59396372090577E+00 -1.52531249174341E+00
 -1.19210230198257E+00  5.00198144267582E-02  1.43742284912397E-01  9.10805550171650E-02 -8.99667270485047E-04
 -3.26130852388185E-03 -1.53736601544692E-03  6.00629534270976E-05 -6.53244939974210E-06 -4.17320671453027E-05
 -1.37991402682890E-02 -6.79285704289720E-02 -2.81919818872394E-03  1.06813905033441E-02  8.08685303310753E-03
 -1.22260826397179E-02 -1.54225464815665E-03  1.03354810373671E-02 -1.09757119830714E-02 -1.35147457082865E-03
 -6.90253460837884E-03 -1.96732999759256E-03  1.91485737869525E-02  1.22522698979589E-02  4.56935893495973E-04
  9.83284804317912E-05  2.23387586645426E-03 -1.01720135595157E-03 -1.02617628234443E-03 -2.33411316703010E-03
 -1.75567308236396E-01 -1.04343318762084E+00 -5.57016631774766E-01 -7.96580527786315E-02 -3.97088994778744E-01
 -2.38916954390258E-01 -1.19897891318957E-02  3.40461221043629E-02  1.43344751988014E-02  6.95337869816512E-02
  3.60671485575394E-02  5.35431287289396E-03  6.37045468250804E-03 -1.90871508334489E-01 -1.13407511897884E+00
 -6.05807086136567E-01 -8.64800958328379E-02 -4.33788209158711E-01 -2.61318434611569E-01 -1.24608671767505E-02
  3.84041892480007E-02  1.62499798076285E-02 -7.28895042890395E-02 -3.74537523566885E-02  6.87757022953234E-03
 -6.00198181665408E-03 -1.05769416734058E-01 -6.40576678764897E-01 -3.42967867400012E-01 -5.32663408326805E-02
 -3.91490275015319E-01 -2.57637560439836E-01 -2.06736200100492E-02 -2.59121652407499E-01 -1.59829319150296E-01
 -1.51102321175469E-02 -3.24585637849113E-02 -1.82929302584888E-02  5.89850230547053E-03  6.59484553565681E-04
 -4.99774361475488E-02 -2.50621443246701E-02 -5.73060640329271E-03  7.26291464649625E-03  4.46345773999120E-03
 -6.73298363362942E-03 -1.05960827980021E-01 -6.41717506086869E-01 -3.45347537676949E-01 -5.38327678258780E-02
 -2.59676563220147E-01 -1.57734616418973E-01 -1.49674563743486E-02 -4.00211220517478E-01 -2.61634847260705E-01
 -2.01200679895965E-02 -3.51119615823891E-02 -1.94818268156142E-02  7.21075976061725E-03  1.11404926270171E-03
  5.29585979740950E-02  2.65314067796899E-02  6.87520539915728E-03  4.74276973696177E-03  7.40804909729134E-03
  6.30503415873667E-03  1.22425829695101E+00  1.06153574950501E+00  9.84923442842966E-02 -2.53608934295056E-01
 -1.59708260258137E-01 -3.30907113468863E-03 -5.16639911759622E-03  1.33206681696958E+00  1.15608667643579E+00
  1.07158940727862E-01 -2.78128362945537E-01 -1.75044017905699E-01 -3.78011299085359E-03  5.82527192890005E-03
  1.00014061918591E+00  8.89640865387026E-01  9.47535051158117E-02 -1.46682860164805E-01 -9.11678710449868E-02
 -1.10987283558705E-01 -7.50057401151836E-02  3.06393657951940E-03 -1.02775130772167E-03 -2.86521461730366E-03
  9.86211903102404E-01  8.56213660324922E-01  8.17560991181526E-02 -1.16649186044362E-01 -7.83703654146323E-02
 -1.47549522141051E-01 -9.08693522691058E-02  3.38424899238649E-03 -1.23460346295307E-03  2.97944599592417E-03
* ORBITAL    1   25
 -3.07103879362333E-03 -2.21163004805578E-02 -1.07827404470779E-01 -6.87464646145923E-01 -3.98288189875009E-01
 -2.25171776022863E-01  1.15330465698160E-02  2.41264660293828E-02  1.61199558576135E-02  1.59859934615464E-04
  6.88939596409439E-04  2.83277736561220E-04 -1.58712808645417E-04  9.25412045270218E-06  2.26192723899575E-04
  1.48810213289966E-01  8.89369712875073E-01  4.71123573663241E-01  6.32247257757726E-02  2.06488658386579E-01
  1.39206882052169E-01 -6.89381496454867E-05  2.05976349271400E-01  1.38791261055988E-01 -1.19572398606961E-04
  3.37185082257272E-03  5.53576833017014E-03 -3.36701987654766E-02 -1.66228716173453E-02 -1.03167739551895E-04
 -2.47422470663320E-05 -2.58174526449420E-03 -1.53138742453587E-03 -1.53930000202328E-03  2.59508280408681E-03
  3.29844324680511E-01  1.94647465500472E+00  1.03918128388384E+00  1.38458212297738E-01  5.17284791333119E-01
  3.35397980123184E-01  1.40865950338650E-02 -9.01532683599250E-02 -4.37606425495785E-02  3.60975834791182E-03
  7.82154678806881E-03 -8.68720709268151E-03 -3.54634599258701E-03  3.31393844248973E-01  1.95563621805914E+00
  1.04418180128569E+00  1.39164725840223E-01  5.22391431663189E-01  3.38499609899948E-01  1.40635876525756E-02
 -9.07077649352441E-02 -4.39905879402042E-02 -2.74676583233726E-03 -7.44637019649468E-03 -3.65654158134509E-03
  8.80031607190173E-03 -3.53697586781404E-01 -2.09439331454595E+00 -1.08740413329036E+00 -1.40378487488537E-01
 -3.45999324516102E-01 -2.33124022994406E-01 -2.13263238683521E-02 -1.95223081721663E-01 -1.02012984805902E-01
 -6.56897483294045E-03  3.19211817268516E-02  1.59860226062166E-02  9.02781838855233E-02  3.92282553404947E-02
  4.91823414707792E-02  2.59753712384914E-02 -1.07906055399542E-02 -3.96496890898617E-03  2.42360931277933E-03
  2.36983509724055E-03 -3.52640872179887E-01 -2.08833444399158E+00 -1.08386550833273E+00 -1.39860416254940E-01
 -1.93750956610512E-01 -1.01532931235409E-01 -6.58073234010814E-03 -3.44134903378132E-01 -2.32060699756416E-01
 -2.13555809988969E-02  3.20303316449668E-02  1.60424000368549E-02  8.99918420183441E-02  3.91116903003961E-02
 -4.98053202430743E-02 -2.62675385915233E-02 -2.43052197646413E-03  2.42462501728849E-03 -3.96958239144361E-03
  1.07349771344301E-02 -2.19916863077042E+00 -2.23475564855675E+00 -3.39935645598633E-01  4.02153537804638E-01
  2.61332668561417E-01  7.11001419302576E-03  7.23751461585574E-03 -2.20855328401313E+00 -2.23962685984412E+00
 -3.38873285329842E-01  4.05586708455541E-01  2.63364723893461E-01  7.18782561563684E-03 -7.36447640979113E-03
  1.85278953783740E+00  1.96001297750627E+00  3.26386604565452E-01 -2.86572940148970E-01 -1.95042040436770E-01
 -1.28937493280761E-01 -8.70963580951273E-02 -2.50217184432356E-04 -7.24538662085759E-03  5.34116191112684E-03
  1.83958503203614E+00  1.94594748574862E+00  3.24064727758333E-01 -1.26853096274463E-01 -8.57388737409632E-02
 -2.86015281963098E-01 -1.94757165657283E-01 -2.82036428946955E-04 -7.17961089887812E-03 -5.39388448001553E-03
* ORBITAL    1   26
 -7.11046278454330E-05 -5.15122099130948E-04 -2.56378354755332E-03 -1.20456614577709E-02 -4.10180923167595E-03
  1.25515155723392E-02  1.23091569892854E-03  2.84285157654207E-03  1.04306922358689E-03  2.09631944669694E-02
  5.97488137279268E-02  2.66905215408680E-02  1.72146242944707E-05 -5.01391166777470E-05  3.39354071741712E-05
  2.71950629044025E-03  1.74622100270802E-02  9.76995903675693E-03  1.42058139737099E-03  9.46709268796547E-02
  9.14648016735153E-02  4.22917739344157E-03 -9.27822961513564E-02 -9.22395269944513E-02 -4.74939063654661E-03
  2.61919930551301E-05 -2.68246321867500E-05 -1.06012643744373E-03 -4.27192980024591E-04  1.68901785525550E-02
  6.17914545903863E-03 -6.95183376814207E-04  6.02150398759332E-03 -6.07673266452320E-03 -5.01825242367657E-04
  4.11070420774642E-01  2.34206300376987E+00  1.27370605713206E+00  1.69138604938204E-01  1.62803156487628E-01
  1.52133685803395E-01  4.20260208398895E-02 -7.87797496702828E-02 -4.22068658490278E-02  1.66557248701796E-01
  7.65590268894136E-02  2.45646388459245E-04  1.17207863762520E-02 -4.13391415613382E-01 -2.35243005817884E+00
 -1.27999223073074E+00 -1.70003749382540E-01 -1.76579342088185E-01 -1.60865068859800E-01 -4.17334557943099E-02
  7.93104772011962E-02  4.24785042651410E-02  1.63107085056042E-01  7.52010250686291E-02 -1.13084899951954E-02
 -8.99559694029472E-06 -6.09906811069540E-01 -3.54097157335028E+00 -1.87901650758154E+00 -2.54760797160151E-01
 -4.27658796750754E-01 -3.18111841071983E-01 -2.94987671352297E-02 -7.06179873795557E-01 -4.34729359296431E-01
 -3.83151884121159E-03  1.33219461064228E-01  5.96389929054394E-02  9.53469651876711E-02  3.99787698721378E-02
 -1.41349860351464E-01 -6.21161379637676E-02  6.55073099888482E-03 -3.94583238596819E-03 -1.62514805256838E-02
 -2.54608761465679E-02  6.08353437589454E-01  3.53305128416320E+00  1.87421686595749E+00  2.54335634578181E-01
  7.10703220109186E-01  4.37455954003933E-01  3.71125766916631E-03  4.29680598684160E-01  3.19188331295932E-01
  2.92196798825459E-02 -1.32575432546392E-01 -5.92574877379349E-02 -9.46011165097640E-02 -3.94965240303390E-02
 -1.42643370017615E-01 -6.27854986751043E-02 -2.55161779760394E-02  1.62331998881773E-02  3.80632531008162E-03
  7.11333739266535E-03 -3.12714464233382E+00 -4.01797979877336E+00 -9.45232457751285E-01  2.32674050022459E-01
  1.85214772830383E-01  8.32549850465217E-04 -1.00630714706149E-02  3.15018227498071E+00  4.02550501878753E+00
  9.40307696559739E-01 -2.42534450312871E-01 -1.90680474532166E-01 -1.12292625892481E-03 -9.63414591447124E-03
  7.81566157307476E+00  9.46811669190324E+00  2.01093494944868E+00 -2.86051130492752E-01 -1.99049074172375E-01
 -7.76429812482000E-01 -5.29172524406505E-01 -3.62109190756769E-03 -2.23885620620396E-02 -2.15803727239337E-02
 -7.81810828283848E+00 -9.47520221707837E+00 -2.01365547621360E+00  7.77419738796169E-01  5.29978656283553E-01
  2.86985839418978E-01  1.99777042482375E-01  3.53342886014682E-03  2.24032364658771E-02 -2.15241030287708E-02
* ORBITAL    1   27
  1.48068608280826E-03  1.06499849067008E-02  5.17313916936745E-02  4.64641655967196E-01  6.10052355573680E-01
  5.89120806957449E-01  2.88096704849345E-02  7.21292331336372E-02  3.19121569025800E-02 -2.16456620290388E-04
 -2.15456900605846E-03 -1.14697725729735E-03 -1.46211803693741E-04  1.05275366024555E-05  9.74024424968373E-04
  1.22239675143631E-01  6.78706809225035E-01  3.94398990657905E-01  4.55758991202420E-02  7.88086059909568E-02
  1.60693892144220E-02 -1.20349687717605E-02  8.35813223264111E-02  2.02886833305799E-02 -1.17606873104647E-02
 -7.82638303763594E-02 -3.28749965806804E-02 -7.45295975667134E-02 -3.24106128330326E-02 -1.06407735068315E-04
 -2.25824969593077E-04 -1.46795583502874E-02 -4.72211430731033E-03 -4.63323054187031E-03  1.46596001256771E-02
  1.79540080542139E-01  1.01306358438003E+00  4.99092444754001E-01  5.43248102412399E-02  3.13938589059951E-01
  2.41211889818424E-01 -2.67787447274852E-02 -8.79219428001868E-02 -3.94289301751773E-02 -1.58543209840264E-01
 -5.04689563956890E-02 -1.63771232660378E-02 -8.34448381873829E-03  1.77440276943843E-01  1.00295107291959E+00
  4.93187031955256E-01  5.35546701695843E-02  2.98516947208275E-01  2.30610759637306E-01 -2.60219282108059E-02
 -8.64541085377220E-02 -3.87858356031035E-02  1.53927905890687E-01  4.87064111669398E-02 -7.87753259877815E-03
  1.61783125567573E-02  4.24474175088469E-01  2.19414501190152E+00  1.18706282399280E+00  1.45906400789319E-01
  7.92083445502216E-01  5.80650658203619E-01 -2.68224757719829E-02  4.81012803763858E-01  4.35043964368084E-01
 -2.06883525476999E-02  1.87743440903651E-01  6.58105586528995E-02 -1.59688136318148E-01 -6.59213952887254E-02
  2.91506322725161E-01  1.20985135873156E-01  2.30034919935063E-02 -2.47910627911811E-02 -1.98184553918307E-02
  1.07272755985658E-02  4.18889868907587E-01  2.16520452200468E+00  1.16992229332526E+00  1.43716659981611E-01
  4.69880465041758E-01  4.30090917534562E-01 -2.01951544007190E-02  7.88838475097137E-01  5.77870747927791E-01
 -2.65805685076366E-02  1.87529525769917E-01  6.60395582972557E-02 -1.57222717495881E-01 -6.48907313177855E-02
 -2.86487714577130E-01 -1.18852228476054E-01 -1.03904747334507E-02 -1.98110544424248E-02 -2.45872754744733E-02
 -2.26923409463864E-02 -7.62531200310688E-01 -3.58083461532962E-01  1.45132641348521E-01  5.31203037843348E-01
  3.16691567334060E-01  1.48494047973466E-02  2.41285863500939E-02 -7.40636023451895E-01 -3.54884335505908E-01
  1.38214987481328E-01  5.16909952339303E-01  3.08487294362434E-01  1.44699157659447E-02 -2.34087724161620E-02
 -2.52528618841642E+00 -1.64087764457164E+00  1.42255492533100E-01  9.93295156543586E-01  5.70769180738527E-01
  6.19863562582812E-01  3.83383579450132E-01 -4.53668417605189E-02  3.05848507238678E-02 -1.93478287352585E-02
 -2.47707566814654E+00 -1.59415142809512E+00  1.47561916392556E-01  6.06718864606346E-01  3.75023822066448E-01
  9.88257096910907E-01  5.68127249499890E-01 -4.49805305821518E-02  3.01357547387471E-02  1.95733425311055E-02
* ORBITAL    1   28
 -7.77985421724522E-03 -5.63430170024177E-02 -2.80763430151317E-01 -1.32396839014163E+00 -6.36902649816273E-01
  6.31623082280116E-01  1.57147789145485E-01  4.26784342089816E-01  2.12014023336029E-01 -5.79958683318594E-04
 -1.09111889406456E-02 -5.87221575501830E-03 -7.58084250189562E-04 -1.81238755422725E-05  1.92884603339442E-03
  3.72060416148971E-01  2.36066948548874E+00  1.28489042407013E+00  1.83875239959384E-01  2.12269906035945E-01
  6.23830105176792E-02 -2.14563998975970E-02  2.37894404366124E-01  8.44011910944437E-02 -1.94039675531434E-02
  1.10904343672179E-02  1.78212540973194E-03 -1.11683530312800E-01 -4.91283547890394E-02  4.61945845965103E-04
 -6.96130113368829E-04 -1.26889658215517E-02 -4.54997959564699E-03 -4.08885133604742E-03  1.26187182611154E-02
 -2.50332905160145E-01 -1.26441820449269E+00 -7.59279737048735E-01 -1.09371315163222E-01 -9.71770699217582E-01
 -6.35251442568315E-01  1.90022896399310E-02  5.25042088669296E-02  2.15230891426883E-02  2.70946590336669E-01
  1.09257434192688E-01  2.32709874959871E-02  2.78852835881323E-02 -2.54527199306484E-01 -1.28133569828398E+00
 -7.71512068838464E-01 -1.11103444591113E-01 -1.04078300492115E+00 -6.79736889732980E-01  2.27163699046092E-02
  5.79626303075274E-02  2.38997539854870E-02 -2.91187590001747E-01 -1.17230016783163E-01  2.99002868233350E-02
 -2.40825817557341E-02 -2.55335985726772E-01 -1.43304284670674E+00 -8.41213648001051E-01 -1.08117783076615E-01
 -1.72707300837928E-01 -1.52937982591295E-01 -2.08754516616903E-02  3.19179817972251E-01  1.40281393443492E-01
 -1.41124738266688E-02 -5.50594267786851E-03  1.93877190114544E-03  7.92381931451236E-02  3.83557911023523E-02
  5.66024349379710E-02  3.07407846443905E-02 -4.27837862192785E-02 -6.54989709203806E-03  3.12865095743055E-03
  4.09854832295754E-03 -2.85664207502701E-01 -1.59141308706728E+00 -9.36665965899549E-01 -1.20549600249039E-01
  2.60120485093573E-01  1.15276068792788E-01 -1.15644528840013E-02 -1.91038624111140E-01 -1.67322986017462E-01
 -1.93273959914910E-02 -6.35992831936118E-03  2.95333520807632E-03  9.20902814622302E-02  4.39005553748510E-02
 -3.41131321359984E-02 -2.11155946074620E-02 -2.40349562286073E-03  3.15256956588279E-03 -5.92973082140842E-03
  4.43580616033107E-02  1.92623597284720E+00  8.17010832510962E-01 -3.14684762061981E-01 -7.75244200289351E-01
 -4.34203259914256E-01 -1.97369561327797E-02 -3.06060038704353E-02  1.99850668578644E+00  7.98827289291376E-01
 -3.52366167100932E-01 -8.32042876256166E-01 -4.66288172797898E-01 -2.12806440239506E-02  3.37772857045352E-02
  5.96218146803662E-01  1.48233570188055E-01 -1.46367997223554E-01 -1.51225592830052E-01 -7.75256135153729E-02
 -4.94604293031513E-02 -2.04299077059927E-02 -6.59740895194937E-04 -2.17292199588454E-03 -1.68618159026690E-03
  8.74247438755332E-01  4.24560925238748E-01 -1.10672837534458E-01 -1.16285241849697E-01 -6.29437016542350E-02
 -1.77958046004258E-01 -9.17795867527614E-02  1.21521965177441E-03 -4.47945796832468E-03  2.71606085754966E-03
* ORBITAL    1   29
  1.35672837630993E-04  9.84263200885160E-04  4.96635015194119E-03  2.17690812243243E-02  8.10132861143365E-03
 -1.02907629156030E-02 -3.89500015200887E-03 -1.08155793172613E-02 -5.87696488748266E-03  2.85580030032558E-02
  8.09647411282875E-02  4.11033665951980E-02  4.48544320770918E-05  3.40103216697232E-04 -2.56752047062600E-05
 -9.11598663936170E-03 -5.85536179556164E-02 -3.06624623237461E-02 -4.25768324731643E-03 -3.61718858171757E-01
 -2.93456840594731E-01  2.68185776133956E-03  3.49697874132825E-01  2.88998109479337E-01 -1.80240166859232E-03
  4.06562037397534E-04  2.55746731367562E-04  2.82452041294204E-03  1.31779920200376E-03 -1.31203485476250E-01
 -6.57637452828352E-02 -3.23437298030915E-03 -8.42153144728761E-03  8.70012029107316E-03 -4.05594756029796E-03
  5.84886005440321E-01  3.11740088502426E+00  1.70041971145469E+00  2.14670801051478E-01  1.86788590079057E+00
  1.30470573317189E+00 -5.44865680831274E-02 -2.22545898921463E-01 -1.01358155906382E-01 -4.19673929357461E-01
 -1.59670059523289E-01 -2.92269589884363E-02 -4.48656357243795E-02 -5.62180858121868E-01 -3.00167958128657E+00
 -1.63083178829989E+00 -2.04647624481456E-01 -1.77782625270455E+00 -1.24487182244337E+00  5.28258081690793E-02
  2.16622573690633E-01  9.88628749223217E-02 -3.98469472091414E-01 -1.50949342938219E-01  4.24595147364759E-02
 -2.77757167414207E-02  2.06627533796172E-01  1.05823127519064E+00  5.41859623694783E-01  5.25354378831621E-02
  1.04745553758161E-01  1.30522294588263E-01 -1.82000293464453E-02  5.09787624700207E-01  3.09349619703759E-01
 -3.13027441359733E-02  5.29696802228769E-02  7.09659314022702E-03 -1.11094398184379E-01 -4.76667957772825E-02
  4.33966465643041E-01  1.92104162327335E-01  2.65488093626852E-02 -2.72589569045235E-02 -5.54728559250273E-03
  2.08490758906769E-02 -2.02909086762735E-01 -1.02942562705568E+00 -5.23368440252028E-01 -4.98726387558902E-02
 -5.34570895262543E-01 -3.24152542339681E-01  3.24574731996530E-02 -1.29640413835059E-01 -1.44951489054854E-01
  2.02238858720404E-02 -5.92200171189821E-02 -9.76080730269362E-03  1.10534027912066E-01  4.71710034001320E-02
  4.37923315699824E-01  1.93898239075389E-01  2.11784778808277E-02  6.37374591255426E-03  2.78107563871077E-02
  2.48358147123103E-02 -4.53823815285080E+00 -2.72957419734290E+00  3.01277715727419E-01  1.81054865759378E+00
  1.06880975844728E+00  4.30122338258591E-02  7.37056057589318E-02  4.34432580364398E+00  2.62366408600243E+00
 -2.83046105487332E-01 -1.73756337065274E+00 -1.02695574861129E+00 -4.13227052347658E-02  7.09167478165878E-02
 -5.40110941423167E-01  6.82368908614338E-01  6.01146151055292E-01  2.46521564052135E-01  1.01867163605904E-01
  7.28513724452076E-01  4.50913676292832E-01 -3.25141497544884E-02  2.37000733849559E-02  1.56344412142900E-02
  5.83711106254822E-01 -6.44149320980395E-01 -5.98544437094546E-01 -7.38369157374192E-01 -4.57121450135298E-01
 -2.68804583548874E-01 -1.15426972243160E-01  3.35500523898518E-02 -2.44667999229156E-02  1.45501290559558E-02
* ORBITAL    1   30
 -3.14523614127399E-03 -2.27251247597628E-02 -1.11324810982957E-01 -4.63337495485475E-01 -1.57076113364781E-01
  2.55904387007327E-01  4.07254048289665E-02  1.05711214611452E-01  5.12526955213690E-02 -5.70394068018267E-04
 -4.40376586537419E-03 -2.48693493404827E-03 -1.66099816117716E-04 -1.36869387383296E-05  1.07490331275681E-03
  2.57239279257803E-01  1.45084051225629E+00  8.40584156544250E-01  1.13281804255508E-01  2.05860308792124E-01
  1.48185940489314E-01 -8.39547870699103E-03  1.95896532159550E-01  1.40782019955882E-01 -7.83223276257365E-03
 -1.17723951198891E-02 -1.77624268912649E-03 -7.97656669100184E-02 -3.53803595912483E-02  2.95578150330692E-03
  1.18800448836163E-03 -8.09412015057140E-03 -1.82902893302122E-03 -2.12082188075270E-03  8.23811434844710E-03
  5.38289692801448E-01  2.76479116229730E+00  1.58735737466973E+00  2.09948652602757E-01  2.16264564742440E+00
  1.44844282092668E+00 -5.60865337641161E-02 -2.22306903196966E-01 -1.01208168519919E-01 -4.37945672404557E-01
 -1.76618248634745E-01 -2.12402693413458E-02 -5.15673362874891E-02  5.52946234785452E-01  2.84387910513634E+00
  1.62841434076958E+00  2.14859136491133E-01  2.20148094712778E+00  1.47632926700610E+00 -5.70612298249417E-02
 -2.27397924524541E-01 -1.03601335012240E-01  4.46478943345965E-01  1.79809846425532E-01 -5.24398058884509E-02
  2.18060285869640E-02 -2.91137233565240E-01 -1.40474146670443E+00 -8.69690383578357E-01 -1.15054172645423E-01
 -1.27930669028383E+00 -8.17013212173603E-01  2.56882665833556E-02  1.56961341738624E-01  5.26568764652371E-02
  5.51298420015129E-03 -2.08151445952707E-01 -9.17886463005410E-02  9.07136160397879E-02  3.28652839278166E-02
  1.71797616204568E-01  8.81658088383986E-02 -1.53824342374396E-02 -1.10168168158385E-02  3.56984517225041E-02
  7.35962443517394E-03 -2.89289179673516E-01 -1.39552243208197E+00 -8.69249090948053E-01 -1.15679509244674E-01
  1.66476345583872E-01  6.17415708812070E-02  4.96937350150613E-03 -1.27575655754589E+00 -8.12963435661375E-01
  2.55790421286108E-02 -2.06855377889941E-01 -9.14471064263591E-02  8.97124022257995E-02  3.24647912623690E-02
 -1.83029258960872E-01 -9.32421513677755E-02 -7.88049979643186E-03  3.55398300503244E-02 -1.18820208900061E-02
  1.50693329396385E-02 -4.92378634297234E+00 -3.05039636822545E+00  2.65279559201361E-01  1.90529764435892E+00
  1.12277283277423E+00  4.26372442692336E-02  7.63969455264209E-02 -5.03019683711222E+00 -3.12061475935058E+00
  2.69023443679669E-01  1.94507732341414E+00  1.14655019317973E+00  4.35648937986825E-02 -7.79218688775766E-02
  2.42134116605316E+00  1.63795100058430E+00 -7.48054385568253E-02 -8.68624926922461E-01 -5.11361704017704E-01
 -2.27687374621522E-01 -1.21420581067567E-01  1.42134217728653E-02 -2.43265923304412E-02  3.55633985550392E-02
  2.43207600274138E+00  1.68443572776773E+00 -5.40132452128813E-02 -2.13643343712108E-01 -1.12730578264925E-01
 -8.63621206325429E-01 -5.09377203602723E-01  1.34875060655658E-02 -2.39094264735737E-02 -3.59477659789917E-02
* ORBITAL    1   31
 -3.27336573391991E-03 -2.35805891631635E-02 -1.12939464726997E-01 -5.33570581611324E-01 -6.62049346353242E-01
 -2.97563264556933E-02 -2.62831725738828E-02 -6.51142364054093E-02 -4.30967618724016E-02  2.47481204853185E-04
 -4.41450681301817E-03 -2.09306009834232E-03 -2.36207791560535E-04 -5.74623504557578E-05  8.98774973009505E-04
 -2.80706678105436E-01 -1.88796499173754E+00 -7.36271698455546E-01 -8.33717849592296E-02 -2.90696843757739E-01
 -1.49142055240821E-01  3.65071140418280E-03 -2.86470368010433E-01 -1.45823231860648E-01  4.47527540243205E-03
  8.88935359576717E-02  3.92623309134317E-02  2.41677783860714E-02  1.75011421354992E-02  1.64718968761822E-03
  4.55274707460570E-04  1.89755095184924E-02  2.48939111808555E-03  2.51130666315090E-03 -1.89577978017331E-02
 -5.99478417999546E-02 -2.95060368248581E-01 -2.29354968627701E-01 -2.77243934359877E-02 -3.65814271598679E-01
 -2.29299272583829E-01 -1.11533263665611E-02  7.81199884935210E-02  3.72713200078269E-02 -6.39347302286683E-03
  1.46247072550488E-02  1.43209540814808E-02  3.00036558654810E-03 -4.83015056313353E-02 -2.31447244134749E-01
 -1.95120923011056E-01 -2.33700884837056E-02 -3.41321139345181E-01 -2.11754475683702E-01 -1.13497378799508E-02
  7.47653663928888E-02  3.57557209404540E-02  1.02623505630065E-02 -1.30644117712580E-02  2.50628960534144E-03
 -1.37525851513480E-02 -3.73885444386162E-01 -2.04263400471946E+00 -1.02733347510874E+00 -1.31667649523182E-01
 -9.33637667634009E-01 -6.69214639613051E-01  2.15836992744137E-02 -1.11754307192522E+00 -6.20782112215099E-01
 -5.17775287483312E-03 -1.55681331247401E-01 -5.63106875392435E-02  9.23115265352817E-02  4.07402971810976E-02
 -2.23391053680522E-01 -1.31307862303211E-01 -2.06657097921310E-02  2.09444064528502E-02  3.10570403871012E-02
 -2.42290043344565E-02 -3.76815798170745E-01 -2.05462843369327E+00 -1.03829040699026E+00 -1.33349709763947E-01
 -1.12598737487827E+00 -6.22187065136908E-01 -4.81760250115058E-03 -9.38021618741549E-01 -6.71514788115234E-01
  2.19217233842680E-02 -1.56181958256134E-01 -5.62832903212495E-02  9.40470345738209E-02  4.14449400896656E-02
  2.22088150044345E-01  1.30554351049143E-01  2.43262787762432E-02  3.10868220097883E-02  2.06714316522796E-02
  2.05467980213852E-02  7.20040773164822E-01  2.56845920115888E-02 -1.97059434949487E-01 -1.57482063956282E-01
 -8.61798857953741E-02 -6.74646350470788E-05 -8.92546688743979E-03  6.42970221554431E-01 -2.94252345837597E-02
 -1.96963716717526E-01 -1.32988702215072E-01 -7.15406587974519E-02  4.48226625085888E-04  8.15038671677246E-03
  2.80776799854898E+00  1.43697615981677E+00 -2.72866074979368E-01 -7.20001490130773E-01 -4.07343958431329E-01
 -9.12164700612589E-01 -5.67229742576913E-01  5.42933581534287E-02 -2.29814141215381E-02  3.50851279417502E-03
  2.85852960075255E+00  1.50627508566827E+00 -2.56849918454849E-01 -9.18313220490204E-01 -5.71212590829659E-01
 -7.24873130522985E-01 -4.10495639407297E-01  5.43548528330207E-02 -2.32509827812581E-02 -3.59778518820673E-03
* ORBITAL    1   32
 -4.27371170588206E-05 -3.10630714117662E-04 -1.60437869630366E-03 -6.97396907329304E-03 -3.52195178368034E-03
  5.62303491276775E-04  9.84713133481034E-04  2.42047505454637E-03  1.45288806802249E-03 -8.05660865821323E-02
 -2.05573848138204E-01 -1.37451172565817E-01 -2.43669082569792E-05 -3.83831593237901E-04  4.11008895372480E-06
  2.14842091478784E-03  1.28655490346003E-02  7.29734984784350E-03  9.81474934102307E-04  1.06430918301519E+00
  7.01538826607381E-01  1.90920110319145E-02 -1.06250257528258E+00 -6.99873336779999E-01 -1.91894385456574E-02
  3.16611017933803E-04  1.42351842340255E-04 -8.85103719785737E-04 -4.27533179289530E-04  2.09334693165733E-01
  9.67287561456686E-02  5.41496265088631E-03  1.99986997158951E-02 -2.00625729361321E-02  5.47461028829067E-03
  6.69698349244192E-01  3.67018015940330E+00  2.16239606555670E+00  3.14145760197482E-01  1.63208652021318E+00
  1.06448674883414E+00 -3.73003376200376E-02 -1.19497292178187E-01 -4.55740069610669E-02 -3.46019953966282E-01
 -1.40727233933724E-01 -5.39425717130430E-02 -4.30014098098276E-02 -6.70792074884089E-01 -3.67379820203105E+00
 -2.16600740256891E+00 -3.14864642857907E-01 -1.64871412996256E+00 -1.07487055564031E+00  3.75350015606683E-02
  1.20348964145181E-01  4.59652912645334E-02 -3.49457309372444E-01 -1.42271353966825E-01  4.34028930350722E-02
 -5.41364741421113E-02 -2.59972426826829E-02  1.07422243786054E-01  1.87760988198490E-01  4.62685788486163E-02
 -4.49124443468173E-01 -3.87825413240877E-01  1.19136841943507E-02 -1.09968014994799E+00 -6.84764794483203E-01
  2.69216301634449E-02 -1.00065121715766E-01 -3.25046361696041E-02  4.94365487606359E-02  2.18184490142145E-02
 -3.09411216026016E-01 -1.44306102470197E-01  3.68011537688592E-02  1.80222782198600E-02  1.41809585851481E-02
 -3.45396676187703E-02  1.87943762281747E-02 -1.49281982010505E-01 -2.11123102215565E-01 -4.93621281096301E-02
  1.09834613850589E+00  6.84269135874354E-01 -2.71246085593229E-02  4.45807779515335E-01  3.84501857394759E-01
 -1.21715314601402E-02  1.00377985759697E-01  3.27241603762331E-02 -4.72965852834480E-02 -2.08276366532679E-02
 -3.09152792012080E-01 -1.43971546717630E-01 -3.44913403366739E-02 -1.40732125668977E-02 -1.80506965947835E-02
  3.74927032229684E-02 -4.31082004108603E+00 -2.49480032661447E+00  3.18956719149569E-01  1.45808584181855E+00
  8.32128983856767E-01  3.53382091203296E-02  5.06619837769635E-02  4.33853853190942E+00  2.50591792180875E+00
 -3.23222320489702E-01 -1.46796477958849E+00 -8.37686777951710E-01 -3.55498014023913E-02  5.11285852310180E-02
  2.57005182871167E+00  2.28261478249571E+00  1.88972192161207E-01 -3.85761545946959E-01 -2.13956778257238E-01
 -8.50102058213594E-01 -5.48142929282544E-01  2.47439989345502E-02 -2.67962415426797E-02 -1.04823782541690E-02
 -2.54766283816458E+00 -2.27149989459668E+00 -1.91151679167451E-01  8.43154687330653E-01  5.43811564553144E-01
  3.82275220644850E-01  2.12107949920138E-01 -2.44917723232060E-02  2.66888889439948E-02 -1.03349663259665E-02
* ORBITAL    1   33
 -1.38379381139258E-03 -9.83951365830783E-03 -4.21433797794677E-02 -2.87164528186109E-01 -4.79112988757961E-01
  7.85260293103977E-01 -2.01308061624968E-02 -4.35488207200811E-02 -1.08173365213294E-01  9.84871039318777E-04
 -7.92074635572931E-03 -8.97687395251967E-03 -2.10217822976995E-04 -1.53619892640195E-05  1.01180149337562E-03
 -3.27191981032868E-01 -2.05719037604448E+00 -9.89679038482945E-01 -1.27303422073899E-01 -3.31106153331666E-01
 -3.53986992364696E-01 -2.22126904271673E-02 -3.77062926190003E-01 -3.96907506743207E-01 -2.26849775537534E-02
  1.57997252395111E-02 -1.81213981551576E-03  1.09996522766174E-01  6.85367471711655E-02  9.04044141618216E-03
  3.26842564211405E-03  9.32173678057172E-03 -4.32819312858872E-04 -8.61780961650786E-04 -8.50999105495240E-03
  4.96299404971256E-01  2.86787213764645E+00  1.81499513284515E+00  2.71242218756471E-01  3.81980036977544E-01
  3.16744091493727E-01  3.99112014699801E-02 -4.27906415180442E-02 -9.41631723299919E-03 -5.54717190438765E-02
 -3.75018938207395E-02 -4.83122166925881E-02 -6.09245893335223E-03  5.09540912049610E-01  2.91125337669794E+00
  1.81015856656126E+00  2.66242537517896E-01  4.13547386031306E-01  3.48343732791510E-01  3.94750620395845E-02
 -5.85123285892516E-02 -1.77523492323706E-02  5.00064464452002E-02  3.39444135710475E-02 -6.00054458507134E-03
  4.32720964636439E-02  5.82436610413039E-01  3.35085599846841E+00  2.00651762058394E+00  2.98304761634174E-01
  1.80541399376166E+00  1.14160007196438E+00 -2.53603614503920E-02 -3.89037024324258E-01 -1.29592428452550E-01
  2.77356884315027E-02  2.61926754078369E-01  1.22443135324684E-01 -4.14825789447588E-02 -7.67293965579732E-03
  3.66988715118811E-03  1.24264019828009E-02  3.90543352499657E-02  9.97035824352613E-03 -4.16981479217851E-02
  2.31168350097440E-03  4.42208598401925E-01  2.59275580152588E+00  1.54174102185762E+00  2.32078263961307E-01
 -4.05594388286784E-01 -1.39274732861450E-01  2.97789056291263E-02  1.53304367945387E+00  9.70139619077906E-01
 -1.72751397410207E-02  2.29254014936673E-01  1.10585070814038E-01 -1.37572658923996E-02  2.05916359758765E-03
  1.23746560436522E-02 -5.06756570102521E-03  3.29160454511468E-03 -3.65002391857097E-02  7.71434670801386E-03
 -3.30812247075576E-02 -1.61669528339163E+00 -6.10729346183922E-01  2.44412766305055E-01  3.20800955201712E-01
  1.66888964028162E-01  1.89756009001782E-03 -2.19070915133992E-03 -1.91516959013644E+00 -1.06255239405059E+00
  1.26431051783140E-01  3.98998223400191E-01  2.21112785798996E-01  3.17278537369081E-03  1.12224349827988E-03
 -3.79216598001549E+00 -2.23197546007586E+00  2.09461753028794E-01  8.13245956540308E-01  4.52620888091198E-01
  7.30056760933142E-01  4.46565822086181E-01 -3.26211320620462E-02  2.25770728728062E-02 -9.79299333257775E-03
 -2.42605187439780E+00 -8.77816331965682E-01  3.97570450953984E-01  4.79347761535239E-01  2.88302855439462E-01
  6.46046122370212E-01  3.57492858713865E-01 -2.69268523865176E-02  1.43000983606957E-02  1.02645666876055E-02
* ORBITAL    1   34
  1.28501948147497E-04  9.19965008346457E-04  4.15930818590995E-03  2.20980396331135E-02  3.35683152540398E-02
 -4.99304717529078E-02  5.76879232763064E-05 -9.80255503895348E-04  4.30397222135507E-03  2.64974493205949E-03
  1.92678462944511E-02 -1.68278685401392E-02  6.71807809000024E-05  4.93857646195255E-04 -5.76164524270751E-05
  1.50991887318818E-02  9.74577355591844E-02  4.44191173530630E-02  5.70364379626040E-03 -1.33350967071911E-01
  7.51499244344889E-02  2.41819331037105E-02  1.69254635938388E-01 -3.37734939181978E-02 -2.10665819037174E-02
 -1.12146281273514E-03  1.33701124899178E-04 -5.03989554227457E-03 -3.43436867614525E-03 -1.44383992990741E-02
 -3.56181816398107E-03  5.69135228668900E-04 -2.39868449294659E-03  2.66698192612970E-03  1.24504301568301E-03
  1.85665106856717E-01  1.15791311016426E+00  7.89371482012992E-01  1.21662422701564E-01  8.21806135075050E-01
  4.67449162432998E-01  7.30536273183065E-03 -9.82256251396439E-03  1.11364774129112E-03 -1.34176576687240E-01
 -7.94775386026712E-02 -4.31361237865708E-02 -1.66776903448426E-02 -2.52191192961646E-01 -1.54282818214938E+00
 -1.02779524227189E+00 -1.56498886261998E-01 -8.56586742079945E-01 -5.01395432999403E-01 -1.27237752940266E-02
  1.71843830316885E-02  1.16253338016704E-03 -1.36689793637472E-01 -8.21306015862431E-02  1.70638593150981E-02
 -4.89870374858414E-02  8.30204539687597E-01  4.57798193565782E+00  2.64202273461699E+00  3.70009812027322E-01
  1.65524263565673E+00  1.14607526484320E+00 -2.58769806648618E-02  6.38326028297677E-01  4.30015857512551E-01
  5.32799323323215E-03  1.69351575939271E-01  7.01650185780561E-02 -1.18386332733998E-01 -4.14163600178847E-02
  2.53028171990057E-01  1.39590665966943E-01  2.98877997991782E-02 -7.68629018253519E-04 -3.29730634964806E-02
  5.09356398506072E-02 -8.85553389715391E-01 -4.89889283010379E+00 -2.83366524324123E+00 -3.99174408057237E-01
 -5.97573505095077E-01 -4.19050906166192E-01 -8.59869398626233E-03 -1.87347082434488E+00 -1.28103169696616E+00
  2.94093365661692E-02 -2.01976358553118E-01 -8.55881407334202E-02  1.18657283693448E-01  4.03850182531426E-02
  2.57641869403751E-01  1.42954581558475E-01  5.11986903351329E-02  3.80753631983100E-02  3.40455730056890E-05
  3.33381330403479E-02 -4.58121531364110E-01  1.62376872281119E+00  9.31983186602094E-01  1.86935407605997E-01
  6.32850640283747E-02  3.84440828200912E-03  1.71324457352204E-02  6.66782808752536E-01 -1.52187499172797E+00
 -9.51903724240434E-01 -2.26924086520667E-01 -8.49228854628308E-02 -4.04006291886911E-03  1.65497260661184E-02
 -8.71401524104940E+00 -7.74829390135053E+00 -8.12850252389212E-01  8.48051826215371E-01  4.58497902615354E-01
  1.71410999019398E+00  1.08317783289352E+00 -3.70302859380971E-02  4.87955327438152E-02  1.88239254206286E-02
  9.09813365640730E+00  7.93659533419240E+00  7.73612536407583E-01 -1.79094859744423E+00 -1.13015735307975E+00
 -9.39175942447716E-01 -5.09017056977289E-01  4.11821914015798E-02 -5.11736161230666E-02  1.74355654356235E-02
* ORBITAL    1   35
 -1.03840078647326E-04 -7.43607366074538E-04 -3.35724773664433E-03 -1.60021105480983E-02 -2.50351837485019E-02
  3.50234445344804E-02  4.15457688288865E-05  1.27596584378699E-03 -2.52182086838481E-03  1.03518598964092E-02
  1.83718296127918E-02  4.50828058413298E-02 -5.73222837789963E-05  1.90355477758474E-04  4.61929373185267E-05
 -9.54593056919263E-03 -6.29478297776319E-02 -2.72484973723669E-02 -3.44048416206425E-03 -6.35699503291020E-01
 -3.48421377001438E-01 -3.33422223940808E-03  6.13217886940589E-01  3.20719895776117E-01  9.38536189851876E-04
  7.98986397391199E-04 -9.83789685265933E-05  2.72522172296844E-03  2.04909427938557E-03 -5.70751573326639E-02
 -2.34107498841944E-02 -2.74266144991391E-03 -9.69690284444581E-04  7.37104489998494E-04 -3.14228885387312E-03
  2.88755128465013E-01  1.38845418202969E+00  7.63907507305037E-01  9.06280937597071E-02  1.47615123638706E+00
  9.41584395298015E-01 -1.44775242477033E-03 -1.79637768427257E-01 -8.33666727947078E-02 -1.07251207271113E-01
 -6.65532089667529E-02 -1.65530048115472E-03 -2.24990512097410E-02 -2.40547543792048E-01 -1.10850292716548E+00
 -5.91750517539791E-01 -6.57425529860591E-02 -1.45407197604257E+00 -9.19743431149423E-01  5.20172098760970E-03
  1.73648562773921E-01  8.13598741735332E-02 -1.06925176015659E-01 -6.53635457083707E-02  2.23968155278535E-02
  2.51101929968716E-03 -4.03557823633995E-01 -2.04573322961874E+00 -1.31822949980571E+00 -1.88135660583123E-01
 -1.07863476831103E+00 -5.50974069657477E-01  4.34108867089023E-02  6.30154299367384E-01  2.62747328954871E-01
  2.84955499210810E-02 -1.44686439777596E-01 -4.40506864547263E-02  8.95965849292618E-02  2.56243514436681E-02
 -1.27293109673326E-02  2.76617926524789E-02 -1.55509987352723E-02 -1.10637274516168E-02  1.62374449103476E-02
 -4.81414083371588E-03  4.38350204971900E-01  2.24798870395900E+00  1.43947614664696E+00  2.06784343399650E-01
 -6.59986723547515E-01 -2.70550673156573E-01 -2.63740435287094E-02  1.22996989097332E+00  6.43302410129458E-01
 -4.63500154885533E-02  1.68001656236004E-01  5.50927964293262E-02 -8.89819486506813E-02 -2.46415961741055E-02
 -1.67356052130894E-02  2.50544086181325E-02 -5.02808367542756E-03 -1.97886814684621E-02  1.15714687737572E-02
 -1.75360522227954E-02 -3.65465378604025E+00 -2.62115132980303E+00 -5.37332132099480E-02  1.03470672777730E+00
  6.28298924054879E-01  1.65892509343054E-02  3.46251923225877E-02  3.50961630631445E+00  2.54919174959927E+00
  6.70059254996991E-02 -1.00715512198528E+00 -6.13246813672747E-01 -1.64601686307177E-02  3.50791712564767E-02
  3.63969652232427E+00  4.42446395231736E+00  8.27743145780970E-01 -8.28714435759399E-01 -5.03010145465512E-01
 -6.47313119986066E-01 -4.11458687646852E-01  1.81933789705245E-02 -2.98457973327736E-02  1.32949400021274E-02
 -3.89816285547020E+00 -4.55005592316172E+00 -8.00840172185223E-01  6.97946099904764E-01  4.42426534290661E-01
  8.91564751917013E-01  5.37834355177946E-01 -2.11063772897049E-02  3.14960693627233E-02  1.43603492115596E-02
* ORBITAL    1   36
 -4.20303935442509E-03 -3.01206851255749E-02 -1.41935886595356E-01 -6.83008946394875E-01 -1.16408611152219E-01
  1.65679379835353E-02  2.11176858102838E-02  3.69478656344978E-02  1.51243854867765E-03 -7.09071814121638E-05
 -1.02034738428524E-03 -8.06212944973437E-04 -1.25561117440298E-04  1.76922823602353E-05  1.58918967152853E-03
 -3.83375836763291E-01 -2.39704755848981E+00 -1.02045004000502E+00 -1.10994006487048E-01 -4.22692228535683E-01
 -3.17323723240332E-01 -1.50620061322633E-02 -4.30056872958464E-01 -3.21835812045396E-01 -1.48994806540276E-02
 -7.40511197264972E-02 -1.61472738968040E-02  7.39931890887067E-02  4.28892117195220E-02  1.38982185386502E-03
  5.05028792691124E-04  9.68767281227502E-03  4.85923717957600E-03  4.69442846623407E-03 -9.57744987476307E-03
 -1.04178660452417E+00 -6.11456922548245E+00 -3.02416422361454E+00 -3.78415880636709E-01 -2.05405557072308E+00
 -1.38060260766120E+00  6.63104252415435E-02  1.59406700379424E-01  7.78627565334746E-02  4.67620641384590E-01
  2.00964124841556E-01  5.21160757923177E-02  5.24973371516986E-02 -1.03536434754189E+00 -6.07519566790238E+00
 -3.00510490609343E+00 -3.76057524652226E-01 -2.04490097562942E+00 -1.37426653926800E+00  6.62714246084741E-02
  1.59423248573037E-01  7.77255966039600E-02 -4.65793995674163E-01 -2.00185482086483E-01  5.23432329350165E-02
 -5.18386462900542E-02  1.87083774270161E-01  1.40144961222160E+00  7.09205505627859E-01  1.01997799181599E-01
 -3.98552278873845E-01 -2.03074482271590E-01 -1.83844181325858E-02 -9.00213365562386E-01 -4.92518991793227E-01
  9.51771493514743E-03  6.94012774477733E-02  5.59066382243228E-03  1.17534607270813E-02 -9.78170699032565E-03
 -2.35598097593140E-01 -9.75229707398733E-02 -3.20216650866720E-02  2.37248294941517E-02 -6.79803970410798E-03
  1.10766441724598E-03  1.88677168000184E-01  1.40732814648403E+00  7.11668845700798E-01  1.02274848079910E-01
 -8.95126762587099E-01 -4.87044376229301E-01  9.26384308909543E-03 -3.82904651476557E-01 -1.94304337150804E-01
 -1.85053740471315E-02  7.04259109595059E-02  6.12048120641616E-03  1.14916704406929E-02 -9.77248582056985E-03
  2.30825994343167E-01  9.53458467273757E-02 -1.41764548628634E-03 -6.94821550783742E-03  2.34905625253227E-02
  3.19323864413764E-02  5.80236288744895E+00  2.52444340157664E+00 -7.90021153908880E-01 -1.98718341186189E+00
 -1.15766363737548E+00 -5.17191092463483E-02 -7.33126189076314E-02  5.77806769944017E+00  2.52021658390104E+00
 -7.83773268167620E-01 -1.98013830750405E+00 -1.15354253668899E+00 -5.15347971138957E-02  7.31301874774904E-02
  5.16229676271978E-01 -6.92917813620734E-02 -2.22762660707052E-01 -3.14887613985715E-01 -1.84277075038231E-01
  1.15453583845325E-01  9.40061864202570E-02  7.32909884221126E-03 -5.67840632510441E-03  8.80751270013805E-03
  4.79070759594909E-01 -9.69516491764525E-02 -2.22976368910997E-01  1.25278615857362E-01  1.00224546993721E-01
 -3.07100068101289E-01 -1.79852993151826E-01  6.96531374636214E-03 -5.36165431665385E-03 -8.90513433293467E-03
* ORBITAL    1   37
 -2.51682553335558E-04 -1.80169111339968E-03 -1.05953613059420E-02 -2.88848260071848E-01 -1.80461513115927E-01
  3.58119031848087E-01 -3.64076575085143E-04  1.36318653819647E-02 -2.17058215405065E-02  4.63597433881145E-04
 -5.92547154858076E-04 -1.13449435801405E-03 -4.21267427880522E-05  1.81925444519600E-05 -1.04756405133120E-03
 -3.59889607260896E-01 -2.02303904732084E+00 -1.01850115227203E+00 -1.21760938494745E-01 -3.96174389025997E-01
 -2.25020087307058E-01  2.21508764486747E-02 -4.04595117876027E-01 -2.30729245346210E-01  2.27949763144578E-02
  2.48569256974282E-02  4.02003562565900E-03  1.86890558383656E-01  9.03964807771321E-02  2.20379627953173E-03
  7.67204709505953E-04 -6.42231034159093E-03 -3.70627643802010E-04 -6.27025696753996E-04  6.64527188087526E-03
 -7.10351823140267E-01 -4.34694541712649E+00 -2.61570945729505E+00 -3.59348483536065E-01  8.81042443515894E-01
  3.57914642261910E-01 -8.66347338928799E-02  1.72746004802793E-01  8.34416520338422E-02 -2.59496784073948E-01
 -1.14263355836278E-01  4.53931375390358E-02 -2.39456464561282E-02 -7.01037453368202E-01 -4.29029223298036E+00
 -2.58655487246730E+00 -3.55788957003292E-01  8.77988985557138E-01  3.59568962910217E-01 -8.55401394752465E-02
  1.72165700105280E-01  8.30746073625216E-02  2.58970194563627E-01  1.14084824898403E-01 -2.37935734554609E-02
 -4.49710863344886E-02  1.32850989788814E+00  7.65592852284657E+00  4.03751136612354E+00  4.91160910499778E-01
 -8.30423544516490E-03  2.32710814540124E-01  6.59486881022974E-02  1.12476419988311E+00  5.06986923039073E-01
 -5.40135383745381E-02 -1.04846858235118E-01 -3.90205805541316E-02 -3.04490764716620E-01 -1.37324166240093E-01
  1.68449032682795E-02 -6.44570827228914E-03  9.87736443144421E-02 -2.60625628687349E-02  1.46144900054465E-02
 -2.74114477988310E-02  1.32612457710695E+00  7.63905254698511E+00  4.02551179428937E+00  4.89708869754137E-01
  1.12744460210781E+00  5.14036896329011E-01 -5.37142054008055E-02  1.71636380561513E-02  2.48402107567642E-01
  6.60310741528943E-02 -1.01522624276835E-01 -3.73966550006632E-02 -3.02213070756871E-01 -1.36192258854815E-01
 -2.29018913275308E-02  3.64934844700835E-03  2.69247878050891E-02  1.42397310883275E-02 -2.63947750761555E-02
 -9.82962570674568E-02  3.54905035869732E-01  3.45294892752655E-01  8.04664289857411E-02  3.44878668736865E-01
  2.17237641365293E-01  1.59911006112516E-02  3.84505623650762E-02  3.43898602291347E-01  3.47214771301431E-01
  8.49316641286388E-02  3.45829529380197E-01  2.17834101948460E-01  1.59793946005393E-02 -3.81692508257956E-02
 -3.95085720029768E+00 -1.78822882890592E+00  4.86165110809003E-01  1.14082843836531E+00  7.10328246718471E-01
  2.79740587703984E-01  1.28390232456562E-01 -4.51189788115201E-04  3.46102295352656E-02 -2.96260461695123E-02
 -3.99594668504157E+00 -1.82228338081585E+00  4.85357736161617E-01  2.91270835305761E-01  1.35830400159083E-01
  1.14745403337154E+00  7.13906791155322E-01 -7.51825823820739E-04  3.49064768659801E-02  2.94110188473942E-02
* ORBITAL    1   38
  6.98143105171017E-03  5.06702769791707E-02  2.60102120383555E-01  1.81365268993468E+00  5.02292408725282E-01
 -1.28074536151030E-01 -1.84750547371260E-01 -4.75715913017758E-01 -1.71459606458170E-01 -1.84346619553276E-04
 -2.86668710199965E-03  1.90791764626404E-03 -1.19225641706063E-03 -1.01461915427860E-04  1.38187918323306E-03
  4.04370736789943E-01  2.07160679755661E+00  1.35391406720136E+00  1.48954260626367E-01  6.80133895246878E-01
  4.83386788629757E-01 -2.97266891513370E-03  7.40108598912560E-01  5.19716610116195E-01 -4.45531142215515E-03
 -7.51365574008946E-02 -5.18093020776125E-02 -3.35053719813382E-01 -1.57074477848388E-01 -6.44217998393303E-03
 -2.46032850981517E-03 -3.75522020350579E-02 -1.67123661645998E-02 -1.56629778625280E-02  3.65585686869565E-02
  4.32627941616345E-01  2.49198329013720E+00  1.26896989079563E+00  1.11601975126867E-01 -5.19098422004051E-01
 -5.22264173490460E-01 -4.59472553930608E-02 -2.33046794135078E-01 -1.11544274689291E-01  2.86471656154916E-01
  1.43087214333464E-01 -5.92271086526228E-02  2.20570022921901E-02  3.59733147930156E-01  2.06206248303855E+00
  1.05587448703623E+00  8.55604834603024E-02 -6.31823586872712E-01 -5.99435928238374E-01 -4.46568918883557E-02
 -2.23737255706993E-01 -1.06295196100536E-01 -3.08743853815372E-01 -1.52261556700388E-01  2.42327830657549E-02
  5.66260232217618E-02  3.65466364920107E-01  2.01088179632621E+00  5.80824297056598E-01  3.02940715125846E-02
  3.05310764355768E+00  1.44655411957836E+00 -1.94056132669771E-01  1.53712732777814E+00  8.67709311309455E-01
 -9.54818546086571E-02  5.61955085478458E-01  2.09250812810354E-01 -8.61751362255786E-02 -5.36070141622763E-02
  6.36015399499586E-01  2.79601853756457E-01  3.88544474653114E-03 -5.81061767951297E-02 -7.92215107803759E-02
  3.68064020831015E-02  4.02247358252178E-01  2.24082288970532E+00  7.14538971970438E-01  4.84945556770967E-02
  1.51056237174089E+00  8.39264730896419E-01 -9.58286476006632E-02  3.02262655678666E+00  1.43646205297680E+00
 -1.95488212418095E-01  5.62688060102727E-01  2.08528056027148E-01 -9.26377036526289E-02 -5.70110204329762E-02
 -6.14051777024565E-01 -2.69469930073381E-01 -3.62739662780818E-02 -7.99596350427506E-02 -5.64813662386583E-02
 -4.53499888011066E-03  8.69402992164414E-02  2.53220388016519E-01  1.18276033248978E-01  9.72001655202869E-02
  7.24075533572971E-02  1.28048748473478E-02  1.02209312522160E-02  4.44607866752244E-01  4.30176180920113E-01
  8.08929075234265E-02 -6.20068411345091E-03  1.10281284165931E-02  1.01434598277425E-02 -7.37584873637969E-03
 -5.87590026104528E+00 -2.26258549180781E+00  9.97566755248145E-01  1.84752332442751E+00  1.05948149976572E+00
  1.23477461678591E+00  7.47891941636523E-01 -1.28693490088265E-01  6.74467587548309E-02 -7.33314552487431E-02
 -5.99489639565333E+00 -2.39662990306576E+00  9.70284725384863E-01  1.24712358233041E+00  7.55837340443053E-01
  1.84705747831058E+00  1.05888239209432E+00 -1.28331031246987E-01  6.79271508625478E-02  7.38102100178836E-02
* ORBITAL    1   39
  2.60059790488596E-04  1.88192760482864E-03  9.42659844802225E-03  5.86098046484767E-02  2.03864847795707E-02
 -1.04623775595395E-02 -5.69388048797901E-03 -1.56196283379098E-02 -5.87803431975406E-03 -1.90407075561279E-02
 -4.71482125255401E-02 -7.08298854797998E-02  1.65292178271050E-05 -6.49866653288285E-04  3.76717199773482E-05
  1.33360931653542E-02  7.13241089998653E-02  4.14386096544089E-02  4.37411047711531E-03  9.21562677753874E-01
  4.59461218812706E-01 -1.43750160532419E-02 -8.75194650801936E-01 -4.24616073971205E-01  1.47401153462711E-02
 -1.92206336883891E-03 -1.24236608806768E-03 -1.02556804273774E-02 -5.00039598736244E-03  9.17747300094891E-02
  3.43171481812597E-02  7.53732141021204E-03  6.34372647106726E-03 -7.18178219124149E-03  9.34276567696289E-03
 -1.35054398931014E+00 -7.93077945099408E+00 -3.99292308993806E+00 -5.00896501659557E-01 -2.14555780400719E+00
 -1.47653460471230E+00  2.46574849646540E-02  1.98079898932466E-01  1.05236596919421E-01  4.05071623473683E-01
  1.69271969585391E-01  4.51109871911153E-02  4.26146287680015E-02  1.38389293883565E+00  8.12343943695634E+00
  4.09173614711725E+00  5.10477995900261E-01  2.12267007104048E+00  1.45006519210198E+00 -2.79543792501844E-02
 -2.14165928341009E-01 -1.12755255181789E-01  3.90735407722736E-01  1.61862865802102E-01 -4.16569425342189E-02
  4.92111875314147E-02  1.01324091358768E+00  6.09065720420118E+00  3.32191572356837E+00  4.39097067879117E-01
  5.12700787296431E-01  4.73312890489489E-01 -3.56837871052395E-02  4.60545667682210E-02 -5.95789519763838E-02
 -2.23936652089702E-02  8.53810228524362E-02  1.33399011972048E-02 -9.38188931665343E-02 -5.41463891194832E-02
 -6.02218102887043E-02 -3.33567564269347E-02  9.88935314176408E-03  9.85111916322224E-03 -3.15652832047429E-02
  1.68991200258655E-02 -1.00711464799329E+00 -6.06253622200838E+00 -3.33481269223650E+00 -4.43458439279023E-01
  3.79526827346234E-02  1.05648573901071E-01  1.73483850127674E-02 -3.56561663556238E-01 -4.03098608307061E-01
  2.43197537785711E-02 -5.43605574860406E-02 -1.97950838183537E-03  9.05263415181399E-02  5.19381676642536E-02
 -9.19191168030321E-02 -4.71887366185946E-02  1.48487997066577E-02  2.72861337358732E-02 -1.29059306657446E-02
  9.86771027920317E-03  7.00552327937740E+00  3.83322201163050E+00 -5.45729942322710E-01 -1.97723262478402E+00
 -1.17139378530142E+00 -4.87851115194379E-02 -5.29536894999669E-02 -7.03134606408161E+00 -3.83040654571226E+00
  5.58062655824672E-01  1.99310074061291E+00  1.18116509464008E+00  4.98585640333977E-02 -5.40092637589719E-02
 -5.62946666962236E+00 -4.79786502875500E+00 -4.48730235939912E-01  5.94702045087363E-01  3.33992800893371E-01
  1.01650273940698E+00  6.50431707182215E-01 -2.10748974531791E-02  3.40861764111955E-02 -1.37229103471065E-03
  5.35154824995011E+00  4.69461357036206E+00  4.99172189831567E-01 -9.59870624975196E-01 -6.16630639156903E-01
 -5.01540089592781E-01 -2.80719718100999E-01  1.43362144660380E-02 -3.06620784692333E-02  2.74539156055462E-03
* ORBITAL    1   40
  1.32140358750187E-04  9.61252456250159E-04  4.98735527488396E-03  2.85606705389961E-02  8.78427255382818E-03
 -5.71666765048814E-03 -3.86171950131921E-03 -9.82665381469314E-03 -4.63721839912488E-03  6.62269720297477E-02
  1.72039374051061E-01  8.94534437967811E-02  3.13328991206062E-05  3.95088581398107E-04  1.20628926722828E-05
 -1.96397145715511E-03 -1.20113169216341E-02 -6.22197518929736E-03 -8.65818057057429E-04  7.27843464361684E-02
  1.38561503886319E-01 -4.79519409902070E-03 -6.37134104719624E-02 -1.34919110117117E-01  5.12048839952860E-03
  9.83854629050074E-05 -2.50889773152236E-04 -3.57932951370229E-04 -2.30281714412343E-04  2.01911811968082E-01
  1.06010980952002E-01  3.52584808916409E-03  8.90811678759378E-03 -8.85356821283374E-03  3.52320610371956E-03
  1.22699717647808E-01  8.16935090036258E-01  9.23299028849146E-01  1.59549278922980E-01 -3.59480297056617E+00
 -1.61411047378267E+00  2.79731371799513E-01 -6.25219662405946E-02 -1.70950801900116E-02  8.34019584617882E-01
  3.19020560923500E-01 -1.75012923731982E-03  9.24666116059383E-02 -1.32380523035880E-01 -8.69889385310402E-01
 -9.54945769750966E-01 -1.63950239921697E-01  3.57261277921408E+00  1.60279609645431E+00 -2.79458226455603E-01
  6.27412764572167E-02  1.69700945221906E-02  8.29879551891386E-01  3.17114758051764E-01 -9.21264393473103E-02
 -2.39759981227324E-03 -1.22611649927594E+00 -6.98049117026393E+00 -3.55063680484472E+00 -3.93597325985489E-01
  5.33392071165352E-01  4.62499341337593E-01  4.93416801395847E-03 -1.35679527538360E+00 -7.38933573314524E-01
  1.18138565817230E-01  5.24852490842223E-01  2.59258281228583E-01  3.12839756309922E-01  1.44371349281798E-01
 -5.60764449267454E-01 -2.41462354038513E-01 -9.43309785798353E-02  5.26313684837557E-02 -2.92574279218449E-02
 -2.66120176741709E-02  1.23257712374280E+00  7.01380157124911E+00  3.56718859621686E+00  3.95164119513331E-01
  1.36926738266026E+00  7.42522641319358E-01 -1.19059796336101E-01 -5.12097083278907E-01 -4.51866743153948E-01
 -5.64674043655493E-03 -5.24866791197918E-01 -2.59294769385139E-01 -3.19357966652929E-01 -1.47303407475297E-01
 -5.64423147762300E-01 -2.42883686259779E-01 -2.65448546666743E-02  2.87156127248305E-02 -5.28385413213710E-02
 -9.47923233700990E-02  5.28139910621593E+00  2.05726439809942E+00 -9.26120096074708E-01 -2.24890275449701E+00
 -1.31887178258927E+00 -7.61115378409185E-02 -1.46238380174346E-01 -5.22807716769412E+00 -2.02952768504014E+00
  9.20992036604711E-01  2.23382125017811E+00  1.31008154286076E+00  7.57973793155104E-02 -1.45869087895814E-01
  2.63327009203072E+00  8.95552663726032E-01 -4.97328447727278E-01 -1.05227942257808E+00 -6.56838569717999E-01
 -8.30452103414175E-01 -5.25906393619335E-01  5.46273756403319E-02 -3.57076282500473E-02 -7.89459799288702E-03
 -2.68113842057560E+00 -9.15348580846098E-01  5.04852668623558E-01  8.42433565591572E-01  5.33384401259335E-01
  1.06384770714678E+00  6.63204007667249E-01 -5.55963089822298E-02  3.60930187440822E-02 -7.51950153161922E-03
* ORBITAL    1   41
  4.35231592091140E-03  3.22165526446436E-02  1.88638870039722E-01  1.61465800157709E+00  3.56483930290257E-01
 -1.02490941400037E-01 -2.32512226877449E-01 -5.99642024117004E-01 -2.90238584027458E-01  5.34298274639707E-04
 -3.80130578990974E-03 -1.13862049598152E-03 -6.42150718417767E-04 -1.07120682159498E-04  6.20064134892263E-04
 -4.72930929587998E-01 -2.89252570403236E+00 -1.46558807128171E+00 -1.87818115447430E-01 -2.85758358822996E-01
 -3.95187934608678E-01 -1.09001002831906E-02 -2.85204077450323E-01 -3.92250225106798E-01 -1.07484243770161E-02
  1.40519895206746E-02 -2.92410805997430E-02  7.72695618127409E-02  4.19733866261118E-02 -4.18765351998909E-04
 -2.74502967059804E-04  9.19951228235245E-03  1.40565378519203E-02  1.42224677595029E-02 -9.38421650177580E-03
 -1.04950525549359E+00 -5.83892074026491E+00 -3.33113248272803E+00 -3.96822847060854E-01  5.81235473691285E-01
  5.38106003964851E-01 -4.76551220953421E-04  2.64744944100697E-01  9.42843904237564E-02 -4.07313192860685E-01
 -1.77607125954891E-01  1.10140037774289E-01 -3.11512728398528E-02 -1.04017753120044E+00 -5.78352908734413E+00
 -3.29720314443262E+00 -3.92197082021803E-01  5.53005129152515E-01  5.26889228217049E-01  2.18288358745268E-03
  2.62446899758343E-01  9.34225143144035E-02  3.99217867724717E-01  1.74477850151267E-01 -3.02912178480069E-02
 -1.09681535104859E-01  6.37250254073300E-01  3.61000834819306E+00  2.24873815203634E+00  2.92680014590692E-01
 -1.17822391608715E+00 -4.48081790030558E-01  1.87373819491937E-01 -1.74593543863107E-01  3.79520765953155E-02
  4.58965497437603E-02 -7.35821924538012E-01 -2.90106474606197E-01 -3.63315718940010E-01 -1.62214567457842E-01
  1.92809356205905E-01  8.83837479031454E-02  2.51459693244019E-02  1.59207306274985E-02  4.71061834498178E-02
  2.61208042708712E-03  6.16821917764060E-01  3.49326780300289E+00  2.18666891614566E+00  2.85299999612744E-01
 -1.96434995529070E-01  2.53772522402409E-02  4.70984708390007E-02 -1.18249754431431E+00 -4.49913790876577E-01
  1.87260924603085E-01 -7.30437983307110E-01 -2.87389727628145E-01 -3.59535208289726E-01 -1.60446644665519E-01
 -1.84257274836077E-01 -8.46802111966003E-02 -2.08210090640486E-03  4.69750629535160E-02  1.65363635958680E-02
 -2.40555331954882E-02  9.26945843054695E-01  5.55467395981803E-01 -7.80603309655720E-02 -3.26558684019288E-01
 -2.01909488074740E-01 -1.66190734118012E-02  9.58850120761419E-03  9.46132028594607E-01  5.54773968477300E-01
 -8.61175454905814E-02 -3.39703366835010E-01 -2.09493558185687E-01 -1.71189288380358E-02 -8.32606679574448E-03
  5.94038412894150E-01  1.13646314481799E-02 -2.86945970314602E-01 -8.60052760767958E-01 -5.25293452031341E-01
  4.01689102604447E-01  3.23211539255780E-01  2.42102805943657E-02 -3.34189006939417E-02  7.24348470471875E-02
  6.73971332661391E-01  6.04963354674219E-02 -2.90528560594920E-01  3.83445727268395E-01  3.11569688025246E-01
 -8.75034099513072E-01 -5.34173919135443E-01  2.49318003493353E-02 -3.40605739707865E-02 -7.21908130013700E-02
* ORBITAL    1   42
 -5.44953099481259E-03 -3.89848525981841E-02 -1.82726609727934E-01 -1.02511195082489E+00 -3.28250213803057E-01
  2.44054708858413E-01 -5.68628067285314E-02 -1.69157699873803E-01 -1.48058083444167E-01  4.30902223940151E-03
  7.18591757446246E-03  5.47154302351313E-04 -1.54282905829864E-03  4.81931020725938E-05  1.51774228065428E-03
 -4.78515803716165E-01 -2.61736373559546E+00 -1.19313800410168E+00 -9.45397230981808E-02 -7.02660056601936E-02
 -2.23639732641516E-01  8.18456307129245E-03 -1.08272146450800E-01 -2.64674733878591E-01  8.17591167104930E-03
  6.20665424343645E-02  3.32325615782440E-02  3.33551040856203E-01  1.70226757087872E-01  1.05956345728283E-02
  3.99504509852417E-03  1.97046335253749E-02 -4.07682972981035E-03 -5.69178748678641E-03 -1.84347368705445E-02
  7.78455822987713E-02  4.41357089140063E-01  2.32291788696317E-02 -8.98008580488826E-03  2.67367944904057E+00
  1.18603775395597E+00 -2.21498719785580E-01  2.76130130229285E-02  3.29980804750577E-03 -5.05730654659167E-01
 -1.70071486244443E-01  1.39933204480620E-03 -8.12109980105931E-02  7.54214494236802E-02  4.35826469979923E-01
  2.24861848513978E-02 -9.67752963735762E-03  2.57267003141770E+00  1.14274716783098E+00 -2.12811945493333E-01
  2.91736189271628E-02  3.38150276803833E-03  4.80568457694535E-01  1.60028501066383E-01 -7.81548807716527E-02
 -1.93284026340192E-03  3.32062229481828E-02  1.36029589987205E-01  2.94780226390396E-01  5.00453218646967E-03
 -2.63376496508703E+00 -1.97622491967637E+00 -5.87945834971075E-02 -1.18509385152340E+00 -1.06885008710558E+00
 -7.61016305254706E-02 -6.49192020015016E-01 -3.04649209920810E-01 -1.47316382181607E-01 -5.54393724531707E-02
 -2.07090693266773E-01 -8.88963072116868E-02  4.18808364928619E-02  1.30394325036180E-02  4.99082667241222E-02
 -2.12279238982114E-02  3.93720929134949E-02  1.69783345196058E-01  2.94631733893600E-01  5.65354371355721E-03
 -1.14598720572540E+00 -1.02751946801104E+00 -7.63271125199800E-02 -2.48338008860169E+00 -1.88528484425139E+00
 -6.00495890070753E-02 -6.29696523418699E-01 -2.95556189571586E-01 -1.36940852676726E-01 -5.15425392187197E-02
  1.71716889985767E-01  7.31481868626225E-02  1.85024085074065E-02  4.70905400897188E-02  1.18042571458432E-02
 -3.87571257306575E-02 -4.31665687559985E+00 -1.96810266362188E+00  5.96391622438835E-01  1.74425282704916E+00
  1.02427077096764E+00  5.51727126020792E-02  1.12806958487183E-01 -4.12340773845517E+00 -1.85138657842625E+00
  5.83093871343247E-01  1.67210100534370E+00  9.83125389949444E-01  5.30682676029623E-02 -1.08633800664392E-01
  4.29877592042314E+00  1.75659994019669E+00 -6.10461426952562E-01 -1.04940176494447E+00 -5.99764914219397E-01
 -1.47098223501971E-01 -5.51261516912329E-02  2.80519979347904E-03 -2.00608149624274E-02  2.53596083913148E-02
  3.94486544907185E+00  1.52205073580924E+00 -6.03892913344408E-01 -6.69172573703214E-02 -2.84728690442837E-03
 -1.01321235526845E+00 -5.81398787047481E-01  6.27282905730321E-04 -1.77178461619830E-02 -2.65587877931083E-02
* ORBITAL    1   43
  3.05846948594365E-03  2.22354913547896E-02  1.18380741730373E-01  8.10326253451698E-01  1.12557562449581E-01
 -1.25172076117170E-01 -5.04572518662590E-02 -1.22489870631732E-01 -4.41569006134466E-02  4.24840774001470E-03
  8.73435936818104E-03  2.00489687467154E-03  8.75758720489981E-04 -1.51269505932668E-05  1.84344122275639E-03
  6.79911243368566E-02  1.34938090024590E-01  4.71875631465065E-02 -3.12700681720716E-02  7.07191158402939E-02
  2.49099929474241E-02 -1.75309358765299E-02  2.82051962688518E-02 -1.92026953632956E-02 -1.77729929138064E-02
 -9.38144007408313E-02 -3.34132194125916E-02 -2.49615965999030E-01 -1.18457014965716E-01  1.13125367109382E-02
  4.54675040930522E-03  4.26604697227137E-03  7.11977374653305E-03  5.38941397163548E-03 -2.89155894879240E-03
  4.71150297819342E-01  2.50174473285020E+00  1.15162194799091E+00  1.36059344872455E-01  4.62481245423558E+00
  2.38592792044466E+00 -1.81169253654812E-01 -1.76242910652563E-01 -8.20662523416229E-02 -1.07300059946721E+00
 -4.61249037742328E-01 -3.18493299645880E-02 -9.37779133319114E-02  4.65374733744002E-01  2.47724983923336E+00
  1.13729530260848E+00  1.33249376027750E-01  4.53539628392873E+00  2.34609212437956E+00 -1.74404587761958E-01
 -1.73668547784487E-01 -8.18174100861961E-02  1.04983527894226E+00  4.51666284915634E-01 -9.12380458046146E-02
  3.10320540307256E-02  1.01457440860659E-01  7.47675626794596E-01  3.08071784531659E-01  2.78113330660791E-02
 -2.56504790677158E+00 -1.26497281755289E+00  1.40337971166191E-01  4.57496926179671E-01  6.98858401905934E-01
  7.26013376601184E-02 -4.78740304311728E-01 -1.95745340078750E-01 -7.50963125227177E-02 -4.94928284324163E-02
  4.25740889952988E-02  4.07065072124872E-02  2.17521260979095E-02 -6.90292607124218E-03  7.94612529141093E-02
  1.44610572304452E-02  1.17216967427308E-01  8.35431234242193E-01  3.35666181032474E-01  3.13873271332286E-02
  5.10440927608667E-01  7.43211321824059E-01  7.06729973421811E-02 -2.40490386978927E+00 -1.17458360408569E+00
  1.37696020049618E-01 -4.61675360383090E-01 -1.88063829267558E-01 -6.89050709129373E-02 -4.75473635989518E-02
 -8.35185922345718E-02 -5.87484045858669E-02 -1.75666199871584E-02  7.65084790370645E-02 -8.59618638225906E-03
 -1.93648074735217E-02 -8.05101938359110E+00 -3.19066337509606E+00  1.30829004869336E+00  2.60135809845733E+00
  1.48864364885892E+00  7.23433645930169E-02  1.36923145801176E-01 -7.87155608195486E+00 -3.07989918488465E+00
  1.29701332961774E+00  2.53852507455942E+00  1.45327443928864E+00  7.05957483044135E-02 -1.33628921349449E-01
  2.54355422412361E+00  1.23084266552098E+00 -3.40370375164691E-01 -7.34655883606168E-01 -4.00906774410338E-01
 -6.77729054591536E-01 -4.25312602439697E-01  6.94826067482489E-02 -2.89105263082822E-02  4.54915726868225E-02
  2.14474806125509E+00  9.82367656537243E-01 -3.24598529614444E-01 -5.83118232016602E-01 -3.63663629437617E-01
 -6.90614176335017E-01 -3.78077334909117E-01  6.63874665797798E-02 -2.59960561977748E-02 -4.66865402966181E-02
* ORBITAL    1   44
 -6.24538883408790E-04 -4.51133830873067E-03 -2.22446026291971E-02 -1.06195943757905E-01 -3.43085467871396E-02
  2.81898313518303E-02  1.01039832433591E-02  2.71419712044724E-02  1.31798372127243E-02 -1.50011477268931E-01
 -3.88903776974637E-01 -9.17263705224965E-02 -2.27783802425980E-04 -1.29433002835254E-03 -1.37494153694768E-05
 -2.91455142074749E-03 -1.82035721335498E-02  2.48803948813878E-03  1.81896000015921E-03 -9.69413902630202E-01
 -1.01547093436240E+00 -1.82226502640198E-02  9.27906398767142E-01  9.87668419005794E-01  1.67501991347361E-02
 -1.49802652659777E-03 -1.36499686091903E-04  5.58384106399149E-03  3.45410816357155E-03 -4.45189475146851E-01
 -1.79218616894615E-01 -3.01703453452165E-02 -3.57716790670505E-02  3.53521119697338E-02 -2.94043623450716E-02
 -1.16296821029518E-02  1.24824593562221E-01  7.89868507968280E-02 -7.17474940183229E-03 -1.84156753284876E+00
 -7.83832010230648E-01  1.58300960428696E-01  1.47022958445143E-02 -1.42595624785791E-02  4.97637078808133E-01
  2.05371846176464E-01  1.68043915334187E-02  5.63834399444459E-02  2.55551836620132E-02 -5.12513874083082E-02
 -6.13334401706284E-02  9.17995953121085E-03  2.25882158495124E+00  9.95327519489910E-01 -1.78851657668494E-01
 -7.53636757835069E-03  1.60426377355899E-02  5.90019369191495E-01  2.42090404352797E-01 -6.65374542773104E-02
  1.53815820163662E-02  1.04160947854660E-01  5.44040866336913E-01 -8.59218472841731E-02 -5.52486481406898E-03
  3.15422598621538E+00  1.75614380532707E+00 -5.42963492851225E-02  9.28281078257483E-01  8.20812933148509E-01
 -3.02687583114935E-02  3.79457692874710E-01  1.72910177858103E-01  1.62439003011417E-01  5.28966119848694E-02
  8.23231362315222E-01  3.62401029244023E-01 -6.18398525096937E-02 -3.06041542814582E-02 -5.87250681681462E-02
  6.21778005054924E-02 -8.38666023166665E-02 -4.16049293758876E-01  1.67526856991162E-01  1.46464244827909E-02
 -9.92687355253198E-01 -8.45948913840030E-01  2.94323029558281E-02 -3.46195628506855E+00 -1.94426996511160E+00
  6.32424931182889E-02 -4.57011642815032E-01 -2.07273806657869E-01 -1.59152523433238E-01 -5.20214853255069E-02
  8.09039184733245E-01  3.54664201990062E-01  6.06605676514134E-02  6.71003894464608E-02  3.01683799684847E-02
 -6.34776854988677E-02  3.43241905227661E+00  2.07088930910370E+00 -2.55401764858549E-01 -1.29366983016907E+00
 -7.23968632049049E-01 -3.83583166894107E-02 -7.31902627484691E-02 -4.10095215288871E+00 -2.36185301090018E+00
  3.50712085762790E-01  1.52311236995595E+00  8.58084986818983E-01  4.48438252160201E-02 -8.62582477464801E-02
 -7.33944709126393E+00 -4.55100503047866E+00  3.00035395748364E-01  6.23449458462119E-01  2.94546956588731E-01
  1.81500793201590E+00  1.19073081286356E+00 -5.65187931592743E-02  5.39684719817160E-02  2.77720239482838E-02
  7.73710417738262E+00  4.70844562194892E+00 -3.67559624425515E-01 -1.83232801466666E+00 -1.19520107583310E+00
 -7.51437566262881E-01 -3.67396871627744E-01  6.00136947104267E-02 -5.72767023973817E-02  2.13800144569742E-02
* ORBITAL    1   45
 -1.13556714624595E-02 -8.25245459337283E-02 -4.27206834773379E-01 -2.17400700527113E+00 -9.61108037802155E-02
  3.11035777423472E-01  3.13748731999986E-01  7.92556434585503E-01  4.19733138602668E-01  8.91599152969579E-04
  1.07246909280658E-02  3.31232679129603E-03  1.86279709534753E-03  1.34716856574813E-04 -2.38945686781018E-03
  3.59583275253057E-01  2.09589872947189E+00  1.18718535018761E+00  1.49727648163666E-01 -5.14868925828806E-01
  6.39743930332630E-02  1.58978456043335E-02 -5.71827591790940E-01  6.52982103753014E-03  1.38081034082930E-02
 -1.27918140998949E-01 -5.21394020361105E-02 -5.86242777770749E-02 -2.64888925050752E-02  1.05559734501434E-02
  4.71491364161081E-03 -4.18073723522648E-02 -5.58238835330662E-03 -7.38645426312206E-03  4.34745195490007E-02
 -1.72042418851917E-01 -8.94636813108872E-01 -7.05940507939084E-01 -9.78832165390373E-02  1.56901072224919E+00
  8.02427052562451E-01 -9.58884285356909E-02  1.73942594702411E-01  5.40757910706848E-02 -4.77099648080397E-01
 -1.73166751029859E-01  4.15679080431072E-02 -4.61073000175460E-02 -1.70593443083995E-01 -8.75762792148849E-01
 -6.97334846046510E-01 -9.82103341033602E-02  1.48199153309238E+00  7.61364188462668E-01 -9.01726163769654E-02
  1.73233000336556E-01  5.24826997986078E-02  4.51940519335461E-01  1.62309400965337E-01 -4.36241351645298E-02
 -4.23369441132976E-02  4.46667970528113E-01  2.55662144643419E+00  1.33525576995262E+00  1.49289558528924E-01
 -3.07078648439512E-01 -3.00849971886962E-01  5.78032853029083E-02  2.18286819266454E-01  2.71806346653585E-01
 -4.73122149606993E-02 -3.54748324311583E-01 -1.84521026899626E-01  3.11612770973275E-02  5.48738293009749E-03
  6.69826537777266E-01  2.93828337706167E-01  1.47635005375360E-02 -3.40224645755866E-02  2.61999190257055E-02
  5.61806478383076E-02  4.58235537977283E-01  2.61516330275005E+00  1.34908485231706E+00  1.50608629728290E-01
  2.82740055421217E-01  3.11966956104536E-01 -5.15382571189132E-02 -1.27510738035792E-01 -2.10778168574750E-01
  5.17908282526507E-02 -3.32856840591489E-01 -1.75286385374723E-01  3.28574456240044E-02  5.22220347943947E-03
 -7.15249416369594E-01 -3.13429702428964E-01 -5.95747822255995E-02  2.26339948718554E-02 -3.59997820255106E-02
 -1.26847414277428E-02 -2.10883483611215E+00 -8.84336225573879E-01  3.33624268252355E-01  7.40996168988995E-01
  4.43439108169396E-01  2.37862494105436E-02  5.12788035122226E-02 -1.95405511048232E+00 -7.90279361411427E-01
  3.22198834718252E-01  6.86169912207816E-01  4.13398165549802E-01  2.22981194173298E-02 -4.85199860990170E-02
 -3.42538678506073E-01 -1.87503713933102E-01  7.82134887834712E-03 -3.10080211039523E-01 -1.98856213017106E-01
  7.92533869573988E-01  5.72314562685764E-01 -4.48276624891087E-02 -1.04431725208042E-03  3.22131167578982E-02
 -7.58477085470765E-01 -4.23463542813770E-01  3.76070144661476E-02  8.99425186306046E-01  6.41888012007052E-01
 -2.63156201686777E-01 -1.75155142469209E-01 -4.91663447149319E-02  2.56064637054452E-03 -3.30486295800502E-02
* ORBITAL    1   46
 -1.23741769244518E-04 -8.87653097679928E-04 -4.07107577226018E-03 -1.30014595428068E-02 -1.61313243207941E-02
  8.55086954772738E-03 -7.48575104094632E-05  1.73014882787240E-03  2.44041089212862E-03 -1.58785505389689E-01
 -3.87769992850296E-01 -8.98389192100528E-02 -2.83068534014929E-04 -5.99060222115395E-04 -3.76137924771313E-05
  2.13699306189463E-03  1.28904249217955E-02  1.69959536024520E-02  3.50847800483974E-03  2.43549494750620E-01
  4.79322366013017E-02  1.70808793585465E-02 -2.26926342322651E-01 -4.69172365484979E-02 -1.81190169658420E-02
  3.09680930591440E-03  1.42239592186606E-03  4.82198369574987E-03  2.86771895419632E-03  1.55778670615924E-01
  1.13203644542490E-01  2.11880757819959E-03  4.58952940659987E-04 -8.92528594824271E-04  2.52140236159127E-03
 -1.58468800050437E-01 -1.06506568965058E+00 -6.96081521268715E-01 -5.20597916973905E-02  3.06443922359545E+00
  1.97766758849906E+00 -1.31395728512093E-03  4.19467790589031E-02  2.20197066973635E-02 -8.70394903044338E-01
 -3.95667956956658E-01  2.91400057297860E-02 -4.81260678790488E-02  1.62537810687685E-01  1.08768834315908E+00
  7.16806938386451E-01  5.55216602171619E-02 -3.06827822162441E+00 -1.97471347843279E+00  5.03354737994424E-03
 -3.99365641648118E-02 -2.08044761870686E-02 -8.87542196444712E-01 -4.02572685650635E-01  4.88539177665171E-02
  2.90138550167106E-02 -1.87062557817157E-01 -8.19017734986678E-01 -2.98133074105825E-01 -2.06513559224499E-02
 -3.26191804458468E+00 -1.21895271512484E+00  3.11046544964601E-01 -5.52724704659576E-02  6.28616092640926E-01
  1.63049764603730E-01 -6.32263712287712E-01 -2.24952160777398E-01  1.82394009150658E-01  7.79688467347120E-02
 -7.28105374832067E-02 -1.51340470135651E-02 -1.37584374882397E-02  2.41226004932835E-02  1.07497847636230E-01
 -3.00577355680205E-02  1.46638433900683E-01  5.91208418859116E-01  1.78344652466319E-01  6.86295071699572E-03
 -8.20202861817513E-03 -6.70306037029417E-01 -1.63175878440787E-01  3.17147369089621E+00  1.16963086470511E+00
 -3.11035636573958E-01  6.19273101630527E-01  2.20072246742349E-01 -1.60146845922872E-01 -6.82580556855194E-02
 -6.11260977883478E-02 -1.05089299316845E-02 -2.92432591674615E-02 -1.06590474489550E-01 -2.33147661695197E-02
 -9.44919168539422E-03 -4.42799817295054E+00 -2.01031833047345E+00  6.03617011139798E-01  1.16968095440133E+00
  6.41980952029428E-01  2.66553585367735E-02  3.80754171984600E-02  4.44642930433546E+00  2.00348229269654E+00
 -6.16489700564811E-01 -1.18160919088724E+00 -6.47473728989466E-01 -2.72728071423509E-02  3.96263932492210E-02
  6.12423159428084E+00  3.19953590202423E+00 -6.63688927112979E-01 -1.36265883192355E+00 -7.68605567341907E-01
 -1.86096644238446E+00 -1.17879056823460E+00  1.22290718267097E-01 -7.35941793807853E-02  4.51809218373042E-02
 -5.89181541732486E+00 -3.10765188244032E+00  6.24403348552947E-01  1.83248910476625E+00  1.16292909961455E+00
  1.30973181275475E+00  7.38100475280773E-01 -1.20408661896245E-01  7.17085473691196E-02  4.33651517148857E-02
* ORBITAL    1   47
  6.84922364129903E-05  4.91826371757845E-04  2.25974922265926E-03  6.61639244894026E-03  8.87319723606870E-03
 -4.48508701098811E-03 -5.47070513384244E-05 -1.56468507045723E-03 -2.10706376247025E-03  1.03209009295666E-01
  2.42491779337090E-01  6.26698290508406E-02  1.57793625380142E-04  3.66793677610700E-06  2.71201839159519E-05
 -2.47228107301597E-03 -1.40294603842979E-02 -1.31209250568808E-02 -2.33809995832776E-03  6.33672855795930E-01
  1.32724797598898E-01 -5.77856575871330E-02 -6.43681716144651E-01 -1.35330872595315E-01  5.82251973671198E-02
 -1.55529567144777E-03 -7.66953253878087E-04 -1.96635482935194E-03 -1.26326352483265E-03  9.86583993315179E-02
  5.08309973162330E-02  7.62306706850223E-03  1.49497401450726E-02 -1.47415146678577E-02  7.07189385413067E-03
  5.73441386834593E-01  3.34246374708067E+00  1.80639846851462E+00  2.33499909089302E-01  3.37805452959381E+00
  1.80544191464111E+00 -1.13964994585904E-01 -3.88662034093225E-01 -1.98952309233587E-01 -7.49656198951908E-01
 -2.90999291025097E-01 -4.32020036702880E-03 -8.16654251621719E-02 -5.71792242172347E-01 -3.33211867155727E+00
 -1.80462395235309E+00 -2.33691350806797E-01 -3.38362432125757E+00 -1.80974191251212E+00  1.12649464329817E-01
  3.84268348259410E-01  1.96860131744944E-01 -7.41645165997482E-01 -2.87748571473642E-01  8.15760752034838E-02
 -3.94130177600337E-03 -6.05507268190973E-01 -3.15757349522835E+00 -1.53607498819278E+00 -2.18369154068706E-01
 -2.51029363667562E+00 -1.76253062698660E+00  1.30229125306274E-02 -1.35204013496951E+00 -6.14393863747852E-01
  6.00995484198193E-02 -3.22499256020032E-01 -1.31819204798281E-01 -2.58279894365313E-01 -1.39197958146568E-01
 -7.60484274124786E-02 -3.40448873403742E-02  6.88506523980724E-04 -2.32581883058816E-04  4.45224008431625E-02
  2.42205264337024E-03  6.32773779083314E-01  3.31086995696586E+00  1.61821406712837E+00  2.28017680947701E-01
  1.39302823971417E+00  6.39328314303843E-01 -6.00374349128678E-02  2.58615196815886E+00  1.80399624711835E+00
 -1.40624137250990E-02  3.37020903165958E-01  1.37792769295238E-01  2.41405188236635E-01  1.31947354006333E-01
 -8.12439501862877E-02 -3.59034244061660E-02  2.30475650185864E-03 -4.55858266878751E-02 -2.91756774689062E-04
 -2.17859892949061E-03 -6.88421555578091E+00 -3.22783068763100E+00  8.30511252276056E-01  1.84305445442873E+00
  1.06744852851297E+00  3.98896844166335E-02  1.11667428874603E-01  6.87565120808780E+00  3.23320082858172E+00
 -8.23486970404136E-01 -1.83865915833428E+00 -1.06570854242797E+00 -3.96656733885665E-02  1.11013120325600E-01
  5.21231427202296E+00  3.76932375730946E+00  3.18531238694015E-02 -2.45963310622198E+00 -1.54371159656113E+00
 -5.79316720652511E-01 -3.21790633823021E-01  4.00087928674560E-02 -3.39200036938870E-02  3.10199639938670E-02
 -5.39016928166420E+00 -3.83884336322741E+00 -1.31012048242857E-03  5.96786987984757E-01  3.30809381991192E-01
  2.50366016703021E+00  1.56904709203580E+00 -4.14692568964455E-02  3.54393244615548E-02  3.27112464958863E-02
* ORBITAL    1   48
  8.97850303114004E-06  6.71221930827610E-05  4.15654990275164E-04  3.79534960265360E-03 -2.00856344103433E-03
  1.27985451572466E-03 -1.08799710702018E-03 -2.44048360411068E-03 -5.65463828902019E-04 -2.39536598156446E-02
 -5.80851043911169E-02 -2.29411881863891E-04 -8.15599545274901E-05 -7.70954638181030E-04 -2.31587532323904E-05
  1.95942119956572E-03  1.16394439720515E-02  1.18490463567911E-02  2.10531392769802E-03 -4.88420896514545E-01
 -6.32124618230766E-01 -2.17346619463690E-02  4.98324823898926E-01  6.39340156830700E-01  2.21587140246161E-02
  7.90090641212911E-04  3.27137700653893E-04  2.16252517142041E-03  1.29751027721573E-03 -3.62982343646194E-01
 -1.80563111018186E-01 -1.39547375227394E-02 -2.24834073557845E-02  2.22569030935495E-02 -1.32940497192198E-02
  1.75117958620712E+00  9.91792425218051E+00  5.64072357292781E+00  6.67978643055457E-01 -6.44089700082034E-01
 -4.65721875518858E-01  1.19139827825601E-01 -5.25794990232120E-01 -2.02246807265320E-01  7.95346684930881E-01
  3.27032630690453E-01 -1.45535523071733E-01  6.79900055033456E-02 -1.74724839122544E+00 -9.89393903511212E+00
 -5.62386340159100E+00 -6.65444484671245E-01  6.43552171176449E-01  4.71102388242663E-01 -1.15877951334347E-01
  5.25682273458080E-01  2.02263600683146E-01  7.83668633031945E-01  3.22250433986305E-01 -6.73827719048084E-02
 -1.45813699848383E-01 -1.14853056895899E+00 -6.76716547208774E+00 -4.32704796160916E+00 -5.34024543310057E-01
  2.07038461210347E+00  1.26478674208493E+00 -2.00280076839901E-01 -7.09581567359470E-01 -6.63356773678663E-01
 -1.01553779098980E-01  9.31053241638699E-01  3.75706175178872E-01  4.10137186159063E-01  1.54401713511144E-01
 -4.75565517389212E-02 -2.16920391080411E-02 -1.03010672302846E-01 -1.43522153895181E-02 -8.25725501931092E-02
  2.30134690270149E-03  1.12527363231215E+00  6.63457325579091E+00  4.25381142553104E+00  5.25413815156933E-01
  6.70898404280536E-01  6.36312711039001E-01  1.00348874853780E-01 -2.10535603506559E+00 -1.28150774828487E+00
  2.00628120698359E-01 -9.37844177553140E-01 -3.78578593509440E-01 -3.98890408307071E-01 -1.49688684492094E-01
 -4.87681615827759E-02 -2.24177929894971E-02  2.04258038536362E-03  8.26780348021005E-02  1.43535848941156E-02
 -1.00529761372257E-01 -1.65018284748642E+00 -9.89853057677130E-01  6.14300599804857E-02  1.70247364708070E-01
  1.45586702047612E-01  1.61236193368520E-02 -5.09236885497811E-02  1.66312171842941E+00  9.90058300320263E-01
 -6.79275666723164E-02 -1.80918550302034E-01 -1.50803951544722E-01 -1.65349284769064E-02 -4.97002264804997E-02
  4.42502534148125E-01  8.30892066001246E-01  3.43702232557660E-01  1.40244449697507E+00  8.68310804579512E-01
  2.51128105628872E-01  1.18738729565528E-01 -6.21398343297942E-02  2.00695102049006E-02 -4.99939202782897E-02
 -3.31952064186935E-01 -7.87284175700677E-01 -3.62168976404896E-01 -2.55521541401834E-01 -1.19691283292427E-01
 -1.43043846645867E+00 -8.85319253828568E-01  6.22190784203229E-02 -2.12084293909287E-02 -5.11760175508628E-02
* ORBITAL    1   49
 -5.40566577437561E-03 -3.92273551809786E-02 -1.97193166604170E-01 -9.59334606227594E-01 -1.64479730970163E-01
  7.61245655629925E-02  1.68520898933732E-01  4.00972453689036E-01  1.49255273013997E-01 -4.10816379252663E-03
 -1.07877300353037E-02 -3.92008355052855E-03  3.47981574314040E-03  1.26376738847483E-05  1.80982042003923E-03
 -3.84818956373524E-01 -2.26057483815287E+00 -1.80457847094112E+00 -2.85635961678883E-01 -7.06500485007042E-01
 -6.89930141862347E-01 -4.17583002700425E-02 -6.71140260593908E-01 -6.55582893935024E-01 -4.13826192409044E-02
  2.06217355233834E-03 -2.25184636145764E-03 -1.59296571434009E-01 -1.02741101916491E-01 -4.89215810430701E-03
 -1.91698734102998E-03  4.87108397499968E-02  1.44397834528643E-02  1.55002166880091E-02 -4.94056361174183E-02
 -4.49409144093352E-01 -2.66182788971152E+00 -1.64157648142653E+00 -2.32537017697997E-01 -2.25083675749321E-01
 -5.20196876358480E-01 -2.11551476153364E-01  1.40312078465701E-01  6.52346178135478E-02 -7.14331769647051E-01
 -2.95867954534968E-01  4.63679038686125E-03 -3.67144342476357E-02 -4.66312772499335E-01 -2.75407803032844E+00
 -1.69181943937508E+00 -2.38998416824151E-01 -2.32399558558680E-01 -5.37377568506032E-01 -2.17927394735825E-01
  1.42437332436637E-01  6.54936161684054E-02  7.21955484650795E-01  2.97586718974130E-01 -3.88170359952077E-02
 -5.97578924753040E-03  1.34338048607101E+00  7.68205869670080E+00  4.36522420053451E+00  5.19781606021733E-01
  1.31731001845188E+00  6.01883968825982E-01  1.75110276240941E-02  1.94329287385900E+00  1.37689301636033E+00
  8.92455166816534E-02  1.86583333800075E-01  8.84077886133811E-02 -6.22990979792219E-01 -2.57089308005630E-01
 -2.61029207896496E-01 -1.23694821847395E-01  1.36834437484138E-01  1.74201105263445E-02  1.18303468682278E-02
 -3.35401150055055E-02  1.35289517048014E+00  7.74037348790411E+00  4.41115166252797E+00  5.24347783655039E-01
  1.90705536152727E+00  1.34612889268339E+00  8.93206004865121E-02  1.27928283873960E+00  5.57377892218947E-01
  1.37400985882725E-02  1.75795049944745E-01  8.28506221951534E-02 -6.38490003441168E-01 -2.63507354375553E-01
  2.73931644855089E-01  1.29578912225040E-01  3.34248915661234E-02  1.16231971326930E-02  1.72348389635151E-02
 -1.39383040065261E-01 -9.94833440181209E-02  1.52947180298880E-01  2.29354955510687E-01  5.15221930601518E-01
  2.42887704258314E-01  2.13613588569609E-02  7.04005215120822E-02 -8.79221634454907E-02  1.53977108198371E-01
  2.26644498450136E-01  5.22449878470793E-01  2.46717111710956E-01  2.12257101448691E-02 -7.30344562723864E-02
 -5.10313195652906E+00 -2.07209460180987E+00  7.98417656508407E-01  1.24987344976592E+00  7.94710608869231E-01
  4.73648861300108E-02 -7.04512352596404E-02  2.72687956038263E-02  5.88415373750517E-02 -5.52704239263625E-02
 -5.07698734706682E+00 -2.05101995512798E+00  8.00623685778420E-01  6.05149584591178E-02 -6.09290114459923E-02
  1.20135951565972E+00  7.63672627377931E-01  2.67490147554876E-02  5.88550891822619E-02  5.52693747036133E-02
* ORBITAL    1   50
 -1.09109841086368E-02 -7.85338311581524E-02 -3.84644421101213E-01 -1.70853130522202E+00  1.03725188742511E-02
  2.02180615724307E-01  1.50278192546869E-01  3.35750158014382E-01  9.51601661861786E-02 -2.42469305992971E-03
 -4.57340852011963E-03 -2.17899462639536E-03 -1.63473356948409E-04  6.03929147680057E-05  3.62339523337551E-03
  1.77699033268917E-01  1.25196792238200E+00  1.08803372978329E+00  1.97537968216859E-01 -8.97906390297378E-02
 -1.01292748915059E-01 -5.08428082926897E-02 -8.43276717078052E-02 -9.69708744939757E-02 -5.12311240327512E-02
 -2.20362935550003E-01 -1.09538000868604E-01  7.64871914813897E-02  4.05794237741274E-02 -1.18172838411311E-03
 -4.97429351382794E-04  4.71034476912405E-03 -1.16186919550050E-02 -1.13761636845648E-02 -4.86363017457561E-03
  7.79758725695847E-01  4.59647446798477E+00  2.55697876577315E+00  3.31713102603226E-01  2.03640278157009E+00
  1.57821625403829E+00  1.26898263358226E-01 -5.24799940969883E-01 -2.57140019472615E-01 -1.26283208844062E-01
 -7.60983885400688E-02 -1.72868452607052E-02  1.23247783755975E-02  7.83064013346500E-01  4.61631344421897E+00
  2.56889618885197E+00  3.32861418443085E-01  2.04062003939129E+00  1.57389147042605E+00  1.24390383385536E-01
 -5.26274029819610E-01 -2.58028875177317E-01  1.29272078145400E-01  7.67721952605614E-02  1.14180418623614E-02
  1.74382572110743E-02  6.59018268791153E-01  3.72760854539981E+00  2.11765439356804E+00  2.64250660679644E-01
  2.51705762277665E+00  1.45932564937553E+00 -7.17750501416619E-02  9.09934016266887E-01  3.51694666144283E-01
 -7.62359340521795E-02  8.14457213267993E-01  3.75145895613403E-01 -5.66850100287527E-01 -2.63406078290492E-01
  5.36398794329021E-01  2.35415327631391E-01  8.97624955418046E-03 -4.78541788219060E-02 -3.78207464680749E-02
  1.42902419136085E-02  6.50576546615488E-01  3.67991650477674E+00  2.09486280721688E+00  2.60856743690498E-01
  8.96148144985372E-01  3.41249402173273E-01 -7.59580787493697E-02  2.49681051529248E+00  1.43916380374234E+00
 -7.35215356648285E-02  8.12636863770357E-01  3.74012800825907E-01 -5.69528916817434E-01 -2.64736150950684E-01
 -5.31776553193588E-01 -2.33437059411298E-01 -1.43982483390329E-02 -3.79987364152361E-02 -4.79517475788579E-02
 -9.14823076705856E-03 -4.18005915055108E+00 -1.52083052306241E+00  6.15279578982377E-01  7.34919370100117E-01
  4.49427021742365E-01  1.52837750635924E-02  7.39178437525900E-03 -4.20669359983242E+00 -1.53716553808081E+00
  6.17192939590173E-01  7.45084955167786E-01  4.55261957398561E-01  1.54156326788084E-02 -8.52349587017955E-03
 -5.93839112265455E+00 -2.12507391109908E+00  1.07998298158778E+00  1.57392246302703E+00  8.57348548196521E-01
  4.94932820391511E-01  2.66292822679190E-01 -8.77227211989118E-02  4.73686678052480E-02 -4.73860939479740E-02
 -5.89220551813907E+00 -2.09122147955985E+00  1.08103878186562E+00  4.96139570950884E-01  2.67542917878016E-01
  1.54736278480358E+00  8.40636124684657E-01 -8.78164132050259E-02  4.71746208168077E-02  4.73658971450959E-02
* ORBITAL    1   51
 -2.23191747202741E-04 -1.61204034861746E-03 -7.89052607803163E-03 -2.78518461874270E-02 -5.84474969932302E-03
  3.74648906428354E-03  3.06361000916831E-03  6.77195668850899E-03  4.29518597719792E-03 -4.20242301135574E-01
 -1.01549343087064E+00 -5.92978375052892E-01 -1.26338569655631E-04 -4.74838066197499E-03 -7.45340013518333E-06
 -1.51083082262138E-03 -8.21657171339626E-03 -2.07293564209581E-03  9.61999231643027E-05  2.46996482697433E+00
  1.95778957514959E+00  4.45489520311220E-02 -2.48411833148365E+00 -1.97378019515817E+00 -4.62723155360168E-02
  1.63449648137084E-03  6.88228322369836E-04  7.78171843737395E-04  4.51066511128261E-04  2.50288666477690E-01
  1.15831936186501E-01  2.93591274136167E-02  6.36722702997873E-02 -6.35990490949297E-02  2.86880811591411E-02
 -4.71645518859054E-01 -2.55519380204881E+00 -1.33099764360842E+00 -1.27293866342957E-01 -2.40509110565739E+00
 -1.55299620130445E+00 -3.42958702562413E-02  1.81589087624869E-01  7.73601528028963E-02  7.91969890310280E-01
  3.59804603827267E-01  2.60635499918546E-02 -1.99609085515602E-02  4.60593187656135E-01  2.49364237684480E+00
  1.30056761379430E+00  1.23289999012547E-01  2.38475552659696E+00  1.53672503343527E+00  3.31547347336290E-02
 -1.79165931268621E-01 -7.67152901797360E-02  7.88446704764243E-01  3.58467731567366E-01  1.96528089978355E-02
  2.51573094979302E-02 -1.03989518429935E+00 -5.60779135276265E+00 -2.79998626711952E+00 -3.13494512753955E-01
 -3.10673744875183E+00 -2.09333867915057E+00 -4.91396244837905E-02 -4.09001140964264E+00 -2.22000944389327E+00
  1.14165534057550E-01 -8.83614762051875E-01 -3.71474598895367E-01  1.49702610022327E-02  2.09071670220648E-02
 -1.49794181826841E+00 -6.74169179193366E-01  1.74799940466460E-02  1.37179629225040E-02 -3.96009389170759E-03
 -9.91688977671660E-02  1.04239707846400E+00  5.62632404755888E+00  2.81701257238501E+00  3.15487188807123E-01
  4.08753704295482E+00  2.22390624099115E+00 -1.11830373693208E-01  3.08803624255114E+00  2.07781326876991E+00
  4.83802446258279E-02  8.77527893666634E-01  3.69592368540684E-01 -1.60040136031076E-02 -2.17249835573116E-02
 -1.48906584449946E+00 -6.70358878542440E-01 -9.86457501634101E-02  4.05291242114337E-03 -1.31802339939034E-02
  1.86583074382065E-02  3.82056503947873E+00  9.76591619129660E-01 -9.57623365730723E-01 -8.91231265404234E-01
 -4.89895458089338E-01 -6.33833965974025E-02 -6.84792987866110E-03 -3.78264474513559E+00 -9.63582048060872E-01
  9.49019982043251E-01  8.83942802529998E-01  4.85929797510456E-01  6.26378043177850E-02 -7.26663095192439E-03
  9.45170814337992E+00  4.58742303611772E+00 -1.09974462414481E+00 -2.53349673524662E+00 -1.49498745626600E+00
 -1.30881322567083E+00 -7.89061832181604E-01  7.94908793036543E-02 -8.61703154229437E-02 -2.95734511429155E-02
 -9.42668333876663E+00 -4.57665140783628E+00  1.09322265071076E+00  1.29589306954380E+00  7.81727251292906E-01
  2.52919178976113E+00  1.49315777280763E+00 -7.87555673665260E-02  8.60536512638276E-02 -2.97076664172871E-02
* ORBITAL    1   52
 -9.76844628001636E-03 -7.09277686641764E-02 -3.58917575541468E-01 -1.67803975112876E+00 -3.00769402267791E-01
  1.29511746002925E-01  1.69821042268219E-01  3.88537392210910E-01  1.52641840496842E-01  6.48010534448362E-04
  3.39756801539736E-03  1.45615811645455E-03  3.06471388655780E-03  6.10890244735902E-05 -2.82420287821563E-03
 -1.06040748809220E+00 -6.18786198717120E+00 -3.53051057938567E+00 -4.43593973390664E-01 -1.56067591528819E+00
 -9.48991850836635E-01  3.23129973931998E-02 -1.54889205571064E+00 -9.39026625958379E-01  3.27671282017292E-02
  2.69235219570103E-01  1.14876586739665E-01  1.80121833283382E-01  8.52944039481766E-02 -6.65894787975352E-04
 -2.91116224756280E-04  5.88530649610237E-02  2.19465829860294E-02  2.22400781740568E-02 -5.89600440314687E-02
 -3.18283338204190E-01 -1.53690824714176E+00 -3.42733849231017E-01 -3.79678499146622E-02 -1.84053847303081E+00
 -1.54187940874309E+00 -1.02955076997440E-01 -1.63028418078266E-01 -6.48582589088474E-02  5.68096851516302E-01
  2.46198198160310E-01 -4.67336939142704E-03 -4.96832936834392E-02 -3.22522984221408E-01 -1.56157872948263E+00
 -3.55880119403071E-01 -3.95514889551285E-02 -1.85758611513633E+00 -1.55532014793113E+00 -1.03980738395293E-01
 -1.59276132247354E-01 -6.32538759539275E-02 -5.71329818115479E-01 -2.47877430826667E-01 -4.98790738051410E-02
  4.53915469429738E-03 -7.36530444223451E-02  5.23568358558887E-03  4.16053991081271E-01  3.05233917777067E-02
 -5.38614465652709E-01 -4.64663893728545E-01 -1.31112346595637E-01 -2.57999801615062E+00 -1.56615628395026E+00
  1.31837048866478E-01 -8.13774962928214E-01 -3.43999754655181E-01 -2.45126556872023E-01 -1.26470435584569E-01
 -6.48986257805431E-01 -2.85743802027721E-01 -7.36224305051562E-02  7.51332440887045E-02 -7.71314188189631E-02
  2.77786822454923E-02 -8.50557441871000E-02 -5.88567594741920E-02  3.81746104781146E-01  2.63166826900573E-02
 -2.60380466413147E+00 -1.57926173259031E+00  1.32614618064879E-01 -5.70202055803040E-01 -4.85255596912452E-01
 -1.31094451687850E-01 -8.20852893171283E-01 -3.47167199902820E-01 -2.42832698386278E-01 -1.25506451502682E-01
  6.58268157637365E-01  2.89739057885677E-01 -2.73287680406303E-02 -7.70140158170198E-02  7.51570905653015E-02
  7.37679109386158E-02  2.62798213142056E+00  9.57834645548316E-01 -5.15610182361621E-01 -5.24394163026876E-01
 -3.17467016431295E-01 -6.32524702288100E-02  5.13145646018709E-02  2.65506699790583E+00  9.63379187507250E-01
 -5.22340177324943E-01 -5.29365140919564E-01 -3.20252935536601E-01 -6.34948850103897E-02 -5.12924795039128E-02
  2.58991417441474E+00  9.70222814274759E-01 -6.15810533302003E-01 -6.86860467541896E-01 -4.77399609323279E-01
 -1.49340855127696E-01  9.67892657009378E-02 -5.19614652412249E-02 -5.96591229237304E-02  2.92480354041922E-02
  2.67162952224121E+00  1.01165858908075E+00 -6.24554757975096E-01 -1.57156089859632E-01  9.22256406777541E-02
 -7.15795994027951E-01 -4.94444385438850E-01 -5.13504070506546E-02 -6.03962582562889E-02 -2.92522473542052E-02
* ORBITAL    1   53
 -4.72717015183206E-04 -3.40586565646024E-03 -1.63526496039327E-02 -5.49771806301848E-02 -5.24749354064645E-03
  3.54497673898589E-03  5.30684516433909E-03  1.39841898318839E-02  1.08470473078605E-02  2.17704542702828E-02
  8.76090163336972E-02  2.08834638308493E-01 -2.25925848596237E-04  2.00206087693487E-03  1.20135442206607E-05
  8.09629577903671E-03  4.87956339643621E-02  3.68791517009378E-02  6.16473985233588E-03 -1.50210435743256E+00
 -1.00380136185191E+00  6.01465190295596E-02  1.49067274247119E+00  9.84961581630737E-01 -6.49600060143964E-02
  2.05671898666763E-03  1.23336776222044E-03  4.41819035898959E-03  2.63228083289914E-03 -1.92855968059744E-01
 -6.61414485755912E-02 -8.47732485000622E-03 -3.87205239298953E-02  3.82447681907762E-02 -9.09167004460292E-03
 -3.47983019356505E-01 -2.15316020270745E+00 -1.12984544686135E+00 -2.21098461275130E-01 -1.18227051379815E+00
 -1.41137728837018E+00 -2.12890122276001E-01  6.76520008436888E-01  2.98107896738056E-01 -3.53130915898247E-01
 -1.18361015595592E-01 -2.30819800841173E-04 -4.85641266325148E-02  2.93206641728036E-01  1.84379405931553E+00
  9.59067923595073E-01  1.98465316272474E-01  1.10818474705216E+00  1.36975432912189E+00  2.14589181369892E-01
 -6.61416674457259E-01 -2.94978807758529E-01 -3.70925827217975E-01 -1.26202036639977E-01  4.94132569305222E-02
 -5.64552350259280E-03 -1.49235216753898E+00 -8.70918403992566E+00 -5.04109625001979E+00 -6.61511106976649E-01
 -2.82312125899228E+00 -1.61976716033805E+00  1.26840313462606E-01  1.37891553016300E+00  1.24281288992846E+00
  1.26264811721260E-01 -4.88725066702856E-01 -2.31687646581758E-01  6.47885172812764E-01  2.43013432152288E-01
  2.56739012467066E-01  1.51234963846515E-01 -1.14858650272510E-01  1.75218288851985E-02  3.47057440692830E-02
  5.53060830594026E-02  1.48750358805793E+00  8.68878629456871E+00  5.04297238186546E+00  6.61128683757888E-01
 -1.34257313932660E+00 -1.18751140301050E+00 -1.18141672985675E-01  2.72332434092326E+00  1.53293671343460E+00
 -1.28650673790958E-01  4.77312850320805E-01  2.28587127024174E-01 -6.38202587525991E-01 -2.40919733356022E-01
  2.80264227545023E-01  1.62084582557894E-01  5.74413556794471E-02 -3.29883357832775E-02 -1.71329549454557E-02
 -1.10003347336154E-01  1.44485652073035E+00  1.54919922778439E-01 -2.48228208918871E-01  3.73231552893560E-02
 -1.62178114552971E-02  6.99093383712789E-03  2.07570737076972E-02 -1.26111044790669E+00 -8.45280112827170E-02
  2.08609224244914E-01 -8.50936411721210E-02 -8.28848105732159E-03 -1.00514075261537E-02  2.12578855305380E-02
  5.72778150125633E+00  3.09455559825588E+00 -5.81279576840323E-01 -3.07349201918877E+00 -1.80566585541174E+00
 -3.38701408078112E-01 -1.41079375516675E-01  5.44598205076283E-02 -4.47348396313442E-02  6.41613688816570E-02
 -5.60280914115141E+00 -3.03817623976655E+00  5.55942145357722E-01  2.78573783008452E-01  1.05131782888758E-01
  3.05800887023404E+00  1.80066172248859E+00 -5.03360349923865E-02  4.44301019105938E-02  6.32809579716017E-02
* ORBITAL    1   54
 -5.03084801294996E-04 -3.49001963747476E-03 -1.28723814987988E-02 -1.66386758355141E-02 -1.06147188474050E-02
 -9.59157311520253E-02 -5.20971517087453E-02 -1.25729902997670E-01 -5.29919164301683E-02  1.23688788588741E-03
  3.81940152517830E-03 -3.09295111636733E-04 -2.80200719163214E-03 -1.03885506452083E-05 -1.52429570447267E-03
 -4.84930966343530E-01 -2.83454562321589E+00 -1.20164652023859E+00 -1.09010567826744E-01 -5.30680074127148E-01
 -2.94703291193955E-01  3.14994020801585E-03 -5.81104618708229E-01 -3.29996458147504E-01  4.74437017783546E-03
  1.73753186017544E-01  1.09206187759943E-01  3.87622219616913E-01  2.24759466838339E-01  3.58021419859776E-03
  1.28634434626576E-03  2.35567740631456E-02 -6.92152976398468E-03 -7.92810004697471E-03 -2.33213243466479E-02
 -1.06821854041749E+00 -6.04715422736603E+00 -3.51484207373534E+00 -4.45389410024139E-01 -1.96788913757083E+00
 -9.29288154217535E-01  9.17348427412053E-02  2.05638199789166E-01  2.01284239448321E-02  6.67145174360359E-01
  2.99885981675098E-01  1.03431867891066E-01  2.88392789707690E-02 -1.08767775188347E+00 -6.16392431898760E+00
 -3.57742112761253E+00 -4.55369784573902E-01 -2.01637046976987E+00 -9.80761561344707E-01  8.50843687406801E-02
  2.35380729126654E-01  3.32405674202378E-02 -6.58541486130795E-01 -2.97220140102154E-01  2.72583243691889E-02
 -1.04061270695574E-01  5.67561496979611E-02  4.91809487180006E-01  3.83356062381627E-01  4.87779795315614E-02
 -1.67668842617168E+00 -1.72397370194494E+00 -8.28658942523116E-02 -7.46459956273771E-01  3.34053056942790E-01
  1.72702181629184E-01 -1.51044886727725E-01 -4.60639694342385E-02  6.19481560853832E-03 -1.85582702244800E-02
 -1.01279225012831E+00 -4.80065593958888E-01 -1.50265363355163E-02  8.43481366222593E-03  1.35203887870636E-02
 -8.98811069610786E-02 -7.93167847293458E-03  1.17899945965094E-01  1.70029270310129E-01  2.14535468382751E-02
 -7.21533931291048E-01  3.63366974712152E-01  1.77049667477695E-01 -1.80795293485239E+00 -1.79688963565652E+00
 -7.66873433718051E-02 -1.79054322647489E-01 -5.85391524130457E-02  3.23672567096798E-02 -8.58942111839527E-03
  1.00650083143497E+00  4.76104859278906E-01  8.82800330549455E-02  1.51604858128187E-02  9.22852621234638E-03
  1.92577831438285E-02  4.54017107897266E+00  1.81411430709934E+00 -9.37647070080960E-01 -1.22984238516967E+00
 -6.31494422839391E-01 -7.88682406855188E-02 -2.41733972727804E-02  4.61999136389088E+00  1.82763582714273E+00
 -9.53355969368259E-01 -1.23760723730298E+00 -6.36994608192901E-01 -7.88658165819162E-02  2.41513962157325E-02
  2.51657737994981E+00  1.03096077788745E+00 -4.50479411357633E-01 -1.04818646911719E-01  2.24206422241982E-02
 -1.25588889638968E+00 -8.02311721038601E-01  1.02779250639414E-01 -2.32277084820210E-02 -5.53617640261190E-03
  2.79986773702716E+00  1.17808730407155E+00 -4.81476466005547E-01 -1.27485261004728E+00 -8.10965982636002E-01
 -2.47854479130422E-01 -6.21497552333492E-02  1.05479930121204E-01 -2.54503221125515E-02  2.88395384993570E-03
* ORBITAL    1   55
  3.95111649128212E-02  2.84296077780508E-01  1.35287428059529E+00  3.71199978700804E+00 -6.99639923527282E-01
  5.92643655276870E-03 -4.06680119237109E-01 -8.97064784916371E-01 -7.43535538163415E-01  5.41274723973150E-02
  1.16050577741182E-01  5.23149010314441E-02  4.46875502191309E-03 -1.74576532857629E-04 -1.06682997747334E-02
 -2.16387435082399E+00 -1.27563537982820E+01 -7.27508734739417E+00 -9.66155697233173E-01 -1.21024005374671E+00
 -3.06771487507449E-01  2.30473602100462E-01 -7.46596231077314E-01  1.95114639409749E-01  2.91563512536986E-01
  3.75137271063919E-01  1.93594226240252E-01  5.41680879857629E-01  2.92205385890032E-01 -2.37565237329648E-02
 -1.67724591554960E-02  3.40639098165120E-02  1.93325880219542E-02  7.76192302600849E-03 -3.32425623634903E-02
  1.21460925878811E+00  6.85323974451777E+00  3.52925197293900E+00  4.72009778741479E-01  2.67127786167738E-01
  2.91669787146483E-01  2.36329761132071E-02 -5.25441979180222E-01 -1.72949208191881E-01  1.39049971499092E-01
  8.80945845214920E-02 -9.47876036006787E-02 -2.74968586064449E-02  1.75049419709877E+00  9.94877289333049E+00
  5.27365085362816E+00  6.68861704470358E-01  1.19949117540388E+00  7.35202673080500E-01 -9.21602281627764E-02
 -9.23029203521318E-01 -3.14726653853267E-01  3.48292371142906E-01  9.88050464530855E-02 -7.59243538847569E-02
  1.90047467343974E-01  5.22606146566171E-01  3.07401104477342E+00  1.49397448857732E+00  1.90053165782021E-01
  2.44267914461242E+00  1.59585782415634E+00 -7.84318909065328E-02 -3.70437872742530E+00 -2.47695925595636E+00
 -6.34367069324966E-02  4.54042808540902E-01  1.43212747612183E-01 -7.71484716212013E-01 -2.60604788119237E-01
 -1.03321420680823E+00 -5.09906466871815E-01  2.37255515683651E-01 -2.50844487534753E-02 -9.19999773106099E-02
 -9.40301006418092E-02  1.03480321729413E+00  5.95686218782808E+00  2.96975295963782E+00  3.96315029273777E-01
 -2.96304589610589E+00 -1.83610698081765E+00 -7.39499864413790E-03  3.46290607605627E+00  2.11568340274260E+00
 -1.36777701984928E-01  5.86161824402812E-01  1.91481056283709E-01 -1.05281833518541E+00 -3.68607674173267E-01
  1.14929708629477E+00  5.58793326291376E-01  9.82752139213993E-02 -8.79995448206248E-02 -1.07984938050713E-02
 -2.62758020149562E-01 -2.56548140052693E+00 -1.08675561778487E+00  4.38956229686359E-01  6.82527349177088E-01
  3.94067821432781E-01  1.06545766202755E-02  2.59328224085211E-02 -5.65171456173827E+00 -2.09157673428087E+00
  1.20379091529678E+00  1.72174899516979E+00  9.10602490347243E-01  3.89477031731935E-02 -1.07653507128929E-01
 -2.52815153315075E+00 -9.31174147690367E-01  7.82218341648714E-01  4.98991486261247E-01  2.32780185169556E-01
  5.70993259232519E-01  1.91094963500456E-01 -2.88604018178770E-02 -1.26610873905457E-02 -9.92554620129568E-02
 -5.28450812635710E+00 -2.55825279784251E+00  9.32844452749540E-01  6.61350218633500E-01  2.21487799771677E-01
  1.82262971928195E+00  1.06192516649702E+00 -4.02379023743421E-02 -8.06884864335586E-03  1.19356916151347E-01
* ORBITAL    1   56
  7.62638184243623E-03  5.48691244440147E-02  2.60969361868887E-01  7.14211697104587E-01 -1.40369288024075E-01
  3.72077378506225E-03 -7.75896862906006E-02 -1.70069981238918E-01 -1.40955760832408E-01 -2.88944762947661E-01
 -6.36429785981525E-01 -2.92672423870255E-01  6.95393392251504E-04  1.07643219895796E-03 -2.15714920536321E-03
 -4.02257986891012E-01 -2.37467764834851E+00 -1.35726097198704E+00 -1.80688525879904E-01  9.17850344321174E-01
  1.19835913295581E+00  2.03745843842345E-01 -1.26674305610455E+00 -1.20150471493898E+00 -1.03770392475345E-01
  7.67096531098993E-02  3.92683403110281E-02  1.07695520396003E-01  5.80527986273784E-02  1.14826383892973E-01
  8.43916689873509E-02  3.28987630810570E-03 -2.95944072259945E-02  3.39586610769425E-02 -8.74983874381496E-03
  1.64707125617236E+00  9.47575727998399E+00  5.27893168933343E+00  6.06718780749609E-01  2.56721822304052E+00
  1.23498088862616E+00 -3.17814098454085E-01 -1.12587042596289E+00 -3.93859927109531E-01 -1.31908694114853E+00
 -4.99635168597123E-01 -2.76084156507186E-01 -1.39598637380141E-01 -1.02005601784310E+00 -5.92104535266813E+00
 -3.40902298341239E+00 -3.66523358929903E-01 -2.15157705234985E+00 -9.61213407603049E-01  2.97092421208363E-01
  8.11675582709165E-01  2.86631072477858E-01 -1.22826334716971E+00 -4.78487673234493E-01  1.14283973046450E-01
 -2.13988606458498E-01  1.36721197558583E+00  7.70642411759061E+00  3.89256432610239E+00  5.48047583991304E-01
  2.96241168198566E+00  1.57192015486711E+00 -1.58526685884096E-01  1.38185707816367E+00  1.34649201601783E+00
  1.46564191274766E-01  3.75719956648991E-01  1.30246183809039E-01 -8.61727091882121E-01 -3.24610691639128E-01
 -4.98887992257469E-01 -2.23544563075794E-01  1.07424507835346E-01  3.66946036132367E-02 -1.40040227676071E-03
 -2.90796693831680E-02 -1.07411813102437E+00 -6.00906451794613E+00 -3.05707453602102E+00 -4.38291658730237E-01
 -2.59235216001103E+00 -2.12003812118737E+00 -1.56905858136750E-01 -1.82026896868516E+00 -8.56883978216631E-01
  1.14443449939786E-01 -1.70366951302792E-01 -6.43222202841598E-02  5.14597008798937E-01  2.05878615017321E-01
 -9.06362814950234E-02 -2.21751801054104E-02  7.49084233838981E-03 -3.36906913473280E-02 -4.52687004890666E-02
  1.03894918859363E-02 -8.80771214000604E+00 -2.94360521929756E+00  2.14641641739801E+00  2.95223254094258E+00
  1.47393729247278E+00  7.92156341445647E-02  2.26293625044283E-01  6.86724055465128E+00  2.18744738258102E+00
 -1.76059301690026E+00 -2.38527564603165E+00 -1.16773849719413E+00 -6.66855262356616E-02  1.93516599400707E-01
 -7.38222837309805E+00 -4.30074153966772E+00  4.87275207481626E-01  3.43963584345804E+00  2.14942374842993E+00
  2.84866135938185E-01  8.07256316688878E-02 -2.96832072218546E-02  5.81621233676811E-03 -6.92648499024893E-02
  5.83426354482568E+00  3.61633082543898E+00 -1.45704111711832E-01 -5.42169332550447E-02 -6.53462070270703E-03
 -2.97409033867203E+00 -1.88988640959416E+00  1.53611395137033E-02 -9.50588249039745E-03 -2.65361922754678E-02
* ORBITAL    1   57
 -1.48621558153071E-03 -1.07125923432552E-02 -5.43663179791749E-02 -5.05003565601251E-01 -2.75733753059816E-01
  7.37656561349634E-02  2.32985832694095E-02  6.56130210078296E-02  8.54630396785512E-03 -3.59950035090610E-03
 -8.97834148911956E-03 -4.39691193656761E-03  5.05591992561308E-03  2.78020675088855E-05  2.94862104472852E-03
 -1.62692860728768E+00 -9.25659912649179E+00 -4.90414906710823E+00 -6.02458444975962E-01 -1.45242357137676E+00
 -9.35470173253554E-01  6.36924017134103E-02 -1.46882526854410E+00 -9.53824180933060E-01  6.05707777490829E-02
 -1.80406634424695E-01 -8.04435859301170E-02 -1.49004789482571E-01 -7.60697765731905E-02  1.62997096277496E-03
  1.32380060867971E-03  4.49239226357813E-02  4.02996135183975E-02  4.15220810631256E-02 -4.50635284724793E-02
 -1.50301361565764E+00 -8.60348100512209E+00 -4.70965516764171E+00 -5.57584953555761E-01 -4.85557723815957E+00
 -2.88549120772343E+00  2.32977243732232E-01  1.20977432386545E+00  4.86353916249839E-01  1.75086353008418E+00
  6.57800726667880E-01  2.42297760814585E-01  1.88870360026368E-01 -1.52345799730171E+00 -8.72196994836007E+00
 -4.77854365100570E+00 -5.64119596297017E-01 -4.88655696055601E+00 -2.89190141138591E+00  2.41495479981943E-01
  1.22531777218347E+00  4.91465696358567E-01 -1.77972218120480E+00 -6.69119432852646E-01  1.91398071088094E-01
 -2.47379334039095E-01  4.65495047118355E-01  2.78969543786936E+00  1.58622846743632E+00  1.99072048727638E-01
  8.56222114937608E-01  8.12813003100707E-01  1.13326817087444E-01 -3.66259732965385E+00 -2.84205811048705E+00
 -1.63066371183437E-01 -6.82787517831040E-03  1.86354024050046E-02 -4.59083355139506E-01 -1.97263554768272E-01
 -8.23185677423544E-01 -3.33429993133939E-01  1.04947289366709E-02  5.58432800949883E-02  1.86748404550461E-02
 -5.89256071817969E-02  4.39380973926673E-01  2.64362614858534E+00  1.51416672560983E+00  1.88476381928000E-01
 -3.73728432354420E+00 -2.90860934146053E+00 -1.68462736769254E-01  8.10512498966997E-01  7.90166323180269E-01
  1.15526870432666E-01 -1.04996893062940E-02  1.71838592528380E-02 -4.42692907499596E-01 -1.90491115292878E-01
  8.13701812231614E-01  3.29628616932882E-01  5.85678865975754E-02  1.74302680157385E-02  5.38459884606981E-02
 -1.02134913754068E-02  1.19414801216627E+01  4.76400438631473E+00 -2.33512689762825E+00 -3.39554285288445E+00
 -1.78097203593701E+00 -9.17910009885529E-02 -2.45734013821804E-01  1.20790084306771E+01  4.80595842906480E+00
 -2.37374795350520E+00 -3.45016987355893E+00 -1.80668405581342E+00 -9.30572115295996E-02  2.50308905597716E-01
  4.12051391548729E-01 -5.71828232666220E-02 -2.07305344968107E-01 -4.09089279769467E-01 -1.76088533277915E-01
  4.02336664883243E-01  1.99147867096434E-01  4.64900862213324E-02  4.02437605662593E-03 -2.25125683185769E-02
  5.51931509898760E-01  2.95070429117679E-02 -2.09906452273875E-01  4.09571272558446E-01  2.05061290704055E-01
 -4.88301537237391E-01 -2.27080820404027E-01  4.61915290085024E-02  4.04549975010921E-03  2.14560894033130E-02
* ORBITAL    1   58
 -3.86541186017797E-05 -2.81146314276981E-04 -1.44717466977238E-03 -6.25325139241924E-03 -2.19879427165173E-03
  6.65941909163214E-04  5.61202867608087E-04  8.48670484690307E-04  2.81810201162011E-04 -2.98837792960176E-01
 -7.07839384215726E-01 -4.48969374196859E-01 -5.73481553853685E-06 -3.83266587011173E-03 -4.53758795065424E-06
 -8.56432978117317E-03 -4.88987121390890E-02 -2.53871585174427E-02 -3.07108219496073E-03  1.11094354915883E+00
  1.13701049238047E+00  7.10667592722539E-02 -1.12813188672412E+00 -1.14848827678261E+00 -7.05841283026682E-02
  7.60260208355594E-04  3.55284250605634E-04  1.83606268791727E-04  1.32758142518614E-04 -5.75789424917279E-02
 -6.79841089649832E-02  1.12935176449597E-02  3.98089461485265E-02 -3.94550522178025E-02  1.06661166871413E-02
  1.18225609165150E+00  6.65929451752562E+00  3.55288405081266E+00  5.55607884244299E-01  5.08631575668237E+00
  3.49634501125188E+00 -3.37149937693220E-02 -4.94076500953296E-01 -1.27926837448058E-01 -1.22571922335655E+00
 -4.85098995112104E-01 -1.72152544370761E-01 -1.08622448396652E-01 -1.18911385804000E+00 -6.69902205936790E+00
 -3.57484332339740E+00 -5.57980234240130E-01 -5.10447369101990E+00 -3.50560490085459E+00  3.48286319200014E-02
  4.99995305884180E-01  1.30473278674943E-01 -1.23287934193441E+00 -4.87632034689845E-01  1.09434374036461E-01
 -1.73329538353949E-01  2.41305479622852E-02  1.97650958844445E-01  3.21319003161448E-03  7.31669915135468E-02
 -1.17538006481353E+00 -3.71725276714811E-01  9.39867791748308E-02 -3.13737346511726E+00 -2.76526273451226E+00
 -1.60947282360087E-01 -6.78797652785502E-01 -3.15608551928516E-01 -6.73982877916495E-02  3.00873012799284E-02
  3.09309944047859E-01  1.28113322408300E-01  1.24482365062538E-01 -5.10104164724862E-02  2.67705547037101E-02
  1.78458878603691E-02 -2.44708862822762E-02 -1.97144749590119E-01 -2.00783777831328E-03 -7.27222013696061E-02
  3.09383539119130E+00  2.73470334452131E+00  1.60376610508399E-01  1.15961153332803E+00  3.61969317420087E-01
 -9.28465259618758E-02  6.72347557523674E-01  3.13443309176786E-01  6.54530060237343E-02 -3.10110847263817E-02
  3.22889594016725E-01  1.33944183502597E-01  1.88534582658148E-02 -2.58656717497303E-02  5.16420231049822E-02
  1.24866644008808E-01 -8.95177369881250E+00 -3.39876294892194E+00  1.80150694248198E+00  2.22171021981058E+00
  1.19407709353683E+00  1.32861844038557E-01  1.04364044477657E-01  9.00091569709696E+00  3.41767999516368E+00
 -1.81197976706480E+00 -2.23570238836215E+00 -1.20124972150506E+00 -1.33070328781737E-01  1.05412786395030E-01
  1.55506747290948E+00  1.63363338337988E-01 -3.66032121540031E-01 -2.58065710282521E+00 -1.58378670551596E+00
  9.73135953846061E-01  6.47553162014756E-01 -1.96715155064114E-02 -2.98361478247043E-02  4.66027418202242E-02
 -1.50363581688280E+00 -1.44149241072399E-01  3.55277679130309E-01 -9.78687264512118E-01 -6.51326134414345E-01
  2.56675620127950E+00  1.57712968947648E+00  2.11638917794557E-02  2.93241964332622E-02  4.62724455943508E-02
* ORBITAL    1   59
  9.30215053837393E-04  7.39798906209879E-03  5.46028209552502E-02  5.34835731608125E-01  2.89809625390219E-01
  2.64823273280695E-02 -5.96233372450587E-02 -1.52280374146265E-01 -1.14919404182447E-01 -1.13100744351748E-03
 -3.51333067676674E-03 -2.17836639704367E-03 -3.55016916965975E-03 -9.34422717892311E-06  1.92688373930482E-03
  1.04179710616010E+00  5.90619589131693E+00  2.99973320029093E+00  3.55629823756824E-01  9.00279642678375E-01
  4.00006188098752E-01 -7.86982295115577E-02  8.98101482301615E-01  3.96379293733247E-01 -7.94403509682464E-02
 -3.87600707982300E-01 -1.60089986574505E-01 -1.44346464831532E-01 -5.40526252332572E-02 -1.59939462475865E-04
 -1.12597795868010E-04 -5.83038925897934E-02 -4.75603112699992E-02 -4.73601521535691E-02  5.82633904841960E-02
 -9.19947223746040E-01 -5.17498960249777E+00 -2.89267235282183E+00 -3.44447235361750E-01 -3.06188972052079E+00
 -2.07879294374450E+00  4.68989782140422E-02  2.32250474336919E-01  6.76328185580834E-02  1.15901046606971E+00
  4.98486596787015E-01  1.35255524820432E-02  5.92806905472551E-02 -9.23415673749630E-01 -5.19562102506859E+00
 -2.90501342609531E+00 -3.46562272053703E-01 -3.07385019521858E+00 -2.08558155069846E+00  4.75432683325564E-02
  2.34710112887192E-01  6.81865331055186E-02 -1.16163871706407E+00 -4.99493076904169E-01  5.98657450364870E-02
 -1.48514419147297E-02  1.47259170912954E+00  8.18375690905314E+00  4.44145943612287E+00  4.93367168323863E-01
  5.01912226188873E+00  3.14138499821236E+00 -2.71204683647248E-01  4.35899085630389E+00  3.16449827870455E+00
 -1.12416985361713E-02  1.48955088110036E+00  5.49302838827323E-01 -4.52288197025668E-01 -1.29638579106838E-01
  1.50594682576957E+00  6.39016444427095E-01  2.06509794015898E-01 -8.39653554664039E-02 -2.76577291680653E-01
  9.75348321827253E-02  1.46692320391159E+00  8.15172774714198E+00  4.42544755977285E+00  4.90563923217296E-01
  4.35631012027004E+00  3.16290310370779E+00 -1.12289410038103E-02  5.00457942683756E+00  3.13089901394533E+00
 -2.70621175839375E-01  1.48902196109567E+00  5.49323915791202E-01 -4.49175964900278E-01 -1.28744543409118E-01
 -1.49967797897225E+00 -6.36463339563556E-01 -9.69310952517163E-02 -2.76010513803805E-01 -8.40467358004758E-02
 -2.05557253745202E-01  6.39612486916537E+00  2.59940838062020E+00 -1.09174779516144E+00 -1.67908376692480E+00
 -9.09090397080312E-01 -1.08045336446201E-01 -8.13829206906879E-02  6.41839634868060E+00  2.60399018602736E+00
 -1.09930601546227E+00 -1.68588410991182E+00 -9.12214263840832E-01 -1.08177278141313E-01  8.19991538016785E-02
 -1.28011175057244E+01 -5.19144038083575E+00  2.53758650923891E+00  3.28347146729071E+00  1.62687077976046E+00
  1.65092103610261E+00  9.99015968883462E-01 -3.15697212732548E-01  1.14026374607453E-01 -1.63855760928194E-01
 -1.27500482234522E+01 -5.15841059580478E+00  2.53421229272024E+00  1.63918159533662E+00  9.91274605154225E-01
  3.28168090727007E+00  1.62674833973651E+00 -3.15119806172687E-01  1.13712883039701E-01  1.63947624693251E-01
* ORBITAL    1   60
 -1.20324513436918E-02 -8.47117538214332E-02 -3.53697498459275E-01 -5.17362023186965E-01  6.21403651266509E-01
  1.35616975393974E-02 -1.12435489926198E-01 -3.69854374992683E-01 -4.93782374739807E-01 -1.48466561617107E-04
 -2.28348000590543E-04 -2.04238540634364E-03 -9.13114949026627E-03  6.50997410099482E-05  4.17068758889240E-05
 -1.02446953067821E+00 -5.92116530149796E+00 -2.96478642854280E+00 -3.40906765914209E-01 -1.97576867779159E+00
 -1.67538857979658E+00 -1.27263988428076E-01 -1.97796090279179E+00 -1.66834581581280E+00 -1.24533850480030E-01
 -3.69514823223930E-01 -1.73044520810043E-01  8.07287325008737E-01  4.40573468857627E-01  8.69509486585846E-04
  4.51794383114729E-04  4.21981363858460E-02 -8.28618981234158E-02 -8.30983912980729E-02 -4.19216995583968E-02
 -5.06696980855870E-01 -2.93831472032857E+00 -1.53310023495061E+00 -1.73054506181609E-01  5.78008343689959E-01
  1.41456948418086E-01 -1.74698839149077E-01  5.82544397307307E-01  3.10296025513554E-01 -4.95114563436714E-01
 -2.34162919742992E-01 -1.09278109323471E-01 -4.63394480628774E-02 -4.94257145785132E-01 -2.86381951736772E+00
 -1.49070652991260E+00 -1.68089389000243E-01  5.31937213905423E-01  1.09440281999197E-01 -1.72617849679270E-01
  5.70225538832411E-01  3.04655708961244E-01  4.77242625323760E-01  2.25938207092958E-01 -4.65538724197336E-02
  1.09288078304852E-01  8.68682540077220E-01  4.88147939414615E+00  2.22141282772802E+00  4.29093716447470E-01
 -4.61207533071579E-01 -1.75902320692622E-02  1.55674538329897E-01 -7.95405756574911E-01 -1.03046775288116E-01
  1.73088122485548E-01 -9.24028910833124E-01 -3.73630287281943E-01 -9.53396048554254E-01 -4.05822976545212E-01
 -4.76746487582938E-01 -1.89693743790414E-01  3.05699602073644E-02  1.18185500841403E-01  6.72721673971296E-03
 -4.22329172362569E-03  8.71354671777420E-01  4.89338616365766E+00  2.22890866125588E+00  4.28956658203015E-01
 -7.91079439788644E-01 -1.01145876012492E-01  1.73572966785863E-01 -3.86402437005426E-01  2.50745469288708E-02
  1.51057713000106E-01 -9.02587369878118E-01 -3.65807359290739E-01 -9.49263530985971E-01 -4.03482736542285E-01
  4.63202690792530E-01  1.84161132330136E-01  2.87409360732729E-03  2.80851043391144E-03  1.16221723882242E-01
 -3.13992201851130E-02 -5.69452034593284E-01 -2.20005209037208E-01  3.62570225396663E-01  6.15418622066105E-01
  1.85835123404862E-01  1.95729358729427E-02  2.27592703380190E-02 -5.22018157555584E-01 -1.99002584494401E-01
  3.52448396907663E-01  5.97819033000818E-01  1.78582597240990E-01  1.79671739415649E-02 -2.29371962171766E-02
  3.22885663508929E-01 -1.60126932960584E-02 -3.75153984193695E-01 -5.94327886797477E-01 -1.86942526850678E-01
 -2.01191361845873E-01 -1.50595308663473E-02  8.55577033771429E-02  3.66072133778513E-03  2.59910602861617E-02
  1.90744030048546E-01 -7.67944570389111E-02 -3.50862116080494E-01 -1.72645166262986E-01  2.91973376057484E-03
 -5.66372378734604E-01 -1.74359139562371E-01  8.31684538093670E-02  4.90696087997017E-03 -2.56063968484075E-02
* ORBITAL    1   61
  5.39867717027844E-05  4.18006094052404E-04  3.00947052384924E-03  2.25439570075271E-02  1.28552649720373E-02
 -8.63642801353262E-04 -4.29233996321817E-03 -1.44716657399665E-02 -2.00855329799422E-02  1.36450925431816E-01
  2.68694135991931E-01  5.76164286717176E-02  2.15401231615127E-04 -2.19224592649163E-03  2.30765094618746E-04
 -1.12554299490561E-02 -7.75287726835726E-02 -6.88075576571095E-02 -9.01190676301307E-03  3.13751474002205E-01
 -2.56034530314167E-01 -1.67613721836420E-01 -3.26193922752318E-01  2.32043458185972E-01  1.63199208808737E-01
 -1.55257641048157E-02 -6.53874159682590E-03 -1.41268664319914E-02 -6.65651840521108E-03  7.26222899751190E-02
  4.11188676102863E-02  1.57206813875651E-02  4.50907559343456E-02 -4.63284798069648E-02  1.42131586759279E-02
 -5.91880180930273E-02 -6.70584115461776E-01 -6.53573507335098E-01 -8.61121325386440E-02  3.30672875517380E+00
  2.44530376372887E+00 -5.65072985504435E-02  3.88747207693340E-01  1.65684447462642E-01 -1.23274140941999E+00
 -5.35118790683373E-01  2.94813525278747E-02  1.88960153628360E-02  1.04500406274274E-03  3.48227068274675E-01
  4.74561645170241E-01  7.93485961476738E-02 -3.02564706718780E+00 -2.21531167672435E+00  6.84166786879647E-02
 -4.16050549126093E-01 -1.77023207727656E-01 -1.22263595273466E+00 -5.28280638610851E-01 -1.98780887549251E-02
  3.00660877397766E-02 -8.15056685173967E-01 -4.52974317307552E+00 -2.46029504195675E+00 -3.14973439150791E-01
 -5.35955032210954E+00 -3.31736756217439E+00  2.84133334354813E-01 -1.41747636182119E+00 -1.08962200261241E+00
 -6.34491425755360E-02 -1.18451095869272E+00 -4.38190207290574E-01  2.09008994527835E-01  4.06327426734270E-02
 -1.38678125516994E+00 -5.57961327522024E-01 -1.03371474537851E-01  6.73857218403097E-02  2.64384528053280E-01
 -1.50853183772333E-01  8.40574988804609E-01  4.68810439503222E+00  2.55755330820074E+00  3.35485862239510E-01
  1.30324427002620E+00  9.86813543280267E-01  6.21839531347880E-02  5.11582354767874E+00  3.12178439759248E+00
 -2.88123609300275E-01  1.11995567238072E+00  4.14463661507095E-01 -1.63840601984746E-01 -1.72792635650365E-02
 -1.43895065327308E+00 -5.83801084164919E-01 -1.57898767836984E-01 -2.62657363026194E-01 -5.94713161427634E-02
 -1.10732211952069E-01 -5.14270578766186E+00 -2.59472912327008E+00  6.98187101325309E-01  1.47056172367136E+00
  7.38070390818117E-01  1.31349041001172E-01 -1.56137390916766E-02  4.92911066658819E+00  2.50622699196016E+00
 -6.70625190342621E-01 -1.45027019867819E+00 -7.26767998984597E-01 -1.30014011897449E-01 -1.57238752483154E-02
  1.25854733970321E+01  6.71339833577795E+00 -1.66205315340907E+00 -1.94468084229270E+00 -8.27781796078968E-01
 -2.41504856256094E+00 -1.59004259115735E+00  1.70293250652543E-01 -1.28168124832016E-01  8.99495487191380E-03
 -1.22766879761592E+01 -6.61110533085283E+00  1.60773004169585E+00  2.43174871024857E+00  1.62049435716327E+00
  1.86803279704347E+00  7.67210322052440E-01 -1.69415467078845E-01  1.18420449842439E-01 -5.08676980668774E-03
* ORBITAL    1   62
  1.51299549843845E-04  1.99070170220016E-04 -2.77459815525300E-02 -3.42778537727734E-01 -2.06039503073494E-01
 -4.35441049178874E-02  1.06026921707890E-01  3.35943225311318E-01  5.02055487530198E-01  7.64855744624088E-03
  1.87032873022188E-02  9.61507411282572E-03 -1.59747877510199E-03 -1.61353155293808E-04 -3.70366144855302E-03
  6.56214506338400E-01  4.09288506827488E+00  2.80609214146257E+00  3.54551748921699E-01  6.74974636781817E-01
  6.60253675622187E-01  5.04280729048543E-02  6.27372092872860E-01  6.61970929073296E-01  6.37004576474759E-02
  3.62069632283609E-01  1.52587689703039E-01  1.37212090800291E-01  5.17464319957954E-02  2.18565013265289E-03
  1.24272446218754E-03 -2.84061880685929E-02  2.76945985102302E-02  2.26840553757518E-02  2.97901077800105E-02
  6.10295381134032E-01  3.36831301094882E+00  1.84828494719047E+00  4.40429611288238E-02 -3.05158004773797E+00
 -2.46573652346136E+00 -1.14817112405253E-01  2.72364102121011E-01  9.28937709191373E-02  1.16834969318181E-01
  8.42560012172574E-02  2.92865701905045E-02  2.01640021140134E-02  5.96895125117992E-01  3.32401151622540E+00
  1.85483734596249E+00  4.66670236679557E-02 -3.30920629561840E+00 -2.66318631851577E+00 -1.14004164639734E-01
  2.46400897794826E-01  8.31252984409489E-02 -2.15934518828759E-01 -1.26670423851756E-01  1.68649279707093E-02
 -2.41625724452815E-02 -4.88940861577868E-01 -2.93991650358558E+00 -1.66262210233458E+00 -3.36895337416542E-01
  2.40526007200020E+00  1.93113588816377E+00  2.74262628990944E-02  1.88113149814482E+00  1.49259377606784E+00
 -1.58861325991608E-02  8.10580565287307E-01  2.99741985980204E-01 -2.89454222778449E-01 -1.80337659391753E-01
 -4.27966361053065E-01 -2.19732560296780E-01 -1.04873632428168E-01 -1.11506674708039E-01 -1.10469884024383E-02
 -7.23224863103412E-02 -4.12261143901329E-01 -2.51117359371467E+00 -1.43276900988392E+00 -3.04085728576497E-01
  2.04661034810538E+00  1.62482336689673E+00 -8.09020557129617E-03  2.84068129383674E+00  2.20321689976411E+00
  3.22230858102770E-03  8.94588723961204E-01  3.30941516952878E-01 -3.14369927866202E-01 -1.86568435484721E-01
  2.91489732693852E-01  1.64863169352811E-01  5.72748903409543E-02 -3.35900777104435E-02 -1.14287113186203E-01
  9.46884310121430E-02  2.38827175190907E+00  9.74089068486819E-01 -3.44864126811487E-01 -2.85376291757174E-01
 -1.44211584663702E-01 -1.19221353097772E-02 -4.82243424280098E-03  2.82218194400082E+00  1.20331514631326E+00
 -3.92823053407293E-01 -4.01441079117480E-01 -2.05752235747007E-01 -2.34869796649411E-02  1.80989072756502E-03
 -3.01665733873678E+00 -8.38235548398256E-01  6.18126104439186E-01  9.04337243665128E-01  6.82095060706807E-01
 -2.68315617878002E-01 -4.00373467393624E-01 -2.91502404518367E-02  1.03617404176604E-01 -1.59090606561442E-01
 -4.14039975830451E+00 -1.46368321722194E+00  7.52012845447942E-01 -5.32850537741327E-02 -2.55304524933306E-01
  1.05808158699369E+00  7.43058323626806E-01 -4.33754935309964E-02  1.14863632605505E-01  1.58520313667726E-01
* ORBITAL    1   63
  2.16010787341589E-04  1.55433012011162E-03  7.16274376116274E-03  5.36243572177273E-03 -1.59059272147370E-02
  2.46831030367872E-03  2.88329262385873E-04  4.15694971608816E-03  6.01112991759562E-03  3.13976312679900E-01
  7.51239017934962E-01  5.35197620745454E-01  2.01499407203095E-04  2.66504076128632E-03  3.59767861263896E-04
  2.05546020145011E-02  1.34829177448909E-01  9.43094316130050E-02  1.24580712350661E-02 -2.73536679003942E+00
 -2.28628767999084E+00 -6.70171226244337E-02  2.81529507616812E+00  2.36257888599594E+00  7.36382101479016E-02
 -2.56894910194064E-02 -1.06086193885388E-02 -2.70510877955586E-02 -1.27550681253007E-02 -3.67379158490717E-01
 -1.97732765982525E-01 -3.17391669784979E-02  3.63116140433698E-02 -3.29768370813177E-02 -3.02731156198956E-02
  1.43048614593367E+00  7.97342576224185E+00  4.14078142654207E+00  3.27852223741614E-01  4.84911923999233E+00
  3.43662018904058E+00 -1.15059180429194E-01 -7.89491061323962E-01 -4.02743949550469E-01 -1.02518949001116E+00
 -3.28527598586117E-01 -1.01652418861456E-01 -2.58220847352438E-01 -1.47551745928910E+00 -8.25491305135849E+00
 -4.30598975572611E+00 -3.62233670760091E-01 -4.32594186051844E+00 -3.07726095776534E+00  9.12244960255564E-02
  8.27444464397405E-01  4.15962707274156E-01 -9.03140463289174E-01 -2.80499351682686E-01  2.44457869798980E-01
 -9.88166933036167E-02 -1.55984783948603E+00 -9.19625633704045E+00 -5.13423639357740E+00 -8.24782540292724E-01
 -3.09556236777709E+00 -2.38273239267902E+00 -6.06815250025194E-02  2.02147699785711E+00  1.40243629006927E+00
 -2.61408221251854E-02 -3.06577060859731E-01 -1.61047840056451E-01  1.11714835112684E+00  3.67685371732317E-01
  4.36290471084195E-01  1.63482801811860E-01 -6.00790216878287E-02 -1.70355333282470E-01 -8.96039495120061E-02
 -2.08913229338330E-02  1.65627812131507E+00  9.74527956320022E+00  5.43330336116207E+00  8.48988863204946E-01
 -1.80281863589010E+00 -1.29259310416460E+00  3.50507373405893E-03  2.82545500055050E+00  2.20867084870185E+00
  6.51151182500384E-02  2.50078581830625E-01  1.32859925629760E-01 -1.14991722602364E+00 -3.82534244846456E-01
  3.86442833510134E-01  1.39444826365094E-01 -2.68776927300903E-02  9.39080731895218E-02  1.61448243519320E-01
 -6.49982867890515E-02 -1.09484106060273E+01 -5.22405987996264E+00  1.64833442605260E+00  2.86179076429711E+00
  1.59756792755432E+00  6.04479005834747E-02  2.78385009156325E-01  1.02697143117924E+01  4.95289929351684E+00
 -1.49905136395496E+00 -2.64119161630024E+00 -1.49113703211937E+00 -5.04895229351814E-02  2.60427264209737E-01
  7.18676509818829E+00  5.18004268063669E+00  2.16098900415193E-01 -7.45452051788613E-01 -5.08719226514427E-01
 -9.52293130398656E-01 -6.02724029941704E-01  2.83521447832867E-03 -6.26761257888276E-02 -1.47453991121367E-03
 -7.24604298425130E+00 -5.20511109765726E+00 -1.93516809462539E-01  9.76155113199215E-01  6.17379730582958E-01
  7.71333469987365E-01  5.17449916102552E-01 -1.14966322382099E-02  5.53457370249988E-02 -1.05523148771760E-03
* ORBITAL    1   64
 -4.51058279648182E-03 -3.23010755716042E-02 -1.43592725334427E-01 -7.88276865498602E-02  3.19654839627245E-01
 -2.60882687549773E-02 -2.38715914361152E-02 -1.15686499779695E-01 -1.60694906095553E-01  1.14117377459825E-02
  2.92730868687764E-02  2.32220006231444E-02 -5.77721654686416E-03  1.44847544801062E-04 -8.69584494880222E-03
 -6.55850455363216E-01 -4.19981784160938E+00 -2.82301827858759E+00 -3.66806076261557E-01 -1.22420907704693E+00
 -1.12605100032154E+00 -8.00319468111050E-02 -1.00777983491420E+00 -9.50937068169303E-01 -7.64361813907030E-02
  5.59674592478488E-01  2.32056696745621E-01  6.95590293504344E-01  3.31173984723247E-01 -1.41264334531490E-02
 -7.54819972612791E-03  1.75186489036991E-02 -4.05079300487383E-02 -4.36615478709572E-02 -2.03288953878784E-02
  5.60640891994052E-01  3.48528081472399E+00  2.03417795154120E+00  4.15407306104179E-01 -5.94943765397500E+00
 -4.07135688040992E+00  2.80626194845248E-01 -4.59326968727138E-01 -1.61402502334153E-01  1.41312673455918E+00
  5.58218263879702E-01  3.03586917600289E-02  1.46391812349417E-01  4.12914361900348E-01  2.65649697931302E+00
  1.60169752443736E+00  3.75910175581341E-01 -6.28324781048661E+00 -4.31310099615923E+00  2.85253309150789E-01
 -3.77491413698612E-01 -1.20891194747628E-01 -1.48394898756854E+00 -5.78896950477964E-01  1.66507985921572E-01
 -3.81784731371132E-02 -1.11471760263635E+00 -6.35614825527817E+00 -3.48343639079692E+00 -2.74900493780227E-01
  3.06792371350690E+00  1.96773546043885E+00 -4.38008977910369E-02 -2.82520976136996E+00 -1.46474835099512E+00
  2.73569516749873E-01  6.06591755398736E-01  3.03415989018404E-01  3.77637247418341E-01  1.69192079441742E-01
 -6.15984934436650E-01 -2.93682146751007E-01 -4.66580248216575E-02  1.05504504158942E-01 -5.87785197236565E-02
 -7.09959592160565E-02 -9.42367066091972E-01 -5.34597302654461E+00 -2.92325635119582E+00 -1.89958198122598E-01
 -2.93028545461504E+00 -1.54181091445415E+00  2.72675919149384E-01  3.31829495242775E+00  2.16586600297805E+00
 -3.86009458569291E-02  6.23813827270580E-01  3.12798839673953E-01  2.60697626657199E-01  1.29255116798893E-01
  6.31651261050021E-01  2.98953298810627E-01  6.68169615323869E-02 -5.21086144528747E-02  1.19363087000322E-01
  3.84976662315140E-02  7.62568969796768E+00  3.00467791595482E+00 -1.71552407711871E+00 -2.51177366533381E+00
 -1.19955482893115E+00 -1.17326227930101E-01 -1.98243823020961E-01  8.49658891151870E+00  3.43278671502209E+00
 -1.83482889392454E+00 -2.72870531399723E+00 -1.32483382812224E+00 -1.21520331937688E-01  2.19152858368114E-01
  1.06609782734643E+00  5.25238448064516E-01 -2.85002657866804E-01 -3.90766657301307E-01 -1.49738178213755E-01
 -2.99566346127304E-01 -1.64634777061678E-01  1.04538865410370E-01  8.39370466093299E-02  9.82043151927183E-03
  3.10224250781813E-01  5.26723446447748E-03 -2.85856200245772E-01 -1.96483763503446E-01 -9.78558757085394E-02
 -3.04651870503422E-01 -9.56070196113497E-02  1.01968660807500E-01  9.04464261994634E-02 -1.01319674292910E-02
* ORBITAL    1   65
  9.51612892533190E-05  6.78763468318708E-04  3.10776817204175E-03  2.21339186574529E-02  1.73625719369887E-02
 -7.90372855323548E-03 -1.27194815513727E-03 -5.33053068374494E-03 -1.97500914874675E-03  2.99240749262244E-01
  5.56653741024773E-01  1.86366650128653E-02  2.43249823882044E-04 -3.53807243434684E-04  5.34127832125384E-05
  2.04843443899965E-02  1.19110574956810E-01  6.53044216902336E-02  7.70973590855757E-03 -1.09198015657500E+00
 -1.40759830552268E+00 -1.83474725327943E-01  1.13320982668514E+00  1.44034566361879E+00  1.83273609240705E-01
  6.76055462781425E-03  2.54926106037026E-03 -3.44803892597654E-04 -9.77582778126061E-04 -1.12409343304738E-01
 -6.49340292276454E-02  1.56313152461597E-02 -4.21472487413121E-03  4.87443624550168E-03  1.63990674713663E-02
 -1.58006547593770E+00 -9.08970788569068E+00 -4.81369360608850E+00 -6.32078832559833E-01  3.87398588991797E+00
  2.45591625489773E+00 -2.68562096830119E-01  9.10866847985934E-01  4.16184514768496E-01 -8.74933692372120E-01
 -4.16518066889984E-01 -5.84130497559742E-02 -7.93031759467055E-02  1.58868242037793E+00  9.14311897180012E+00
  4.84508786664025E+00  6.34604638813194E-01 -4.02262859780262E+00 -2.56184807373880E+00  2.72574913727380E-01
 -9.13081626481609E-01 -4.19077260812334E-01 -9.00242845700778E-01 -4.27379531126032E-01  8.28366748832839E-02
 -6.08838211440964E-02  2.18422056835247E+00  1.26305652503429E+01  6.86341351015869E+00  8.78746981402405E-01
 -7.37776331307056E-01 -1.96537373556143E-01  3.46738119657439E-02  3.34590485323611E+00  2.16881229973578E+00
 -1.37660286766089E-01 -6.24401341703515E-01 -2.60515849499234E-01 -1.35162151300847E+00 -5.27868080483193E-01
  9.93672779653291E-01  3.83130222973262E-01  1.72659128412848E-01  7.00868850246106E-03 -3.20237000641692E-02
  1.16655124756975E-01 -2.23559704781132E+00 -1.29282908030383E+01 -7.02584802966457E+00 -9.00240158059489E-01
 -3.29383008597589E+00 -2.12498607910612E+00  1.40970657331832E-01  7.89815487012138E-01  2.33027143975818E-01
 -3.53770934310894E-02  6.47737193638833E-01  2.70458129216383E-01  1.37292211118522E+00  5.33986328909449E-01
  9.90660318626621E-01  3.82798835638836E-01  1.17493763685683E-01  3.23541451971609E-02 -8.00276114964796E-03
  1.78445661732677E-01 -2.38818682788671E+00 -4.50239652322877E-01  1.02582373231820E+00  1.22309529471940E+00
  4.22264474423361E-01  4.51924103963795E-02  1.10613995874779E-01  2.57847987811897E+00  5.29959319155836E-01
 -1.06354930274690E+00 -1.27973078407569E+00 -4.50237215477291E-01 -4.75393803846220E-02  1.14375558803266E-01
 -7.57685771420169E+00 -4.39076887538619E+00  7.27452619371914E-01  1.04741705472199E+00  5.18027250024486E-01
  1.02226809572560E+00  7.42241741438890E-01 -9.35802084501305E-02  8.05452653772969E-02  1.25496380258481E-02
  7.59259576339354E+00  4.40611661762964E+00 -7.29929089557763E-01 -1.03672922293943E+00 -7.53939721104143E-01
 -1.04737922279922E+00 -5.16326426091267E-01  9.45069799214281E-02 -7.78612427289485E-02  1.32779901821977E-02
* ORBITAL    1   66
 -1.12400268838125E-04 -8.10802719470245E-04 -3.90137728673046E-03 -1.85852316634168E-02 -9.42006957257610E-03
  4.69541380554990E-03  1.38877656466495E-03  3.90066245804535E-03  1.74631735978536E-03 -3.06747981314775E-01
 -6.22973283652370E-01 -1.85382248541142E-01 -1.71989705432861E-04 -6.01932954080113E-03 -1.03927520476768E-04
 -1.52852378633236E-02 -9.04847085201757E-02 -5.17023662044667E-02 -6.23214526396898E-03 -4.99492568242045E-01
 -3.03685209942840E-01  6.66609169593338E-02  4.64626448620272E-01  2.74684120482151E-01 -6.70678401994020E-02
  1.02445526981416E-03  6.03688505642118E-04  3.44229524259538E-03  2.14070954111231E-03 -9.44570905081091E-01
 -4.55113467640076E-01 -5.20381172356740E-04 -2.77530170467155E-02  2.69286248766804E-02 -9.38245750143910E-04
 -1.26961281835903E+00 -7.61459987785304E+00 -4.56297735360568E+00 -6.42695196791156E-01  3.36683223468901E-01
  4.44079616306659E-01  3.71126439832759E-02  4.95262519755272E-01  1.44627921187754E-01 -3.32916523733435E-02
  8.73409662350792E-02  4.51324633654780E-02  1.50431294865248E-01  1.26044640162857E+00  7.56127050062767E+00
  4.53414390879504E+00  6.40915321887865E-01 -2.99936877856153E-01 -4.17138007618959E-01 -3.68651297386539E-02
 -4.94674583968497E-01 -1.43328135541658E-01 -2.93139999882740E-02  8.92417768830573E-02 -1.50400726246283E-01
  4.56178589865099E-02  3.22814992524379E+00  1.80307557763711E+01  9.42289905320854E+00  1.03477073410590E+00
  3.97012467722211E+00  2.31592037036760E+00 -2.04280215956648E-01  5.16181719846085E+00  3.22695189007017E+00
 -2.60329487202279E-01  1.74716842856388E+00  5.16807599073267E-01 -9.07154145758941E-01 -3.18731504674124E-01
  8.96476677130672E-01  3.99101812652768E-01  1.99312787602059E-01 -1.31299510154463E-01 -1.85250846009987E-01
 -2.75151371744886E-02 -3.20210464235202E+00 -1.78788678641864E+01 -9.34017730381858E+00 -1.02250319203016E+00
 -5.21424119973428E+00 -3.26345308959452E+00  2.60855687967340E-01 -3.98880038536096E+00 -2.32954534526860E+00
  2.04523639881254E-01 -1.75606950801802E+00 -5.20304063842172E-01  8.96286338830597E-01  3.16030802071995E-01
  9.04466141528963E-01  4.02429663452370E-01 -2.70829849194186E-02  1.84173554985263E-01  1.33090860034960E-01
  1.96575745913305E-01  2.47816321143927E+00  1.32971069054380E+00 -2.79119565302622E-01 -5.16070284372822E-01
 -2.10231837051173E-01  6.52541561490978E-02 -4.96803632056574E-02 -2.50650539773885E+00 -1.34262221593427E+00
  2.82614838463129E-01  5.22796345693532E-01  2.14265539050714E-01 -6.43792271902581E-02 -4.99819157326575E-02
 -1.63947134631866E+01 -7.37135454093737E+00  2.75940939762911E+00  5.31548266838373E+00  3.17387576886281E+00
  2.17634326138493E+00  1.12484300629084E+00 -2.71105184633162E-01  7.39744333098190E-02 -7.86931865986701E-02
  1.63961773151669E+01  7.36659272040094E+00 -2.76121705124159E+00 -2.17246882733545E+00 -1.12045653676844E+00
 -5.31909347803775E+00 -3.17594049790864E+00  2.71553364563404E-01 -7.50742668776656E-02 -7.92870701411792E-02
* ORBITAL    1   67
  3.50069357265342E-02  2.53083837780893E-01  1.23915394570795E+00  3.93795287252067E+00 -3.43189366640686E-01
  3.45623443945386E-02 -4.26759075894546E-01 -8.13972136582700E-01 -2.32022128645336E-01  1.00897101222157E-03
 -2.33411027364883E-05 -2.67306981787595E-04 -1.08874760496391E-04 -7.12474498619567E-05 -3.21758934060022E-03
 -8.89539936657349E-01 -5.50010437701702E+00 -3.51234944232947E+00 -4.67420793459818E-01  4.44572957148049E-02
  2.05156611835365E-01  1.69571098763148E-01  3.17166845040833E-02  1.96684468465841E-01  1.70007653592928E-01
 -3.53410884878747E-01 -9.93714918449897E-02  4.10413557916239E-01  1.79059865852816E-01  2.64616569548190E-03
  1.35570718531780E-03 -7.80777379607024E-02  7.10395248529243E-02  7.09551218302496E-02  7.81732184040790E-02
 -7.68522074862302E-01 -4.40517301592550E+00 -2.30044967523069E+00 -3.53432756936825E-01  2.38526573632819E-01
  1.01495638974716E-01  2.01630266601937E-02  6.36109075466670E-01  1.72891597102368E-01 -6.25718419646714E-01
 -1.81948456715686E-01  1.19645807489974E-01 -1.26755049224346E-01 -7.66562738459720E-01 -4.39465314990779E+00
 -2.29615179350517E+00 -3.53425044623313E-01  2.44338214833858E-01  1.06830857342366E-01  2.06681534445653E-02
  6.33112516616005E-01  1.71239210619163E-01  6.24801230868493E-01  1.81027209101372E-01 -1.26672850717845E-01
 -1.19564381997919E-01  6.49535403573042E-01  3.59489136856718E+00  1.67756200639457E+00  2.69251216954720E-01
 -1.09022956395560E+00 -4.10176700438241E-01  2.71193943080241E-01 -6.57397402400560E-01 -5.94554127191071E-01
  7.63209638945056E-02 -4.60766896422550E-01 -3.62898105277441E-01 -4.42402455131623E-01 -2.45897453551123E-01
 -2.96377846778339E-01 -1.08628204220386E-01  9.33292528313744E-02 -9.79830662391767E-02 -2.56142215801467E-02
  5.51582887468704E-02  6.43365588943705E-01  3.55772567295770E+00  1.65567902322161E+00  2.65583192565275E-01
 -6.41160913161282E-01 -5.82657346185870E-01  7.61099242980392E-02 -1.09938777146031E+00 -4.20005625746038E-01
  2.70094267510863E-01 -4.56337468865831E-01 -3.61360588922461E-01 -4.35221298778609E-01 -2.43479716327344E-01
  2.91914271931635E-01  1.06748977701279E-01 -5.49692831381678E-02 -2.63148871322006E-02 -9.80215797017119E-02
 -9.28268986087322E-02  8.72208687087590E-01  4.92933384550334E-01 -2.09988352257516E-01 -2.54421501509276E-01
 -3.60603888793577E-02 -2.16415747536477E-02  1.31166603846035E-01  8.58937681896993E-01  4.84359285962416E-01
 -2.09639750061618E-01 -2.52496859239124E-01 -3.42870682030412E-02 -2.13856315208381E-02 -1.31276158193467E-01
  7.38125969732327E-01  1.95086679290283E-01 -3.37088331503147E-01 -6.02307592066784E-01 -3.14178052721411E-01
 -6.71370821225760E-02  3.50747088176826E-01 -9.25846953669543E-02 -7.19417661575408E-02  1.60857517359237E-01
  7.50768585907865E-01  2.08962038494461E-01 -3.33269570967294E-01 -6.80020190749732E-02  3.49664584236883E-01
 -5.99914286483626E-01 -3.12981998442615E-01 -9.28171918560620E-02 -7.20328224279046E-02 -1.60705479547592E-01
* ORBITAL    1   68
  1.04143658731090E-02  7.59438635291709E-02  3.85087503031872E-01  1.40617619594244E+00  4.78530683750550E-02
 -7.08041445647607E-02 -1.12319086467938E-01 -1.77805910277504E-01  2.89038336542664E-02  1.10584373878920E-03
  1.86547188756272E-03  1.59621234330021E-03  1.76522603006507E-03 -2.45973616972200E-05  1.00959152466387E-02
  7.65986457443610E-01  4.39998515045242E+00  2.43827607849470E+00  2.55011552199153E-01  6.90275290574839E-01
  4.77664017914669E-01 -8.51864009885439E-03  6.92726243477538E-01  4.81899883525489E-01 -8.52566016265102E-03
 -7.94266646701428E-01 -3.15604548473891E-01 -1.55588402420267E-01 -1.26694931053233E-01  8.31113404990651E-04
  3.60956207223640E-04  2.25129669616622E-03  8.80931779703121E-02  8.81855378875493E-02 -2.26537709483217E-03
  3.36261253105657E+00  1.96200509975673E+01  1.07380171371250E+01  1.42323110741198E+00 -3.41681542823836E+00
 -2.33835323858815E+00 -3.83047142560233E-02 -1.21426198489989E+00 -4.26110944777584E-01  8.86528100423593E-01
  3.14882855365165E-01 -1.27717311762655E-01 -1.71520078789846E-01  3.34986946097036E+00  1.95482793512393E+01
  1.07021236115409E+01  1.41782685735628E+00 -3.39635304489115E+00 -2.32644106506658E+00 -3.92705317525600E-02
 -1.21129157454877E+00 -4.25626698712518E-01 -8.80208132419616E-01 -3.12429779427874E-01 -1.71904493312656E-01
  1.26858704078515E-01 -2.87116263335104E+00 -1.64826160170082E+01 -8.78013766603869E+00 -1.06214194058418E+00
  5.22234022757174E+00  3.41648670342387E+00 -6.56466033863325E-02 -1.74069556414063E+00 -1.17280750533673E+00
  2.92986492321969E-02  5.59588087813723E-01  2.19256585719912E-01  9.52658948067129E-01  3.89334433076348E-01
 -1.89055251102288E-01 -7.32953634141463E-03 -5.39430443986593E-02 -1.48378637185378E-01  1.85468428905906E-01
  1.02860423811013E-01 -2.87673017235804E+00 -1.65116949215117E+01 -8.79440720140254E+00 -1.06360668518286E+00
 -1.74558915641324E+00 -1.17579111567419E+00  3.00013247861803E-02  5.16397929103957E+00  3.37872970412760E+00
 -6.45120685451138E-02  5.45873133476482E-01  2.14313351160952E-01  9.54559405862460E-01  3.89421499474370E-01
  1.88859742694344E-01  7.39839370841572E-03 -1.02818129903858E-01  1.85503641387246E-01 -1.47183520989110E-01
  5.46987090044892E-02 -2.17101985471659E+00 -1.06577617131722E+00  4.87897684500321E-01  5.29686814344390E-01
  2.07792067554493E-01 -2.08569503621439E-01  2.19432336430973E-02 -2.17980790519405E+00 -1.07095505699478E+00
  4.86396657707518E-01  5.31593973751960E-01  2.09595383740490E-01 -2.07214576641869E-01 -2.34199968873467E-02
  1.59223262988629E+00  7.99675151261872E-01 -3.45679670662303E-01 -4.75098404045178E-01 -2.67653152421557E-01
  1.64069490661513E-01  9.53028945798681E-02 -9.30130280046344E-03  1.68575214360563E-01 -1.12619963033150E-02
  1.68659504596183E+00  8.46398631137211E-01 -3.58284642167309E-01  1.48833827799022E-01  8.77724584958154E-02
 -5.01113569486127E-01 -2.83458062004442E-01 -7.96279585246926E-03  1.68455218639580E-01  1.04683299655079E-02
* ORBITAL    1   69
  3.02497440974362E-04  2.17837827130970E-03  1.04120375370483E-02  3.60547230020021E-02  4.96638161230118E-03
 -3.83459565208522E-03 -2.94313700396753E-03 -6.52940403299016E-03 -4.36070543574612E-03  3.20066645612734E-01
  6.92273431456728E-01  3.02818512963801E-01  1.30971095036928E-04  1.14789277535297E-02  6.36058164062124E-05
  1.16146312207953E-02  6.83670863680560E-02  3.86157449379398E-02  4.46207082961348E-03  1.22271510750811E-01
 -2.87742937167725E-02  4.92485430348691E-02 -7.96445009576657E-02  6.81547520161173E-02 -4.72045018742201E-02
  2.99863580917534E-04  2.13278190928814E-05 -2.05617916848727E-03 -1.34312859968556E-03  8.42033860170113E-01
  3.73556561319964E-01 -1.94139197451124E-02 -4.18249759709091E-02  4.27888660188069E-02 -1.93383227708589E-02
  1.33302300309506E+00  7.61104362418589E+00  3.79460423559953E+00  7.44737666090771E-01 -2.31302398464101E+00
 -1.22118083905143E+00  2.15229657245736E-01 -8.36675792493552E-01 -2.49875580076099E-01  1.07189991369236E+00
  4.27957395997433E-01 -2.21053369928604E-01  1.08857967600810E-01 -1.35092399909580E+00 -7.71327386028043E+00
 -3.85026988674324E+00 -7.50110535611655E-01  2.29299278188854E+00  1.20699434734319E+00 -2.12433162629941E-01
  8.45790548465612E-01  2.52705833578277E-01  1.07755402711048E+00  4.30042767396524E-01 -1.05894334365780E-01
 -2.21740459729373E-01 -3.79668251219647E-01 -2.42641482063964E+00 -1.48813968429865E+00 -7.79662483642603E-02
  3.67672677358867E+00  1.80758979144847E+00 -2.35844999015670E-01 -5.47153828456638E-01  1.30566838199350E-01
  1.30502592312921E-01  1.26163336254288E+00  5.29335187002719E-01  5.49215310436717E-01  2.92161839055252E-01
 -2.85742965666285E-01 -1.60947821344839E-01  4.78059174883835E-02  5.46967376849393E-02 -6.84512292189341E-02
 -5.63414357395489E-02  3.73771379003187E-01  2.39378332962871E+00  1.47153640192301E+00  7.53712899612950E-02
  6.18984359252911E-01 -8.13667838465605E-02 -1.29625078380039E-01 -3.69402907626234E+00 -1.81833297208229E+00
  2.36791091654833E-01 -1.25593598180276E+00 -5.27177761074721E-01 -5.46819576666109E-01 -2.92127847738573E-01
 -2.91581403430456E-01 -1.63151914548061E-01 -5.74745215507002E-02  6.89215253894196E-02 -5.48153241978995E-02
  5.06949239110256E-02  1.00525947058914E+00  3.58970441553669E-01  4.84267064371831E-03 -4.53396669971048E-01
 -3.36813564117456E-01 -1.55550795632412E-01 -2.52335347506898E-01 -9.53900262353417E-01 -3.37832528478801E-01
 -1.20328758567691E-02  4.39599618552406E-01  3.26644368263699E-01  1.54292550568979E-01 -2.47479146228222E-01
 -4.56835599518935E+00 -2.53129309144032E+00  6.17758136615974E-01  1.47626680969521E+00  8.72263953604753E-01
  8.44172276637849E-01  2.54534325458377E-01 -6.66333586343766E-03 -1.57153717490769E-01 -1.27705739124422E-01
  4.55021429730588E+00  2.52707097564810E+00 -6.13379979237586E-01 -8.48438548134912E-01 -2.56715899933260E-01
 -1.46909415334173E+00 -8.71596597942897E-01  5.36121944390085E-03  1.52970805257604E-01 -1.29723852273129E-01
* ORBITAL    1   70
 -3.10477031867785E-02 -2.23251867864742E-01 -1.05843618645637E+00 -3.37474979990740E+00  1.84039450680551E-02
  1.97928227703193E-01  2.28590780100067E-01  4.76970806784109E-01  2.98409679913667E-01  3.69129538486567E-03
  8.97995860503878E-03  4.99018560951436E-03 -4.15198239345397E-03  1.28354213258043E-04 -2.25955320170647E-03
 -1.11408001386381E+00 -6.51316985460552E+00 -3.71284765322650E+00 -4.01259262504677E-01 -2.08728537580372E+00
 -1.90743020187767E+00 -1.03277284105611E-01 -2.09823274105244E+00 -1.91228249515231E+00 -1.03909487538388E-01
  1.03298784869447E-01  3.86950144788135E-02  1.88519496253264E-01  1.15930697038154E-01  8.71376891073150E-03
  3.96017114244412E-03 -3.90769095861177E-03 -6.98024794270043E-02 -6.91549068892170E-02  3.82264937781899E-03
  2.70387336065584E-01  1.39200842704318E+00  7.22205009045304E-01 -1.03697099607962E-01  1.69378415513717E+00
  1.16945275140602E+00 -1.95010617504298E-01 -1.84740315398130E-01 -9.46054294093149E-02  1.74575247915931E-01
  1.01577868385554E-01 -2.82180009246454E-03 -1.55866813850880E-01  2.47241838277254E-01  1.25974717515287E+00
  6.54924054513065E-01 -1.15571508650157E-01  1.72658336362877E+00  1.18811875923006E+00 -1.96962381368771E-01
 -1.74322203502311E-01 -9.22371256873734E-02 -1.59087425114142E-01 -9.63468711210510E-02 -1.57006631259863E-01
 -9.90177320427755E-05  5.90418080780485E-01  3.20739964860598E+00  1.54433288957393E+00  1.37539259830517E-01
 -5.37976435753369E-01 -3.66748572428774E-01 -5.75758838405619E-02 -3.09569357912872E+00 -2.14348431777663E+00
 -9.45531628876288E-02 -4.32216347086899E-01 -1.89927328888306E-01 -1.66903429694820E-01 -1.02394365909232E-01
 -1.63683910835608E-01 -7.81706559559381E-02  1.27339097877558E-01  1.62239702887776E-02 -8.37119893859374E-02
 -1.09037965631577E-01  5.92476208893121E-01  3.22132150708398E+00  1.55322117800475E+00  1.37549727361180E-01
 -3.06660075649197E+00 -2.12977267471470E+00 -9.62126160680089E-02 -6.02605951767368E-01 -4.03686208954829E-01
 -5.53520856337165E-02 -4.47751758007873E-01 -1.96706734700297E-01 -1.69775224025745E-01 -1.05083450073914E-01
  1.56797714767334E-01  7.48447994904637E-02  1.08909234353852E-01 -8.36786743345850E-02  1.61492979335081E-02
 -1.26608518754728E-01 -2.01620358857705E+00 -6.95526867141433E-01  2.34793996980618E-01  5.75068961852609E-01
  5.36424084411488E-01  1.61454578492456E-01  3.46763797223873E-01 -2.02475225655327E+00 -6.98996341765437E-01
  2.32196359288150E-01  5.77847617510833E-01  5.40223174165036E-01  1.63947490392078E-01 -3.50305517479791E-01
  1.47093944513074E+00  5.07079305557390E-01 -3.29717357001974E-01 -4.31592158733983E-01  3.14637336610517E-02
  2.95620305578632E-02 -3.20139979797457E-02  5.69921143726375E-02  2.82818370080611E-01 -1.68632889125713E-01
  1.54173922966743E+00  5.47648533488366E-01 -3.37353829152408E-01  1.51375681634919E-02 -3.71226244669143E-02
 -4.48473820319738E-01  2.09324416322693E-02  5.71630752445667E-02  2.84990694098527E-01  1.66678170116957E-01
* ORBITAL    1   71
  2.00974341738426E-04  1.45594759025202E-03  7.23572147865781E-03  3.93527510389035E-02  1.79454541391230E-02
 -6.57486243551408E-03 -3.32359865477421E-03 -1.10447809491118E-02 -1.01268801730342E-02 -1.92820763480256E-01
 -5.69415454071578E-01 -6.31449191555534E-01  2.03987771152593E-04 -6.32482759093307E-03  1.59775805556118E-04
  1.43123185121700E-02  8.42879046010471E-02  4.67359537943840E-02  5.40124585597074E-03  4.97464146350220E-01
  6.27433017514476E-01  6.99559615162904E-03 -4.63866924984176E-01 -6.00470762768245E-01 -6.74354112809489E-03
 -3.67359727212935E-03 -1.91042727867353E-03 -4.15035961002235E-03 -2.72444173564864E-03 -1.92293187982765E-01
 -1.00929068230068E-01  5.99218822798539E-03 -2.90375979369569E-02  3.01228329035685E-02  6.09418967553703E-03
 -3.06695962042077E+00 -1.75816490799889E+01 -9.41767856965930E+00 -1.06917493881418E+00  3.63477924768100E+00
  2.49704509352306E+00 -2.27969573951861E-02  5.93088267708401E-01  1.77430743759968E-01 -5.22642577053630E-01
 -2.05613855192320E-01  1.82157260219385E-02  8.51266622816478E-02  3.08505343313021E+00  1.76867935024258E+01
  9.47491160622051E+00  1.07345899974871E+00 -3.68057324950091E+00 -2.53078558125266E+00  2.17315854377951E-02
 -5.95186052216077E-01 -1.81558809757989E-01 -5.27390563975321E-01 -2.08822819778208E-01 -8.78538312671255E-02
  1.81324304360738E-02  6.40939520708725E-01  3.83975893826181E+00  2.13492127870061E+00  4.46876929011337E-01
 -8.84118170699935E+00 -6.32437459670173E+00 -5.64559412774002E-03  1.38574318501327E+00  1.19980195339146E+00
  8.34548838441871E-02 -1.03491832004471E+00 -3.63831726473470E-01  9.49977174072830E-02  5.40007329592454E-05
  3.25960493973969E-01  1.03336088815137E-01  5.51677839999318E-02  3.21335068918723E-01 -1.06290660705768E-01
 -2.57115597332522E-02 -6.73622828103271E-01 -4.03234600735950E+00 -2.24376181147239E+00 -4.61689336927504E-01
 -1.33884067413151E+00 -1.16836010577731E+00 -8.38805893491898E-02  8.88336100350860E+00  6.35641403889162E+00
  5.98564633452105E-03  1.04209230794637E+00  3.65629877173242E-01 -8.24545932009448E-02  6.82330312138581E-04
  3.15515552808500E-01  9.85924351408301E-02 -2.55241592913381E-02  1.07165557951291E-01 -3.24144991651371E-01
  5.66250662738739E-02  9.70749910500894E-01  3.76422830587088E-01 -4.40958291180685E-01 -3.94361851602216E-01
 -1.43507382454822E-01  2.14135450495621E-01  5.82055808996983E-02 -9.46635202333174E-01 -3.63121308618410E-01
  4.37171786853660E-01  3.87598521494689E-01  1.41354412859485E-01 -2.15487587836444E-01  5.48114603295017E-02
  7.55293097043768E+00  3.34776116692380E+00 -1.05364842804081E+00 -1.90109356694293E+00 -1.17858253009229E+00
 -1.36393882349661E+00 -7.33089218412341E-01  1.63224162683065E-01 -7.75996291317003E-02  5.19637945083438E-02
 -7.55985467193899E+00 -3.34482611085710E+00  1.05625200496467E+00  1.36455094003780E+00  7.31135502500305E-01
  1.90341970607353E+00  1.17957106265639E+00 -1.63690600455176E-01  7.97954601180117E-02  5.17069257994019E-02
* ORBITAL    1   72
  5.87134768197453E-03  4.17588023168377E-02  1.83817749204428E-01 -2.51762867849705E-02 -5.67372026018182E-01
  1.78973199105304E-01 -2.57658317224510E-02  5.64675243337657E-02  2.72405065746804E-01  2.24890918220848E-03
  6.35749809122254E-03  6.33699858279018E-03  1.13245772353456E-03 -5.40251058850729E-07 -3.70391931880058E-03
 -6.83792069420877E-01 -4.13768504599067E+00 -2.43857948658437E+00 -2.78331586332099E-01 -1.65245871099050E-01
  2.79232474609392E-02  4.09548382220968E-02 -1.79337419679112E-01  1.54756584580380E-02  4.04101833807319E-02
  3.04142658169341E-01  1.80397509112682E-01  1.57452323387259E-01  9.38107357255817E-02  1.38734762003621E-03
  1.24514489083919E-03 -3.01382503192067E-02  6.00200037069355E-03  6.13790102527094E-03  2.95195550563781E-02
  4.34085320854373E-01  2.34694610724493E+00  1.03832809826156E+00  3.41067508542991E-01 -4.01792404928155E-01
 -1.16372597387173E-02  2.99221613188762E-02 -4.93134572673131E-01 -7.90177686261545E-02  3.04864455478434E-01
  1.09980681132750E-01 -1.73852618305916E-01  1.43449078741059E-01  4.71229550603606E-01  2.55850399505339E+00
  1.14867405005958E+00  3.55328245334623E-01 -4.78107610161640E-01 -5.99202938409383E-02  3.08987290925324E-02
 -4.99067021289838E-01 -8.23110695315257E-02 -3.23818840211871E-01 -1.20793578500669E-01  1.41159742164000E-01
  1.75374521087773E-01 -2.82566315106289E-01 -1.62938665828079E+00 -8.11973764719948E-01 -2.16327834506726E-01
 -5.96141569839012E-01 -9.39462983919363E-01 -3.21252353376970E-01 -2.21117008251952E+00 -1.47431509911749E+00
 -7.27488419936517E-02  2.11784619304596E-01  1.11778292203259E-01  2.14287274637393E-01  1.57804931135027E-01
 -8.65355725137003E-01 -3.42700539044567E-01 -1.22760287883396E-02 -4.18835911370783E-02 -8.66624959360178E-02
  3.74138246433910E-03 -2.99540823026309E-01 -1.73365938808430E+00 -8.74263132835838E-01 -2.22188302934831E-01
 -2.21269729980845E+00 -1.47592221817353E+00 -7.45160278927280E-02 -4.79287675944432E-01 -8.59471691068590E-01
 -3.24327257941048E-01  2.37479516982445E-01  1.18829630102285E-01  2.20053017792483E-01  1.58504368946838E-01
  8.68361434986499E-01  3.44326965074477E-01 -1.39163687501373E-03 -8.41922303470165E-02 -4.31252783833484E-02
  1.11677166546254E-02 -1.85263536283285E-01 -1.67836237724276E-01  1.54034166847440E-02 -2.57131178085048E-02
  4.92700368005802E-03  2.57407742537726E-01 -2.37066959899551E-01 -1.41332703463341E-01 -1.50065022998101E-01
  7.54663276828919E-03 -3.96739130056354E-02  1.35083389585284E-03  2.52303614467376E-01  2.33596414875825E-01
  2.54400961059600E+00  1.14741384146153E+00 -7.03606409615571E-01 -3.08025333802619E-01 -8.63427966549084E-03
 -4.60129734831692E-01 -2.71583607151189E-02 -3.19388603721586E-01  1.60492755753098E-01 -1.94907236447528E-01
  2.44760188816570E+00  1.10481007592455E+00 -6.92824464269871E-01 -4.46573286490909E-01 -2.07150356726259E-02
 -2.69227371817421E-01  1.76699367039627E-02 -3.21509461674717E-01  1.64183721647845E-01  1.95172185473502E-01
* ORBITAL    1   73
  1.47151656060867E-04  1.07937837987202E-03  5.99571349081048E-03  7.62934003074904E-02  6.12174128138306E-02
 -1.48830749147358E-02 -4.37182311329315E-03 -2.33249125325522E-02 -3.97966815127390E-02 -1.16674569033558E-01
 -4.14186526726301E-01 -5.63611283256214E-01  2.30164214966365E-04 -5.71384533796502E-03  4.59829102596257E-04
  4.35853483538422E-02  2.61580155504909E-01  1.52048949258020E-01  1.87411890688951E-02  1.56846135786183E-01
  1.66090814177798E-02 -1.14799887970407E-02 -7.30874748593124E-02  4.45206791388891E-02  5.05529529027856E-03
 -7.82166306471813E-03 -5.36553560216732E-03 -2.65152991716082E-02 -1.26135870711541E-02  3.97150942233530E-02
 -4.89036652293913E-02  7.24848668282390E-02  1.66172760665745E-02 -1.82275935741052E-02  6.88114198906284E-02
  4.21341545906666E-01  2.26045426902076E+00  1.02170611342482E+00  3.13249576040554E-01 -1.46991822530758E+00
 -7.61864785357953E-01  1.61255137372911E-02  1.49896311915315E-01  9.56905467676558E-03  6.50582185817817E-01
  3.72783345630347E-01 -1.10618565608020E-01 -2.01282424641882E-01 -3.43261441642563E-01 -1.83125018005723E+00
 -8.14815829343133E-01 -2.71786311608307E-01  1.28999921724972E+00  6.60425377985976E-01 -5.71882139444266E-03
 -1.66629908887268E-01 -2.89208921029607E-02  6.24713872821842E-01  3.54350167829152E-01  1.90386121493521E-01
 -9.08208680275884E-02 -4.92907267669923E-01 -3.03432294872602E+00 -1.81862125898275E+00  4.29862431991082E-02
  8.26518794302950E-01  5.67200801808352E-01 -5.05048261131351E-02 -4.66804837076779E-01 -2.27486128910137E-01
  1.94264034020066E-02  7.73833057726397E-01  1.51607038133733E-01  1.20338982822459E-01 -6.03990687789862E-03
 -2.98228196880224E-01 -1.37663172291971E-01  1.02226024775534E-01  2.07650840796918E-02  8.37545933822692E-02
 -6.60005306226405E-02  4.02126832434705E-01  2.49475760961232E+00  1.51106738555618E+00 -8.47875040591041E-02
  6.17971392589365E-01  3.22346838070195E-01 -2.18180183994961E-02 -6.01120939543801E-01 -4.24107687815559E-01
  3.10131606570706E-02 -7.08206571230063E-01 -1.22619309741775E-01 -7.26491443460519E-02  6.73500382726714E-03
 -3.07818026536319E-01 -1.46092508600470E-01 -5.61560280355718E-02 -9.44170809396269E-02 -3.99633502341909E-02
  1.07395909973387E-01  2.02846361146986E+00  9.26664631493533E-01 -3.87549589779748E-01 -7.01711354086479E-01
 -1.84906325696136E-01 -2.02996990610765E-01  2.60563577415237E-01 -1.93392413112268E+00 -8.87494716471361E-01
  3.63712805563024E-01  6.51008535602391E-01  1.72273021531332E-01  2.06656409203033E-01  2.59015529161011E-01
  1.18281559359592E-01 -3.05493296299405E-01 -5.32633408353512E-01  5.60022737837822E-01  5.24483493830822E-01
 -3.79635571446669E-01 -1.56224901874526E-01  4.11961004043003E-03  2.06146949215785E-01  7.07327578329650E-02
 -2.87373348336108E-01  2.74099750943323E-01  5.60449419217430E-01  3.79814575040839E-01  1.45763532400407E-01
 -4.99678125610617E-01 -4.92404336043813E-01 -2.85986791155171E-02 -2.01660010624071E-01  7.48191576851990E-02
* ORBITAL    1   74
 -1.19631153477801E-02 -8.58785361863697E-02 -3.97553299590279E-01 -1.16766507372983E-01  1.22209801421727E+00
 -2.19681993911234E-01  9.58677964169469E-02 -6.46725870936020E-02 -6.14543113413660E-01  2.23840930030399E-03
  8.72073695672486E-03  1.27680612635012E-02  8.92912370611724E-04  2.82476084959237E-04  7.83239474139004E-03
  1.04084505774293E+00  6.32675399085903E+00  3.80662282527386E+00  4.56926860491669E-01  4.02247468399453E-01
  1.28636084805012E-01 -1.22887592516919E-01  5.14492970648193E-01  2.08314813074027E-01 -1.18373757354114E-01
 -2.27817568868818E-01 -1.51247980306078E-01 -7.04057035380761E-01 -3.10286784156488E-01 -1.75678240829007E-02
 -5.26353875118315E-03  5.19699650941414E-02 -4.07319198646223E-02 -3.81643647485307E-02 -6.04279298530111E-02
  9.18977210751263E-01  5.03750537151455E+00  2.45570371952049E+00  5.02811887632433E-01 -1.75777025610122E+00
 -9.37532339880515E-01  1.66567792268841E-01 -1.28013284719134E-01 -1.91341142181866E-01  2.02292426044245E-01
  1.63944066813715E-01 -2.26845389990227E-01 -1.93024518856506E-01  8.54113199336917E-01  4.64792983231520E+00
  2.22928836599083E+00  4.94707407467712E-01 -1.66702069112821E+00 -8.56019825263724E-01  1.66889145478881E-01
 -7.70531225000590E-02 -1.75484493647175E-01 -2.11360863020403E-01 -1.71829732552732E-01 -2.12426467435633E-01
  2.32064262978990E-01 -7.67030954269324E-01 -4.57648703503831E+00 -2.61244353159624E+00 -3.17648653884551E-01
  3.10951977080229E+00  2.12213571512179E+00 -1.40037336303969E-01  1.93178272004444E+00  1.19239029208657E+00
  8.78816580256804E-03  7.53332964882305E-01  3.59536682344400E-01  4.45478603284377E-01 -6.11507251369276E-03
  2.49666635045847E-01  1.61131065109473E-01 -5.34375216901262E-02 -2.52977068459857E-01 -1.61091929157289E-01
 -1.35332619867772E-01 -7.46745050055707E-01 -4.46162324420421E+00 -2.55510983702392E+00 -2.79770307808156E-01
  1.80271919211972E+00  1.11876954525271E+00  2.26631986445751E-02  2.84217630273032E+00  1.95743504863026E+00
 -1.24868751384925E-01  7.61501265029424E-01  3.48316782347008E-01  4.27210692133863E-01 -1.25045833161648E-02
 -2.04900520593124E-01 -1.41139973933071E-01  1.35975644901242E-01 -1.54500244200885E-01 -2.51163094528582E-01
  4.43142394069915E-02  6.14712254817282E-01  2.10722163200435E-01 -2.14975488691582E-01 -5.18059434342668E-01
 -9.54638166077939E-02 -1.51381757048673E-02  4.66193107737016E-02  6.93552161230189E-01  2.59183719239033E-01
 -2.28735795294477E-01 -5.49355687874656E-01 -1.04000203463865E-01 -3.33874272666790E-02 -7.07516858542152E-02
 -3.17510565307131E+00 -8.66089778631270E-01  6.08059847193804E-01  8.64844167863754E-01  4.39604225396018E-01
  1.57970837526821E-01 -1.20637687086821E-01 -2.21444671720685E-01 -2.36398600245231E-02 -1.15713613428336E-02
 -2.83708894100411E+00 -7.74138352980248E-01  4.97106515276364E-01  5.55216146342537E-02 -1.68535095422938E-01
  8.02931491073110E-01  4.19207176038690E-01 -2.08312808202208E-01 -1.50705827561817E-02 -8.22184711697144E-04
* ORBITAL    1   75
 -2.51580304988467E-03 -1.81834253139463E-02 -8.90630086299277E-02 -3.12159655223796E-01 -1.99261771487015E-02
  1.55046426409881E-02  3.36024038213330E-02  7.79258810815257E-02  5.54517093493683E-02 -3.20907706264965E-02
  7.20907480106701E-02  3.42744436071888E-01  7.63023554245661E-05  7.99801370614343E-03 -4.36744079683432E-04
  1.50777287989952E-02  1.02806949559725E-01  7.97850265923784E-02  6.78691178421433E-03  3.51176824576497E+00
  2.82292589808436E+00  1.82062925535242E-01 -3.63968931678825E+00 -2.96196494841925E+00 -1.94824556947130E-01
  8.21728308771129E-03  3.08246082625458E-03 -2.28372256385725E-02 -6.81069117210529E-03  1.44359675648556E+00
  6.12841878997247E-01  6.10580539595324E-02  8.06879345419352E-03 -1.26221396238254E-02  5.92461625027880E-02
 -2.12340306202928E+00 -1.23486902258949E+01 -6.71396697158673E+00 -8.33566219931496E-01  3.99398181492213E+00
  2.65744938443470E+00 -2.60467599431437E-02  1.14888489642066E+00  3.55461471424386E-01 -1.28461294219649E+00
 -5.37716706562255E-01  1.38349219373994E-01 -6.34528315688252E-02  2.13838504743836E+00  1.24111500941059E+01
  6.73453683161169E+00  8.57279278033595E-01 -3.90295827639650E+00 -2.56850511195096E+00  4.57254166163520E-02
 -1.13996539077044E+00 -3.46602868152896E-01 -1.27175439484713E+00 -5.29597403905081E-01  4.31386112642435E-02
  1.49711991529780E-01  2.07798614173429E+00  1.22832018048074E+01  6.72833628922091E+00  1.00925853417386E+00
 -5.72670963198600E+00 -3.09459026551171E+00  5.67168600481414E-01 -2.95912708255429E+00 -1.77817701633809E+00
  3.72340576125706E-01 -1.52124917975903E+00 -7.37123853618139E-01 -1.00391147070536E+00 -3.24353871943508E-01
 -8.39546143553786E-01 -4.03692466012406E-01 -3.81247579494332E-02 -1.64972804834344E-01  3.21964691607118E-02
  2.28284463932067E-02 -2.03007511604063E+00 -1.20018043031461E+01 -6.56153258779810E+00 -9.75813878110111E-01
  2.97122535389017E+00  1.77890412469988E+00 -3.61725458180589E-01  5.77933933226790E+00  3.14953269621169E+00
 -5.52793340575681E-01  1.54906389514361E+00  7.55926775701387E-01  9.97882772931861E-01  3.33664634820715E-01
 -8.46696266918670E-01 -4.08446435140061E-01  3.03317357976271E-02 -5.18418117327381E-02  1.45345116232726E-01
 -3.63622481412129E-02 -1.53783775331812E+00 -4.57750204997331E-01  2.76981322468080E-01  5.83018013495058E-01
  1.75047934056035E-01 -1.32623737397347E-01  1.28969157886913E-01  1.41238964667109E+00  3.93676818680376E-01
 -2.62524774018750E-01 -5.81029246628111E-01 -1.65533269037278E-01  1.24469476070679E-01  1.27921715786275E-01
  5.94718151099548E+00  2.15549536539715E+00 -1.19718494696538E+00 -1.88549946846196E+00 -1.07805362089696E+00
 -1.70040755964452E+00 -9.55443150795222E-01  3.08804561997722E-01 -3.67518135762139E-01  1.41033642935539E-01
 -6.11644195160799E+00 -2.21804792775502E+00  1.22715214358254E+00  1.68983740274633E+00  9.33137593191800E-01
  1.91044587715064E+00  1.09974690936106E+00 -3.06062646837445E-01  3.56167893143281E-01  1.39155302152043E-01
* ORBITAL    1   76
 -1.64314739377616E-03 -1.18847880656434E-02 -5.84387758436318E-02 -2.09397318679924E-01 -1.76291554357815E-02
  1.11429765000181E-02  2.24999675446688E-02  5.24062107600060E-02  3.99042874760928E-02 -7.75215350627425E-02
 -9.84776388838310E-02  1.18607284557378E-01  1.04558217349581E-04 -1.41080077925628E-02 -3.54636304728974E-04
  6.26360121017672E-03  4.58862611808395E-02  4.00516185056730E-02  2.74319049659803E-03 -3.09512448406969E+00
 -2.67650182099537E+00 -1.08053622955234E-01  3.00745777507476E+00  2.58355753819635E+00  1.01025786314957E-01
  7.39532531520246E-03  3.11413467665334E-03 -1.27682378805019E-02 -3.37544842561342E-03 -1.69509255505454E+00
 -6.57888999159669E-01  3.77529660996190E-03  1.32798838916157E-01 -1.35180806824012E-01  3.55283951727926E-03
 -1.73625662086774E-01 -9.32601587988203E-01 -4.43746413370307E-01  2.14950753806779E-01  1.19966435755849E+00
  1.11416333143161E+00  3.35027096915623E-01 -1.30100962591162E-02  2.76986687132242E-02 -4.80379405383039E-01
 -2.54280553305579E-01 -6.94906465883314E-02 -1.14145872118835E-01  1.70791172419136E-01  9.02837027806644E-01
  4.22000876602823E-01 -2.06197834750308E-01 -1.11172414235457E+00 -1.03898171351383E+00 -3.23451487252785E-01
  2.20374468478251E-02 -1.92295979762357E-02 -4.67210331638648E-01 -2.45935735597471E-01  1.01596793153646E-01
 -6.47623451156797E-02 -7.94593633186961E-01 -4.45710463555700E+00 -2.14675454960306E+00 -1.66749493804545E-01
 -1.09038333646747E+00 -7.87466578501273E-01  1.13907029723694E-01  4.32445658008011E+00  2.66529738766124E+00
  1.03733264850255E-01  5.72878876229943E-01  3.58720537290193E-01  3.56695898782215E-01  1.70566854010412E-01
  6.36789954548891E-01  3.74624797790250E-01 -2.68348072893258E-02 -4.77930526445206E-02 -1.65379108373830E-01
  1.06256986365002E-01  8.36010029964989E-01  4.70009783436733E+00  2.28888898968672E+00  1.92693473148508E-01
 -4.32745254530580E+00 -2.67217214839049E+00 -9.72786371559664E-02  1.08507946232824E+00  7.98068502134542E-01
 -1.01702693453631E-01 -5.62972753898528E-01 -3.50232622142802E-01 -3.65927675411330E-01 -1.64571220007022E-01
  6.32031974525034E-01  3.71779664808658E-01  1.09731333149631E-01  1.53310578613255E-01  3.66814839821599E-02
 -2.64551286619695E-02 -1.41534475187715E+00 -2.89443990321872E-01  5.47558041604807E-01  4.31248300895641E-04
 -1.52425467091289E-01 -1.45764945023057E-01 -2.21663534711560E-01  1.32010101373855E+00  2.43196593352737E-01
 -5.34808626227194E-01  7.25604190464819E-03  1.60540443046626E-01  1.41189625938856E-01 -2.22316274302008E-01
 -1.69714218229358E+00 -1.47287721671013E+00 -1.67942734660431E-01  1.61608558923209E-01 -2.10929302025793E-01
 -2.27740365384312E-01  1.02715578237370E-01  6.64051821765874E-02  1.17689800028556E-01  1.81302178063255E-01
  1.61601847826095E+00  1.43983035520551E+00  1.82042562974761E-01  2.19191342912412E-01 -1.16015245525724E-01
 -1.54498985510736E-01  2.20928579442553E-01 -6.21708465967381E-02 -1.24230779351489E-01  1.79690663837121E-01
* ORBITAL    1   77
  6.49914279905572E-02  4.70269463763941E-01  2.32141382244419E+00  8.58829009275241E+00  8.88044820424185E-01
 -4.49591470079848E-01 -9.08108022022815E-01 -2.18363896202950E+00 -1.83347715006786E+00 -5.41828767662443E-03
 -6.89301964232739E-03  9.85238626765589E-03 -1.04911617715808E-02  4.76081097754738E-05  1.53621148735027E-02
 -2.06171848673862E-01 -1.52582435158843E+00 -1.36584207749353E+00 -6.18955139493099E-02  1.76272422248045E+00
  1.83359249031625E+00  1.12539757328005E-01  1.70327638228040E+00  1.79271912119908E+00  1.07574224124532E-01
 -4.04551362660135E-01 -1.85419031483581E-01  4.22276879405111E-01  1.02946640018918E-01  6.49603704939270E-03
  4.77114575907553E-03  1.64489832514108E-02  3.28214374079899E-02  2.42164490814282E-02 -1.50889579434009E-02
  1.92215023612844E-01  1.33191589870894E+00  7.92242784840887E-01 -9.79227636481221E-02 -2.03287629640365E+00
 -1.64795983465441E+00 -2.01875288027789E-01 -1.50670122834507E-01 -2.11150942777716E-01  2.48712540092573E-01
  1.94204680429287E-01  5.44257714262389E-02  2.08084446537403E-01  3.36250782114878E-01  2.15953067910058E+00
  1.23332127816603E+00 -4.83634260295381E-02 -2.27668994611819E+00 -1.81682166049519E+00 -2.19372414437763E-01
 -2.29893635701583E-01 -2.33745615979317E-01 -3.79385819465603E-01 -2.45971599379864E-01  2.10433592877650E-01
 -4.47232013471523E-02 -8.21159985835447E-01 -4.83518512723099E+00 -2.87085902179541E+00 -5.06300885309378E-01
  8.70691895875021E-01  3.45024624818474E-01 -2.69471832129318E-01  2.89570129555882E-01  2.52084837941969E-01
 -1.26612614291167E-01 -1.14629906205747E-01 -1.29291805108217E-01  1.70803817033985E-01 -1.86542579717520E-01
 -8.01612613829585E-02 -3.10651664527253E-02  1.32649241713942E-02  1.98421325034669E-01  2.24667063073463E-01
  3.25812774738123E-02 -9.39121446949024E-01 -5.54369706400019E+00 -3.27025514571267E+00 -5.66840432378396E-01
  1.98015377383395E-01  1.90200260978970E-01 -1.57334941360953E-01  1.15610447281608E+00  4.75791469553445E-01
 -3.12587287419223E-01 -2.77706236441287E-02 -9.28109505110584E-02  2.31450938661677E-01 -1.64853294047529E-01
  5.58475689786090E-02  2.05848630695415E-02 -3.08220692611217E-02  2.31092179155111E-01  2.15663650310257E-01
 -2.02104504845256E-02  1.98091794502695E+00  9.49384282553165E-01 -2.96213302754593E-01 -2.33794252178697E-01
 -1.61743036476619E-01  6.68568833756769E-02  2.31498844584902E-02  2.10449083150128E+00  9.74342290975645E-01
 -3.33146620582287E-01 -2.65075856127790E-01 -1.60653268179040E-01  8.56923461001668E-02 -3.03451408912171E-02
  6.52275784581468E-01  3.05725985286134E-01 -9.60664327156935E-02  9.00712167524468E-02 -1.25275066984533E-01
  2.69564023423241E-01  2.72179506086551E-01 -1.12348784455856E-01  1.06318415001183E-01 -1.27327284411197E-02
  5.43081111867409E-01  3.15013454298388E-01 -5.41374458266578E-02  3.70776952908252E-01  3.21614768172224E-01
  1.50785874009437E-01 -6.72360036874091E-02 -1.35237158786137E-01  1.33149532939951E-01  2.98711913723728E-02
* ORBITAL    1   78
  4.22669805967990E-02  3.06307136116330E-01  1.51675092584020E+00  4.91695090740594E+00 -2.20528614393243E-01
 -2.49610430761210E-01 -5.49576714753212E-01 -1.07623365901224E+00 -4.60776788296133E-01  1.76814205078786E-03
  2.86165363831161E-03  1.02865045430812E-03 -6.75964248534870E-03 -1.20984880846931E-05  2.25537251337244E-02
 -5.67190513314636E-01 -3.58173829394281E+00 -2.36953344612851E+00 -3.35029803268983E-01  2.59133470730940E-01
  4.00290659198188E-01  8.45614057851135E-02  2.74306755915798E-01  4.14749784344312E-01  8.53209547794044E-02
 -8.48430949455696E-01 -2.85460044635127E-01  5.52582559043528E-01  8.23144966031341E-02  4.30300536344248E-04
  3.81452959077078E-04  1.25958659394972E-01  3.33312720613614E-02  3.28904395566130E-02 -1.26768826077942E-01
  4.06754647990779E-01  2.15097758261733E+00  9.65053687106133E-01  1.55904833689964E-01 -5.04584319438874E-01
 -7.02781182113619E-02  1.90766010658259E-01 -3.33766341844683E-01 -1.71221823151270E-01  2.41255581316047E-01
  1.67845420254119E-01 -1.34063867995000E-01  2.63719284209564E-02  4.11414089183122E-01  2.17864156666577E+00
  9.79415582691025E-01  1.56678634635566E-01 -4.77685552821873E-01 -5.15185820817150E-02  1.89756581637526E-01
 -3.36429399872310E-01 -1.72709661707175E-01 -2.43707619225992E-01 -1.68254841530973E-01  2.76888184806906E-02
  1.33181715954253E-01 -3.97119336897722E-01 -2.13741926645708E+00 -1.11197454311121E+00 -3.01213156633179E-01
  3.46654008383620E-01  1.15497738275278E-01  2.33706160380517E-02 -4.62448774684803E-01 -1.13211501190840E-01
  2.21575395573354E-01  1.34561338777069E-01  4.42828748521444E-02  1.78813598486259E-01 -1.22135286625271E-01
 -5.01062894138586E-01 -4.12182134936140E-01 -9.10144897472875E-02  9.36032058183676E-02 -2.77546045363943E-01
 -1.08309007963061E-01 -4.03519276322772E-01 -2.17377021099135E+00 -1.13197330144587E+00 -3.04787074762553E-01
 -4.95757686091385E-01 -1.36334444025038E-01  2.21745763906037E-01  3.16758041700186E-01  9.37461843440972E-02
  2.36613483009105E-02  1.33543844841435E-01  4.30466138552263E-02  1.83860832291047E-01 -1.21043776105947E-01
  5.00430650327701E-01  4.11882519696188E-01  1.06813310801163E-01 -2.75319303864348E-01  9.48821993107803E-02
  9.11536787636819E-02  1.19017942141785E-02  6.80162169875986E-02  1.44009045881104E-02 -1.53616610981696E-01
 -8.13298119429026E-02 -3.96752982387119E-02 -8.78317534069178E-02 -2.43371868475189E-02  5.24529775408700E-02
  2.22601928825264E-02 -1.43083354294788E-01 -7.80810127450906E-02 -4.14113801994243E-02  8.79804472580482E-02
  6.58346389157644E-01  5.09480195300561E-01 -1.42029887273697E-01  7.87045560509095E-02  2.58912144321667E-01
 -8.37642146775264E-01 -8.64324890677623E-01  2.01011696210276E-01 -2.00638631984505E-01 -4.09927835371595E-01
  7.12181418422164E-01  5.32400908424278E-01 -1.49329663748889E-01 -8.37301740286321E-01 -8.63369099971826E-01
  5.57270629239756E-02  2.45064762403738E-01  2.01878889801600E-01 -2.01194921460798E-01  4.09980353129015E-01
* ORBITAL    1   79
 -4.33093840265502E-04 -3.16326908289517E-03 -1.65046129427454E-02 -6.79883098085511E-02 -6.79295140954696E-03
  1.98322082397110E-03  8.66353992276604E-03  2.07201989018995E-02  2.09364721151212E-02  2.79684352992713E-01
  4.31946169084784E-01 -1.37190587257128E-01  6.14014844073650E-04  3.82632988227651E-03 -1.70277712987072E-04
  1.51735135940091E-02  9.18160626974913E-02  5.54941398588819E-02  4.12562165546907E-03 -1.62167391951433E+00
 -1.62341031669012E+00 -1.90226110195612E-01  1.63996326256234E+00  1.63486863454815E+00  1.91098673593427E-01
  1.31115368191773E-02  5.36295011106933E-03 -7.75207617889145E-03 -3.16909331169057E-03  1.27711489655552E-01
  1.01654600446589E-01 -8.13501300258493E-02  5.52042602706642E-02 -5.15960021803077E-02 -7.94195782812452E-02
 -5.03541487797860E-01 -2.86116975487680E+00 -1.42970401733210E+00 -1.58095736118597E-01 -3.14633281399721E+00
 -2.24916296498593E+00  1.35064119842635E-01  4.97901896596079E-01  9.79457785817370E-02 -5.45192408954260E-01
 -4.63668034181077E-02 -4.42766505159342E-02  2.80602317968278E-02  4.61099040511059E-01  2.61601117219318E+00
  1.30024897744216E+00  1.44009903857770E-01  3.29939135340868E+00  2.35308474906297E+00 -1.32584615050489E-01
 -4.86083091478190E-01 -8.93981691912671E-02 -5.18493910307566E-01 -2.84893557332904E-02 -3.32650673684259E-02
 -4.51203731731926E-02  9.95230654074190E-01  5.82916302217168E+00  3.14860347389599E+00  4.98870849042151E-01
  4.63608507644773E+00  3.46816531547191E+00 -6.37029874652819E-02  3.81541870626276E+00  2.53578825545615E+00
  3.60571628416472E-02 -1.60357976143588E-01  2.71841016478366E-02 -6.92009333718366E-01 -3.51653897136963E-01
 -4.63861479567124E-02 -6.12640662238879E-02  3.30718715273262E-02 -4.80700779021029E-02 -9.51225364120273E-02
 -2.41042767943318E-01 -9.67479587036690E-01 -5.66533666760777E+00 -3.04946907548092E+00 -4.82961545835360E-01
 -3.74754610444819E+00 -2.49035516869886E+00 -3.18716525064771E-02 -4.79776917055939E+00 -3.57087443598233E+00
  7.51475094139111E-02  1.56091452436388E-01 -2.55487634804327E-02  6.83020152380921E-01  3.56951553155592E-01
 -6.64578075951605E-02 -6.69883732801789E-02 -2.44072808152437E-01  8.88269127838619E-02  3.97466926971864E-02
  3.23218602696651E-02  3.82789108499895E+00  1.58406744801841E+00 -7.93906733015335E-01 -1.04557580885132E+00
 -3.74931440366946E-01 -8.80610638783279E-02  3.62487541137488E-02 -3.95040383773959E+00 -1.62934233345090E+00
  8.19125328333217E-01  1.07563588941555E+00  3.84719813390913E-01  8.92606943856147E-02  3.75362821382193E-02
 -8.15223132725832E+00 -3.42220657646600E+00  1.49339064642853E+00  2.60795315551521E+00  1.25843376402991E+00
  5.04355297767305E-01  9.74796510224547E-02 -8.48946699983410E-03 -1.53045000387346E-01  2.35649868629339E-02
  8.20517153422510E+00  3.43895178922317E+00 -1.50526998885428E+00 -5.29025525426595E-01 -1.07669852255647E-01
 -2.62535084328291E+00 -1.26011004976165E+00  1.42088519010768E-02  1.59157249877226E-01  2.11229122397639E-02
* ORBITAL    1   80
 -1.78491831888634E-04 -1.30945570473621E-03 -6.91634385487712E-03 -2.66926912776618E-02 -2.27444883094051E-03
 -1.86852398997476E-04  3.48704677969627E-03  7.00983524561416E-03  6.89729711056575E-03 -3.68170081566137E-01
 -9.37068810320063E-01 -7.68725372817578E-01  3.01834149591592E-04 -1.69059572282761E-02 -1.21046088192642E-04
 -6.34415947283110E-03 -3.70233487069161E-02 -2.11311889087728E-02 -3.78540402555347E-03  9.48802227151696E-01
  8.43916777462596E-01 -1.29419069898193E-01 -9.64464463119876E-01 -8.58789475686386E-01  1.31210667682045E-01
  9.55223575264528E-03  3.85048183552227E-03  2.77656198360236E-04 -6.00042638121249E-04 -3.98320247076045E-01
 -2.11237011610869E-01  6.73359197595953E-02  3.80350855394132E-02 -3.56460359020887E-02  6.72350037957778E-02
  4.27964507077672E-01  2.64791797295468E+00  1.44591908955371E+00  5.03261896704254E-02  1.54669992977985E+00
  1.09779636210014E+00 -4.78636588711580E-02 -9.59039506924682E-02 -2.11398303151910E-01  1.64496819912728E-01
  1.86407305140550E-01  5.51295817518631E-02  2.99233524519770E-01 -4.38446848121398E-01 -2.71083352691043E+00
 -1.48313768262933E+00 -5.46779381862074E-02 -1.43973828603007E+00 -1.02060193564580E+00  4.95276445309318E-02
  9.70028674877959E-02  2.11354769445857E-01  1.74222557780500E-01  1.92150613548976E-01 -2.97471454620137E-01
  5.56388523303328E-02 -3.39978357629110E-01 -1.79134143832661E+00 -9.58255972329525E-01 -2.09672651741872E-01
 -8.72351043879301E-01 -7.05740586320317E-01 -1.56483683435427E-01 -2.05100712409184E+00 -1.60380968413998E+00
 -1.56210659379456E-02 -4.58851111877570E-02 -1.07449789761637E-01  1.77487442712409E-01 -2.07784658037774E-01
 -3.42410971279956E-02 -1.36526272257452E-01  3.63119291615815E-02  2.48514510527580E-01  2.38449507560833E-01
 -1.69245691938528E-02  3.56198184112554E-01  1.88605104129230E+00  1.01158899859034E+00  2.15577373552193E-01
  2.01770797849990E+00  1.58320773200639E+00  2.03782113639972E-02  7.73370195038957E-01  6.39976504344785E-01
  1.60666353147500E-01  4.45028611202400E-02  1.06355547806720E-01 -1.79915818745657E-01  2.06498462083314E-01
 -2.93377730661514E-02 -1.29263337948461E-01 -1.56623047538944E-02 -2.42619038992528E-01 -2.52783962884943E-01
  3.60400059300357E-02 -2.33423711317458E+00 -9.78169003647450E-01  6.03360220873584E-01  7.42310181046009E-01
  1.55343947271133E-01 -4.09753303820896E-01  1.08215617177320E-04  2.22650827310780E+00  9.39062284177458E-01
 -5.79249616693721E-01 -7.14139830531455E-01 -1.47400157679568E-01  4.05098887371284E-01  1.85279414585953E-03
  1.67968670499331E+00  6.23129028656353E-01 -1.18141568546586E-01 -9.48046906100475E-01 -7.21307231182082E-01
  3.41389945814219E-01  2.44796368829304E-01  6.97167862532631E-02 -7.06519301217876E-02 -5.80917435793573E-02
 -1.60114706006909E+00 -5.94151454888073E-01  1.00282182128449E-01 -3.66720871075778E-01 -2.57545596174444E-01
  9.30282488839297E-01  7.19921069160395E-01 -6.65376829039091E-02  7.22856954607820E-02 -5.44720529502427E-02
* ORBITAL    1   81
 -4.89977879700916E-02 -3.52047732725333E-01 -1.66580947009785E+00 -5.15129659111177E+00  8.72343551238052E-02
  1.40004445144441E-01  3.79745948455672E-01  8.17683031853495E-01  5.70023373877720E-01  3.18584238135439E-03
  5.40983305959712E-03 -2.12853552311167E-03 -1.26864978533106E-02  2.93823969701279E-06 -1.07808706806005E-02
 -1.06121343171524E+00 -6.20933740763308E+00 -3.41272689844892E+00 -3.54685902556792E-01 -3.27190531706011E+00
 -3.06580330349774E+00 -8.33779034248529E-02 -3.24949931698842E+00 -3.03964733164995E+00 -7.78220365524858E-02
 -3.57697918986802E-01 -8.31048135214018E-02  2.76055919657670E-01  1.97462686480026E-01 -9.89489828524339E-04
  4.41580623277545E-04 -7.39187356967399E-02 -1.79561029794906E-01 -1.79195412026327E-01  7.32887822542417E-02
  1.55973527180819E+00  8.95831639105565E+00  4.77393768756801E+00  5.08373308590718E-01 -5.04208530364979E+00
 -3.24630826458020E+00  9.53811488567581E-03 -4.12592244626690E-01 -2.80502430377051E-02  8.93420171500624E-01
  5.42549505027516E-01  1.52372808865041E-01  1.44424022357157E-01  1.56095916575701E+00  8.96407320714036E+00
  4.77562999135110E+00  5.08146426657458E-01 -4.98748020848192E+00 -3.20704272181323E+00  9.69870710697972E-03
 -4.19793056957260E-01 -2.77574692281831E-02 -8.93759000345999E-01 -5.39446189546079E-01  1.42070522761929E-01
 -1.53826208397774E-01 -7.15125022727211E-01 -4.31249651249240E+00 -2.61605705000200E+00 -4.03823893995501E-01
  5.08553419076861E+00  3.49911232496699E+00 -5.68584198302813E-02 -4.42704716987073E+00 -2.99377464987561E+00
 -1.36716387167940E-01 -2.10331659853827E-01 -2.41913514145723E-01  4.94663431490231E-01  2.41098859905383E-01
 -9.67786256727832E-01 -2.30575476028108E-01 -9.90147546116219E-02  1.49468787152993E-01  1.84173894579653E-01
 -3.45006562047377E-02 -7.28557714512123E-01 -4.39279273845256E+00 -2.65909887562903E+00 -4.10825611540947E-01
 -4.46836983350894E+00 -3.01630856172095E+00 -1.35307336242161E-01  4.99044516871237E+00  3.43408062829137E+00
 -5.14234965741225E-02 -2.12409955384730E-01 -2.45145755609885E-01  5.05415323826269E-01  2.49462461586081E-01
  9.70003189737512E-01  2.32243340475836E-01  3.12201419891805E-02  1.81900634938155E-01  1.44967443933411E-01
  1.02209158861313E-01  4.15253956991561E+00  1.43206110713053E+00 -8.39931870608547E-01 -1.10407405481620E+00
 -3.65012263933023E-01 -5.00843595683265E-02 -8.73787646052753E-02  4.08926725353936E+00  1.40824023884043E+00
 -8.26903705893365E-01 -1.08751744239499E+00 -3.59521626523671E-01 -4.55548628985719E-02  9.06568062568025E-02
  4.29531486788524E-01  1.00773544123868E-01 -6.50350267062575E-02 -2.85633182088812E-01 -2.69890182226993E-01
  6.40369177826698E-01  2.99082811861215E-01 -1.07450748576083E-01 -3.86775817133712E-01 -1.18234981649809E-01
  5.93265789173858E-01  1.67357475708993E-01 -9.97988097491163E-02  6.11903559666506E-01  2.87481586362816E-01
 -3.21369984171046E-01 -2.81859488533494E-01 -1.07096668898128E-01 -3.84486271776579E-01  1.18263924225674E-01
* ORBITAL    1   82
 -3.07758023669930E-02 -2.22996448655922E-01 -1.09981783269936E+00 -3.68054621484888E+00 -6.45278398005391E-02
  7.96619069152464E-02  3.51324348273443E-01  6.65828655159938E-01  2.52802197079197E-01  1.07476983497869E-03
  3.00270714588846E-03  3.05846096807399E-03  6.68942112784355E-03  1.01064033718699E-04 -1.71580983971859E-02
 -1.61900856820286E+00 -9.38798375164219E+00 -5.21902283679331E+00 -5.86175044004510E-01 -2.16100757437482E+00
 -1.90550636546414E+00  3.16860949002875E-02 -2.14412211930408E+00 -1.89408449600905E+00  2.93295941227069E-02
  9.89473607141944E-01  3.47010790165441E-01  2.10882257867293E-01  9.67332914136529E-02  2.75846704544874E-03
  4.56807990771662E-04  2.51596446922607E-02  9.97397741816578E-03  8.45700575175150E-03 -2.61690672382781E-02
  2.19212343922370E-01  1.15527732937627E+00  3.91305339803267E-01  3.07710624453294E-02  3.21444321270295E+00
  2.44545802326747E+00 -3.04440013664541E-02  1.95093810257976E-02 -1.03786082960391E-01  1.73261967638405E-01
  1.54872991882344E-01 -1.17245709038164E-02  2.64924119661053E-01  2.28530482516787E-01  1.21052774667390E+00
  4.20648323986576E-01  3.30152659748039E-02  3.23377380075794E+00  2.45723657463036E+00 -3.29710132571529E-02
  1.96734064481068E-02 -1.07173693577714E-01 -1.77000908258743E-01 -1.56626230828564E-01  2.67713956166221E-01
  1.12687447907406E-02  6.17548134462613E-01  3.52274928802478E+00  1.77975438985563E+00  1.71958316730844E-01
 -2.46495930317115E+00 -1.71724040813046E+00 -1.01102924005535E-01 -4.63011843369149E+00 -3.10643909053806E+00
  9.22590502842346E-02 -3.73672276500573E-02 -1.44953351552224E-01 -4.14669537327263E-02 -1.64324412147918E-01
 -7.06852288720184E-01 -4.89979135355493E-01  9.11019303240588E-03 -3.15521095082555E-02  7.23446942081553E-02
 -1.60391755852367E-01  6.20254648636348E-01  3.54115108137908E+00  1.78937275900327E+00  1.72307036908343E-01
 -4.66534982964789E+00 -3.13733291502705E+00  9.12739611921152E-02 -2.44453504006065E+00 -1.70502200398746E+00
 -1.03870721003517E-01 -3.49588333697334E-02 -1.43929301211162E-01 -4.30102606520029E-02 -1.69013375219015E-01
  7.02307450618718E-01  4.86017351935048E-01  1.59199179383758E-01  7.84009227474098E-02 -2.57344719814557E-02
 -1.22733904189333E-02 -3.42567559160232E+00 -1.33716177982734E+00  8.13826169417297E-01  9.89105262562095E-01
  2.63097425394038E-01 -4.26716190127433E-01 -7.21501973628081E-03 -3.45866581741576E+00 -1.35207925594879E+00
  8.21388419551103E-01  9.99797682671490E-01  2.67002100129374E-01 -4.32325639734660E-01  3.91466801340066E-03
  3.85465666798926E+00  1.36376207457114E+00 -8.55644922655950E-01 -8.12941236262118E-01 -2.08130479470541E-01
 -6.10246345879174E-01 -1.78004122671082E-01 -2.23786688932061E-02 -4.16867089353074E-03 -8.90693709151591E-02
  3.81287454459664E+00  1.34694024598868E+00 -8.41153628285028E-01 -5.83259021802808E-01 -1.65079033728908E-01
 -8.27608979096549E-01 -2.23812554197204E-01 -2.11987143008296E-02 -5.95666768389206E-03  8.88128381486643E-02
* ORBITAL    1   83
  2.78725653514465E-04  2.00425407319303E-03  9.49553586549916E-03  2.03303800140357E-02 -9.77483240643450E-03
  1.85354475445464E-03 -2.68898544985739E-03 -4.33568983765101E-03 -2.35632452057844E-03  1.34342000480453E-01
  3.93887822629469E-01  4.15407855423599E-01 -1.14979558095276E-04  1.10793639257686E-02  4.44707748823548E-05
 -1.34430140232954E-02 -7.56410909037540E-02 -3.91382213158869E-02 -3.33207800845844E-03  1.95357590287156E-01
  1.30528151469739E-02  3.66523631889930E-02 -1.86746317588985E-01  4.48478873510759E-03 -3.48106792142199E-02
  5.10504728011743E-03  1.78229736337554E-03  3.17539502085504E-03  2.18945620479289E-03 -1.48255041882048E-01
  1.36423533760045E-01 -3.82333470666518E-03 -2.28012068320631E-01  2.28851523698428E-01 -7.22017345192635E-03
  4.77317819523105E-01  2.66768664185941E+00  1.37699338463939E+00  1.89312631742651E-01  4.40561204535351E-01
  1.14572201293425E-01 -1.64762677904508E-01 -1.27663670191539E-02 -8.25946978443367E-02  5.56460919669057E-02
 -1.66533430769931E-01  2.51099537815546E-03 -1.33407694557188E-01 -4.94540311465926E-01 -2.77175904330688E+00
 -1.43780009621696E+00 -1.92582373360559E-01 -4.02088198477654E-01 -8.21873663967533E-02  1.65066402422338E-01
  2.22880737961026E-02  8.38466203258233E-02  4.26214867024776E-02 -1.75580033469107E-01  1.38443630567526E-01
  6.86667981840299E-03  4.49887709769909E-01  2.56406105703932E+00  1.30507108590774E+00  1.48071109337820E-01
  2.45131526135901E+00  1.66555005574649E+00  1.69995703430489E-02 -6.03664032807569E-01 -7.71737438027602E-01
 -4.74897162569641E-02  3.05076635964947E-01  2.51117006117825E-01 -1.31811776020162E-01 -3.37731944660735E-02
  6.68937761049510E-01  6.85912241478138E-01  1.85648770887647E-01  1.31090279698586E-01  2.18066033145086E-01
  1.91849486215973E-01 -4.42969716980640E-01 -2.51661367281785E+00 -1.27449868091801E+00 -1.43890118984623E-01
  5.46235269775538E-01  7.32020482561228E-01  4.93999432198048E-02 -2.53311627206167E+00 -1.72735591601478E+00
 -2.55189434300503E-02 -3.01569113511298E-01 -2.50897093587110E-01  1.25285864657031E-01  3.02882957475498E-02
  6.80737043226919E-01  6.96047847004962E-01  1.95925797976760E-01 -2.16483294978984E-01 -1.23935211829467E-01
  1.86351282231067E-01 -1.14640346446003E+00 -5.14673814539424E-01  1.71521059686953E-01  3.01155012837883E-01
  2.40073109871552E-01  4.16860227316954E-02  2.50661769091526E-01  1.15642005911091E+00  5.13739299891254E-01
 -1.74029459038490E-01 -3.04843115494272E-01 -2.41529853746468E-01 -5.06878058660839E-02  2.47126389919169E-01
 -5.17794161372458E+00 -2.06896833815197E+00  1.31710801364045E+00 -5.61555533163983E-01 -7.56334439944633E-01
  2.03399139338341E+00  9.11486829539781E-01  8.04424940723137E-03 -5.75962657518683E-02  1.32612594422109E-01
  5.26181408938314E+00  2.10192889239642E+00 -1.33416871900227E+00 -2.04865084436600E+00 -9.17454183560803E-01
  5.49703340254057E-01  7.52803832527840E-01 -8.03724706179434E-03  6.06601309709847E-02  1.31814395681321E-01
* ORBITAL    1   84
  1.94901055135064E-02  1.40170674847336E-01  6.56457367896956E-01  1.03425420072012E+00 -9.03661827847806E-01
  1.82670123024917E-01 -1.96865858110924E-01 -2.38592086285165E-01  1.87964095841632E-01  1.62214607397071E-03
  2.12236862885944E-03 -2.64416209268069E-03 -2.50543039025135E-03 -1.65221465719296E-04  8.58363967239908E-03
 -6.42776456879555E-01 -3.28100487694772E+00 -1.26555193967594E+00 -4.53699005704049E-02  5.23907543880959E-01
  9.20659467362834E-01  1.01278119441677E-01  5.36576050040254E-01  9.33310304764363E-01  1.05504914221991E-01
 -2.91224188571267E-02  4.92535410253584E-02  1.21284774883566E-01  2.17743668019695E-01  1.20286176855285E-04
 -1.28740364803647E-03  1.14890891761603E-01  1.54926866029353E-03 -3.19914056460777E-03 -1.14964708649443E-01
 -9.53845234823034E-01 -5.72495087869142E+00 -3.20087245322934E+00 -1.84013595391161E-01 -2.19656862524826E+00
 -1.09799000285026E+00  9.23170271564274E-02  5.70111942863468E-01  3.50662702456845E-01  1.19398095282033E+00
  7.62941386118416E-01 -8.61777634433205E-02  1.97610795381207E-01 -9.40937511525493E-01 -5.65199064510343E+00
 -3.16320768116901E+00 -1.79316136692290E-01 -2.16535333768207E+00 -1.07987406415227E+00  9.01506987329280E-02
  5.66379235940107E-01  3.48164905680852E-01 -1.18795259526492E+00 -7.55272936577474E-01  1.92171251379906E-01
  8.50287642279140E-02 -6.71930135343552E-01 -3.45046735063907E+00 -1.51616363368475E+00 -1.59562908683365E-01
 -2.83185942289067E+00 -2.11190033784688E+00 -3.31366946927457E-01 -2.45944018684677E+00 -1.75577392380598E+00
 -2.33547673640857E-02 -1.01424619599878E-01 -1.63740628482677E-01  7.48772585846891E-02  2.75113931834705E-01
 -6.69269591694459E-01 -4.20547615299704E-01 -1.71886501024267E-01  5.10765427194801E-01  1.13517308856478E-01
 -1.30019389204303E-01 -6.64438422499622E-01 -3.41064271141922E+00 -1.49778820449930E+00 -1.57838533238254E-01
 -2.47548297254438E+00 -1.76993339688594E+00 -2.28389718650262E-02 -2.80451314234152E+00 -2.08997780412748E+00
 -3.26851915801340E-01 -9.69538963006033E-02 -1.61087695825983E-01  7.56436666708415E-02  2.76559118773800E-01
  6.56646463717059E-01  4.06715986930093E-01  1.24217606680886E-01  1.16604822424806E-01  5.08178370655333E-01
  1.70164133180415E-01  6.19703860865426E+00  2.02569947251887E+00 -1.33490131868296E+00 -1.80840400309935E+00
 -6.23992139754408E-01 -3.14948967255765E-01  1.32324621537972E-01  6.13289870904763E+00  2.00256998849434E+00
 -1.32186295339347E+00 -1.79148419587153E+00 -6.15781625496304E-01 -3.10694745387198E-01 -1.34456333563628E-01
  5.69398825953700E+00  2.24255129462777E+00 -1.09293101277403E+00 -1.06376719312981E+00 -4.82073018411239E-01
 -6.15884662406607E-01 -2.55335512903800E-01  3.35373925968757E-02  2.53896325346973E-02  6.68535476656899E-02
  5.62722145539850E+00  2.21074378550597E+00 -1.07846230793531E+00 -5.86909137575923E-01 -2.40919383617183E-01
 -1.08312178877386E+00 -4.99855066260401E-01  3.38776588477281E-02  2.41710883351910E-02 -7.07507462405907E-02
* ORBITAL    1   85
 -4.15754477424497E-05 -2.97416579321865E-04 -1.31047079495293E-03 -2.57005135555861E-03  3.46761498227742E-04
  3.51687597123348E-04  3.66699155878652E-04  5.73116010450092E-04 -8.41205877149680E-04  2.16457122581479E-01
  5.31743611455163E-01  4.35543481689777E-01 -7.43285174903050E-05 -7.15459833810442E-03 -1.81523862653300E-06
 -1.40403517496405E-04 -2.16472053789999E-03 -2.71199639063233E-03 -2.17145751027450E-04 -2.77886989470358E+00
 -2.48299030998495E+00 -1.25602226855090E-01  2.77401065206283E+00  2.47696335445484E+00  1.24320123168836E-01
 -6.03628631279342E-04 -6.55858704419180E-04  3.31154169186032E-04 -3.67341288894984E-04 -9.41961956299573E-01
 -2.86273308183190E-01 -1.55789977340071E-02  1.05988231921733E-01 -1.06168070607123E-01 -1.54488225306061E-02
 -1.23105314450902E+00 -7.07254943549940E+00 -3.70538539122040E+00 -6.11343867305636E-01  9.23990176385229E-01
  6.19724873870433E-01  7.29270758984993E-02  5.30225399901512E-01  4.19768414199870E-01  2.26207964557826E-01
  8.30267290437399E-02  1.66241581747984E-01  1.01219611471465E-01  1.23611174147061E+00  7.10280137364953E+00
  3.72182238705980E+00  6.12648483523341E-01 -9.09858018238600E-01 -6.12753389682485E-01 -7.38403245431582E-02
 -5.32559937731370E-01 -4.21959071887465E-01  2.32971515207080E-01  8.72754050566481E-02 -1.01657171210231E-01
  1.66900790937147E-01 -2.91368425747130E-01 -1.55139744558259E+00 -6.05200290655111E-01 -6.79884534217483E-02
 -2.26267911924302E+00 -1.30586191113638E+00  2.39842261878405E-01  2.78682063086758E+00  1.61517432003377E+00
 -2.65476070653223E-02 -2.13006040356763E-01 -2.64727659922762E-02  1.72956621274934E-01  4.19061484988143E-01
  1.14555900413465E+00  3.70713974091817E-01  2.14124123939955E-02  2.10573048555529E-01 -6.16147838942448E-02
 -1.86096124955882E-01  3.00540838585430E-01  1.60177070896847E+00  6.30019142955338E-01  7.14759318674506E-02
 -2.77384063592002E+00 -1.60622683502224E+00  2.63779321526818E-02  2.28727640115450E+00  1.32168441614240E+00
 -2.39824517230415E-01  2.14944742327988E-01  2.90402575867354E-02 -1.76025102547696E-01 -4.22762776076789E-01
  1.14181775810371E+00  3.68455209656824E-01 -1.85834332884459E-01  6.13268362846444E-02 -2.13137959297744E-01
  1.94952178679619E-02  2.21531317373701E+00  6.29068453494399E-01 -6.02331473975008E-01 -6.94807771036604E-01
 -2.71260854774681E-01 -3.07056518739708E-01  1.81808541750175E-01 -2.25223442146872E+00 -6.41741397367135E-01
  6.09882484366406E-01  7.05774654065367E-01  2.75397451082462E-01  3.07924449614687E-01  1.81613438864420E-01
  1.92519880721998E+00  1.52026888864012E+00  5.70758466590217E-02 -2.72007289535384E-01  2.21529466430875E-01
 -2.75437570118342E-01 -5.45841412423885E-01  1.20100461489887E-01 -1.53885996229972E-02 -1.10578148655301E-01
 -1.97894105532613E+00 -1.54103513749508E+00 -4.68710005275326E-02  2.82040266368601E-01  5.48687983019021E-01
  2.84118298841304E-01 -2.16276342156835E-01 -1.21772070075340E-01  1.53859268532046E-02 -1.10439788067231E-01
* ORBITAL    1   86
  3.67038640023444E-02  2.64450924170183E-01  1.28333820678713E+00  5.76630907574272E+00  1.57296534601204E+00
 -4.36332590773286E-01 -4.37641804427847E-01 -1.28073390834963E+00 -1.40584517410031E+00 -3.63968707549056E-03
 -7.78192729733186E-03 -2.64716674044907E-03 -1.01641215558238E-02  1.15680165093191E-04 -1.04009085700932E-02
  1.58011770506492E+00  9.36898641815623E+00  5.32455863279325E+00  6.52523957230444E-01  2.72912114553340E+00
  2.28366703072464E+00  1.74571464674011E-01  2.74940035984882E+00  2.29635761555902E+00  1.71296527846798E-01
 -2.94070704368061E-01 -4.72882875587111E-02 -8.51711218316831E-01 -1.43293739935808E-01 -3.82870576382853E-03
 -1.22924777478846E-03 -1.25930779983302E-01 -6.54234712571563E-02 -6.36233381958495E-02  1.25785885263079E-01
 -1.73564517745725E-01 -8.49437141891228E-01 -3.50092842201992E-01 -1.69594243729969E-01  6.53608591748038E-01
  9.68060057577431E-01  3.27734227774765E-01 -1.20227663664603E-01  1.03207284674889E-01  3.05196803988464E-01
  2.76177568163051E-01  3.33692707573439E-01 -8.50884738256585E-02 -1.64974362319121E-01 -8.03179417022364E-01
 -3.27174723268475E-01 -1.63282479650154E-01  6.30895717651172E-01  9.53003484593369E-01  3.27362872418252E-01
 -1.24213932037042E-01  9.78850547040022E-02 -3.12991563179456E-01 -2.81204130416308E-01 -8.31571912373734E-02
 -3.27006142458656E-01 -2.00346471807436E+00 -1.16944973521535E+01 -6.29902637082375E+00 -9.34829674769443E-01
 -3.15109257394407E+00 -1.76152334672660E+00  3.68012015544491E-01  1.08719888213220E+00  3.17134632208319E-01
 -1.83150701201020E-01 -2.02958484283571E-01 -3.96333546744105E-01  1.05889245974591E+00  6.35542714614370E-01
  7.48651268293568E-01  4.48430352296063E-01 -2.59692021385198E-01  7.43290470404689E-02 -1.85214317471847E-01
  7.38991150615782E-02 -1.99264505541914E+00 -1.16279214796260E+01 -6.26073523523808E+00 -9.30516359671464E-01
  1.07668277399422E+00  3.11356945953025E-01 -1.83586952121019E-01 -3.11152603310050E+00 -1.74535176498984E+00
  3.58493917066191E-01 -1.90771146958019E-01 -3.89186948052431E-01  1.04832770966978E+00  6.27016733400266E-01
 -7.33791524265006E-01 -4.38095823459406E-01 -7.10461289890571E-02 -1.86749555011371E-01  7.77123331908192E-02
  2.58576244941711E-01  9.21339331763885E-01  4.54353696803823E-01 -9.72285593462641E-02 -6.56203133678103E-01
 -3.87878765674537E-01 -7.77120573462425E-02 -2.85262700026128E-01  9.28895771631611E-01  4.55242528598628E-01
 -9.95278890796891E-02 -6.57695195830654E-01 -3.87192358575647E-01 -7.79993498204636E-02  2.83978509781479E-01
  6.44222032710189E+00  2.51266537365875E+00 -1.27750621962639E+00 -1.61885773810630E+00 -6.60994982646216E-01
 -4.46976686174213E-01 -1.64808749672132E-01  9.35204304173545E-02  1.44655469159655E-01  7.60465932410604E-03
  6.38413936246615E+00  2.49345572934090E+00 -1.26854293881859E+00 -4.49292061707096E-01 -1.66274757214551E-01
 -1.57721685561299E+00 -6.36863957650425E-01  9.15658727451873E-02  1.45808889968901E-01 -4.13066592797364E-03
* ORBITAL    1   87
 -4.43758924090574E-04 -3.46102448841529E-03 -2.21092418973203E-02  1.34047293422492E-01  2.15731920149914E-01
 -5.23511434383473E-02  3.41753541957348E-02  1.93350562160443E-02 -9.14681048963891E-02  1.22930062024345E-01
  2.02742521635645E-01  6.28054696047327E-03  5.56621031563792E-03  5.92778471783092E-03  2.38113357084800E-04
  1.72366383973532E-01  1.02571577841169E+00  5.70501644447682E-01  1.09189590876003E-02 -2.83302279376823E-01
 -3.27582719550346E-01  1.04310937277301E-01  5.30316561683041E-01  4.31143188786081E-01 -4.54204116149163E-02
  2.84802262555025E-02  1.33423146596867E-02 -4.89127315620689E-02 -7.94520252601764E-02  3.86834148915675E-01
  1.28558991862921E-01 -8.21377815785912E-03  6.51289026988383E-02  6.50080989887708E-02 -5.89962859957097E-02
 -1.74190103023093E+00 -9.73323376772364E+00 -5.02656856669387E+00 -7.65298920949436E-01 -5.07948494796506E+00
 -3.63449668824218E+00 -2.99994454699205E-01  8.81853087511048E-01  9.09999779767669E-01  1.31087530659024E-02
  1.40489848070211E-01  4.72384100249986E-01  4.29138588729363E-01  1.19918988290167E+00  6.59702018808009E+00
  3.34993619627693E+00  5.39536640171525E-01  3.22561801297289E+00  2.14398329437963E+00  1.56306391890801E-01
 -5.73181170323242E-01 -6.45220813850383E-01 -2.05123868194684E-01  6.98632964721910E-02 -3.81676451702555E-01
  4.65333316481461E-01 -1.57596246990109E+00 -9.38900424618185E+00 -5.24598195328245E+00 -4.24753612565628E-01
 -4.14691898629850E+00 -2.46687916870586E+00  2.54768231561470E-01 -6.37910671837818E-01 -1.89184662494846E-01
  8.39231340064874E-03 -1.67425928667442E+00 -8.20964508948632E-01  8.94099201067475E-01  5.89556725126336E-01
 -8.68612625028490E-01 -3.23117529308214E-01 -2.37351946633803E-02 -4.79434057547554E-02  2.60261455814195E-01
  1.27987362173365E-01  1.02325339823528E+00  6.32019271063475E+00  3.69480060009288E+00  2.28189759515812E-01
  1.22136640664759E+00  8.36649059589142E-01  5.81976146403258E-02  2.93204546289622E+00  1.73451657856250E+00
 -2.12377107695387E-01  1.38522459181039E+00  6.40436420380799E-01 -6.81171365254601E-01 -4.05765208494458E-01
 -6.98563095425883E-01 -5.55315378402788E-02  1.22711470148459E-01 -9.50290141027512E-02 -2.13976133547544E-04
  1.55698830458169E-02  9.53815633215035E+00  3.77997739335481E+00 -1.78752161757687E+00 -2.17135595966381E+00
 -9.83724780525367E-01 -1.65034573280190E-01 -5.28162188391309E-02 -6.32795705023284E+00 -2.55512097918462E+00
  1.15237428650830E+00  1.55622384893828E+00  7.48939328298226E-01  2.49927108879000E-01 -1.32019748355180E-01
  9.06127867731190E+00  2.90442921695217E+00 -1.62419340270832E+00 -3.93132316632400E+00 -2.38916672418288E+00
 -6.00642752833915E-01  1.43038078170407E-01  6.26083275014261E-02 -1.45443260205704E-02  2.49376339007284E-01
 -6.33136131153555E+00 -1.83367537163689E+00  1.07316301414257E+00  1.60359194438044E-03 -4.05859305218627E-01
  3.24620545434425E+00  2.13179856574088E+00 -3.14683321275828E-02 -1.44527907348649E-01  2.31708031876601E-01
* ORBITAL    1   88
 -1.04492513865880E-03 -8.58211905242506E-03 -6.28681328521685E-02  6.19183731578609E-01  8.59042173655818E-01
 -2.09521240247646E-01  1.26796385924892E-01  5.53218834601179E-02 -3.82060965001923E-01 -3.58302990134210E-02
 -6.29672409276417E-02 -7.69905063644800E-03  2.12750910398098E-02 -1.57006961200189E-03  4.23846729632056E-04
  6.87146011443684E-01  4.08445472131331E+00  2.26770998971904E+00  4.87998717939061E-02  6.13383539313368E-01
  3.24153728254036E-01  1.01891772519286E-01  4.38862367939384E-01  1.52009016311451E-01  1.37498524832601E-01
  1.18466202950776E-01  5.66420129639603E-02 -1.97332365692647E-01 -3.10557359520836E-01 -1.05730860715071E-01
 -3.58360029882711E-02  1.06089218558196E-01  2.53023690245677E-01  2.53775348002557E-01 -8.86931770763040E-02
 -6.66114181371966E-01 -3.93498443870832E+00 -2.14822336387558E+00 -2.68124932556615E-01 -2.49626482947341E+00
 -2.12678796979656E+00 -2.18257100452123E-01  4.07588592036650E-01  3.13640462678262E-01  4.63419689412541E-01
  1.13853958167456E-01 -1.02901977472904E-01 -1.99507677334927E-02 -1.41455662734138E+00 -8.09360248073514E+00
 -4.28317473907940E+00 -5.97420993395528E-01 -4.65210349606678E+00 -3.62394264563394E+00 -3.35908829273587E-01
  7.77919096076435E-01  7.08265314286013E-01 -4.23565018243488E-01 -1.74164384668722E-01  1.91402604401208E-01
 -1.31371272598475E-01 -7.92680872017816E-01 -4.24303613831134E+00 -2.02210291501375E+00 -3.21905457587381E-01
 -1.53412482444664E+00 -9.29548116806228E-01  3.01968272281088E-02  1.36248067187683E+00  1.38301534991777E+00
  1.32874366803725E-01 -1.66331724729325E-01 -1.72293969657545E-01  2.34050784655168E-01  2.44570042601395E-01
 -1.07185893173056E-01 -4.63309211381152E-01 -8.18521640557717E-02 -8.57992083071189E-02  2.82116540893768E-01
 -1.86848691084890E-02 -1.44762395685890E+00 -8.20053701317696E+00 -4.27472304987206E+00 -4.85045742715706E-01
  8.48646296744429E-01  1.09553214663676E+00  1.19966808005880E-01 -3.32382714724098E+00 -2.00018885477886E+00
  1.40418875187169E-01 -9.42802927349584E-01 -5.41194032156552E-01  6.28041304406849E-01  4.92784034519795E-01
  5.29818604301432E-01  5.72207896954883E-01 -4.27808003377608E-02  3.70489360092283E-01 -9.35685678385627E-02
  8.29010093136752E-02  4.15868302498609E+00  1.54731198986266E+00 -8.47936489705441E-01 -7.07062669167479E-01
 -2.29817235247471E-01  2.24872062511798E-01  1.76294546900571E-01  8.25095186621536E+00  3.17866406620772E+00
 -1.60782978527737E+00 -1.66970600908038E+00 -6.75517734393653E-01  1.16554233937672E-01 -1.30268936474429E-01
  3.50736707900902E+00  1.54643633681338E+00 -7.59272279089325E-01 -4.68690849871402E-01  5.09144839107848E-02
 -1.09824161861550E+00 -5.86809444285182E-01  5.23104601182258E-02 -3.30893004049936E-01 -2.22226104421755E-02
  7.43080876224377E+00  2.75590265996262E+00 -1.44796070817404E+00 -1.25794468119973E+00 -4.48377234081597E-01
 -2.27708802959324E+00 -1.08840087146134E+00  7.40679561198576E-02 -2.95874937943679E-01 -9.71788699050891E-02
* ORBITAL    1   89
 -6.86674340665001E-05 -4.89287089137395E-04 -2.29443833098576E-03 -1.18897988728039E-02 -3.45507203790221E-03
  8.58660511959228E-04  3.69313101235139E-04  2.01322481836790E-03  3.97456766789771E-03  1.35464680440160E-01
  2.58498109103880E-01  6.03204216784294E-02  5.00166275919808E-05  1.01660032786262E-02  8.63621176320889E-05
 -7.86600866845733E-04 -4.33229519664778E-03 -2.17547842420362E-03  4.31205678345456E-04 -1.22635419224574E+00
 -7.06299900039506E-01 -3.77506816739262E-02  1.21996854924468E+00  7.01698450130499E-01  3.67358565056489E-02
 -1.53217940800518E-03 -6.81663106610237E-04  3.47451211981335E-04  4.96939809615736E-04 -1.37861007635614E-01
 -4.41388638705940E-02 -1.88734147947854E-01 -3.87777570673102E-02  3.78354585996029E-02 -1.88733799033171E-01
  5.30525535373858E-03  4.05569463426705E-01  3.92052845241904E-01 -1.10674075300744E-01  6.20367072925739E+00
  3.66801018901095E+00 -1.07838149893289E-01 -4.09369648798236E-01 -3.44422294136348E-01 -1.64551967353407E+00
 -9.76250591852288E-01  6.41276656934497E-02 -1.11956527692723E-01 -3.35927592404038E-03 -3.94429729056008E-01
 -3.86056931088457E-01  1.11471697800646E-01 -6.19521819090305E+00 -3.66172066438207E+00  1.08606936139374E-01
  4.08643794484865E-01  3.43996576550970E-01 -1.64380617584649E+00 -9.75452168312911E-01  1.12470113611354E-01
  6.44266444294758E-02  1.88297472306288E+00  1.03432252508005E+01  5.32446468034056E+00  9.31777028889951E-01
  6.57045320473072E-01  4.48858667694835E-01  1.43986173761159E-01  3.53023687490855E+00  2.30197463882957E+00
 -1.37087126127876E-01 -4.58422059143391E-03  1.01052161471283E-01 -4.53593915871709E-01 -2.90174102484952E-01
  1.59726953702905E+00  7.89974034111746E-01  3.07427111042878E-01 -3.92449157399711E-01 -1.51399791078001E-01
 -1.80942981103639E-01 -1.87723811183498E+00 -1.03114693561947E+01 -5.30809617768062E+00 -9.28857240867441E-01
 -3.53303296934272E+00 -2.30573693502825E+00  1.35864711171682E-01 -6.45771494780917E-01 -4.42894788740797E-01
 -1.44845439083013E-01  4.52774594302678E-03 -9.95322531904205E-02  4.52207606835512E-01  2.89582628538356E-01
  1.59523986597672E+00  7.88159733019542E-01 -1.79817341343519E-01  1.50743642374165E-01  3.92970876830011E-01
  3.06825627605256E-01 -8.69842867259928E+00 -2.42247121731663E+00  2.01213629912043E+00  2.52038096864217E+00
  7.90889223171442E-01  2.43244097242761E-02  1.21552980706321E-01  8.68568678022536E+00  2.41739827764552E+00
 -2.00986673122036E+00 -2.51808635588069E+00 -7.89731880371648E-01 -2.56388124272873E-02  1.20968337023258E-01
 -8.94070826831145E+00 -4.90058376650734E+00  9.57536823107363E-01  1.71249470817392E+00  1.08583124871182E+00
  1.45201857047469E+00  6.22025068479036E-01 -1.15343049846253E-01  3.45811155795358E-01  2.84554720697266E-01
  8.91845834703354E+00  4.89194921106934E+00 -9.53129675912759E-01 -1.44697417599286E+00 -6.20209189255980E-01
 -1.70705095104409E+00 -1.08344767797224E+00  1.13694484915697E-01 -3.45549418919787E-01  2.84596228806075E-01
* ORBITAL    1   90
  1.36826461567155E-02  9.72519515216728E-02  4.34476972116721E-01  9.60634855605557E-01 -3.56842729738545E-01
 -2.40232758418438E-02 -1.00288474850883E-01 -2.07326325477530E-01 -9.43804081984569E-02  9.76677414239013E-04
  1.83314735725000E-03  3.23065178315786E-04 -8.43320720861239E-03  2.13333569766190E-05 -2.19048854081040E-02
 -3.79949806100891E-01 -2.53441872876581E+00 -1.72477688309495E+00 -1.49224299186508E-01  6.06694152368895E-01
  5.61360506825291E-01  1.33231979129306E-01  6.14147536507674E-01  5.67737532875838E-01  1.33299845955832E-01
  8.74480244421962E-01  4.00999378254153E-01  3.42624023654148E-01  1.66987945224761E-01  1.08897032448489E-03
  3.29127731722558E-04 -8.58964774899614E-02 -1.10990521655161E-01 -1.11550182513149E-01  8.52462727148001E-02
  1.53352409727035E+00  8.45845975254805E+00  4.30406073792640E+00  7.74197153174946E-01  3.51288502322433E+00
  2.51292159292159E+00  7.85076676655858E-02 -6.48186779945843E-01 -5.68030447870286E-01  8.14068773431689E-01
  1.57995482380450E-01 -2.23570230607848E-01 -4.33693469209293E-01  1.54480794441952E+00  8.52062334406017E+00
  4.33544428840332E+00  7.79386909291768E-01  3.53620095288976E+00  2.53048395510752E+00  8.04275105395480E-02
 -6.53234938695709E-01 -5.73371759605165E-01 -8.17071908038399E-01 -1.58402461102284E-01 -4.36877896094936E-01
  2.27432246692411E-01 -5.38088431567641E-01 -2.68574680919542E+00 -1.26520260204798E+00 -3.75176861361278E-01
 -3.66733673032771E-01 -3.06202974887073E-01 -9.72341224704399E-02 -2.92871090084953E+00 -1.99635912576448E+00
 -7.30071897568294E-02  1.28471775422873E+00  2.59590678813923E-01 -4.94956063493975E-02 -1.26235761416845E-02
  4.94321509841168E-01  2.85484587937910E-01 -1.80412561848729E-01  2.69712876437129E-01  1.39444416865379E-01
  1.33529739902846E-01 -5.29298645095837E-01 -2.63211629105307E+00 -1.23456807400366E+00 -3.73723489738384E-01
 -2.92739118781341E+00 -1.99602086800450E+00 -7.23554615721094E-02 -3.38216469542621E-01 -2.89244161954534E-01
 -9.89544233009867E-02  1.29733132852628E+00  2.65558557749989E-01 -5.50114717637041E-02 -1.62405800436929E-02
 -4.98293628038317E-01 -2.86584916637571E-01 -1.33417180974502E-01  1.38172289722543E-01  2.69879652940314E-01
  1.80714289561887E-01 -6.07752961126223E+00 -2.65401218011711E+00  1.13539854766461E+00  1.42288050820801E+00
  6.90889641734833E-01  3.00903249347830E-01  5.96090722422211E-02 -6.12596316464787E+00 -2.67412861849988E+00
  1.14411353899560E+00  1.43337339560501E+00  6.96246993383949E-01  3.02575803837854E-01 -5.99776052356910E-02
  1.13564857810920E+00  9.15730678101158E-01 -2.32287512642320E-01 -3.66989575162593E-01 -2.88183131988878E-01
  2.78059133245125E-01  6.67279271769980E-03  1.23929317131129E-01 -1.41688805544177E-01  1.46208799274630E-01
  1.08203545593922E+00  9.00096005877781E-01 -2.22813257578923E-01  2.79656121334253E-01  4.62297845106816E-03
 -3.41408761483087E-01 -2.72272658612571E-01  1.23493393340637E-01 -1.42566636460034E-01 -1.44157947680868E-01
* ORBITAL    1   91
  1.67973007689843E-04 -5.32308984078328E-04 -4.51115566674845E-02 -5.80679967008717E-02  1.44514226732812E-01
 -1.17268036869944E-01  1.31239057528741E-01  1.77641268196198E-01 -7.09633071314911E-02 -2.20503344539792E-03
 -6.12765234260711E-03 -4.24381522799941E-03  1.06433602918973E-02 -8.15776638674478E-05 -3.01871364917074E-02
 -1.14455026643737E+00 -6.63130397676425E+00 -3.43980055887659E+00 -8.76648171043555E-01 -1.32108549510801E+00
 -9.16153396008736E-01  1.13355054156118E-01 -1.29852994068159E+00 -9.00600777871259E-01  1.12590162092429E-01
  8.07708214984258E-01  4.31151119659736E-01  5.71670660360603E-01  1.41028174614392E-01 -4.45472331712294E-03
 -2.00137681107955E-03 -1.71145857344277E-02  9.58655151942788E-02  9.58231838508036E-02  1.73639573604128E-02
  1.16725942694501E-01  3.86967442023675E-01 -5.78155923576389E-02  1.42461529295933E-01 -4.05864395021553E+00
 -2.86589807530357E+00 -2.59968887090251E-01 -8.35337575546423E-02 -1.52600332133693E-01 -2.43701525263631E-01
  2.65232611684828E-02 -9.99806541303235E-02  2.16394155563477E-01  1.13390723252741E-01  3.65572814039396E-01
 -7.08419144322006E-02  1.42755812212710E-01 -4.08580074477536E+00 -2.88265563313171E+00 -2.60977302533510E-01
 -8.11694082782995E-02 -1.51385686853420E-01  2.37877679060459E-01 -3.04601774683630E-02  2.20026232554718E-01
  1.02133121541278E-01  1.52685916838037E-01  1.05913459939727E+00  5.62783521794158E-01 -3.16054822552031E-02
  1.19490249481198E+00  7.40984888041410E-01 -2.23187669636765E-01 -7.17106068276611E-01 -7.75653703426548E-02
  5.33891103734682E-01  2.85539333488168E-02 -7.41776256228284E-02 -3.04166174197226E-01 -1.30256935689343E-01
 -1.94976905270269E+00 -7.07622567879542E-01  3.00271274194970E-02  3.39089374456155E-02 -4.84431568756698E-02
  2.85354462014143E-01  1.55940294552285E-01  1.07899380868383E+00  5.73520276607830E-01 -3.04269280021764E-02
 -7.46726732887272E-01 -9.69076773692887E-02  5.33945421509589E-01  1.19181171881092E+00  7.33782633536778E-01
 -2.27364279393178E-01  2.84743078562783E-02 -7.29258192232467E-02 -3.07054721836400E-01 -1.32420878161020E-01
  1.96462483872197E+00  7.14607498072468E-01 -2.84382787986735E-01 -4.92195779981340E-02  3.60314665257724E-02
 -3.00926346664206E-02  3.20091735994795E+00  1.29571256435591E+00 -6.50377462892013E-01 -5.31598777642899E-01
 -1.96364718309510E-01  9.22528262508438E-02  4.16126764514524E-02  3.24459851414400E+00  1.31093974493554E+00
 -6.59398377640442E-01 -5.42848615414509E-01 -2.00334065948559E-01  9.01476494330732E-02 -4.22848772844546E-02
 -1.94499885410882E-01 -2.53939373393414E-01  1.25474338057233E-01  4.09018995120629E-01  9.07745443359990E-02
 -7.01451923461422E-01 -2.15275948050530E-01  3.80752200001385E-01  1.11395062028365E-01 -2.85367005895954E-01
 -1.75355273512914E-01 -2.46115981673336E-01  1.21764484270295E-01 -7.05822559211361E-01 -2.15345575658660E-01
  4.12209627788464E-01  9.21464965879979E-02  3.79245212706420E-01  1.12265296606766E-01  2.86142474833271E-01
* ORBITAL    1   92
  8.98906762782910E-05  6.57662081795367E-04  3.56743766046643E-03  2.53097642581757E-02  1.03613786383141E-02
 -2.18162560031669E-03 -1.37041321370509E-03 -4.45650779653774E-03 -8.77871134676730E-03  3.85216360074453E-01
  1.04054881948842E+00  9.38269043245553E-01 -3.52800004199197E-04  3.68178111816838E-02 -3.26679559224725E-05
  5.61104704266729E-03  2.90012849083389E-02  1.28105948934199E-02 -5.17439938731204E-04  2.67623347611577E+00
  2.00632613427394E+00  3.04883957784804E-02 -2.67041629750631E+00 -2.00585425270737E+00 -3.15463331343900E-02
 -2.18568181109396E-03 -5.22500122318939E-04 -1.70138357185270E-03 -2.06666335771599E-03  1.07206324291455E+00
  6.32863359222569E-01 -1.34904622360811E-01 -2.60390310943382E-01  2.59908640170586E-01 -1.36112287807456E-01
  3.26155522330652E-01  1.54901265967446E+00  5.99491131110688E-01  2.80872081378412E-01  9.86130136609802E-02
  4.30117160954337E-01  2.90014152106794E-03 -2.55844915524735E-01 -2.24083148307179E-01  3.05494105331410E-01
  2.21916635542755E-01 -2.79979638958276E-01  3.77687688671056E-01 -3.36349082201542E-01 -1.60636061410829E+00
 -6.29846784603932E-01 -2.85365063260293E-01 -1.45824634504633E-01 -4.67789470632484E-01 -7.78275714925871E-03
  2.59611849036959E-01  2.27364959803596E-01  3.06811002131158E-01  2.21436226311116E-01 -3.76449107630899E-01
 -2.81276301984095E-01  5.59864406645562E-01  3.16380231917694E+00  1.58919505626164E+00  3.32558750313838E-02
 -4.80422329347438E-01 -8.06756736397298E-01 -3.43281907019921E-01 -3.80399509633247E+00 -2.58232585208894E+00
  1.40482747175311E-01  6.27965083888621E-02  2.31135323327852E-01 -5.21047098668605E-02 -1.34690304412877E-02
 -1.14047821817995E+00 -3.50356238998179E-01 -8.57010851150900E-02  9.51551348041553E-02 -4.09595159996402E-01
 -1.59242147299979E-01 -5.76633753613805E-01 -3.25714261960396E+00 -1.63765149042177E+00 -4.26269539336598E-02
  3.82997582575714E+00  2.60852285372715E+00 -1.34057641004760E-01  4.58872875971120E-01  7.97769064144919E-01
  3.43692204346580E-01 -7.61680247469072E-02 -2.40196234342544E-01  6.02615681817335E-02  1.92601860416574E-02
 -1.13697266848225E+00 -3.46900359467141E-01 -1.61155357228946E-01  4.11533147309450E-01 -1.01095518127833E-01
 -8.21073888612437E-02  1.32140784353372E-01  1.15402394823589E-01 -2.98004465554529E-02 -2.51643229857304E-01
 -9.70572493746568E-02 -3.53697345645627E-01  6.14876728290572E-02 -7.12493713219147E-02 -9.03310334535555E-02
  1.78932693582267E-02  2.41938181599166E-01  9.21225966768014E-02  3.56752575106694E-01  6.17810947209260E-02
  2.03588834794554E+00  5.70044421093743E-01 -6.22938323149591E-01  6.60327325089134E-01  6.73115391569658E-01
 -5.03176743804125E-01 -1.05539362248702E-01 -2.72388860875317E-01  2.02365022931373E-01 -1.09532016858866E-01
 -1.96906119882552E+00 -5.45991718290323E-01  6.10321032164037E-01  4.90215024387765E-01  1.00987786173064E-01
 -6.79624144434049E-01 -6.81290568456457E-01  2.77096239778310E-01 -2.03559453591256E-01 -1.12830838922509E-01
* ORBITAL    1   93
  1.13699043048614E-02  7.91834289613182E-02  2.94863535754828E-01  7.10643849284334E-03 -5.38728255846183E-01
  1.07534371919474E-01  1.37249693762975E-01  2.88064789604531E-01  1.16527192906223E-01  7.77107832015430E-06
 -7.36891955583802E-04  3.37303175238914E-05  3.38529449269945E-02  1.05538937902645E-04 -3.26847721259539E-02
 -8.64999781257005E-02  2.38865285524575E-01  8.36474678884972E-01  7.17176343139754E-02  1.26654057908894E+00
  1.34016960902694E+00  3.05036061113780E-01  1.24729109204749E+00  1.32478579637033E+00  3.03815398622346E-01
  8.67477253809664E-01  3.16862214974891E-01  4.15471096522461E-02  1.45042656461909E-01  3.68299422232198E-03
  2.53631591861699E-03 -1.26838991800083E-01  2.82655030030036E-01  2.86477372463394E-01  1.25799701902065E-01
  6.23380168572707E-01  3.35778937501716E+00  1.68211599574159E+00  2.79390722944540E-01  8.16843942406800E-01
  6.23535960362470E-01  1.52476414746282E-01 -2.02417506035831E-01 -1.15215048228213E-01  8.42283655022198E-02
 -1.09095897951575E-01 -8.20689895952139E-02  1.18103421992712E-02  6.16004472438105E-01  3.31834984431646E+00
  1.66297026291598E+00  2.75945101418816E-01  8.00121202572957E-01  6.05959377444379E-01  1.50158134143459E-01
 -1.98295049011916E-01 -1.12234048961597E-01 -8.32086630954963E-02  1.10319616483245E-01  1.01867493902215E-02
  8.12150057748982E-02  1.21912590238835E-01  4.69588343735481E-01  1.46532115181260E-01  2.49860077741589E-01
  7.17833342565495E-01  2.02485183833885E-01  1.59456558937219E-01  1.02004039166137E-01 -4.28742075301811E-01
 -3.39979269874892E-01  1.19207125395480E+00  6.09791018437373E-01 -2.41126823934494E-01 -2.21560585739742E-01
 -2.06518295960063E-01  3.07570235564494E-02  3.40048683131824E-01  5.33206121739030E-01 -3.74534817398801E-02
  5.10834871528535E-02  1.23264963442690E-01  4.78758872915465E-01  1.52843871911818E-01  2.53127960073270E-01
  1.43063486302809E-01 -3.99183466956110E-01 -3.41147961023213E-01  7.28167850793432E-01  2.09073129063771E-01
  1.59266785219421E-01  1.19474857039204E+00  6.10284917965147E-01 -2.45329924738854E-01 -2.24513385113821E-01
  2.00368137964863E-01 -3.03812384549698E-02 -5.17588693430027E-02 -3.32665004307845E-02  5.32820329347166E-01
 -3.42356091059583E-01 -1.50799661449223E+00 -6.29609624461464E-01  2.99349195776598E-01  2.54947471528486E-01
  1.85297353992591E-01 -1.06971101767384E-01  1.89943312331796E-01 -1.48604124300970E+00 -6.21503712506353E-01
  2.95198657544720E-01  2.53861861305085E-01  1.84854646705589E-01 -1.04024537150236E-01 -1.90656137814006E-01
 -2.71429064259772E+00 -9.06877785483971E-01  4.76894281149815E-01  1.07115243176995E+00  4.91249181711314E-01
  1.82930907096009E-01 -6.76407043000533E-03 -2.94994242543175E-01 -3.38869792608481E-02 -4.98084344406853E-01
 -2.76297851768500E+00 -9.24747611671530E-01  4.87593510529763E-01  1.90333722351806E-01 -4.24999607146422E-03
  1.07637974534546E+00  4.90497497438114E-01 -2.92630755089280E-01 -3.44304135078326E-02  4.96959064383590E-01
* ORBITAL    1   94
 -2.28530439173179E-02 -1.65383710182792E-01 -8.31523342714415E-01 -3.87553102140567E+00 -9.38348431539710E-01
  2.74954136035458E-01  3.15045311658851E-01  7.80071814366813E-01  6.23022462028441E-01  7.47659691963507E-04
  1.08293485264255E-03  3.28757430672243E-04  2.85970187359038E-02 -8.69289304916252E-06 -7.78167262132870E-03
 -1.78162012656402E+00 -9.54614274302764E+00 -4.47548074495277E+00 -2.22456445866528E-01 -2.00156320952771E+00
 -1.46968549661909E+00  2.33935872884212E-01 -2.00628487035904E+00 -1.47265788580576E+00  2.34090188336812E-01
  1.88820806872035E-01  4.21780984494061E-02  1.65098214999503E-01  3.65860785635540E-01  1.37055146560832E-03
  8.58816772959510E-04  1.22822939763593E-01  2.34631196290341E-01  2.35408917367293E-01 -1.23042441779816E-01
  4.09104505581908E-01  2.60075800322462E+00  1.63732058711216E+00  1.79734958796045E-01 -5.83162996497610E-01
  1.49943271063929E-01  3.22479594099455E-01 -1.29125478655947E-01 -1.87842302265365E-01  2.71723330067650E-01
  3.73136625944340E-01 -6.12998882410377E-03 -3.34865073901499E-01  4.08871425962381E-01  2.59863054482216E+00
  1.63577336676737E+00  1.79992868216277E-01 -5.91737648799454E-01  1.42116389205497E-01  3.22033993012690E-01
 -1.27923657379170E-01 -1.86758077573910E-01 -2.72500735840201E-01 -3.72941041893265E-01 -3.34659078820793E-01
  6.77244096775875E-03  3.26867370994405E-01  2.13312226217666E+00  1.36636789540258E+00  3.80604565362409E-01
  4.59024520558934E-01  2.85943460833987E-01 -1.95631878016761E-01 -3.90093017371525E+00 -2.65689932475105E+00
 -2.35280657453478E-01 -1.72948872318807E-01 -3.23669612151573E-02 -5.81297352919814E-01 -4.58990046316158E-01
 -1.54747153185842E+00 -1.03159315841585E+00  1.05205678819775E-01  1.52209519073465E-01  6.13569043673221E-02
 -1.27178459660013E-01  3.23980798007780E-01  2.11755664481189E+00  1.35828062482185E+00  3.79022528530545E-01
 -3.88980860612836E+00 -2.64807474735286E+00 -2.35039617819733E-01  4.59981450186820E-01  2.86357771105088E-01
 -1.95601354222532E-01 -1.71299746400046E-01 -3.20330923462646E-02 -5.80977747810175E-01 -4.59182838038644E-01
  1.54684834544347E+00  1.03206946509985E+00  1.27064942218690E-01  6.23477464655665E-02  1.51640304851274E-01
 -1.04712151912571E-01 -2.13377230646652E-01 -2.35405108735303E-01 -3.57805936948073E-03 -3.20739914886405E-01
 -7.34231853419045E-02  1.27557382611702E-01 -4.49789705033757E-01 -2.06047947517153E-01 -2.34332273431339E-01
 -5.25309693033379E-03 -3.20863336240631E-01 -7.30813326196281E-02  1.28456612834056E-01  4.48770939348204E-01
  1.13676266569184E+00  2.93715406977903E-01 -1.85878273738674E-01  3.23997121545234E-02 -8.18810346339056E-02
 -6.21201723996484E-01 -8.31316289020726E-02  3.04355914864370E-01  9.03521990937329E-02 -1.23138536567513E-01
  1.13741837742133E+00  2.96898176668605E-01 -1.84919251300470E-01 -6.23034958388624E-01 -8.39747736136291E-02
  3.32157826734292E-02 -8.24945777411194E-02  3.04573234696294E-01  8.93833095913349E-02  1.22723778090344E-01
* ORBITAL    1   95
 -1.51391548026584E-04 -1.08348064987650E-03 -5.17472931998611E-03 -2.30272600757113E-02 -3.45905294876850E-03
  7.86289029723779E-06  5.77605288173377E-04  2.55522664542155E-03  8.02013543835201E-03 -1.58390684448313E-01
 -7.07777400942453E-01 -1.02667352378533E+00  4.27868001701123E-04 -5.99723450208214E-03  3.26944904484201E-04
 -2.68183305748197E-03 -1.78580376153716E-02 -1.26140814156886E-02 -1.43672518948483E-03 -7.25960454562623E-01
 -6.92839908246163E-01 -1.34040294961118E-02  7.07165458806582E-01  6.77770850257806E-01  1.12978203291871E-02
 -1.82076178780225E-03 -9.78975953896306E-04  2.11200060971846E-03 -8.82211776638418E-04 -7.31428299211521E-02
  1.11105251915070E-01  4.41306545372579E-03 -2.50280475254269E-01  2.48000802761641E-01  4.10790109846794E-03
  8.84550956991219E-01  5.35379799567255E+00  3.00888290568563E+00  1.91483503880458E-01  4.03402285405961E+00
  3.38747736774528E+00  3.34660539343891E-01 -6.93659408703938E-01 -4.80679449339877E-01 -8.06857228679926E-01
 -1.99150423080291E-01  4.27789482313132E-01 -4.69286223932317E-01 -8.89154499280712E-01 -5.38013427100317E+00
 -3.02262510698356E+00 -1.92473626098081E-01 -4.01918163488596E+00 -3.37435000109968E+00 -3.34564135804249E-01
  6.96190833830980E-01  4.82339820835088E-01 -8.11191792243394E-01 -2.00979363214073E-01  4.69179039592720E-01
  4.27485983886134E-01 -6.02624942439502E-01 -3.69219702236812E+00 -2.03123308725363E+00 -1.45343612982918E-01
 -7.42785608834154E-01  2.99895544221537E-01  3.39549996740661E-01 -1.78518233766103E+00 -1.67322075931729E+00
 -8.69119428367206E-02 -8.65651770385546E-01 -5.54439536428621E-01  5.92427269322824E-01  3.90804956780484E-01
  4.66601073259102E-01  5.23971015275765E-01 -5.15492218255580E-03  1.25640120671709E-01 -2.24793266330917E-01
  6.18985195694157E-02  6.15394282174337E-01  3.76519094978020E+00  2.06942652154911E+00  1.49927599072484E-01
  1.76478168458819E+00  1.65826259382942E+00  8.50824533127827E-02  7.52584658697923E-01 -2.93648756958298E-01
 -3.40389415704031E-01  8.64497361550539E-01  5.55049188423916E-01 -5.96149517069754E-01 -3.91993304922480E-01
  4.57429727857306E-01  5.18371860534598E-01  6.28382764093772E-02  2.22922122733152E-01 -1.26054204368114E-01
 -3.23460675059336E-03 -6.08451681693530E+00 -1.91938714857811E+00  1.18138365709064E+00  9.53993920470440E-01
  2.50816860804369E-01  1.49295331524648E-04 -4.14609707664553E-01  6.08922346150807E+00  1.92116033937488E+00
 -1.18218119041617E+00 -9.58286464495809E-01 -2.52693339514960E-01 -1.81515286834557E-03 -4.13444117584035E-01
  3.74403334475015E+00  1.09296477209024E+00 -8.44390456208547E-01 -1.50671571682643E+00 -5.26295244709706E-01
 -2.68604751866473E-01 -1.91188014895614E-01  8.83594810811170E-02 -4.88172580997278E-02 -1.90185419099587E-01
 -3.77003773250911E+00 -1.10251313070971E+00  8.49407321670026E-01  2.81474237335279E-01  1.96859014572681E-01
  1.50797526840152E+00  5.25969298815032E-01 -8.96491278514478E-02  4.98049902489597E-02 -1.94390319474923E-01
* ORBITAL    1   96
 -8.87883333251325E-03 -6.44175930389946E-02 -3.26311712966202E-01 -1.68278914678113E+00 -5.27566711239327E-01
  1.85624907069773E-01  1.40683419378697E-01  3.81572019504296E-01  3.50700537265851E-01  2.30774443210886E-04
  5.01184131024720E-04  1.14659270780482E-03  1.71062576396465E-02 -4.96472565260781E-05  1.27132786277402E-02
 -1.18273880154070E+00 -6.77784891777121E+00 -3.73706656113996E+00 -6.51894031949639E-01 -1.28077752007693E+00
 -9.61485966785243E-01  1.04029840980376E-02 -1.27894786300292E+00 -9.61123911916425E-01  1.09936224735215E-02
  2.16178155252931E-01 -1.01501573336717E-01  4.53463345124784E-01 -2.16855071667810E-01 -1.32335999538710E-03
 -7.57021710931833E-04  1.60010714616430E-01  7.57177639999237E-02  7.55124571764210E-02 -1.60192570109627E-01
 -1.34178898084156E+00 -7.67703562936002E+00 -4.03166902923767E+00 -3.03885221929756E-01 -1.26247733780009E+00
 -5.13996909981944E-01 -1.98095619774169E-01  7.83100041664062E-01  7.48301972782167E-01  8.58040101678152E-01
  3.77078669414823E-01  2.60426181376399E-01 -5.65727699871347E-02 -1.33370358393994E+00 -7.62897573982200E+00
 -4.00536141636718E+00 -3.01605743502140E-01 -1.25605751167077E+00 -5.08665136080976E-01 -1.97241592899601E-01
  7.77062010970021E-01  7.44613433511451E-01 -8.51685197064224E-01 -3.75374958258985E-01 -5.77415312449090E-02
 -2.62130659794015E-01  1.57332638074896E+00  8.87058627533316E+00  4.72253907271117E+00  7.56416094569430E-01
  1.09896699884747E+00  1.22825593149245E+00  3.60650847635784E-01 -1.92530246547880E+00 -1.48408565442934E+00
 -2.79087535002688E-01  2.38640323082275E-01 -8.17871278604326E-02 -8.30959968283600E-01 -7.24412405818754E-01
  2.62454034108908E-01  2.87008416862144E-01 -2.60647237989235E-02  2.35900434546657E-01 -3.26679070367103E-01
  1.88524641386297E-02  1.56562705771058E+00  8.82486586557287E+00  4.69744381111178E+00  7.54566569961327E-01
 -1.93752020758399E+00 -1.49246069370296E+00 -2.78742479610797E-01  1.09214976348870E+00  1.22551909399205E+00
  3.61062274244511E-01  2.32127631772529E-01 -8.55480398232577E-02 -8.26015861268653E-01 -7.21471888185682E-01
 -2.56447629998709E-01 -2.85535611099311E-01 -1.95632019996304E-02 -3.26877094372930E-01  2.36901276331609E-01
  2.47758678070120E-02  5.91286349668211E+00  2.25822788034217E+00 -1.13378067956756E+00 -1.74057420448389E+00
 -7.35885593267181E-01 -1.06873784120454E-01 -2.64411810678875E-01  5.88211440526046E+00  2.24798240788682E+00
 -1.12819477796668E+00 -1.73332300303116E+00 -7.33569127868785E-01 -1.06169789529140E-01  2.65410851422559E-01
 -3.93202435101029E+00 -1.74232353143676E+00  6.78715266384918E-01  2.26028040334407E-01 -4.10579326687014E-03
  1.28451666089326E+00  7.60314148063813E-01 -1.73055639445401E-02  1.18788534662858E-01  3.03705446304435E-01
 -3.89296577782841E+00 -1.72873581459417E+00  6.71656252353538E-01  1.27897310270441E+00  7.58144768806633E-01
  2.16305098307100E-01 -7.56782193334644E-03 -1.64579686293159E-02  1.18722301680074E-01 -3.01913718178702E-01
* ORBITAL    1   97
  4.40262008357975E-05  3.16347677950037E-04  1.60638749510110E-03  9.49168635817234E-03  1.85007259147930E-03
  5.84843749154242E-04  1.65005614929169E-04 -7.80372024560663E-06 -4.36404212753717E-03  2.35486365570049E-01
  8.25188365477465E-01  9.96006843817498E-01 -3.79570253173663E-04  1.78194748853992E-02 -1.30475671298696E-04
  4.94259376423401E-03  3.02219264459974E-02  1.81429198137729E-02  1.49445160382613E-03  1.22674850440853E+00
  8.49089060029281E-01  2.07587430896075E-01 -1.21223547553301E+00 -8.38951837830598E-01 -2.08344506391974E-01
  5.16975928410256E-04 -2.76166705669566E-04 -1.94809465745226E-03 -6.39898895048969E-04  6.96337908630306E-01
  3.11602454022288E-01  1.54802722459338E-02  3.45348573084697E-01 -3.43702998515476E-01  1.41329692512459E-02
  9.40191514482332E-01  5.51316206756021E+00  2.90050750796421E+00  3.58768448736365E-01 -1.58484287708895E+00
 -1.93653624864337E+00 -5.11208292786271E-01 -8.75385281745413E-01 -5.38807612497606E-01 -1.72286860651657E+00
 -7.43270486878362E-01 -1.12551624471882E-02  7.32364973649394E-02 -9.41478789845214E-01 -5.52013380458751E+00
 -2.90458390336703E+00 -3.58903120088728E-01  1.59195006068104E+00  1.93508719482889E+00  5.06532742320835E-01
  8.74074880234955E-01  5.40058649782667E-01 -1.71208379887574E+00 -7.37604530078052E-01 -7.49034584714313E-02
 -1.43319728547227E-02  8.54787322720397E-01  4.57132005387170E+00  2.38228038053482E+00  6.68499090010600E-01
  2.59173283302570E+00  1.49083823333253E+00 -3.46858136755364E-01  2.15402583729351E+00  1.86446951124378E+00
  3.06222661063486E-01 -1.24475798819575E-01  1.05062434322877E-02 -3.75646670560019E-01 -3.71749810567568E-01
 -1.43983320846026E+00 -6.36256516903359E-01  5.49128632978563E-01  9.23646477848295E-02 -7.03939185213499E-02
  2.00328002839665E-01 -8.61637527371306E-01 -4.61348722150547E+00 -2.40422007069868E+00 -6.68243360608440E-01
 -2.12710912683531E+00 -1.84577888553365E+00 -3.05480544081126E-01 -2.61348520009956E+00 -1.49935931113856E+00
  3.49501393357299E-01  1.19619366589816E-01 -1.51111399687276E-02  3.80402804121683E-01  3.72546019450926E-01
 -1.44073253148667E+00 -6.36904398545641E-01  1.99864279621414E-01  7.07666555127063E-02 -9.12847978369928E-02
  5.47135727860812E-01 -3.40218151844313E+00 -6.68015702159655E-01  6.64731726862447E-01  1.62331011188771E+00
  5.20947816362354E-01  2.40301328087597E-01  2.07714866441699E-01  3.38269431496092E+00  6.63863757372695E-01
 -6.61785712635822E-01 -1.61352339528220E+00 -5.18540762015880E-01 -2.38331843813652E-01  2.06631635575208E-01
 -4.81186399397581E+00 -2.65020087500456E+00  5.31615778788784E-01  2.17016390479956E+00  1.56159678855220E+00
 -2.77990294712516E-01 -1.86385863535205E-01  1.00203089275167E-01  7.18929548964274E-02 -4.66064306092064E-01
  4.83870420845304E+00  2.65836743440412E+00 -5.37522912785105E-01  2.70890869677728E-01  1.83374452127280E-01
 -2.17915967757755E+00 -1.56368283374178E+00 -9.95752013721730E-02 -7.41113313259199E-02 -4.65343846363286E-01
* ORBITAL    1   98
  2.18579145290160E-02  1.56623256529299E-01  7.25887731238092E-01  2.09332371965517E+00 -1.31149907285933E-01
 -4.68280630775491E-02 -2.05016362365755E-01 -4.89132100853269E-01 -3.92399974375012E-01 -7.88093474422556E-04
 -1.43553793115650E-03  4.21775707707592E-04 -3.91032604625820E-03  7.45180012684484E-05 -3.14255585733031E-02
 -2.17931975948837E+00 -1.27842647849993E+01 -7.09279337820313E+00 -8.86754516558159E-01 -1.35817535964739E+00
 -8.04111307584979E-01  3.46494008647931E-01 -1.37500755668920E+00 -8.17784532952603E-01  3.43678204502944E-01
  3.93082513179128E-01  2.16910618475819E-01  6.27942769700822E-01  2.51456505753258E-01  2.97665414101788E-03
  1.29065562980673E-03 -1.30651162114776E-01 -7.76800255890095E-02 -7.92646916568282E-02  1.30993037554041E-01
 -7.37696962859996E-01 -4.24101618637739E+00 -2.16538705357440E+00 -3.04263000444701E-01 -5.07746912102712E+00
 -2.59449365845908E+00  5.15906933027605E-01  8.37923919358837E-01  4.46459668988006E-01  2.64376568114428E+00
  1.27983074194371E+00 -4.26822091181031E-01  3.69850993548096E-01 -7.42107262080253E-01 -4.26808028332819E+00
 -2.18005463853616E+00 -3.05703378341634E-01 -5.05299280801006E+00 -2.57231725996276E+00  5.18169750544353E-01
  8.42988827544689E-01  4.49436998892961E-01 -2.65075718774456E+00 -1.28279621510439E+00  3.67678491841040E-01
  4.25190181964544E-01  1.21814213979355E+00  7.50978149315963E+00  4.01402838070951E+00 -2.80357163196438E-02
  4.25203550690042E+00  2.19502448232609E+00  1.35031171187258E-02 -3.87349836061869E+00 -2.51900596696566E+00
  7.18218117975153E-02  1.32338669006682E+00  7.18414965949801E-01 -1.24700636046942E+00 -6.92241261368567E-01
 -6.30095863460244E-01 -4.41093148484082E-01 -1.30407192970761E-01 -1.29606334441308E-02 -5.03695413606855E-02
  6.16468372938090E-02  1.20993050622500E+00  7.46375778614119E+00  3.98930267120159E+00 -3.19680095576008E-02
 -3.88722617666625E+00 -2.53373031470449E+00  6.75036910863396E-02  4.22665096519237E+00  2.18143426179523E+00
  1.50984199484923E-02  1.32270608809958E+00  7.17857716176037E-01 -1.24308770258576E+00 -6.88577969595885E-01
  6.18555129735419E-01  4.35923711823897E-01 -6.00008791434689E-02 -5.00353305891133E-02 -1.22439598358933E-02
  1.34052940844227E-01  1.02233307916802E+01  3.26731785590845E+00 -1.81113900606422E+00 -3.13451392938534E+00
 -9.91678570020204E-01 -2.68797082364330E-01 -1.98575361670764E-01  1.02257916156656E+01  3.26494558960633E+00
 -1.81256712217228E+00 -3.14083261181138E+00 -9.93835776444627E-01 -2.70270046727949E-01  2.00518962688937E-01
 -6.31751494549557E+00 -2.27418792047435E+00  1.25215160173974E+00  1.73556005518217E+00  4.70415174172677E-01
  1.25513976193732E+00  6.44667657081460E-01 -1.43312067868967E-01  3.35517171303294E-01  7.62300996342715E-02
 -6.27072675017170E+00 -2.24832101544723E+00  1.24691472413187E+00  1.25608859249767E+00  6.45530312028517E-01
  1.71533124319691E+00  4.56197092721588E-01 -1.43458734283861E-01  3.34437441401827E-01 -7.90138927361621E-02
* ORBITAL    1   99
 -1.09478218975406E-02 -7.82478751777613E-02 -3.45107535742281E-01 -4.91491752748719E-02  8.45025751143838E-01
 -1.38671602039731E-01  9.46354877723870E-02  9.02529717790038E-02 -1.22206550334092E-01 -7.25338082059742E-04
 -6.49441600844433E-04  1.05945348147388E-03  9.16728587736742E-03  5.72376972160505E-06  3.52229964132608E-02
  3.80378834328249E+00  2.13102290422471E+01  1.08600088434548E+01  1.62241509549800E+00  3.87426104624874E+00
  2.40507040952878E+00 -3.65200899468088E-01  3.86924299045895E+00  2.39970588803412E+00 -3.66641521754998E-01
 -2.64591719961789E-01 -3.41001316989866E-01 -1.12316429164750E+00 -8.97566473571446E-01  3.56862572774014E-04
 -5.47706267020000E-04 -1.70227785157937E-01  5.88622051880257E-02  5.73520360648883E-02  1.70143632160675E-01
 -7.54277150869203E-01 -4.67372453757570E+00 -2.60630318033763E+00 -2.56363212313936E-01  1.52931455658822E+00
  1.71715040553919E+00  3.00342429763167E-01  6.24951468746041E-01  1.26330706318519E-01  6.98174813169728E-02
  8.39292169183435E-02  1.19884031514356E-01 -7.99441344336698E-02 -7.61551969668016E-01 -4.71429360946311E+00
 -2.62762323290025E+00 -2.59554308363176E-01  1.53558582248075E+00  1.72138822470105E+00  2.99336000324303E-01
  6.28415126688215E-01  1.29218370914202E-01 -7.08549471822778E-02 -8.44684694316861E-02 -8.15659825370432E-02
 -1.20932319597345E-01 -9.38467791365630E-01 -5.96692821654738E+00 -3.52937373345582E+00 -2.16631294916679E-01
 -1.99228503162035E+00 -1.31175569369483E+00  8.18464299414300E-03  6.51198398393383E+00  3.64026576127016E+00
 -6.70089837737162E-01  1.18049588076068E+00  6.92495708445190E-01  1.12142057663925E+00  1.04575168426126E+00
  2.09328874110934E+00  1.16705433682813E+00 -5.18536187833423E-01 -5.19108548286937E-01 -1.45744734294127E-02
  1.14187212099145E-01 -9.35699545358626E-01 -5.94959719149013E+00 -3.51876443110561E+00 -2.15697447882815E-01
  6.51624609150167E+00  3.64352848855511E+00 -6.68849940151702E-01 -1.99897191318424E+00 -1.31334608906683E+00
  9.28527658554106E-03  1.17881450685807E+00  6.91244597776017E-01  1.11931152996524E+00  1.04392919160331E+00
 -2.09690192659811E+00 -1.16767883644419E+00 -1.12708014609837E-01 -1.45663745522718E-02 -5.19582747157898E-01
  5.18176439694984E-01  1.16171867599325E+00  3.39657507690028E-01 -2.40952284141673E-01 -1.01235422423018E+00
 -3.32449966776255E-01 -2.81829458334272E-01 -1.44978874694803E-01  1.17227632383304E+00  3.45135311151169E-01
 -2.43057073618566E-01 -1.01529358880871E+00 -3.34309407412768E-01 -2.81720499846717E-01  1.46258133117880E-01
 -4.87689020421107E-01  2.46390013057184E-01  9.50930421589088E-02  6.85998648185119E-01  1.47146262594258E-01
 -2.91731252733618E-01 -2.25108257153480E-01  9.04483846390875E-02  2.65318327921516E-02 -3.99424247026316E-01
 -4.87424392528807E-01  2.46491315037404E-01  9.40809247817338E-02 -2.93971453525537E-01 -2.26434300032822E-01
  6.84359272394488E-01  1.46186641679531E-01  9.06735224062466E-02  2.54103036402165E-02  3.98144563000706E-01
* ORBITAL    1  100
  1.10871891975661E-04  7.95206374078959E-04  3.90199823317156E-03  1.73867221012512E-02  2.30028493914394E-03
 -4.24556226779590E-05 -8.11590386408749E-04 -2.39163939966806E-03 -4.73394155467149E-03  7.20565211126448E-02
  4.20771511491347E-01  6.85081821996493E-01 -4.44532179158864E-04 -4.62367817594691E-03 -1.69589922146374E-04
  4.90739923210087E-03  2.79052572671569E-02  1.50788530190622E-02  1.94199074146280E-03  1.28872146735825E+00
  9.78704359565905E-01 -1.00665062297943E-01 -1.26624038033457E+00 -9.62782680460719E-01  9.87267899587880E-02
  3.07431018934726E-03  8.16009900646444E-04 -1.39500292942668E-03  1.97707926005455E-04  8.95510522241416E-02
 -1.63883832774605E-01  1.17547939726128E-01  1.00954711388534E-02 -1.02704441276600E-02  1.17908157905471E-01
 -1.25022678398322E+00 -6.67859696696031E+00 -3.21190138760034E+00 -5.48934026181944E-01 -1.71408895935977E+00
 -2.68158985285587E-01  1.67417526427896E-01  4.87493162038843E-01  1.12304016510429E-01  1.59831845210496E+00
  9.20362946853120E-01 -4.31588439563041E-02 -1.18693209159883E-01  1.24188491122184E+00  6.63155304901261E+00
  3.18626188112913E+00  5.43817935781370E-01  1.68857937084983E+00  2.51990449730323E-01 -1.68992685514503E-01
 -4.82375958002989E-01 -1.09231572818720E-01  1.58571087363773E+00  9.15777625574242E-01  1.17932022295748E-01
 -4.38896637026780E-02  2.80640276863013E+00  1.61541466900789E+01  8.69628323859399E+00  1.24370018266232E+00
  5.30022753022647E+00  2.95178832955481E+00 -2.83304813062611E-01 -4.52642314716106E-01 -6.91273534491279E-01
 -2.06004757345680E-01  1.44737292896570E+00  8.30371003889661E-01 -1.46810523869820E+00 -7.02487499455956E-01
  1.01231087889579E+00  3.24138135985422E-01  5.24259273533243E-02 -1.69373445552207E-03 -2.19942146302116E-01
  1.53395578499656E-01 -2.80663406119933E+00 -1.61572774898587E+01 -8.69844914730697E+00 -1.24357301324458E+00
  4.82094922049619E-01  7.12851249986032E-01  2.09910904487775E-01 -5.29217949444437E+00 -2.94712313691806E+00
  2.84425965113950E-01 -1.43066710226935E+00 -8.23190352745966E-01  1.46801172473841E+00  7.02196257445773E-01
  1.00589642554156E+00  3.22508843772699E-01  1.52387810053968E-01  2.22198081157071E-01  8.41792462414927E-04
  5.12371409376443E-02  6.70134009123475E+00  2.93494511278142E+00 -1.05593996579446E+00 -2.50614153295308E+00
 -9.76734935035335E-01 -2.32369307908527E-01 -6.53909627539985E-01 -6.64305222155927E+00 -2.91313639719807E+00
  1.04497918067019E+00  2.48945754561192E+00  9.70627914148754E-01  2.31980067620635E-01 -6.51443915205746E-01
 -1.54744318826831E+01 -7.06656735694337E+00  2.37220088395002E+00  3.10574235006067E+00  1.45555774295385E+00
  3.13491263922912E+00  1.23524597506161E+00 -4.98332741444818E-02  6.05584834284192E-01  1.00229924813652E-02
  1.54337359935634E+01  7.05245914718506E+00 -2.36480478772124E+00 -3.13562591692385E+00 -1.23669261340332E+00
 -3.09290683263216E+00 -1.44993428354359E+00  4.82381955564687E-02 -6.06614420783231E-01  1.29590601487048E-02
* ORBITAL    1  101
 -7.08083160757019E-05 -5.13823069580922E-04 -2.59853966400352E-03 -1.18549928151911E-02 -3.05153774313020E-03
  8.37401029757651E-04  8.87654118883874E-04  2.01279569152120E-03  1.94517540047247E-03 -3.80483729285889E-01
 -8.78727057081276E-01 -5.89770070216566E-01  1.64252157835083E-04 -1.94668168081174E-02 -5.64079089332734E-05
 -1.29067976233736E-02 -7.32469157201627E-02 -3.85329129229983E-02 -5.90974335307189E-03  2.68926420244221E+00
  2.24508481027234E+00  2.96434678800727E-01 -2.72701721244791E+00 -2.27133792767372E+00 -2.92688193145424E-01
 -2.64367350705018E-03 -1.52522492378414E-04  3.62678767330787E-03  7.66759447991837E-04  8.10868254814569E-01
 -7.31992861163703E-02  4.09140103499726E-02  1.75549659765652E-01 -1.74547600903023E-01  3.95573687260310E-02
  2.12537928376118E+00  1.20969038282525E+01  6.52670822787681E+00  8.33370488635435E-01 -4.63543325365585E-01
  1.78068883121000E-01  6.82464366935687E-01 -1.01323286586338E+00 -8.34321054830892E-01  5.04391087868190E-01
  3.97977938695443E-01 -2.03588851206487E-01  2.77941216873287E-01 -2.11164692721697E+00 -1.20166989019524E+01
 -6.48174889752260E+00 -8.25528994829202E-01  4.80546499494334E-01 -1.70773806892997E-01 -6.81861345677817E-01
  1.00363736547600E+00  8.29588111265175E-01  5.18615116429986E-01  4.03312299317612E-01 -2.75838553572269E-01
 -2.02165715817245E-01 -1.36824267599290E+00 -7.79594769881592E+00 -4.30619449891300E+00 -6.23811322432684E-01
  3.86303184619746E-01 -3.10996168856621E-01 -9.66975244280288E-02 -6.46753608708917E+00 -4.58027685341540E+00
 -2.99611053349726E-01 -6.20627616032464E-01 -3.73607492522142E-01  5.67820422490358E-01  5.79412407593693E-01
 -1.38175358723745E+00 -3.98549624415910E-01 -1.84838439723070E-01  3.36282687020442E-01  4.52248671779726E-02
  1.63706519643649E-01  1.36678332483547E+00  7.79278701201811E+00  4.30736995129395E+00  6.22779818437426E-01
  6.40543252781289E+00  4.53977467989519E+00  2.97690177604932E-01 -3.92099590656552E-01  3.08568304063664E-01
  9.64201083532428E-02  5.94489558643460E-01  3.60748410773656E-01 -5.69500626944899E-01 -5.81621070929176E-01
 -1.36456270506523E+00 -3.92048762552459E-01  1.64539205414371E-01 -4.76290993358412E-02 -3.33022789141352E-01
 -1.85570056363553E-01 -3.22563807107050E+00 -1.85679795929755E+00  6.52087524815359E-01  5.78118446675312E-01
  4.19296459897205E-01 -1.14949357000297E-02  1.68288708775116E-01  3.15799660566527E+00  1.83115854291387E+00
 -6.39504834847804E-01 -5.55680915470423E-01 -4.10998191292385E-01  1.30493154754627E-02  1.64407610761273E-01
  6.09530644745834E+00  2.39712439775508E+00 -7.15526882125848E-01 -1.74448658165150E+00 -9.99594937332648E-01
  5.08794934740964E-01  3.84752504261357E-01 -3.89973149388395E-02  3.59685529358485E-01 -1.07237140827195E-01
 -6.02766596753433E+00 -2.37583801806573E+00  7.02767858241344E-01 -5.08414447712478E-01 -3.82663190961631E-01
  1.72180996090063E+00  9.90841569001885E-01  4.04011185635523E-02 -3.58964743829324E-01 -1.12062194039623E-01
* ORBITAL    1  102
  1.28517273721569E-04  9.22658352150039E-04  4.52206667011644E-03  1.81677839931038E-02  1.69676516497173E-03
 -5.95378441384348E-05 -1.15073645651417E-03 -2.92952649449792E-03 -4.29927202493077E-03  4.41370997685482E-01
  1.19913883311907E+00  1.10725224212636E+00 -4.31668884346119E-04 -1.14757321543580E-02 -1.36686936065801E-04
  2.05915145717629E-03  1.18158229591231E-02  6.70858412079069E-03  1.26634051806521E-03 -3.86370283646083E+00
 -3.06830327092588E+00 -4.84682726345859E-01  3.88187040210071E+00  3.08138015936400E+00  4.82899970802437E-01
  3.48954929615097E-03  8.23343770798835E-04 -8.41171309537450E-04  1.10125477058973E-03 -1.12180531236486E+00
 -4.82437713613273E-01  3.09911524513544E-02  8.54649000244636E-02 -8.64442363882517E-02  3.08644951343557E-02
 -1.02004461538710E-01 -1.18650965868733E+00 -9.09560313000792E-01  4.67225069655941E-02  4.02227054304369E+00
  3.16202808856750E+00  2.12395084194514E-01  5.30944365628185E-01  2.79323198020851E-01 -1.49532031986586E+00
 -8.46343850984169E-01  2.91609153879283E-01 -2.02231279202176E-01  8.72795181792551E-02  1.10084262666883E+00
  8.62018228254569E-01 -5.41625749342657E-02 -4.06132240894915E+00 -3.18633280380187E+00 -2.13161238814661E-01
 -5.20083577090806E-01 -2.72189130897287E-01 -1.51049536249472E+00 -8.52141852811343E-01  2.01989162456697E-01
  2.90696098842644E-01 -2.65929386914828E-01 -2.12460213976925E+00 -1.44085406249961E+00  1.54376741322618E-01
 -1.72068410280774E+00 -3.97089096186508E-01  3.08313660453793E-01  3.31152160241056E+00  1.22136368436568E+00
 -1.02239495345265E+00  7.75256946207994E-02  2.43206338160868E-01  5.91633806277841E-01  4.38173442677973E-01
  1.28980152852111E+00  8.68016034622924E-01 -2.29634401377622E-01 -2.20867450053333E-02 -9.67531506798625E-02
  2.05392614842909E-01  2.72058906998442E-01  2.15776952878194E+00  1.45760406066728E+00 -1.52892226277579E-01
 -3.28359958627283E+00 -1.19996294985854E+00  1.02695125186857E+00  1.73103875926213E+00  4.04417335998682E-01
 -3.06459615086959E-01 -5.97053118083466E-02 -2.35270968566865E-01 -5.95806762824215E-01 -4.41898485835416E-01
  1.28821419034280E+00  8.69491007512152E-01  2.04376521328591E-01  9.92931402769232E-02  2.05470361189495E-02
 -2.30370813572270E-01 -4.13546520730624E+00 -1.64637452887179E+00  6.25859920771498E-01  5.64342077017188E-01
  2.70601703312444E-01 -2.47611309774542E-01  5.78257661883035E-02  4.22439416229203E+00  1.67826081336506E+00
 -6.42113476872600E-01 -5.88167092838467E-01 -2.79071528980870E-01  2.47265202804284E-01  6.03107710630643E-02
  1.96511984431792E+00  1.64121261463679E+00 -1.16577546958769E-01 -5.72780984316219E-01 -4.11785035576762E-01
 -4.48721799179018E-01 -2.37364629346335E-01 -9.94125796816454E-02 -3.38345095079585E-01 -1.64532564352715E-01
 -2.01892477932967E+00 -1.66102751242012E+00  1.26897874949491E-01  4.47096397250656E-01  2.36427751232551E-01
  5.88848908067166E-01  4.18505833203773E-01  9.88623720778163E-02  3.37748169924927E-01 -1.61650826160285E-01
* ORBITAL    1  103
  1.07273745222164E-02  7.76565601445178E-02  3.94118556912082E-01  1.75454096497456E+00  4.02198414214848E-01
 -1.18852442965579E-01 -1.74891069202647E-01 -3.90187968011850E-01 -2.38292631727969E-01  4.17177430119732E-04
  5.07092463434019E-04 -2.24643636331159E-03 -3.14614890533130E-02  2.69966531548254E-04  1.23040217137908E-02
  1.31088959672286E+00  7.51979621744553E+00  4.04644485151916E+00  6.35512990383562E-01  2.32975564931564E+00
  1.61431062591459E+00 -3.98274923661119E-01  2.27560636782983E+00  1.57315288830089E+00 -4.02441521440516E-01
  7.25148184737926E-01  1.22774612083863E-01 -3.45552337135570E-01  1.00539065664620E-01  1.16100744552573E-02
  4.74719688842842E-03 -2.90605883125009E-02 -1.43561596764431E-01 -1.45112648982766E-01  2.39032561219182E-02
 -1.31540487526947E+00 -7.52134306987878E+00 -4.18262319390542E+00 -8.07332653914363E-01 -2.78564010820470E+00
 -1.57332666328436E+00 -1.72726570820779E-01  8.40674854454549E-01  5.03864479148286E-01  1.82112876875663E+00
  7.06173914877932E-01  2.34034870272401E-01 -2.38939766750416E-01 -1.36958461568343E+00 -7.83164495291290E+00
 -4.34850423937087E+00 -8.27560946890235E-01 -2.77295666617057E+00 -1.56324177787251E+00 -1.75026153426362E-01
  8.70044114215508E-01  5.24153943034792E-01 -1.79835056915072E+00 -6.95046223681053E-01 -2.40805282137541E-01
 -2.35217135676452E-01  4.20174025610973E-01  1.99663391680266E+00  8.94975132193913E-01  2.39158873209121E-01
  1.05234532041727E+00  6.31255690879435E-01  6.75706561647206E-02  3.58271283016606E+00  2.60052029224757E+00
  5.13802661630495E-01  2.31373057170101E+00  1.04222664540855E+00 -8.34944847091125E-02 -6.22516089962054E-02
  1.04059752161403E+00  2.67578367187552E-01  1.06067579394522E-01 -1.41688234556921E-01  3.03420981343638E-01
  2.34920560930142E-02  4.96821802996310E-01  2.42666580804914E+00  1.12311571401222E+00  2.71728671373575E-01
  3.76287527282493E+00  2.71333879977632E+00  5.08271636156122E-01  1.13359592455527E+00  6.94002220473515E-01
  7.41407168060359E-02  2.33274691819686E+00  1.05700950637099E+00 -1.13468967583326E-01 -8.40107258803217E-02
 -1.08148562892803E+00 -2.86524878093594E-01 -3.07145563066048E-02  2.97722963238185E-01 -1.50492372131375E-01
 -1.08847899086898E-01  7.94764942099964E+00  3.00516747061096E+00 -1.46305769490554E+00 -2.38456902974842E+00
 -9.02048300394809E-01 -4.44899102587803E-02 -4.55752671672143E-01  8.03110389740556E+00  3.05396451192341E+00
 -1.47517865995728E+00 -2.40636878722574E+00 -9.12852734268548E-01 -4.90042619984036E-02  4.56934870870850E-01
 -6.08395324210041E+00 -2.08429211759032E+00  1.15345413902305E+00  1.88024640912286E+00  7.81406137570061E-01
 -2.72027297305269E-02 -1.59852714540241E-01 -1.92361527357623E-01 -1.17521303349920E-01 -3.79378156139434E-01
 -6.43751182794808E+00 -2.24173532311590E+00  1.20163006212699E+00 -8.32301118539980E-04 -1.54932535556529E-01
  1.98060915407386E+00  8.39957358870188E-01 -1.99077295312967E-01 -1.18571012031917E-01  3.83215944661670E-01
* ORBITAL    1  104
 -1.48077904006639E-05 -1.06110028764667E-04 -5.90068452908951E-04 -3.80394592405984E-03 -2.21657816381387E-03
  1.10323733196435E-03  8.37835858596335E-04  2.06857706609100E-03 -1.05858455298668E-03  5.34004703323157E-01
  1.35517556032384E+00  1.11142964635202E+00 -8.78733874165813E-05  3.91482270551295E-02 -2.05433242773626E-04
 -9.95681792041410E-03 -5.72241807072096E-02 -3.06909376991607E-02 -4.90867078636830E-03  4.43874886746637E-01
  2.52297375859096E-01 -9.11679306395695E-02 -4.73406894678016E-01 -2.72637744428734E-01  9.75741642940864E-02
 -4.65614065956786E-03 -9.26257200057286E-04  2.34985374832701E-03 -6.12948003942055E-04  5.15687372953407E-01
  3.33765033344310E-01 -3.33468959731387E-01  1.11977962075556E-01 -1.09654044687093E-01 -3.34021200066252E-01
  2.09278009620550E+00  1.18415833704898E+01  6.26611082909732E+00  8.16665022045920E-01 -1.24823896812702E-01
 -4.38777538627043E-02 -2.05559764813349E-01 -1.05459986475700E+00 -7.77997791872004E-01  1.15764657311390E+00
  4.68976240547434E-01  1.33256002799116E-01 -1.06087064616302E-01 -2.07582953092812E+00 -1.17451116517549E+01
 -6.21201931093000E+00 -8.05726884598607E-01  1.42606100099387E-01  5.23329857365801E-02  2.08462166282016E-01
  1.04537032379381E+00  7.72674167191166E-01  1.17724632331757E+00  4.76176191626733E-01  1.10570189295927E-01
  1.36902179672142E-01 -3.62433570476719E+00 -2.05073541709479E+01 -1.09562150789169E+01 -1.37515180490289E+00
 -4.02732075171742E+00 -2.93609178366156E+00 -4.83061542795225E-01 -6.30832563388280E+00 -4.11590108826214E+00
 -1.33617812705585E-03 -1.14591064421840E-01 -2.17618304294315E-01  1.50739060450591E+00  1.16184508483796E+00
 -8.73849457382864E-01 -4.57250146091272E-01 -2.35456080924623E-01  3.45277864633072E-01  1.81602875443084E-01
 -3.45288903721858E-01  3.61754330135009E+00  2.04743503768957E+01  1.09407413668988E+01  1.37090054543210E+00
  6.25777601183814E+00  4.07961519186290E+00 -5.48647188613398E-03  4.02199448663749E+00  2.93350571372784E+00
  4.83394986150353E-01  8.53991217850254E-02  2.04277825315417E-01 -1.50717516455766E+00 -1.16189147791719E+00
 -8.56540021316982E-01 -4.51843384273241E-01 -3.45111718893598E-01 -1.85679239373098E-01 -3.43608952183357E-01
 -2.33669453583979E-01 -2.83152076161848E+00 -1.77121020055201E+00  2.58434854997610E-01  4.44139020637261E-01
  2.45911558735780E-01  1.17682832913012E-01 -2.04588764570099E-01  2.75323544951103E+00  1.73988873947858E+00
 -2.43961389298152E-01 -4.19384309442732E-01 -2.36032309626485E-01 -1.17408263142923E-01 -2.10838817204390E-01
  1.43714556090529E+01  7.00617557540341E+00 -1.75245375994833E+00 -4.80038344189365E+00 -3.03539382748329E+00
 -7.90199982484685E-01 -7.49168874289196E-02  4.94939586529906E-01  1.18938089581085E-02  2.52060560864114E-01
 -1.42961405709076E+01 -6.98121487811470E+00  1.73840122650220E+00  7.90918821297187E-01  7.78657579121359E-02
  4.77721379935738E+00  3.02534339974494E+00 -4.92368809921587E-01 -9.77398432101695E-03  2.47525880881048E-01
* ORBITAL    1  105
  1.37454888340494E-02  9.70879084462086E-02  4.06277080314651E-01  6.10465276621795E-01 -4.77479249157085E-01
  2.63561830470099E-02  3.85745744699834E-02  9.65109260893351E-02  5.84834686955101E-02  1.98041903434854E-04
  4.96040780795466E-04  2.07288985023936E-03  2.59570307256514E-02 -5.68343015765491E-05 -2.63258150697602E-02
  3.05413479212206E-02 -6.43021505461704E-02 -3.52335251648054E-01 -4.00282865868741E-01  2.74983565078350E-01
  4.82993782355445E-01  3.87613555338018E-01  2.86963471963146E-01  4.90537976680544E-01  3.87119723692245E-01
 -2.22331056062017E-01  1.88276630926070E-01  1.05343146358076E-01 -2.04923796447090E-01 -1.90900929662685E-03
 -9.20514288366012E-04 -6.32075129252836E-02  3.92136833310428E-02  3.80642633439903E-02  6.29972972542009E-02
  1.81900603391042E+00  1.10337120255194E+01  6.20706284232852E+00  5.07367004349741E-01  1.25424027244636E+00
  8.34251852498351E-01 -2.58981350147986E-01 -1.58386134575608E+00 -1.15435746884853E+00  7.80831395449708E-01
  5.14172402777065E-01 -1.10787574592996E-01 -1.85556104730023E-01  1.81377131578430E+00  1.10054380312303E+01
  6.19283848252040E+00  5.04905077839344E-01  1.25897407903142E+00  8.39049325571920E-01 -2.57170792458394E-01
 -1.58192828502682E+00 -1.15315655666986E+00 -7.81968278126254E-01 -5.15685091724598E-01 -1.86166358722061E-01
  1.10356914168057E-01 -6.57927582298843E-01 -3.79097805863806E+00 -2.11984286815866E+00 -3.32368942472489E-02
  3.13930072363987E+00  1.08428647244329E+00 -4.96199915770825E-01 -2.21927425539848E+00 -1.68380928880875E+00
  5.21518129971542E-02  5.56179857013000E-01  1.81586972580652E-01  2.56806921616316E-01  5.15016370067322E-01
  1.21207309115280E+00  3.96760331745436E-01  1.20749959967758E-01  2.31677792792419E-01 -1.61321872536304E-01
 -5.27057258277177E-02 -6.52930539099994E-01 -3.75958407860800E+00 -2.10129350653021E+00 -3.16541449492738E-02
 -2.23692416544904E+00 -1.69513259173246E+00  5.32864328291577E-02  3.13086558532616E+00  1.07972524623852E+00
 -4.95322106185354E-01  5.50571928319711E-01  1.78293036162337E-01  2.53057349557577E-01  5.12411840107392E-01
 -1.20711962045498E+00 -3.93851957480187E-01  5.35696506247177E-02 -1.60836898839007E-01  2.32263580688488E-01
 -1.21835934526304E-01 -4.28994482855987E+00 -1.25606749044792E+00  7.10140567727410E-01  7.66998663538770E-01
  1.89057208672781E-01  3.44325353932559E-02 -3.42538764271091E-01 -4.28487385782150E+00 -1.25454582699134E+00
  7.09500736029920E-01  7.65588211468579E-01  1.88404966590904E-01  3.48803417955279E-02  3.43120786835547E-01
 -2.30791989071038E+00 -6.37881263117324E-01  3.70264522273711E-01  9.74933323798246E-01  2.28128978229010E-01
  1.65559883100156E+00  4.12659494310149E-01 -6.59551549138097E-01  3.15986855226866E-01  8.94939810053327E-02
 -2.29612186575460E+00 -6.34968110245251E-01  3.68036837533775E-01  1.65357578809133E+00  4.11810751214600E-01
  9.71493129398731E-01  2.27183774377251E-01 -6.58770727246771E-01  3.16402187777254E-01 -8.97984095378286E-02
* ORBITAL    1  106
  2.77690227385829E-02  1.99830848899972E-01  9.44080555562356E-01  2.60403249714254E+00 -2.24475502052956E-01
  2.39863558778885E-02 -2.17545722256318E-01 -3.70855177750049E-01 -1.03771776686998E-01 -1.55153335157047E-03
 -4.03099429894373E-03 -3.66676361133906E-03 -1.13908352857976E-02 -2.09569356093758E-04  2.53258042561171E-02
  1.82084721598800E+00  1.02658264650678E+01  5.22317137749723E+00  7.32042347841236E-01  2.48377455135107E+00
  1.95083377277779E+00  1.79514822562864E-01  2.51745924383381E+00  1.97259494987101E+00  1.76818876084697E-01
 -3.91688427821660E-01 -1.26032530194317E-01 -6.09264882218251E-01 -6.05471666364011E-02 -7.50386717830839E-03
 -4.47554774514311E-03  2.17184057512820E-01 -1.37942663550971E-01 -1.38272919184139E-01 -2.17182226049038E-01
 -7.58278233189862E-04 -8.71750460029629E-01 -1.04101092776238E+00  1.52133112351172E-01 -1.57482798984169E+00
 -1.83442214944128E+00 -2.93338768371960E-01  3.35146844524284E-01  3.14233208447452E-01  7.27097624155595E-02
  2.03629007235088E-01  1.89969715066572E-01  1.07346949778859E-01  1.67895853559163E-02 -7.64855529820307E-01
 -9.80731785174298E-01  1.55071392706271E-01 -1.60690830575417E+00 -1.85083310992390E+00 -2.89489429349558E-01
  3.25961527779977E-01  3.06537414510037E-01 -7.45027074432967E-02 -2.03202614795157E-01  1.08605085195150E-01
 -1.86129853823372E-01 -2.16573252615019E-01 -2.17227199291965E+00 -1.72943787390767E+00  1.38734671740883E-01
  5.00730125970302E-01  8.06561414579832E-02  1.10860709499565E-01  4.91236390195693E+00  3.11961030956795E+00
 -1.90028703177811E-02  4.08678490596830E-01 -2.00751225827843E-01  3.38515967105450E-01  2.54753829887564E-01
  5.85540501039467E-01  3.27528578955568E-03 -4.32445065434472E-01 -3.47988861045532E-01  3.56482630421998E-02
 -1.40392183601093E-02 -2.34746800735319E-01 -2.27157879858159E+00 -1.77889853242641E+00  1.33208276908944E-01
  4.85566006609340E+00  3.08755348438296E+00 -1.78208613538389E-02  4.96465790748716E-01  7.48875643513788E-02
  1.10443715971660E-01  4.10020913819492E-01 -1.97869819442547E-01  3.46144921161031E-01  2.59521106735257E-01
 -5.53227467946415E-01  1.20409631917692E-02  1.51657338243351E-02  3.94485226130832E-02 -3.47757624408067E-01
  4.25475187919440E-01  1.57654695560622E+00  3.89743681620055E-01 -1.81838147696303E-01  6.22991126669005E-01
  1.57300962978256E-01  3.64335530959617E-01  4.74897456008793E-01  1.56950454846718E+00  3.83968803403998E-01
 -1.82692732169274E-01  6.17966875062158E-01  1.57752201375250E-01  3.62240198258092E-01 -4.71669613571427E-01
 -2.78368100194324E+00 -1.21768549074287E+00  6.77427552453109E-01  1.64803475839611E+00  4.66939876945803E-01
  2.73131944591259E-01  4.21627810379252E-02 -2.82768418304453E-01  4.28663931700076E-01 -3.82723163751798E-01
 -2.69037449854872E+00 -1.17541312995276E+00  6.63153305086258E-01  2.50263467764732E-01  3.47305391641987E-02
  1.63597713072116E+00  4.62449834608585E-01 -2.80894612088150E-01  4.25492457253645E-01  3.84183799094650E-01
* ORBITAL    1  107
 -1.53740888988928E-04 -1.11018174359512E-03 -5.27858274735453E-03 -1.43305355977396E-02  1.67338374733757E-03
 -4.20628087323517E-04  1.14042888147122E-03  1.59852617821806E-03  1.22470709759492E-03 -4.00539168330788E-01
 -9.61019916613096E-01 -7.09851133264919E-01  2.15666285881316E-04 -4.35179094918415E-02 -1.14020029409018E-04
 -5.34090535382384E-03 -2.96359628788822E-02 -1.44374371503835E-02 -1.43113007556515E-03 -3.17571989522935E+00
 -1.89828298494671E+00  3.88585384872633E-01  3.15782205444854E+00  1.88336757151278E+00 -3.91151875321640E-01
  1.56142697703737E-03  6.32207690660690E-04  2.11610497510932E-03  7.55275493882434E-04 -1.50815036027025E+00
 -9.72943393082985E-01 -3.13948987944980E-02  1.25283642929823E-01 -1.23983327683062E-01 -2.80476082286087E-02
 -1.43317638505080E+00 -8.81131294080968E+00 -5.00895977581656E+00 -1.65485381847468E-01  3.64885875771423E+00
  1.87442759642334E+00 -4.82597289198279E-01  7.04233187479632E-01  6.35101515444408E-01 -3.13542383266094E-01
 -1.26970529835001E-01  3.31316358774692E-01 -1.20278857951970E-01  1.42786817992387E+00  8.78784316281984E+00
  5.00085364915041E+00  1.61851305726589E-01 -3.63539309796029E+00 -1.85930829948295E+00  4.84373713361360E-01
 -7.03820148436882E-01 -6.35548568045902E-01 -3.12631396073051E-01 -1.24726259745170E-01  1.19283968601335E-01
  3.33050210626132E-01  1.70666032668385E+00  9.32488491052435E+00  4.61665525633277E+00  4.88394251456302E-01
  7.02793773324859E-01  7.54029461388806E-01 -3.72408714132616E-03  5.34863601429398E+00  2.97139842090563E+00
 -1.76906015094057E-01  1.07219070319976E-03 -2.17967901818070E-01 -7.18172348963653E-01 -4.45451854744285E-01
  3.43850188814076E+00  1.70518926171274E+00 -7.11799589516887E-01  4.11864526190405E-02 -4.27113334739648E-01
  1.21856011287472E-01 -1.69997439544510E+00 -9.27866309566004E+00 -4.58750723069608E+00 -4.88652835840393E-01
 -5.37154003959764E+00 -2.98514046303010E+00  1.77416757362557E-01 -7.02644408441595E-01 -7.51701899076368E-01
  2.36593329502108E-03 -2.86995566108864E-04  2.22530807243496E-01  7.12359119657534E-01  4.41346192609248E-01
  3.43823991491877E+00  1.70319559479735E+00  1.21452254565176E-01  4.26417433020978E-01 -3.91573578542749E-02
 -7.15649429582528E-01 -4.72881827210097E-01  2.41728457206672E-01  2.91784043619720E-01  7.37227182764765E-01
  4.56954768490586E-02  1.68864319942123E-01  3.16916450993271E-01  4.70033239836544E-01 -2.40464892414283E-01
 -2.92228045417314E-01 -7.45202051113647E-01 -4.82463551219887E-02 -1.72375306706565E-01  3.21089286560527E-01
 -9.43299451634503E+00 -4.21981855258602E+00  1.38084866809770E+00  9.61666932575621E-01  2.45546459969663E-01
  2.43196346798950E+00  8.22362879027434E-01 -2.06707190097311E-01  2.46222169606332E-01  2.12233197346447E-01
  9.42781984407814E+00  4.22144093130128E+00 -1.38141317874257E+00 -2.43265167353322E+00 -8.22705480010910E-01
 -9.69466383227519E-01 -2.47153835458201E-01  2.09556359338283E-01 -2.50264231650093E-01  2.08810988653514E-01
* ORBITAL    1  108
 -5.22060172514268E-03 -3.73159362172323E-02 -1.77287559425082E-01 -2.93450132455831E-01  2.27154181723541E-01
 -9.02620227025161E-02  1.14887207717312E-01  2.27158460032843E-01  1.09253407517319E-01 -1.46128646682902E-04
 -1.41938641299421E-03 -2.92604057556197E-03  8.58522103416165E-03 -1.87708123440583E-05 -3.65372113061511E-02
  3.51266571169252E+00  2.01280584475597E+01  1.07615080165921E+01  1.67813949266153E+00  3.24786466144532E+00
  2.21555712956651E+00 -5.62507045743350E-02  3.28787512540714E+00  2.24512247544203E+00 -5.38634702931743E-02
 -5.79732413143367E-01 -1.17732013309704E-02 -7.68751603236020E-01  1.34213027135664E-01 -5.81329710633156E-03
 -1.46772843703092E-03 -4.14958343190875E-01  1.75387929761704E-01  1.77434839882388E-01  4.13686364516928E-01
 -5.51481210020795E-01 -3.17500384851781E+00 -1.79351193131407E+00 -1.70614487406871E-01  1.34438479839675E-01
 -9.68259178223346E-01 -8.55816151745484E-01  9.77912792557526E-02  2.62914027906636E-01 -1.30040229481384E+00
 -7.37274409394963E-01 -2.71667592289787E-01  1.19130524829978E-01 -5.42593430647191E-01 -3.12174481574415E+00
 -1.76476149419135E+00 -1.68903715355778E-01  1.77942907827363E-01 -9.38459424184129E-01 -8.57053497611137E-01
  9.15318216132877E-02  2.59913647440349E-01  1.29385991688964E+00  7.35142267079456E-01  1.14570817124040E-01
  2.70334029692869E-01  7.67661177241656E-01  4.28327496761217E+00  2.13528088979198E+00  1.95774612542164E-01
  3.95199034715393E+00  2.37746078550205E+00 -2.55335201565179E-01  1.08950334034557E+01  7.19786789436202E+00
 -1.78743962831357E-01  1.58402131344017E+00  7.07407736245995E-01 -6.77919379786415E-01 -4.22938459338070E-01
  2.83517456209815E+00  1.25458763153457E+00  4.41830640747497E-02 -5.00424596202665E-01 -5.15248793595999E-01
  2.28181022438557E-01  7.81550465064004E-01  4.36323884552532E+00  2.17917454480898E+00  2.03355820549027E-01
  1.08065818747476E+01  7.13268653138036E+00 -1.80503254003498E-01  3.96118790970638E+00  2.38331791155207E+00
 -2.54255575553386E-01  1.57832628117854E+00  7.03391910076103E-01 -6.86258534072224E-01 -4.27788763361922E-01
 -2.83571665191803E+00 -1.25334790914017E+00 -2.22802545023546E-01 -5.14856450137611E-01 -4.91447143001228E-01
 -4.62013238915473E-02 -1.11273185784269E+00  1.82639425689576E-01  7.54617124914065E-02  8.24886450726697E-01
  1.03512518974583E-01 -5.11460895914929E-02  2.27188868412738E-01 -1.15673347057296E+00  1.71132480351960E-01
  8.39601308005015E-02  8.34234869772089E-01  1.05968924681227E-01 -5.07243202931086E-02 -2.25332653036584E-01
 -1.32649359548937E+01 -3.94608036785829E+00  2.33228281650471E+00  3.07754093699273E+00  9.71382462424256E-01
  1.45849285333494E+00  2.25641361816731E-01  2.28360474700962E-02  8.21773821078933E-02  7.54307733601404E-02
 -1.32453661256659E+01 -3.94500168079016E+00  2.32371200884532E+00  1.46303445678685E+00  2.28342780171674E-01
  3.07752359067815E+00  9.70024621486143E-01  1.28485108650744E-02  7.95539650875346E-02 -7.76655560436336E-02
* ORBITAL    1  109
 -1.22310046780456E-05 -8.83335149377019E-05 -3.96402551020893E-04  1.26595543066184E-03  9.33722490607990E-04
  8.46856508899261E-06  7.74098225332648E-04  1.45285117017181E-03 -9.21288330396589E-04  3.89873568785650E-03
  1.91640156108137E-01  4.11754144057183E-01 -2.33384241118305E-04  4.91752788440320E-04 -3.46980504280672E-04
  1.88171309217566E-02  1.07564346949839E-01  5.74020545678935E-02  8.85887185025868E-03  4.15470725144214E+00
  3.04171731747453E+00  2.23317147174002E-01 -4.11914335958552E+00 -3.01782534731651E+00 -2.23242935503571E-01
 -3.70581948419009E-03 -1.72244617764432E-04 -4.34250727667897E-03  4.97340284453564E-04  1.29255555514918E+00
  3.85880078938832E-01  1.36501923402513E-01  1.56283992574565E-01 -1.53911616997820E-01  1.40900215179875E-01
  1.47723017690708E+00  8.86092464116546E+00  4.86173073476946E+00  3.31203042174122E-01  3.71154339843844E+00
  2.59092195831483E+00 -2.84293302109487E-02 -9.53376384146522E-01 -5.43043218097627E-01  4.26789814809193E-01
  1.28754269286647E-01 -3.06224552349475E-02 -3.95167268487057E-01 -1.48099517991346E+00 -8.88310294585997E+00
 -4.87468067754657E+00 -3.31674947055640E-01 -3.71100835838648E+00 -2.60359622116936E+00  1.86340517870674E-02
  9.53533757740387E-01  5.45528442211041E-01  4.42774256845327E-01  1.37221605676539E-01  3.97036621973388E-01
 -2.66693598788977E-02  6.76899190260944E-01  4.07847792281246E+00  2.34871409915216E+00  4.21592041701850E-01
  1.06712938711437E+00  6.04451912644952E-01  7.77589777742115E-02 -9.09808535319454E+00 -6.57264729997037E+00
 -1.89961855741512E-01 -6.00602125958205E-01 -3.93249942839179E-01 -5.53362358141004E-01 -2.93502456174884E-01
 -4.81541800150186E-01 -3.33779764846847E-01  3.08998013399265E-01  7.93800872158860E-01  8.00949478627039E-02
 -4.84040793179526E-01 -6.69303209379892E-01 -4.03582647857361E+00 -2.32766739901594E+00 -4.20006547296314E-01
  9.21734686717954E+00  6.65095519948232E+00  1.87272696356040E-01 -1.02105063180269E+00 -5.76766324123914E-01
 -8.01883067572954E-02  6.16427419669515E-01  3.99691007700870E-01  5.45661204191795E-01  2.88861924560662E-01
 -5.10737769135225E-01 -3.46693430999782E-01 -4.86297710770076E-01 -8.60436774749141E-02 -7.99678281104494E-01
  3.08946383990853E-01 -5.49955800102401E+00 -1.61794289005011E+00  1.00124978719477E+00  1.12068262299791E+00
  3.52394761024618E-01  6.69915141295480E-03 -2.00058755982719E-01  5.48085534673845E+00  1.61740679296584E+00
 -9.99442602593530E-01 -1.10852872153247E+00 -3.50136226296698E-01 -7.03188791122416E-03 -2.03544718363559E-01
  3.54370342611538E+00  9.58605409626048E-01 -1.02468690025617E+00 -4.69860468036664E-01 -3.98327014710411E-01
  1.75529511589335E-01  1.94450520386818E-01 -8.19226974472116E-01 -2.60512370516028E-01  1.92600160495133E-01
 -3.68812415315144E+00 -1.00200227582252E+00  1.05007578620946E+00 -1.59415078254545E-01 -1.91496643562492E-01
  5.04242697046162E-01  4.08717898446313E-01  8.19690136632469E-01  2.62040772669697E-01  1.92068054563757E-01
* ORBITAL    1  110
  4.00912097553095E-05  2.82602619561734E-04  1.29737267808762E-03  4.06700916008411E-03 -1.11034847594356E-03
  4.76931120162371E-04  2.23734745564383E-05 -1.26900695320546E-04 -1.35037068686170E-03  3.52134815975003E-02
  2.41720943006560E-01  4.21422777292707E-01 -2.39684105224596E-04 -1.44745347909997E-02 -1.55431801418092E-04
 -1.76266468193758E-03 -9.93414677580015E-03 -5.21774993836818E-03 -1.07887282491892E-03  5.65235940541040E-01
  1.44474199871900E-01 -3.36631813954788E-02 -5.62810269800007E-01 -1.42131349160726E-01  3.43108777735206E-02
  6.98150420671161E-04  1.66037107389826E-04 -1.50089926123205E-04 -7.54159234325321E-04  1.89986861385645E-01
 -1.80143152031213E-01  4.05601355841410E-01 -2.94297350860378E-01  2.94075409615419E-01  4.05723616848794E-01
 -9.33576412907563E-01 -5.43015634132385E+00 -3.03496513869447E+00 -3.57870750788806E-01  8.94792759064751E+00
  5.53016868699584E+00 -4.59579473296311E-02  2.63434317531608E-01  3.45845886745593E-01 -3.47036052526457E+00
 -1.22329425923269E+00 -7.69979408214611E-02 -4.13044997429626E-01  9.31344378488883E-01  5.41668799825627E+00
  3.02667989550963E+00  3.56434163111994E-01 -8.92413245087862E+00 -5.51473311383821E+00  4.58077100430258E-02
 -2.62650538279912E-01 -3.45162183414270E-01 -3.46647074936734E+00 -1.22271048598345E+00  4.11381142295123E-01
 -7.60759567336608E-02  4.60215222622823E-01  3.25987964717781E+00  1.90469628702326E+00 -1.33231585043651E-01
 -7.92093007758841E+00 -4.83918895603526E+00 -1.02889433818937E-01 -1.91583245104862E+00 -1.86256836856458E+00
 -5.01618769541252E-01 -3.16863592254862E+00 -1.18196315751846E+00 -4.92774947578339E-01 -2.96190831333014E-01
 -4.79331330330514E-01 -3.93812163428347E-01  1.86323906348268E-01  1.13592019294088E-01  8.34072958357101E-02
  6.87760726337070E-02 -4.54498951704209E-01 -3.22742034216299E+00 -1.88828031993035E+00  1.34620308522714E-01
  1.91414640090257E+00  1.85897551471224E+00  5.00379851096519E-01  7.90871444015250E+00  4.83045236603936E+00
  1.02972983849165E-01  3.16900471410818E+00  1.18209339437732E+00  4.89980648590375E-01  2.95184620804329E-01
 -4.79642602723939E-01 -3.93426781979661E-01  6.89420211920163E-02 -8.25459589577182E-02 -1.13365576697613E-01
  1.85481751834102E-01 -1.16435105059079E+01 -3.92268215597772E+00  1.86466549582485E+00  3.50626240399494E+00
  1.02635052631195E+00  1.30397283261050E-01  3.99433215825748E-01  1.16196699227478E+01  3.91543313452685E+00
 -1.86081790153458E+00 -3.49923579830415E+00 -1.02446202568360E+00 -1.30070548488068E-01  3.98850230707992E-01
  1.06331648568507E+01  4.99134134497250E+00 -1.47438981876006E+00 -4.09509448927323E+00 -2.18150207611578E+00
 -7.78896679206915E-01 -3.93189363385923E-01  4.37763246591024E-01 -1.16394123664291E-01  6.19130769685726E-01
 -1.06352584533835E+01 -4.99215397903909E+00  1.47472824263215E+00  7.79637978516827E-01  3.93771159639874E-01
  4.09741333050781E+00  2.18209017684522E+00 -4.38271529944909E-01  1.16823396934226E-01  6.19791463582015E-01
* ORBITAL    1  111
  5.14298722756292E-06  3.78320986128256E-05  2.15599501550042E-04  2.04154164567883E-03  2.00386938144235E-04
  4.48530829456411E-04  3.13538753165669E-04  6.61798016279510E-04 -1.55176422858543E-03  7.25127827310871E-01
  1.78807866913712E+00  1.41235711813041E+00 -3.69473264102136E-04  3.48093080759951E-02 -2.52940471945999E-04
  1.67275734928946E-03  9.22115182484126E-03  4.91155760245038E-03  7.40504280902565E-04 -1.50780239273588E+00
 -1.75562049661350E+00 -5.77483238595393E-01  1.51383501306594E+00  1.75938896487690E+00  5.77919397177873E-01
  1.46294928440507E-04  2.10179951807451E-04 -2.95059140315995E-04 -3.88639252310605E-04 -7.86072537407190E-02
  2.17447944768932E-01  7.07741588886513E-02 -2.57814440699836E-01  2.58811874597552E-01  7.21485981373064E-02
 -1.20257474111598E+00 -7.82766853991929E+00 -4.77618018243834E+00 -3.57538049670098E-01  1.36026925306125E+00
  8.84643544625599E-01  2.27653306025663E-01  1.02993094948328E+00  6.65142285334219E-01  3.30183447325727E-01
  5.70492437415796E-01  5.22225183874970E-01 -2.48237924971453E-01  1.19500973724147E+00  7.78468520433769E+00
  4.75403853276231E+00  3.55313896624571E-01 -1.35045797309320E+00 -8.76898849772137E-01 -2.27519465900756E-01
 -1.02691337553872E+00 -6.63614271653142E-01  3.32813149291957E-01  5.71188358447728E-01  2.48012067439431E-01
  5.21490954659358E-01  3.98378721587023E-04 -7.73400466299540E-01 -7.78006068755975E-01  2.83279040582990E-01
 -5.51394200973404E+00 -3.75315901091770E+00  4.64906067841912E-02  3.13235779528599E-02 -2.54900399919443E-01
  6.68740664579287E-02 -1.09803451438877E+00 -5.37980557812934E-01  3.72051070813483E-01  2.75755558495711E-01
 -8.12130754786353E-01 -9.05960511054551E-01 -2.93413153869683E-01  4.94011541497411E-02  4.14905393891605E-01
 -2.76816941187696E-01  2.95809978129958E-03  7.92793440866943E-01  7.88932534755180E-01 -2.81770623998902E-01
 -2.18297168146009E-02  2.60960311407918E-01 -6.70100390122455E-02  5.50039897194434E+00  3.74465906511370E+00
 -4.69236248953871E-02  1.09590721723651E+00  5.38617427248533E-01 -3.73243833120594E-01 -2.76508324585477E-01
 -8.17686330719541E-01 -9.08483758895961E-01 -2.79348209808296E-01 -4.15237130809070E-01 -4.90198404372423E-02
 -2.93050507690607E-01  1.50456025620759E+00 -1.52018578890013E-01 -3.36860480501507E-01  2.60381117946498E-01
  4.54296147719119E-02  3.77870367286368E-01  2.81022083418189E-01 -1.50260955123633E+00  1.52672192638012E-01
  3.36161443398337E-01 -2.61794526180287E-01 -4.60713318998568E-02 -3.78360374123962E-01  2.81314747436778E-01
  8.01570105608492E+00  3.30960331509064E+00 -7.88796351014832E-01  5.32236795568777E-04  2.82317282667459E-01
 -1.40534374590156E+00 -6.35263784471129E-01 -2.78414387652407E-01  2.26444262575209E-01 -2.54779333154282E-01
 -8.01654788917090E+00 -3.30995886217418E+00  7.88767610365457E-01  1.40793045788756E+00  6.35204882638529E-01
 -3.02709995398832E-03 -2.82057240872395E-01  2.77877361682392E-01 -2.26783850376788E-01 -2.56667933350379E-01
* ORBITAL    1  112
 -3.04209876558483E-02 -2.18035036859416E-01 -1.00165836473325E+00 -2.09192267034006E+00  8.36298626660775E-01
  1.22855015718453E-02  1.97672019021002E-01  3.09211284373306E-01  5.88449186226454E-02 -5.73392557745604E-04
 -1.10073545991169E-03 -9.59747966965860E-04 -1.23418095741943E-02  1.26512331295895E-05 -2.14370013635237E-02
  1.11290284430757E+00  5.92092256908752E+00  3.01718329434986E+00  8.22227607215342E-01 -2.62953098234678E-01
 -6.86806897383005E-01 -2.26197672981705E-01 -2.77711291150967E-01 -6.97685610051875E-01 -2.26648516056888E-01
  5.90794739062296E-02  1.08587585914192E-01  2.21298619067994E-01  3.26535295489737E-01  2.46635761388759E-03
  7.70005791978802E-04 -6.59327659434943E-02  2.83365013043823E-01  2.83005697279739E-01  6.64941493519577E-02
 -1.00792040599059E+00 -5.43096210427792E+00 -2.28125362277273E+00  4.10890339124465E-02 -6.51917079236902E+00
 -3.71705458756713E+00  2.96954018678619E-01  4.17550301712756E-01  3.69901309742235E-02  1.21657007234719E+00
  4.74903433962473E-01  4.33179557745619E-01  4.51579283803081E-01 -1.00605907628972E+00 -5.42245221154245E+00
 -2.27866253279078E+00  4.15123971359479E-02 -6.51583468116223E+00 -3.71703394501117E+00  2.95613334525953E-01
  4.16981073632424E-01  3.67545438765985E-02 -1.21771544341946E+00 -4.76408817193781E-01  4.50874605806511E-01
 -4.32299308289916E-01 -1.52289613732839E+00 -8.71425333654019E+00 -4.19179822864097E+00 -9.03172651880332E-02
 -1.07221552413017E+00 -4.91425702838295E-01  4.00593603839568E-02 -3.75296561587189E-01  7.96524718073132E-01
  6.55887797341953E-01 -1.45126594419553E+00 -4.85491822345744E-01  1.01683405812866E+00  3.98858814230772E-01
  2.03987864793341E-01  2.03088477364293E-01 -6.19118458560551E-01  1.37855829335303E-01 -1.25828952373275E-02
  9.01775265896281E-01 -1.52330077992182E+00 -8.72097004871726E+00 -4.19845295956276E+00 -9.04419443036623E-02
 -3.49964069063916E-01  8.12081736088223E-01  6.55479795608297E-01 -1.06859182494111E+00 -4.92135582982764E-01
  3.94041093890059E-02 -1.44417459035670E+00 -4.82898537121442E-01  1.01893146248789E+00  4.00897718362031E-01
 -2.08319394134681E-01 -2.04229135775210E-01 -9.01015844778340E-01 -1.16262111118988E-02  1.36345813243102E-01
  6.20129692065382E-01  9.45155213427683E+00  2.72855068513288E+00 -1.61296375543797E+00 -2.86248988231990E+00
 -8.08740864927921E-01 -8.45122529225784E-02 -2.44613155634656E-01  9.44532698755485E+00  2.72685770232690E+00
 -1.61206679811264E+00 -2.85877978630494E+00 -8.07981647923818E-01 -8.37157089802027E-02  2.43736145506572E-01
  5.89916692080206E+00  1.53915531842453E+00 -9.82091990499688E-01 -2.38993585740848E+00 -3.68809438014460E-01
 -3.23400157191078E-02 -3.88394562446353E-01 -1.65362866132667E-01 -1.21739390684524E-01  6.00589818692139E-01
  5.87473031006549E+00  1.53007368796729E+00 -9.76573021900094E-01 -3.00817050408030E-02 -3.87134278020848E-01
 -2.37618060173160E+00 -3.62478612402533E-01 -1.66622190234929E-01 -1.20213719593327E-01 -5.97707847788671E-01
* ORBITAL    1  113
 -6.75851859235632E-04 -4.82095312349743E-03 -2.18663339097111E-02 -5.90119927353934E-02  5.09009955580592E-03
  1.38427517644266E-03  3.99563505799428E-03  9.27301061298537E-03  5.53201079628033E-03  3.22690559969371E-01
  8.64193261587413E-01  7.78585977289858E-01 -6.12935355411758E-04  4.36773596105055E-02  6.69183517019938E-04
 -1.63719725239056E-02 -9.91837853507223E-02 -5.50992166112711E-02 -6.85167764452113E-03  8.87770184965723E+00
  5.93374566151184E+00 -5.01468931186084E-01 -9.01231659934944E+00 -6.04891521016683E+00  4.91226355389221E-01
 -6.68134829785026E-03 -1.89162805999344E-03  1.18869358054218E-02  1.02691862854468E-02  2.96913601676236E+00
  1.14817103558617E+00 -2.00815697201034E-01  1.82046369163284E-01 -1.75012216925218E-01 -2.17970619420306E-01
 -2.58163420008371E+00 -1.48816022966732E+01 -7.82822752935100E+00 -8.01398326473482E-01 -1.05257622755653E+00
  3.90765889399230E-01  7.25553293642946E-01  1.82539626211915E+00  1.11304268174248E+00  7.19864953927771E-01
  5.48099354717776E-02  5.15693259387350E-01  4.55117634869218E-02  2.75484683015647E+00  1.59239532274153E+01
  8.42564522783963E+00  8.70591440596476E-01  6.19239319004897E-01 -6.86941710958894E-01 -7.33750810803220E-01
 -1.92100192882312E+00 -1.17649207810715E+00  6.23391798211663E-01  2.47880537364214E-02 -1.96050758558228E-02
  5.34940044317465E-01  3.65337416277835E+00  2.23235792701581E+01  1.29874189959268E+01  1.50376730367489E+00
 -1.76176395456856E+00  3.99384879849983E-01  7.53224221622163E-01 -1.29189742392196E+01 -8.53646654963994E+00
  1.35546130895032E-01 -2.19135288338084E+00 -1.11118394560702E+00 -2.62796720159236E+00 -1.81550159225218E+00
 -3.55813612759109E+00 -1.44153371925924E+00  2.86616173780103E-01  8.57845937231567E-01 -1.04147141773602E-01
 -2.52666383396124E-01 -3.79592038884256E+00 -2.31042503403460E+01 -1.33774583367826E+01 -1.54764256133349E+00
  1.26911088222507E+01  8.42415877659543E+00 -1.20585292128686E-01  2.18112462525989E+00 -1.30144576868542E-01
 -7.49552412291226E-01  2.20747277752780E+00  1.09928317077928E+00  2.67307101245409E+00  1.83992504851287E+00
 -3.48981840208647E+00 -1.42492449249297E+00 -2.34300284369289E-01  9.28820979244013E-02 -8.57624469519967E-01
  2.82937047623253E-01  7.80841018012143E+00  2.21412551467391E+00 -1.31651834222821E+00 -2.46410788379755E+00
 -6.43491427084454E-01 -1.27387112168537E-01 -2.25075890185151E-01 -7.63538760559966E+00 -2.16396600528985E+00
  1.28556778386325E+00  2.40138801079673E+00  6.31756140920620E-01  1.22116032856744E-01 -2.10927199689546E-01
  4.83923784800308E+00  1.27012150513449E+00 -9.34673509030355E-01 -2.68142822031080E+00 -9.56383679882933E-01
 -1.16541565939375E+00 -3.51549663598451E-01  6.07724371773775E-01 -1.95086017530672E-01  2.57453938811566E-01
 -4.81191833100877E+00 -1.26250120847836E+00  9.26320492597282E-01  1.16103450154793E+00  3.57831499762704E-01
  2.66784627189729E+00  9.41545955610034E-01 -6.00797826800627E-01  1.93338718054963E-01  2.63201259232502E-01
* ORBITAL    1  114
  3.88777390794318E-02  2.77573645769418E-01  1.26216744093847E+00  3.40639320439341E+00 -3.38379865736074E-01
 -5.36426226320104E-02 -2.18140248341494E-01 -4.87816786160995E-01 -3.54377014180044E-01  5.40138530345672E-03
  1.46898523380274E-02  1.41650389270789E-02  1.38140112477968E-02  8.09416531881893E-04 -4.36103126319299E-02
  8.65140464746887E-01  5.25746771579477E+00  2.92420737051355E+00  3.31721260811072E-01  3.88105303366700E+00
  3.30488096267139E+00  2.99003726972061E-01  3.53766332848902E+00  3.07268247225925E+00  3.16489555621951E-01
  3.42719193858905E-01  1.09019766572419E-01 -6.64977504365112E-01 -5.83147019888834E-01  5.60799853962252E-02
  2.15419575656131E-02 -4.64048036631167E-01 -1.86150476046442E-01 -1.93701871272592E-01  4.55236022465187E-01
 -4.62334393395497E+00 -2.78395225007095E+01 -1.59816467115578E+01 -1.86505749378660E+00  1.17863482129015E+01
  8.06273352982974E+00  2.24192483711694E-01  2.55202119377641E+00  1.69484172593188E+00 -2.59959067426950E+00
 -8.24799988163248E-01  5.16691798732973E-01 -6.97795862794010E-01 -4.52572095538352E+00 -2.72767922090669E+01
 -1.56851904799284E+01 -1.83410064130784E+00  1.18226641635799E+01  8.04500214950140E+00  1.97073584627571E-01
  2.48347710682567E+00  1.65346604705894E+00  2.62748470330448E+00  8.26598405912676E-01 -6.99412372767440E-01
 -4.98175294624321E-01  3.93809283859684E+00  2.16205325705721E+01  1.08293698640131E+01  1.21410867993396E+00
 -1.10884969993930E+01 -7.13038946974327E+00 -1.12765765121601E-01  5.96647816729764E+00  2.85912730906797E+00
 -4.35239761477120E-01 -3.61790616942186E-01  3.39406627080118E-01 -1.29185821927403E+00 -6.90398089381451E-01
  1.78921726934933E+00  4.21127495254157E-01 -5.74253025643961E-02  1.62126553811434E-03  2.79359757801747E-01
  4.46669154945795E-01  3.79724708304535E+00  2.07621053424935E+01  1.03316742854228E+01  1.15679689078357E+00
  6.45037017429013E+00  3.17864022512957E+00 -4.40439401968179E-01 -1.10230635098934E+01 -7.14481105363531E+00
 -1.40619598261131E-01 -2.85585275988602E-01  3.77668748827739E-01 -1.19218379863069E+00 -6.21873132430008E-01
 -1.92184016150962E+00 -4.74357340381178E-01 -4.55546374965103E-01  2.83068083846069E-01 -3.06265854386302E-02
  6.86125912770869E-02 -4.83975376414547E+00 -1.41706311366848E+00  8.62705953346756E-01  1.72287394009724E+00
  3.34259802983600E-01  1.36163488713063E-01  3.74395684821600E-01 -5.13278837349961E+00 -1.50116793928404E+00
  9.12067279758183E-01  1.81680481919259E+00  3.58810381470818E-01  1.41615673783092E-01 -3.83488278810981E-01
 -1.10692035261147E+00 -3.04902170460707E-01  2.80206059596264E-01  4.87878846789616E-01  4.13321734425701E-01
  1.41286728006008E-01 -1.47154128535350E-01 -1.78612967708944E-01  5.86183395747709E-02  1.30583722483028E-01
 -1.27175509328732E+00 -3.45421923928021E-01  3.13061188044112E-01  1.83402681457720E-01 -1.34907664480585E-01
  5.83853469614994E-01  4.46818700574714E-01 -2.01224839648572E-01  6.61251113901025E-02 -1.21273880226676E-01
* ORBITAL    1  115
  1.39887004695702E-01  1.00389486292422E+00  4.69963533934361E+00  1.38171440329756E+01 -4.77830630258890E-01
 -3.27139782158623E-01 -1.04466369837099E+00 -2.09828565907536E+00 -1.15512261270710E+00  4.89542976192907E-04
  1.45381856897312E-03  1.32258682003021E-03 -3.11478491961479E-02  1.79452378941131E-04  2.82741758169281E-02
  1.98624930363484E+00  1.10720288606393E+01  5.33070032662168E+00  3.24317977521743E-01  6.98809758709388E+00
  6.32822675255613E+00  8.49674677398497E-01  6.97701969367786E+00  6.32082959825761E+00  8.49997512968787E-01
  6.26191516847703E-01  4.67697461036130E-01 -6.30733173749818E-01 -6.97060817383499E-02  8.42231498003669E-04
  3.20321606508030E-04  3.00670841318587E-01 -4.45571960678606E-01 -4.45240976965410E-01 -3.02310623250088E-01
  1.64472025994736E+00  8.42319496479461E+00  3.95602174048644E+00  5.32028820070946E-01 -4.01280127596437E-01
 -1.17448469032423E-01 -1.85079776676707E-01  4.13271060199979E-02 -9.93936167353585E-02 -2.67334180007495E+00
 -1.79329843817854E+00  2.65069655766832E-02 -1.41732615180386E-01  1.64253576904463E+00  8.41029585613408E+00
  3.95058461968614E+00  5.32161607386166E-01 -4.46774953031759E-01 -1.40867921186810E-01 -1.81378483523008E-01
  4.28377383539606E-02 -1.00319219947587E-01  2.65874656732727E+00  1.78814415907463E+00 -1.38356265527182E-01
 -3.24402087078383E-02 -2.42907753508898E+00 -1.47894164891739E+01 -8.50292523946842E+00 -1.01511510335994E+00
 -1.61185134781692E+00 -1.69615164241746E-02  5.53240337886307E-01  4.68599505499043E+00  2.53021688506696E+00
 -4.96807530668517E-01  1.02538219014083E+00  9.46763667731530E-01  1.44561302482580E+00  6.89159746430193E-01
 -9.04846729346212E-01 -6.24943975726412E-01 -2.74948247140553E-01 -5.89279189036081E-02  6.62081167892443E-02
  6.74782135714816E-01 -2.45120505824517E+00 -1.49173357597068E+01 -8.56927460927077E+00 -1.02036009189257E+00
  4.68148502086135E+00  2.53392435905865E+00 -4.92508399524717E-01 -1.62941639589752E+00 -2.90576049809553E-02
  5.50771824671715E-01  1.02312101644802E+00  9.49508313388766E-01  1.45969790658426E+00  6.96449302588760E-01
  9.03148609686395E-01  6.24259249236829E-01 -6.77748750461150E-01  6.56925421238991E-02 -5.84832538228047E-02
  2.76742575538856E-01 -4.18495097775296E+00 -9.78775727621897E-01  7.12400163567863E-01  5.35544608419304E-01
  3.20608868597859E-01 -3.01390240504988E-01 -1.08092923334189E-01 -4.11558126692252E+00 -9.60995704986765E-01
  7.00824679474559E-01  5.12541641033061E-01  3.14570949612156E-01 -3.02281768007460E-01  1.10774141606905E-01
  3.88278904934917E+00  1.38755034385905E+00 -6.33316454037519E-01 -9.09273569728581E-01 -2.00947994633033E-01
 -1.13880908363825E+00 -3.24164901499927E-01  7.41728578132116E-02 -1.45984511135673E-01  1.17067342323180E-02
  3.95786964082975E+00  1.41753866193683E+00 -6.46957925135837E-01 -1.14853205490317E+00 -3.30380855277660E-01
 -9.28044136703319E-01 -2.06869535143820E-01  7.26460778594678E-02 -1.48742508005664E-01 -1.68298999306511E-02
* ORBITAL    1  116
  5.70032657086285E-04  4.08202307885674E-03  1.89604811617004E-02  5.46690546935840E-02 -2.34723363763318E-03
 -1.48363843606518E-03 -4.03796475037587E-03 -8.43480450809181E-03 -4.07681347898327E-03 -2.67590239806637E-01
 -6.95328784595847E-01 -5.75707598184916E-01  2.94205285173046E-04 -5.47958002015029E-02  1.64151737277815E-04
  7.40663670687128E-03  4.26066348822682E-02  2.09626609882346E-02  5.02895666713364E-04 -1.55324422183594E+00
 -9.94862152239304E-01  9.76927773995222E-02  1.61052582726693E+00  1.04807766531933E+00 -9.04284311722015E-02
  1.20742096990464E-03  1.93888158413187E-03 -3.61190482068733E-03 -1.30407948515981E-03 -2.52140569178687E-01
 -1.36588880976496E-01  2.84851351151176E-01  5.26917191480189E-02 -5.66470823979181E-02  2.83552359898444E-01
  7.36491548448043E-02  3.55353750612960E-01  4.23027934931986E-01  1.93855476120709E-01 -6.64337205248519E+00
 -3.54884890886618E+00  4.75379613969054E-01  5.01080347954813E-02 -2.24832623364433E-01  1.62188864187999E+00
  4.86844354232548E-01  7.85717091998764E-01  4.65048908062309E-01 -6.62173356522903E-02 -3.26872696534936E-01
 -4.16864597698540E-01 -1.93249960237011E-01  6.61327321034324E+00  3.53620247763558E+00 -4.72825546909067E-01
 -4.30186953597855E-02  2.28003288276096E-01  1.62358496812170E+00  4.94900874520219E-01 -4.63764936615165E-01
  7.78971420778884E-01 -3.56498680310490E+00 -2.06296601664608E+01 -1.07909844572412E+01 -9.46851603572798E-01
 -2.63122276479472E+00 -1.71068410028787E+00 -2.73285801442092E-01 -7.95335640235495E-01  4.79621748076544E-01
  6.59713368240726E-01 -7.72062963081091E-01  1.79337412202866E-01  2.20131522710922E+00  1.13786697788127E+00
 -8.49180005048542E-02 -9.70617194323087E-02 -3.63001045184885E-01  9.95763180299099E-02 -4.51183058838878E-02
  4.70803828466506E-01  3.55276891538657E+00  2.05503898021545E+01  1.07423696428840E+01  9.41559909755270E-01
  8.35961339600516E-01 -4.61470150492270E-01 -6.65287131786198E-01  2.64711012626537E+00  1.72748592031320E+00
  2.74486512054802E-01  7.97126550843911E-01 -1.63760424552034E-01 -2.19254702042440E+00 -1.13363911721451E+00
 -8.25047273035174E-02 -9.31150536704183E-02  4.71018226342583E-01  4.20474201672949E-02 -1.00562773859223E-01
 -3.62933496300865E-01  8.69939906927649E+00  2.20002089675594E+00 -1.43894188502404E+00 -2.93468340091849E+00
 -7.36392866272382E-01 -1.17406282613351E-01 -3.54952393059049E-01 -8.66079412086523E+00 -2.18846289359552E+00
  1.43347028593379E+00  2.91740156613932E+00  7.33091472974502E-01  1.14494512100702E-01 -3.52235687678129E-01
  1.23792066493212E+01  4.71775051458117E+00 -2.23310497991168E+00 -3.10994010823153E+00 -9.80337523843123E-01
 -1.54341452599291E+00 -9.47382005347201E-01 -2.08488438113309E-01 -3.78629373321108E-01  7.92797757379233E-01
 -1.24061182475199E+01 -4.72242741613342E+00  2.23772601820169E+00  1.53851427070468E+00  9.47580098109719E-01
  3.11986266409161E+00  9.82370195200644E-01  2.09509075586308E-01  3.78284057865345E-01  7.94803356889486E-01
* ORBITAL    1  117
 -2.03338217862447E-02 -1.44880033747149E-01 -6.46842269021013E-01 -1.71141291453707E+00  1.45720185221398E-01
  2.18512317386938E-02  6.49695458877313E-02  1.55243971048159E-01  1.39883382003749E-01 -7.36218641418373E-04
 -2.07010806020717E-03 -2.82432234026094E-03 -3.66934914407195E-02 -1.05624069996763E-04  7.64944019873074E-03
 -1.32728970022159E-01 -1.02145752997204E+00 -5.81702522213384E-01  1.80325938195307E-01 -1.08656652473176E+00
 -1.13309380708150E+00 -2.17403038164039E-01 -1.08336130023562E+00 -1.13114963557219E+00 -2.17005568772392E-01
  2.70437969899383E-01 -1.54259887898301E-01  3.54410346268227E-01  2.98820615421742E-01  6.53108657892189E-04
  4.06692833939761E-04  1.12960516437446E-01  4.10663636638013E-02  3.98002981798638E-02 -1.11997940686417E-01
  7.37069658484979E-01  5.21452325337919E+00  3.43988880765142E+00  4.39704061689219E-01  5.67186026215367E+00
  2.56053478979853E+00 -7.16739070172448E-01 -1.05790457548444E+00 -5.25223285378158E-01 -3.04196908662206E+00
 -8.36315244703067E-01 -1.11543756583272E+00 -4.65115098089267E-01  7.36211045100170E-01  5.20903781090206E+00
  3.43427690579971E+00  4.37661303907002E-01  5.71472210658144E+00  2.58391384901031E+00 -7.19357726875979E-01
 -1.05823497159182E+00 -5.23833755254719E-01  3.05098568272918E+00  8.38878612816197E-01 -4.67665914527876E-01
  1.11961192684803E+00 -3.56055198068628E-01 -1.60217538884946E+00 -6.97115280604602E-01 -2.78242096501889E-01
 -3.96508401545728E+00 -2.45591270715743E+00  4.34849070507971E-01 -3.70143203689108E-01  2.85810297432084E-01
  1.97751508396292E-01 -2.43936993448206E+00 -1.26777963957171E+00 -4.83827491362704E-02 -3.00761707248193E-02
 -4.77164833717564E-01 -4.71280715490570E-02 -1.66707938623696E-01  2.30744150644436E-02  5.51961143509914E-01
  6.30109114360365E-01 -3.30927694964384E-01 -1.45847477529203E+00 -6.22807657241447E-01 -2.71250020258028E-01
 -3.51448702365437E-01  2.89230501448520E-01  1.91977755668546E-01 -3.93982763532098E+00 -2.44219732896922E+00
  4.34483825051814E-01 -2.42923978718240E+00 -1.26630732001743E+00 -6.23350257787035E-02 -3.68375000602594E-02
  4.72461396068352E-01  4.54300782989408E-02 -6.26036978600021E-01  5.51276665191229E-01  2.13834046925024E-02
  1.63266570626536E-01 -1.25097409205048E+01 -3.34859388765501E+00  1.96247757259356E+00  3.94917357861351E+00
  1.02356518894008E+00  1.57657803617711E-01  3.95746534469689E-01 -1.25627800132215E+01 -3.36259351250082E+00
  1.97125840683591E+00  3.96712103632453E+00  1.02812448987303E+00  1.58403256402626E-01 -3.97909134882278E-01
  6.57777252533230E+00  1.74336867098957E+00 -1.08691842831691E+00 -1.92067865900781E+00 -4.13450983317313E-01
 -4.23634553809514E-01 -3.13396853017282E-01 -4.26670582622002E-02 -8.69260410984035E-02  2.13997185891338E-01
  6.47200730677862E+00  1.70618242298315E+00 -1.06755861993349E+00 -4.09908405663782E-01 -3.05720808720624E-01
 -1.89201007051723E+00 -4.04537267559142E-01 -4.18397929848872E-02 -8.38449038910322E-02 -2.07963067240833E-01
* ORBITAL    1  118
 -1.89030223087675E-04 -1.36743063951593E-03 -6.47997687079549E-03 -1.72035729298502E-02  2.45551665166204E-03
 -1.00324192438569E-04  1.39620577057940E-03  2.06031021784085E-03  1.47330719763164E-03 -4.99794888722631E-01
 -1.20676178318171E+00 -9.04758771531199E-01  4.70969763409736E-04 -8.60789751615052E-02 -8.97539378343533E-05
 -1.93684951584675E-03 -1.06831506818576E-02 -4.89967773647437E-03  2.41473829495942E-04 -7.17411508904968E-01
 -2.38731835828736E-01  1.33790189992063E-01  6.99127290254727E-01  2.23012173363722E-01 -1.35423174205717E-01
 -1.46762920911216E-03  8.36116844111774E-04  8.48208392803021E-04  3.21073793163994E-04 -1.01236124627952E+00
 -8.58491836089718E-01 -1.74396221581371E-01  1.10236204992953E-01 -1.09099500717836E-01 -1.72761337197297E-01
 -1.67058334496286E+00 -1.00187554093460E+01 -5.49568596374488E+00 -4.80997727177009E-01  7.68357279663224E+00
  4.88881251829130E+00 -3.40700605853995E-01  1.00685667052332E+00  4.61508669885348E-01 -2.56018086577370E+00
 -1.33367982022490E+00 -1.94763861644066E-01 -6.97312088501009E-01  1.66685659767418E+00  9.99568445203807E+00
  5.48342974149682E+00  4.80850615730252E-01 -7.67663421416356E+00 -4.88394408874968E+00  3.40037502372119E-01
 -1.00324814881678E+00 -4.59730227581641E-01 -2.56455970152596E+00 -1.33359203717572E+00  6.96297388129600E-01
 -1.95704106957990E-01 -9.68408300654177E-01 -6.18948703490175E+00 -3.65855603315818E+00 -4.75891817091456E-01
 -1.37385122902081E+01 -8.05160731029867E+00  7.26930043010561E-01  2.25071002519018E+00  1.81840409339872E+00
  2.62501669047503E-01 -1.57377835867196E+00 -6.54907327615799E-02  1.20706180609350E+00  5.86919066486178E-01
 -8.61239085874918E-01 -3.85155828970845E-01 -8.66761182189174E-01  1.45590293876217E-01  9.38856569290560E-01
 -1.12503135918820E-01  9.68775328458586E-01  6.18986361549978E+00  3.65817324143314E+00  4.75972034741459E-01
 -2.26965352429155E+00 -1.82984194415344E+00 -2.61129300615280E-01  1.37189391849598E+01  8.04226776800721E+00
 -7.24654968439450E-01  1.56716908989318E+00  6.32793445659954E-02 -1.20534680341199E+00 -5.86515025500862E-01
 -8.57673701342661E-01 -3.83873869293093E-01 -1.06564043270673E-01 -9.37439678530403E-01 -1.44084489466195E-01
 -8.62002314939869E-01 -7.11316566847836E+00 -1.96258215361645E+00  1.04084531899163E+00  1.65642501048902E+00
  4.50066119321666E-01 -7.40730417521119E-02  5.19149133103093E-02  7.12280644893877E+00  1.96553528332247E+00
 -1.04240462988502E+00 -1.66034403256663E+00 -4.51211268973060E-01  7.38714674468563E-02  5.26743270680248E-02
  1.70133238744731E+01  5.63848730832419E+00 -2.57410638499994E+00 -3.28010601469247E+00 -6.01172724181886E-01
 -3.63619318792715E+00 -1.30921225384601E+00  4.01630402954872E-01 -3.25954598554122E-01  9.75720756586613E-02
 -1.69739620092252E+01 -5.62857147421716E+00  2.56805685427530E+00  3.62758435896390E+00  1.30775319601280E+00
  3.27068371395890E+00  5.98503264702597E-01 -3.99692722017946E-01  3.25573696284677E-01  9.80862285769896E-02
* ORBITAL    1  119
 -6.48998269278427E-02 -4.66425500063649E-01 -2.18915104876071E+00 -5.77557221859368E+00  7.84953976852399E-01
  4.92240277220659E-02  4.93894057527614E-01  8.74806904176921E-01  3.26701278728094E-01  9.39066344428481E-04
  2.43587699669570E-03  1.93383442408359E-03  2.84018415428304E-03  1.85122137923759E-04 -8.07476014402391E-02
 -6.79720794324510E-01 -3.77098795708681E+00 -1.71430610568779E+00  5.96808287834022E-02 -2.98906538560234E+00
 -2.60446798139207E+00 -2.31517463658972E-01 -2.98859149693725E+00 -2.60329558549000E+00 -2.31618122851433E-01
 -4.93670826840890E-01  3.53180069683248E-01  2.43642688882730E-01  3.15220817921927E-02  1.66373752786042E-03
  1.64248943429449E-03 -3.33694386093277E-01  2.24524819638519E-01  2.25474801197177E-01  3.35031195939598E-01
 -8.07784340924887E-01 -4.97230869824703E+00 -2.63342519639915E+00 -2.41313028109532E-02  4.43497094800455E+00
  2.74673721383535E+00 -3.28424341862217E-01  7.25171800078344E-01  3.70837819540859E-01 -1.64692796923553E-01
 -3.84619010798695E-01 -4.41350910453408E-04 -4.51723638057454E-01 -8.13572333875537E-01 -5.00714495834744E+00
 -2.65265174190241E+00 -2.56776575585329E-02  4.47309039307937E+00  2.77035240406040E+00 -3.30449689616897E-01
  7.28428229430130E-01  3.72421136108016E-01  1.77432431054140E-01  3.90507433120515E-01 -4.55270655555885E-01
  2.11040281915605E-03  2.04583881714022E-01  8.01413860800265E-01  2.64215519864545E-01  1.92266616243747E-02
 -6.18143489102953E+00 -3.16982818153955E+00  6.14343218716500E-01 -3.27759818828061E+00 -2.11494597765965E+00
  1.54517227413919E-01 -1.69735917514898E+00 -5.17030376273423E-01  3.04025362335915E-01  7.15323668517090E-02
 -6.87956582430715E-01 -2.60792644523947E-01 -1.00923361883741E+00  3.19607910049149E-01  4.54717475615603E-01
 -1.13195692892757E+00  1.99836521663234E-01  7.72025652973037E-01  2.46973330520865E-01  1.66114865731424E-02
 -3.27397672791149E+00 -2.11014293638736E+00  1.56372510534693E-01 -6.24414805626058E+00 -3.20668110587444E+00
  6.17741466392718E-01 -1.70569172773547E+00 -5.18124129681596E-01  3.08678187266551E-01  7.38562085387112E-02
  6.92422758346193E-01  2.62623383210553E-01  1.13120659710373E+00  4.59185133359874E-01  3.20861859995537E-01
  1.01294120298301E+00 -2.23769494738335E+00 -5.87721826357840E-01  3.40997788757449E-01  4.12321312036679E-01
  9.53645243974882E-02 -1.81240569541445E-02 -5.96279744135642E-02 -2.27896961121966E+00 -5.99030739840914E-01
  3.47241620506050E-01  4.22951678281953E-01  9.81716862359958E-02 -1.81994624228624E-02  5.90322788073324E-02
  9.61359732016622E+00  2.46272468312937E+00 -1.49839038468637E+00 -2.30269088846923E+00 -6.13061535243436E-01
 -1.99673526327219E+00 -3.68232184452488E-01  4.08660356544213E-01 -1.13019429770597E-01 -9.52522904146978E-02
  9.69542422247348E+00  2.48958641544848E+00 -1.51127128165451E+00 -2.01235250097882E+00 -3.74201798688147E-01
 -2.31967159880449E+00 -6.16673809964143E-01  4.09859408832725E-01 -1.14727919302592E-01  9.40048083404273E-02
* ORBITAL    1  120
  2.41668626339037E-05  1.58657826539393E-04  6.58234923173459E-04  2.19987129617934E-03 -3.72483208124177E-04
  2.45312802507657E-05  4.04607750024969E-05 -3.67638839946943E-04 -2.08001406990028E-04 -3.81353689871613E-01
 -7.71247162361388E-01 -3.98294608701210E-01  2.00367289945601E-04 -1.07874446988256E-01 -7.61544468903791E-05
  6.22058396806046E-04  3.31096104226659E-03  1.62547636398325E-03  3.75315524176532E-04 -4.08123995714937E+00
 -2.78053090010664E+00  3.13445253393569E-01  4.08551810473781E+00  2.78398236849314E+00 -3.13231327375709E-01
  1.27501545900893E-03  7.13578531027402E-04  5.19633004210682E-06  9.19691015071997E-05 -2.56695064325566E+00
 -1.92728341101588E+00 -8.13872320137708E-02 -3.20059207242517E-01  3.19741640534433E-01 -8.21738212366272E-02
 -4.64764111117166E+00 -2.71338824063924E+01 -1.52050192059015E+01 -2.10254055775034E+00  5.25881736003604E+00
  4.31964311867154E+00  5.24077977945749E-01  1.89672945908099E+00  1.04472964525495E+00  1.29069443339422E+00
  3.24526427123272E-01  5.70137885935078E-01 -3.90958816291997E-02  4.64549688954033E+00  2.71237344053281E+01
  1.52003847960361E+01  2.10146723737733E+00 -5.25126009940756E+00 -4.31491510381696E+00 -5.24149698963436E-01
 -1.89801133532888E+00 -1.04540329135178E+00  1.29695333970370E+00  3.27166262005009E-01  3.89753625546418E-02
  5.72047734396349E-01  3.01608677379874E+00  1.65167011228159E+01  8.47766014665621E+00  1.16683260538876E+00
 -5.51861658392794E+00 -4.89644223734697E+00 -8.69356515087533E-01  1.14243097393635E+01  6.80391169741496E+00
 -2.96051373363346E-01  3.35388446182528E+00  1.76964731830847E+00 -4.03692019117966E-01 -9.50768284380606E-02
  3.00054549480075E+00  1.38111921207545E+00  2.97908073937889E-01 -4.79299333895339E-01  2.52793548909402E-02
 -8.23215370731171E-01 -3.01506220514656E+00 -1.65101466418016E+01 -8.47332853144706E+00 -1.16605296865082E+00
 -1.14168488660133E+01 -6.79806616953837E+00  2.96225908862443E-01  5.50870567924673E+00  4.88838711332991E+00
  8.68876518597413E-01 -3.35611640955730E+00 -1.77159871016534E+00  4.03403077831247E-01  9.48140630594625E-02
  3.00143838366340E+00  1.38119476964233E+00 -8.25587061062135E-01 -2.46850286312634E-02  4.78917226891222E-01
  2.97447938983215E-01  5.32095599088641E+00  1.43129974039824E+00 -9.10143334735077E-01 -1.83995290736284E+00
 -6.06367663429818E-01 -1.24436732781423E-01 -1.77061811573596E-01 -5.33726631767887E+00 -1.43562157636302E+00
  9.12622244247626E-01  1.84427554364344E+00  6.07652889252791E-01  1.24255393130107E-01 -1.77351200523092E-01
 -1.11539953887246E+01 -3.05496404040841E+00  2.25110421924396E+00  4.94598118404165E+00  2.14703884984540E+00
  4.21666728200579E-02  5.95220508340479E-02 -7.28352026165352E-03  1.34147603590879E-01 -8.35023307281554E-01
  1.11588358366705E+01  3.05649046684458E+00 -2.25195536218950E+00 -4.23064403323546E-02 -6.04085447560661E-02
 -4.94662390379008E+00 -2.14687999912235E+00  6.84873961121855E-03 -1.33965369773189E-01 -8.35207601320437E-01
* ORBITAL    1  121
 -1.27935264706055E-05 -1.00241531660490E-04 -6.42860257226600E-04 -2.88309115832910E-03 -6.73126760476197E-04
  1.72596854790158E-04  5.62611665617089E-04  1.10027938818250E-03  2.62938842074664E-04  2.86042010024603E-01
  6.69057724832341E-01  4.79507476172513E-01 -1.59390020006943E-04  4.39162131889376E-03 -2.37095141168987E-04
  8.19777342908856E-04  4.73854586679612E-03  3.08862755080283E-03  1.00859667723099E-03  1.13154956497775E+00
 -3.23321483657983E-02 -8.93751401328530E-01 -1.12622659239844E+00  3.77519810985891E-02  8.95301588242025E-01
  2.67373149631000E-03  2.83121523958899E-03 -7.83796301139156E-08 -2.99447196084384E-04  5.68894511656375E-01
 -1.90553987912655E-01 -4.53979564534832E-01  2.75733536688225E-01 -2.75666928838134E-01 -4.54985834118363E-01
 -1.19551971567242E+00 -6.35676630169538E+00 -3.56977602168523E+00 -7.62863900455078E-01  3.33696949927208E+00
  2.11543053857875E+00  5.45111412114704E-02 -3.80692163540018E-01 -2.18727941822850E-02  1.62680486733714E-01
  6.13755296719725E-01 -4.65371226389124E-01 -1.20054875283269E-01  1.16997964358916E+00  6.21400505281705E+00
  3.49311769569596E+00  7.51564437611050E-01 -3.30422941167637E+00 -2.08871187074202E+00 -5.14299416795268E-02
  3.86338989631071E-01  2.52701992259620E-02  1.69799690897869E-01  6.19819197450753E-01  1.19821241162816E-01
 -4.63689888994517E-01  5.94335683236318E-01  3.89248850670275E+00  1.99149151359566E+00 -5.52277829693779E-02
 -3.85501978878143E+00 -3.77918841752970E+00 -6.92746162490902E-01  4.42182979372599E-01  1.63142733849626E+00
  9.83274304648041E-01  3.77526439668248E-01  3.16915495568210E-02 -7.50952398485188E-01 -1.78876996616746E-01
  3.74561561046954E-01  6.06734843268284E-01  6.17788349544179E-01  2.14799660130931E-01  2.13320208712078E-01
  7.06409396410134E-01 -5.78620589250952E-01 -3.80265404571095E+00 -1.94112959473378E+00  6.32446680893470E-02
 -4.19743210222228E-01 -1.61410496391922E+00 -9.81866191768769E-01  3.80103386949359E+00  3.73695641596358E+00
  6.88866265001396E-01 -3.81298584628269E-01 -3.55565533711999E-02  7.47226737025130E-01  1.76471500624398E-01
  3.74382078663227E-01  6.04996669824865E-01  7.06771552156229E-01 -2.11809759407374E-01 -2.15348288114715E-01
  6.18066438768839E-01 -2.73938376633743E+00 -7.63631788483669E-01  3.98579420809255E-01  1.17123355447301E+00
  1.70703094041105E-01  1.63209301634811E-01  2.11407127003992E-01  2.73440045799433E+00  7.62607106332244E-01
 -3.98199289233929E-01 -1.17350499819109E+00 -1.71157721351202E-01 -1.64612351030152E-01  2.12427582912103E-01
  7.09322233165894E-01  7.66193849919675E-01 -2.24592234843401E-01  5.93561700571918E-01  4.03859384220969E-01
  4.36928591350577E-02 -4.25343808786261E-01 -4.76209177312908E-01 -1.69973066521114E-01  2.06885857635545E-01
 -6.98138973766210E-01 -7.62875774979499E-01  2.23031141188257E-01 -4.95212570479316E-02  4.21732458034813E-01
 -5.91202140150685E-01 -4.02003791360746E-01  4.76408887224095E-01  1.70766591341199E-01  2.08309251033174E-01
* ORBITAL    1  122
  1.85902324620178E-02  1.37398708186992E-01  7.27592721326388E-01  2.62173508848833E+00  2.18037754550199E-01
 -5.58974876150667E-02 -3.26427712123970E-01 -6.27775027173065E-01 -3.28649902015903E-01  9.01924989578344E-05
  3.49983527930283E-04  5.94927065493145E-04  1.02998425226107E-02  1.63219807101321E-05  7.74387371427946E-02
 -5.66318076434409E-01 -3.42475635342006E+00 -2.11369022582207E+00 -4.73637436859752E-01 -1.28435733266352E+00
 -1.08675771529100E+00 -1.24118348002147E-01 -1.29031302993225E+00 -1.08799738007444E+00 -1.20839966223209E-01
 -1.35166601243053E+00 -1.24173924537436E+00  2.67980031047173E-01  2.89135224009925E-01 -4.02965704253881E-04
 -1.74779960255810E-03 -1.91739312173563E-01  7.19501057910665E-02  7.10298811677575E-02  1.89049241354359E-01
  5.57782610081939E+00  3.09450029286662E+01  1.64760633667944E+01  2.46364889635537E+00 -7.37681371924251E+00
 -5.94752960319318E+00 -7.13196781022248E-01 -1.07734814125139E+00 -6.64799043351479E-01  2.39867251341704E+00
  1.59313241262701E+00  4.93202919215968E-01  4.11979911985803E-02  5.58657826101532E+00  3.09946622862659E+01
  1.65038870183053E+01  2.46813481573920E+00 -7.39688616894798E+00 -5.96033325145632E+00 -7.13360497811479E-01
 -1.07947126127455E+00 -6.66655386461531E-01 -2.39278417994893E+00 -1.58718373981484E+00  4.20893518775591E-02
 -4.93615953331838E-01 -3.54261967785842E+00 -2.03338744231372E+01 -1.14692302551388E+01 -1.82457233579403E+00
  1.17204540209337E+01  9.30012857767166E+00  8.79885780471484E-01 -5.94748525117698E+00 -4.25732326784917E+00
 -1.48659431430844E-01  1.15036211167912E+00  1.15201471451732E+00  8.27401701490069E-01  5.29480584079145E-01
 -3.37116169294055E-02 -2.53466931366095E-01 -9.76096986417025E-02  2.23513878308045E-01 -3.40909792971996E-01
 -3.32080644104956E-01 -3.55153663240531E+00 -2.03871477224646E+01 -1.14970005621977E+01 -1.82627096044385E+00
 -5.95437220473676E+00 -4.26517905408784E+00 -1.51498621140704E-01  1.17332482627541E+01  9.31197310404013E+00
  8.81747771013946E-01  1.14011533784118E+00  1.14644115402290E+00  8.33797792792832E-01  5.31863010178029E-01
  4.06905412516065E-02  2.58504959375743E-01  3.34294323784798E-01 -3.41814967526315E-01  2.22976590789762E-01
  1.01753051332732E-01  2.76034681546122E+00  6.83460138225361E-01 -3.63919405265279E-01 -1.77840235430886E-02
 -5.51943088348610E-02  2.97745186236516E-01  1.61371440000518E-01  2.75898677631887E+00  6.82895867699938E-01
 -3.63556169717673E-01 -1.98261509332057E-02 -5.46689692162742E-02  2.96867984513799E-01 -1.60416223277366E-01
 -1.99902828694608E+00 -6.31488439201999E-01  2.89797246712655E-01 -6.58886636332378E-01 -4.31473886312773E-01
  9.37035890741185E-01  7.89217484135596E-01  8.40701468313605E-02 -2.19502728050232E-01  2.70737283921053E-01
 -1.96918774538911E+00 -6.23729784318810E-01  2.85053340796287E-01  9.33864031878655E-01  7.89146051164506E-01
 -6.68625528747164E-01 -4.36202101491726E-01  8.57836220615464E-02 -2.18451056879772E-01 -2.70546388218925E-01
* ORBITAL    1  123
 -6.17730602255323E-03 -4.46363411784958E-02 -2.14528638092092E-01 -6.16855330983294E-01  4.04617129181296E-02
  9.62045151006920E-03  6.02006476109921E-02  1.15223311519080E-01  5.84172791815363E-02 -4.66016521045193E-01
 -1.04749671667908E+00 -7.13952232792479E-01 -9.06162762901599E-04  3.75053310147665E-02 -9.75500847407317E-03
  4.43649520412542E-02  3.16516886376831E-01  2.04662216158779E-01  1.87235160915713E-02  1.10833226367305E+00
  2.18034998990975E+00  1.06395515981180E+00 -1.11727292317445E+00 -2.31770240516667E+00 -1.18816208732795E+00
  9.36096153626981E-02  8.73178253639568E-02 -7.97386247321966E-02 -5.37150182420745E-02 -2.47123153489700E+00
 -8.97110670190161E-01 -9.50713850014765E-01 -9.54032767233095E-02  6.98102617045319E-02 -9.27064191083751E-01
 -3.42235995173238E+00 -2.02568206518512E+01 -1.10077566938395E+01 -1.11974512714288E+00  7.00530529752794E+00
  5.24907033095265E+00  3.28414852909644E-01  2.09717182420825E+00  1.00367489692884E+00 -2.86928801638553E-01
  2.95916123593075E-01  5.04097588519398E-01 -2.65106494136389E-01  3.60781068680456E+00  2.12771515777644E+01
  1.15641982403587E+01  1.21412859914272E+00 -7.20777521330410E+00 -5.37957069284576E+00 -3.24947814717253E-01
 -2.10259057618156E+00 -1.01907124379448E+00 -1.68387200280608E-01  3.36544875108790E-01  2.70370165175996E-01
  4.88415422866024E-01  3.61627096933632E+00  2.00350440895628E+01  1.04611508320141E+01  1.33945274866848E+00
 -6.65767089547409E+00 -4.05019435637975E+00  2.40292382538902E-01  3.33123823763134E+00  4.18629297835178E-01
 -1.16558505750490E+00  2.39167351952444E+00  1.52866840284210E+00 -8.07279535229305E-01 -5.02904759142157E-01
  2.73437294096904E+00  7.42082068569635E-01  1.56175342212675E-01 -3.34611400588059E-01  2.71423691133992E-01
  1.05225960286232E+00 -3.69801655377782E+00 -2.05180790744507E+01 -1.07019551526353E+01 -1.34779041773694E+00
 -3.27551309561838E+00 -5.36294916016403E-01  1.06264613554320E+00  6.90542427071888E+00  4.31448050205015E+00
 -1.70856283440429E-01 -2.29191378055703E+00 -1.49629936386146E+00  8.75582142623335E-01  5.29468962896128E-01
  2.79151044831509E+00  8.37539693148264E-01  9.61621091508918E-01 -2.74571012293632E-01  3.05445386559104E-01
  1.30115039842111E-01  1.04553675050333E+00  3.36761121019483E-01 -8.17799222838721E-02 -4.01845478053760E-01
 -2.17109918668898E-01 -5.01165277367455E-02  5.48908728198659E-02 -1.21374092913627E+00 -4.06787522468554E-01
  1.15761308480712E-01  4.43308013303750E-01  2.43284181572330E-01  4.64193535483311E-02  5.03927594141555E-02
 -6.54740061830856E+00 -2.25158394898975E+00  9.78499596863253E-01  1.39511674963929E+00  5.98727626830946E-01
  1.31150848356969E+00  4.45401630999590E-01 -3.06508475917174E-01 -7.67457288569694E-02  1.50932021418971E-01
  6.43970575609641E+00  2.21967855954625E+00 -9.66640299894801E-01 -1.26847409477398E+00 -4.26971589264931E-01
 -1.37236660967179E+00 -6.07270218234840E-01  2.88149219802216E-01  8.05129847375606E-02  1.49973221663923E-01
* ORBITAL    1  124
 -1.17342022829238E-01 -8.47965680048742E-01 -4.07495270018681E+00 -1.17074989656561E+01  7.69293161053756E-01
  1.84924359652720E-01  1.14454728513800E+00  2.18936115567115E+00  1.10368646458960E+00  2.48824432618666E-02
  5.59982405621345E-02  3.74156758175312E-02 -1.86770063512477E-02 -2.21912388550491E-03 -1.87666185934727E-01
  8.43636977658053E-01  6.02264523630650E+00  3.89906963291069E+00  3.58845350469790E-01 -1.43887270868431E-01
 -1.42716665892448E+00 -1.24168568000293E+00 -2.28444809986118E-02 -1.18644283857842E+00 -1.12231926711250E+00
  1.76986517585445E+00  1.64886189263988E+00 -1.51783439841208E+00 -1.02347336317921E+00  1.29485650475213E-01
  4.68431642040511E-02 -1.77344897884783E-01 -2.38599809967658E-01 -2.47212222563332E-01  2.75366585537475E-01
  1.98445430209590E+00  1.09922187307548E+01  5.98857987484713E+00  9.74929897411771E-01 -2.35061654572945E+00
 -1.56203743639898E+00  1.19096637541974E-02 -1.65693508456572E-01 -2.01392410387373E-01 -1.09360512857008E+00
 -3.85754296145937E-01  1.29083593458024E-01  6.40451037463195E-02  1.61259445652261E+00  8.79513297709780E+00
  4.79415757377566E+00  8.51224474174631E-01 -1.59845158301330E+00 -9.99259217182833E-01  4.66627723935210E-02
  5.61126077662089E-02 -9.45435326556642E-02  1.11719156077990E+00  3.52641356442293E-01  3.58126751617358E-02
 -1.81481854597792E-01 -9.92638359930770E-01 -5.79046047907085E+00 -2.92064809278536E+00 -1.62304215325518E-01
  2.80238208594678E+00  2.80396539271948E+00  6.55369019630782E-01  3.28889287862520E-01 -1.16650276285419E+00
 -9.22036913897921E-01  8.39475494216225E-01  2.39867260213345E-01  6.96309276906271E-01  2.82277347744808E-01
 -6.82310870505925E-01 -9.48726045815855E-01  2.43092205926505E-01 -2.59459199660176E-01 -4.73968017080208E-02
  8.08439626421269E-01 -6.05376753944053E-01 -3.64366240173947E+00 -1.80028376332222E+00 -1.98762093642609E-02
  6.72168841865668E-01 -1.11957297808040E+00 -1.03961413695693E+00  2.08360737519551E+00  2.36002112567222E+00
  6.76656403783473E-01  1.08518096693901E+00  3.98920774604833E-01  6.07404509148451E-01  2.27665610288878E-01
  3.91959179501335E-01  8.65759285953368E-01 -9.13450270817310E-01 -1.86426974753341E-02 -2.93070704948901E-01
 -2.57610037484911E-01 -1.62430230318534E+00 -6.77730554640015E-01  3.23212289113964E-01  4.15385087690701E-01
  2.59633751202452E-01 -2.93980688942023E-02  4.22479251826761E-02 -1.50511912197521E+00 -6.38707203156961E-01
  3.12772929108711E-01  3.70385140990818E-01  2.35310924756768E-01 -3.46015558942656E-02 -4.76549257433272E-02
 -7.29283856662749E-01 -1.99498983453207E-01  6.87600732914508E-02  1.46400394661601E-01 -1.13453275972691E-01
  3.53420456063691E-01  1.59161790358554E-01 -1.59277599808275E-01  3.83604094516910E-02  3.26669552942378E-03
 -1.40869973015685E+00 -4.33472811630414E-01  1.70604707130102E-01  4.88500140363521E-01  2.05111549593332E-01
  2.91001343560958E-01 -5.05472898083324E-02 -1.90193471292678E-01  3.02475122766505E-02 -1.88976882075596E-02
* ORBITAL    1  125
 -4.14991513110201E-05 -2.90340043017406E-04 -1.21320682351904E-03 -2.74201634301265E-03  6.68904273793483E-04
  1.74168068138467E-05 -2.37163052955638E-05  2.26620574064570E-06  7.84566296469571E-05  3.81871628749242E-02
  6.58251451246576E-02  1.64491051404473E-02  1.43533319528404E-04  6.41076265790005E-03  2.34847037866273E-04
 -1.88406832106185E-03 -1.01606039816784E-02 -4.96184817749836E-03 -6.61436757479503E-04 -2.64598201129417E+00
 -1.99843904532005E+00  2.89803078477319E-02  2.63498115214744E+00  1.98897539911209E+00 -2.99291488664972E-02
 -2.96790949214896E-03 -2.45163814163553E-03  1.34193108257762E-04  4.71660572377160E-05 -1.29179702820943E+00
 -5.98628730987976E-01 -2.51968817227594E-01 -1.75548442254553E-01  1.75794464953627E-01 -2.50889419171001E-01
 -1.62487402197633E+00 -9.36048041910573E+00 -5.47670046048776E+00 -9.56834774548750E-01  2.52488998582513E+00
  2.72784702639376E+00  6.34986656650542E-01  1.43745306517359E-02  6.30280404755874E-02 -4.81424669994214E+00
 -3.05116358995519E+00 -4.11446619280775E-01 -5.85671994222629E-03  1.63580346986010E+00  9.42144724171808E+00
  5.50872916525614E+00  9.61148706261863E-01 -2.54000567545250E+00 -2.73845805402350E+00 -6.35373466300918E-01
 -1.75572834838739E-02 -6.47309346625949E-02 -4.81177240704562E+00 -3.04952978992276E+00  6.04268765175922E-03
 -4.11753319733486E-01  4.76015314459160E-01  1.61061521926092E+00  2.93131477464999E-01  1.95798704625269E-01
 -5.85401720971436E+00 -5.15206943209019E+00 -8.26899262221515E-01  7.35138276647839E+00  4.49340412888111E+00
 -1.63176315607826E-01 -2.20974797875802E+00 -1.64098582154571E+00  8.09091341181664E-01  4.68568307621260E-01
 -1.50574592863736E+00 -1.23192593944805E+00 -3.31444018029860E-01 -1.03509682137884E-01  4.73234372966499E-03
  9.45542122589105E-01 -4.81497683792548E-01 -1.64328393324191E+00 -3.12404242245454E-01 -1.98817209310039E-01
 -7.36344494968191E+00 -4.50273631450889E+00  1.62701474110652E-01  5.87764162834237E+00  5.16907747516169E+00
  8.27533065781961E-01  2.20451929722534E+00  1.63831379215813E+00 -8.06799096070904E-01 -4.67083031879477E-01
 -1.50073948347107E+00 -1.22827392054708E+00  9.45901563929704E-01 -5.76146984516302E-03  1.04177106527313E-01
 -3.30561325042133E-01 -7.21870924490387E+00 -2.09387867939267E+00  1.18144785022946E+00  1.07982235514216E+00
  6.11717988563038E-01 -3.47945255793932E-01 -1.34224200761169E-01  7.21298326899933E+00  2.09201306399195E+00
 -1.18023262046622E+00 -1.07805227728646E+00 -6.10737478340862E-01  3.48086096008313E-01 -1.34260128890358E-01
  6.11382027428943E+00  2.28167231792077E+00 -9.16129523123838E-01  6.34318092274024E-01  4.27940607398070E-01
 -7.27758232311422E-01 -8.16498993461443E-01 -4.41354626525044E-01  3.00304867391287E-01 -2.54455537009159E-02
 -6.10706972767247E+00 -2.28015004939102E+00  9.14873111170175E-01  7.29380739846591E-01  8.17500108091601E-01
 -6.36718824182308E-01 -4.29500273007075E-01  4.41052001136310E-01 -3.00042214662824E-01 -2.59273870756445E-02
* ORBITAL    1  126
 -1.91553011777359E-05 -1.45059584896600E-04 -6.29432385836147E-04 -6.32817843669410E-04  9.50553150508247E-04
 -2.25511174974864E-04 -6.67600620832488E-05 -4.75348866097542E-04 -7.65215964531755E-05 -1.06654429923150E-01
 -2.94296193937071E-01 -2.84254867506782E-01  1.41052247390597E-03 -1.08703307481039E-01  4.32897140802177E-04
  1.51262128099555E-04  2.25980202059599E-03  2.93537358573379E-03  1.28277227441764E-03 -1.88037100489443E+00
 -2.71066874430098E+00 -8.49482676095573E-01  1.87711625277090E+00  2.70845261417443E+00  8.49509369846042E-01
 -1.76609474954879E-03 -1.40044719407349E-03 -2.32492993958934E-04 -2.93969969957886E-04 -9.89403910550390E-01
 -1.22810597965895E+00 -2.32777974427577E-01 -2.60576995428303E-01  2.60208450914990E-01 -2.32110781914688E-01
  6.29754369947192E+00  3.43264452246658E+01  1.74779451858294E+01  2.32335666798816E+00 -8.90007518493307E+00
 -6.60516119394916E+00 -4.84922504314956E-01 -1.00517087653689E+00 -5.05975901729482E-01 -1.59409812405933E+00
 -9.21966045531268E-01  3.91797693508205E-01  4.29678041263205E-02 -6.29632278294008E+00 -3.43188437747338E+01
 -1.74739381484807E+01 -2.32327534260142E+00  8.89517368372911E+00  6.60252017998902E+00  4.85392997523526E-01
  1.00380569894505E+00  5.05428105030524E-01 -1.58759284861472E+00 -9.17642656281381E-01 -4.28552603426408E-02
  3.92582453533860E-01 -1.67469922269189E+00 -1.02004887148364E+01 -6.70151843648422E+00 -1.30936889698030E+00
  1.79663932832647E+01  1.36580504261830E+01  9.89632832699124E-01  1.85071958283282E+00  1.52146247371396E-01
 -4.16450221764034E-01  2.30190501612622E+00  1.20615462828404E+00 -3.45298950893715E-02  2.34512968417464E-01
 -2.14961286652367E+00 -1.67432480896665E+00  8.01721634154130E-01  1.86368428568021E-01 -6.80426475850273E-01
  4.39444367648461E-01  1.67192445901045E+00  1.01843423421540E+01  6.69271166717808E+00  1.30822362997564E+00
 -1.84688215881473E+00 -1.49265216505379E-01  4.16994452500559E-01 -1.79659846556112E+01 -1.36586030303857E+01
 -9.90157958740176E-01 -2.30896871431087E+00 -1.21060542398978E+00  3.62518468823203E-02 -2.33622074704604E-01
 -2.14475652807475E+00 -1.67147057001505E+00  4.39139192372032E-01  6.80325517816824E-01 -1.86089071617618E-01
  8.02485597713877E-01 -2.13113099229190E+00 -7.68655125127797E-01  4.38224313396448E-01  9.72682125239532E-01
  5.46358696126594E-01  6.72566336386737E-02  1.18065046147274E-01  2.12279836003139E+00  7.66698293506315E-01
 -4.36791120768324E-01 -9.71255146939396E-01 -5.45551911184626E-01 -6.76078997932422E-02  1.18275525553578E-01
 -1.55868759844842E+01 -5.45041465056739E+00  2.84936728992829E+00  3.76516671098119E+00  1.54846548965620E+00
  2.26235813574300E+00  1.06802752343091E+00 -1.59135560354867E-01  1.37262001591767E-01 -1.14701078708568E-01
  1.56019766527326E+01  5.45483527624963E+00 -2.85188460741263E+00 -2.26398823387231E+00 -1.06914447248464E+00
 -3.76777265344767E+00 -1.54948178538094E+00  1.58956346221407E-01 -1.36865327379522E-01 -1.14782565135763E-01
* ORBITAL    1  127
 -3.45322006485814E-02 -2.43220970222077E-01 -1.03897277324969E+00 -2.37223623303739E+00  5.29946485105386E-01
  2.57507895015119E-02  5.28343122004992E-02  1.26226372054833E-01  7.23229526534812E-02  5.94161167987083E-04
  1.09172179395429E-03  2.88098186771009E-03  2.15223926040870E-01 -3.99559510662218E-04  2.55743348920928E-01
 -7.46010038809317E-01 -3.13468422900614E+00 -6.54350234395452E-01  1.09674140772533E-01 -3.18525779717651E+00
 -2.73530009494025E+00 -2.74192057682850E-01 -3.20267565658837E+00 -2.75018738421115E+00 -2.75151060378346E-01
 -2.38038683187981E+00 -1.88997003832294E+00 -4.49034561461986E-01 -3.75128318082128E-01  4.51659306937677E-03
  3.12211026380764E-03 -5.12225077450070E-01 -3.14115186550599E-02 -3.25098859755557E-02  5.13128693357389E-01
  2.50887518035773E+00  1.41361136498251E+01  7.39412916450893E+00  8.85350098479659E-01 -4.00257799188956E+00
 -2.34987869592524E+00  1.83355743290974E-01 -9.95033736240804E-01 -5.04360894070850E-01 -3.42745784744791E+00
 -2.26581714772245E+00 -1.30315962031644E-01  7.38821446269943E-02  2.51977406928381E+00  1.41945776566349E+01
  7.42321721067805E+00  8.89180359164517E-01 -4.01791572070658E+00 -2.35995003226240E+00  1.83123064891677E-01
 -9.96623574365533E-01 -5.05321244078950E-01  3.44039686022279E+00  2.27406952352075E+00  7.39144375439998E-02
  1.29720732501598E-01 -1.52937246727587E+00 -9.30787511060014E+00 -5.42539210373530E+00 -7.14201334869272E-01
  4.83606595176189E+00  3.18822753601978E+00 -9.72198660848551E-02 -5.36640710983512E-01 -1.06720041373245E+00
 -2.78874623607893E-01 -3.47541038922705E+00 -2.09151121676031E+00  1.04704804008265E+00  6.04064075909645E-01
 -2.70293864846204E+00 -1.90218044223582E+00 -4.05425626780958E-01  1.73915853309552E-01 -3.23632205860857E-01
  1.50112528936466E-01 -1.53515461122510E+00 -9.34482431764021E+00 -5.44937357287478E+00 -7.17963643681068E-01
 -5.06938644523601E-01 -1.05108669939642E+00 -2.80552071018280E-01  4.86419317764229E+00  3.20988785823501E+00
 -9.56393336659717E-02 -3.47317617655314E+00 -2.09079830605212E+00  1.05056947655382E+00  6.06453693906615E-01
  2.70707995449615E+00  1.90669337157170E+00 -1.52802231127430E-01 -3.24996727208676E-01  1.73598745848251E-01
  4.04959472109954E-01 -5.18834340498289E+00 -1.50401197172199E+00  9.34034598236556E-01  9.65209335946313E-01
  5.96618817633163E-01 -1.63778035046621E-01 -1.02286034860487E-01 -5.20476430894660E+00 -1.50868588752941E+00
  9.37118781307142E-01  9.68492246232565E-01  5.98701396210711E-01 -1.64430878510295E-01  1.02434534307225E-01
  5.66248197963351E+00  1.53316093131700E+00 -9.90861342459384E-01 -1.04073200559706E+00 -6.02205113177354E-01
 -1.61660728374587E-02 -9.71071705547520E-02 -1.86105026751075E-01  2.40308937123446E-01  8.97909218050561E-02
  5.63683934738786E+00  1.52358635443974E+00 -9.86103927762664E-01 -1.28511804975224E-02 -9.62045882147528E-02
 -1.03119076949951E+00 -5.97693226976038E-01 -1.87047422229512E-01  2.40944596335684E-01 -8.95101011709241E-02
* ORBITAL    1  128
 -1.39144586310085E-02 -9.74711446235918E-02 -4.08779943470794E-01 -1.17484015034870E+00 -3.49394352239366E-02
  4.81978418391592E-02  1.70260811212955E-02  9.44219612687114E-02  8.66796123773338E-02 -1.44376122159359E-02
 -3.33475605413550E-02 -3.14745231912531E-02 -8.90087852966971E-01  2.50286486830442E-02 -2.72966498272247E-01
 -1.62984962492736E+00 -9.75194465181360E+00 -5.80927959065385E+00 -1.09414109648440E+00 -3.14321004960901E+00
 -2.66868595993048E+00 -1.84908313010427E-01 -3.13786517742882E+00 -2.66713691946159E+00 -1.85180656993953E-01
 -9.79101728878083E-01 -8.46723279635151E-01  4.30397255923967E-01  2.63858292932905E-01 -1.41723912688129E-02
 -1.38415362696158E-02 -3.90847379300628E-02  2.19338773307507E-01  2.16049091192359E-01  4.53814697622620E-02
  6.48356354661497E-01  3.42184993034049E+00  1.54934536030746E+00  1.31645732916333E-01 -1.56397532445496E-02
  3.13874096598768E-01  1.86644628800993E-01 -2.45226471517095E-01 -1.10176785866518E-01 -9.38376122899351E-01
 -6.61938876793288E-01  1.45276078081232E-02 -1.87991064733291E-02  6.27793592988593E-01  3.34377482045156E+00
  1.53958885185865E+00  1.33994594528441E-01 -4.72358604276402E-02  2.87727318976805E-01  1.85380561337004E-01
 -2.55076336279669E-01 -1.17117705066460E-01  9.15213687331032E-01  6.44593943674500E-01 -1.42698976309538E-02
 -6.69290932415382E-03  8.69101363422024E-01  4.26041796895502E+00  1.58305250624229E+00  6.19486930334649E-02
  2.32195568791185E+00  1.32133589128328E+00 -1.96596720842959E-01 -2.72245468739117E+00 -2.00459332654866E+00
 -1.13682655475353E-01 -1.22388495984846E+00 -6.54504559578788E-01 -8.30945705465166E-02  6.49764913063547E-02
 -8.82894350991365E-01 -5.64532397642120E-01 -1.50042601200889E-01  1.22654861461201E-01 -1.89917219510512E-01
 -8.88753766442324E-02  8.46204107508892E-01  4.17198269970617E+00  1.58149378680222E+00  7.25996115892717E-02
 -2.82315074744758E+00 -2.06907883224158E+00 -1.15104723639446E-01  2.24908563344704E+00  1.26556221807710E+00
 -1.99572821961282E-01 -1.27341094270272E+00 -6.88560662903299E-01 -8.50033714980641E-02  5.78237589706082E-02
  8.86830492083577E-01  5.62965381954206E-01  8.75559935510299E-02 -1.85152570414564E-01  1.21794588675448E-01
  1.51599522590087E-01 -2.11594934262450E+00 -6.69184001598662E-01  3.95256185959075E-01  3.43375939739237E-01
  2.10588157395654E-01 -6.38997884876772E-02 -5.09007696242705E-02 -2.06512114096243E+00 -6.54844800773743E-01
  3.84126418244553E-01  3.32373510196266E-01  2.05387670678550E-01 -6.24899669365412E-02  5.11654010774632E-02
  4.14246474185318E-01 -1.77901442773764E-02 -9.30918062666238E-02 -3.19645657206553E-02 -1.31509855075854E-01
  4.57970349844696E-01  2.05897754949586E-01 -1.07506682293018E-01  1.07672345196753E-01  3.34119729901257E-02
  6.16805770925536E-01  5.57823474794699E-02 -1.30905461567307E-01  4.38008119204915E-01  1.94640969617289E-01
 -9.48148384028868E-02 -1.61738494235716E-01 -1.06210741970629E-01  1.06087081010559E-01 -3.72128031162175E-02
* ORBITAL    1  129
  8.99399332740016E-05  6.62561169527846E-04  1.43199302546969E-03 -4.00168267737333E-03  2.51079264403702E-04
 -4.66134334497276E-04  2.58560425631063E-03  5.35653919339263E-03  3.32580990578704E-03 -5.47217980677702E-01
 -1.34490306214107E+00 -1.00807851675823E+00  2.11453440737186E-02  9.74257391242696E-01  1.11238253495997E-02
  4.78787685814026E-02  2.92925656187003E-01  1.80263112708908E-01  3.47322200598030E-02  8.01059366509062E-01
  6.86858272243268E-01  2.62808355178956E-02 -6.28790835981561E-01 -5.39824464426371E-01 -1.55117428012233E-02
  3.15894269213742E-02  2.70508589008952E-02 -1.58227740200931E-02 -1.06103059382600E-02 -1.94459252154850E-01
 -3.14385026342791E-01  1.41243838561629E-01  9.28657483291437E-02 -1.04865638276107E-01  1.41555361619465E-01
  2.39878604145540E-01  5.97659065916685E-01 -3.57276931225004E-01 -1.45127576447502E-01  9.61655136222424E-01
  7.85526705606263E-01  5.86007446024289E-02  2.03704580484700E-01  1.56769856755763E-01 -3.37620531785871E-01
 -2.69009690801559E-01  1.18811190471977E-01 -9.14534878885811E-02 -2.74304617955759E-01 -7.78899764747511E-01
  2.76901167448851E-01  1.39602999296559E-01 -9.62954643122750E-01 -8.05034889511595E-01 -6.94057467964284E-02
 -1.89623986801438E-01 -1.50475232589796E-01 -3.83606144859714E-01 -3.02389793596356E-01  9.24889924479353E-02
  1.19274638863121E-01  7.18708730275961E-01  3.27586373165035E+00  8.86780094901829E-01 -9.32760180459340E-02
  9.08385500501085E-01  6.37475721551888E-01 -7.81544075321744E-03  1.00644570274576E+00  6.92315050234784E-01
  7.05339581610164E-02  8.99143609835711E-01  6.21916770647837E-01 -8.79060682111358E-02  6.94289234863953E-02
 -8.37578390440653E-02 -7.19263683750559E-02  3.43797382284660E-02  4.68593948877555E-02 -7.89913300506933E-02
 -5.26487408229782E-02 -7.68559291290535E-01 -3.51839720132372E+00 -9.74807368518923E-01  9.09003633013158E-02
 -8.43456149496912E-01 -5.77135388620617E-01 -6.59692373270535E-02 -1.04015834008552E+00 -7.11260463134293E-01
  1.97002153733316E-02 -8.29188688273022E-01 -5.85157977145222E-01  9.19680701291844E-02 -7.33505977916384E-02
 -1.27703470498294E-01 -9.88487139770043E-02 -5.84890293668782E-02  8.91066071247551E-02 -5.34152115861380E-02
  2.40389519322385E-02 -1.00721047167217E+00 -3.02756619716974E-01  2.08378793836334E-01  2.25179507659706E-01
  9.78232163767546E-02 -2.21159803623680E-02  8.81557183790308E-03  1.11593876374866E+00  3.36362327799206E-01
 -2.28873399020082E-01 -2.41964172164261E-01 -1.08221336568180E-01  2.55441517638521E-02  5.96009958390821E-03
 -3.37799910446883E+00 -1.20456401586749E+00  6.48519013567204E-01  1.08249209177374E+00  5.16946532827342E-01
  3.34276568023753E-01  1.99228941305586E-01 -1.64198564280176E-02  3.62644692475359E-02 -7.13240004148123E-02
  3.35004967021974E+00  1.20404609494868E+00 -6.42277463101521E-01 -3.61110594442299E-01 -2.11545776202810E-01
 -1.07719532853997E+00 -5.08508475087869E-01  2.22388457001814E-02 -4.16884173291933E-02 -6.89573071403229E-02
* ORBITAL    1  130
 -2.19945177332352E-02 -1.63592122539414E-01 -9.09528956697926E-01 -3.41191306865796E+00 -6.08301005247918E-02
  9.64725275716291E-02  6.13904199983205E-01  1.24684854530446E+00  6.59666957925766E-01  1.94272157865778E-03
  6.01248887374202E-03  2.60653603269243E-03 -3.66553080369844E-01 -3.34147376457940E-03  4.08278659075616E-01
  2.26069487181619E+00  1.62188820897674E+01  1.27852832290064E+01  3.39851274149902E+00  3.22907253483326E+00
  3.52046152962429E+00  8.02491875814210E-01  3.25420970164593E+00  3.53995214519119E+00  8.02545272855303E-01
  1.18303293424663E+00  8.50649685793743E-01 -1.25488005100431E+00 -1.29648448867804E+00 -3.55734952495842E-03
 -1.30462073020780E-03 -3.61085884129457E-02 -1.73214044702585E-01 -1.71719358905679E-01  3.47560563404664E-02
  1.89412059649482E+00  1.08351816204202E+01  5.88648044201894E+00  7.97308864391343E-01 -4.70127296081723E+00
 -3.76733548683503E+00 -3.56967961000643E-01 -5.58466699369174E-01 -2.41396231057487E-01  1.30174982531707E-01
  1.36268397315244E-01 -1.30170448827518E-02  1.09876552645546E-01  1.89878223450656E+00  1.08538660642818E+01
  5.88865154642339E+00  7.95973172974195E-01 -4.69436294815348E+00 -3.76088227300662E+00 -3.55992521263155E-01
 -5.58028423641416E-01 -2.40358803705912E-01 -1.29396552413309E-01 -1.35218790616835E-01  1.09179727239202E-01
  1.26811828160339E-02 -3.27609744770528E+00 -1.75243267297397E+01 -8.53052801003247E+00 -9.52508515373088E-01
  1.84860781257714E+00  1.70004512100772E+00  3.08959594987754E-01  3.28266118667411E+00  2.42224613038886E+00
  3.01911083361263E-01  1.16299135541696E+00  5.30838159543399E-01  4.64384222638215E-01  2.32067858644505E-01
 -1.31202317890054E+00 -6.56932654723676E-01  6.09215137084076E-01  1.06999084180577E-01 -8.13154193360348E-02
  1.75411194504962E-02 -3.26516359727290E+00 -1.74698815656000E+01 -8.50962202771049E+00 -9.52002298382397E-01
  3.26451805274752E+00  2.41201511231471E+00  3.03567620560123E-01  1.86193661375353E+00  1.70784876980241E+00
  3.08066404601890E-01  1.16996473907662E+00  5.35594497284404E-01  4.60944447267586E-01  2.31356993657128E-01
  1.31896365233681E+00  6.59992696567198E-01 -1.67271490420626E-02 -8.23076163458021E-02  1.08259595426551E-01
 -6.09969189619169E-01  1.06433740058042E+00  2.96513128876759E-01 -2.07714851022172E-01  1.12662551021022E-01
  4.06401308282926E-02  1.00355067234475E-01  7.70117061818872E-02  1.05421467140243E+00  2.93116554614887E-01
 -2.05802152324117E-01  1.15481413369855E-01  4.17702933211154E-02  1.00366667312934E-01 -7.72312489301876E-02
  3.30527480260288E-01  3.97303868838992E-01 -2.85696877816385E-02  1.74122747978070E-01  4.46171022578427E-02
 -9.74036287677399E-01 -4.27117866780319E-01  1.26024992593165E-01 -3.79974904744802E-02 -1.09781130522157E-01
  3.04905958449955E-01  3.88248508565296E-01 -2.35306890846748E-02 -9.70423489914906E-01 -4.24832214556166E-01
  1.81740652128545E-01  4.79580488181957E-02  1.26000126633780E-01 -3.74794955346363E-02  1.10247268558167E-01
* ORBITAL    1  131
  1.20537600659810E-02  8.97007308854251E-02  5.03050159892023E-01  2.17325160746580E+00  3.21631348996631E-01
 -1.01754634385624E-01 -3.24350600071955E-01 -6.74488165565563E-01 -3.87869977146023E-01 -1.76827224311102E-03
 -5.02707673647942E-03 -3.49906316246587E-03  2.32482967291236E-01  2.82899372899157E-03 -7.71368930154623E-01
 -1.67533573904651E+00 -8.40058776698310E+00 -2.29170297013702E+00  1.03619029453648E+00 -2.19370590488317E+00
 -1.05617266438171E+00  4.10543186892317E-01 -2.21187176978665E+00 -1.07141259648427E+00  4.09726425544001E-01
 -2.21663914986106E-01 -4.32466914762562E-01  9.04787920993612E-01  1.27725562581090E-01  2.11025084377592E-03
  9.18442757656695E-04  5.00109184970644E-01  8.43373269317241E-02  8.31519461113396E-02 -4.99157382065149E-01
  4.51539843784191E+00  2.46083271921630E+01  1.18387598006293E+01  1.08214612698932E+00 -6.00454178795570E+00
 -4.05140852378344E+00 -8.60496897642572E-03 -1.47532997054567E+00 -5.79333697652934E-01 -2.23293173496266E-01
 -2.67600223265159E-01 -1.65946359109340E-01  7.63780194467576E-02  4.51330136015764E+00  2.46028569454942E+01
  1.18421858807794E+01  1.08386033838641E+00 -6.01293657071866E+00 -4.05891422700173E+00 -9.61459886989844E-03
 -1.47636256812076E+00 -5.80442146770609E-01  2.22354749907246E-01  2.66525457110572E-01  7.69957437222084E-02
  1.66319904082963E-01 -2.15540919791279E+00 -1.28838750275164E+01 -7.98875067215858E+00 -1.41362448148630E+00
  8.75107069501908E+00  5.92359801169088E+00 -6.19748257218709E-04 -5.00587524619591E+00 -2.32743151676111E+00
  7.22976088108857E-01  3.06331929962046E-01  1.32166303974231E-01  4.19136317040626E-01  4.35613764900227E-01
 -3.20499808646095E+00 -1.40808471065570E+00  3.06933096634853E-01  3.95605322131860E-01 -3.87470195403685E-01
 -4.27460345532317E-02 -2.16458748129926E+00 -1.29290036556637E+01 -8.00566281111405E+00 -1.41408151540779E+00
 -4.99612338635219E+00 -2.32233701664511E+00  7.21876849242025E-01  8.74439375563160E+00  5.92005673197401E+00
  9.01504158197279E-05  3.00163416692725E-01  1.27963798513502E-01  4.21145353687252E-01  4.35838373834299E-01
  3.20139521656099E+00  1.40648599447168E+00  4.23471872325051E-02 -3.86817685765438E-01  3.94970677792863E-01
 -3.06803792720632E-01 -2.01376485514276E+00 -5.61754999383784E-01  4.07161866108290E-01  7.84558398109165E-01
  3.40163472376614E-01  6.37564740603329E-02  6.34683083535007E-02 -2.00601549398688E+00 -5.59365461530370E-01
  4.05574265451580E-01  7.82751659521305E-01  3.39431425639620E-01  6.38697435087156E-02 -6.33794410874030E-02
  2.30100736421167E-01  1.48018327810063E-01 -5.85902094070586E-02 -5.38458517619023E-02 -1.99150516670469E-01
 -8.09603328746362E-02  5.32229526688673E-02 -2.19963682413556E-02  1.97105717085539E-02  1.77769697882514E-02
  2.51336487455040E-01  1.55951185526969E-01 -6.25666332949848E-02 -8.39522121648615E-02  5.13787245431838E-02
 -6.01379228370701E-02 -2.02012473745699E-01 -2.19245019039804E-02  1.93080012999535E-02 -1.81272117146630E-02
* ORBITAL    1  132
 -1.26752616814825E-01 -9.11656480991703E-01 -4.28319572988440E+00 -1.21626362859225E+01  6.85389029587525E-01
  2.05415820096532E-01  8.96150297821713E-01  1.66594281218506E+00  7.82496706400744E-01  4.18406965202942E-04
  9.74429450440235E-04  1.38261887853806E-03 -8.31288464363492E-03 -8.41581963728178E-04  3.73687361908396E-01
 -8.18487481826933E+00 -4.79784214540624E+01 -2.59604858784948E+01 -2.96247658484906E+00 -1.30938383473983E+01
 -1.08742871520554E+01 -6.49385795218271E-01 -1.31056024817604E+01 -1.08830170231843E+01 -6.49276824220814E-01
  2.81874919014694E+00  1.80032494087076E+00  3.50873142583779E+00  1.84007188489839E+00  2.89863472602519E-03
  1.79837552650470E-03  8.22055203952444E-01  6.71147710431285E-01  6.70796847019471E-01 -8.21975492881828E-01
  5.32743428297749E+00  2.74807927138786E+01  1.14826199392659E+01  5.93975396692335E-01 -6.12000630923787E-01
  5.72547103652053E-01  5.75310625089729E-01 -1.53182597424586E+00 -4.37611707884211E-01  2.66669161764797E-01
 -3.13942600603103E-03 -3.97678518303988E-01 -1.46494188131110E-01  5.32383106755731E+00  2.74617448251858E+01
  1.14744675993799E+01  5.93602403959775E-01 -6.07952631156261E-01  5.74865684527974E-01  5.75049194638973E-01
 -1.53040248524875E+00 -4.37171515089489E-01 -2.64494798006564E-01  4.25573968181068E-03 -1.46647829173783E-01
  3.97145768832835E-01  3.43416295824018E+00  1.71529018444399E+01  6.10566969924880E+00 -1.65684418015531E-01
  1.12674017286383E+01  7.16873437709862E+00 -2.75858225206351E-01 -1.98577700153720E+01 -1.16659544971653E+01
  9.73459190528112E-01  1.38378694826479E+00  7.69285330560968E-01 -1.30867752196868E+00 -2.53616130001109E-01
 -5.04263239967716E+00 -2.06487370293528E+00  2.12496668661428E-01  7.88051241520222E-01 -5.07990114443155E-01
  2.08711204681785E-01  3.43221932349801E+00  1.71420162376339E+01  6.10006221301960E+00 -1.66382964089445E-01
 -1.98397333104048E+01 -1.16551315435766E+01  9.72797593438121E-01  1.12597300253588E+01  7.16455937667437E+00
 -2.75266069355020E-01  1.38304073568560E+00  7.69035595535156E-01 -1.30748204726739E+00 -2.53021930099667E-01
  5.03805252768333E+00  2.06297828407141E+00 -2.09077029454830E-01 -5.07641991428895E-01  7.87511106245571E-01
 -2.12270182634697E-01 -6.92572887604010E+00 -2.33801876916111E+00  1.30181783250679E+00  1.92017386963527E+00
  7.69624982369001E-01  3.99471865755579E-02  1.02167745870791E-01 -6.92562720339281E+00 -2.33758490026713E+00
  1.30195055315598E+00  1.91971576377482E+00  7.69430485381135E-01  3.97913753605767E-02 -1.02063717348465E-01
 -3.46319127291357E+00 -1.41410697781361E+00  5.34108017790877E-01  4.70553477562011E-01 -9.66989360418499E-02
  1.38289655998783E+00  8.39396437273869E-01 -2.34177811220566E-01  8.02056895941427E-02  1.73780740474402E-01
 -3.46330101080237E+00 -1.41453600618305E+00  5.33875124231762E-01  1.38234077399865E+00  8.38906327446236E-01
  4.70916320492015E-01 -9.63176182836653E-02 -2.34321329253612E-01  8.00398053942203E-02 -1.73799150708603E-01
* ORBITAL    1  133
  1.47164938596013E-05  8.58773280586142E-05  2.83146421605308E-04  6.21164068374901E-04  2.55397145322270E-04
 -2.77800466473137E-04  1.49373145312915E-04  2.20087318456479E-04  3.90015801345524E-04 -3.67633452961188E-01
 -1.00290952243806E+00 -9.14867297456143E-01 -8.24903688812317E-04 -1.91899750037520E-01  1.19347956418601E-04
  3.95744678200220E-03  2.36672398343747E-02  1.31580158282410E-02  1.57650104698212E-03  1.74068219975394E+01
  1.34104177648154E+01  6.47452859794825E-02 -1.73965205560534E+01 -1.34018663860653E+01 -6.43604206419242E-02
 -6.01569507871795E-04 -3.10320065559009E-04 -1.87575280816263E-03 -1.04712802236705E-03  6.91170478775358E+00
  3.94801388814255E+00  3.07044397707360E-01  7.04291129120121E-01 -7.04737284645113E-01  3.07957176858521E-01
  4.35702286075559E+00  2.11265961640599E+01  7.18560930324842E+00 -1.46240768823370E-01 -5.70308896782527E-01
  6.29591522256982E-01  5.91482929153592E-01 -9.70008360469491E-01 -2.91198897642888E-02  7.61238948697283E-01
  1.67204513741945E-01 -3.40341378577942E-01 -1.27751223149603E-01 -4.36080317215890E+00 -2.11457927570562E+01
 -7.19317752387930E+00  1.46057108436992E-01  5.69276662996303E-01 -6.31164585159728E-01 -5.92024445086737E-01
  9.71106178794874E-01  2.93505060288328E-02  7.60989138047636E-01  1.66927362393921E-01  1.27939405429379E-01
 -3.40658724581668E-01  5.20887574694991E+00  2.67049064855618E+01  1.09630385160572E+01  5.80287533897838E-01
[truncated: 1,218,888 more chars]
