# Supplementary material for: FCIQMC-CASPT2 with Imaginary-Time-Averaged Wave Functions
Source: J Chem Theory Comput. 2025 Jan 17;21(3):1029–38. doi: 10.1021/acs.jctc.4c01462 (PMC11823415; doi:10.1021/acs.jctc.4c01462)
Supplement: Supplementary file 1 — ct4c01462_si_001.zip [file ct4c01462_si_001.zip › si/orbitals/cu2o2_bismuoxo.LocOrb]

#INPORB 2.2
#INFO
*Localised orbitals
       0       4       0
     109      69      71     107
     109      69      71     107
*BC:HOST pcal036 PID 1345 DATE Tue May 28 22:41:37 2024
#ORB
* ORBITAL    1    1
  9.99999911394295E-01  6.16843088811855E-06 -7.41606560582582E-06  7.52181932495566E-06  9.55029281438837E-06
 -1.35190701985785E-07 -5.76294413071266E-06 -1.62703739859797E-08 -3.56945373215437E-08 -1.43984068839524E-07
  1.04375985519987E-08  1.11113870413123E-07  9.64024810113634E-08 -7.23303362968539E-07  6.07524458904694E-06
  2.51911886030750E-05  2.35808204709755E-06 -3.34756743918252E-06 -2.43348704432040E-06 -3.64265019610000E-08
 -1.66850204279040E-07 -1.32006026243652E-07 -5.82242840683192E-08  3.24540720723467E-08 -2.07476140135834E-06
 -5.24018707883052E-06 -4.39931959142286E-06 -3.72492050787829E-06  2.88161398486793E-08 -6.51533785584991E-06
 -5.37232893009844E-06 -1.02732560737976E-05 -5.73077725759040E-06 -6.98491009944625E-06 -8.11648405107805E-07
 -1.64008114660445E-06 -8.37777994625041E-07 -2.06845588543975E-08  8.38067507407892E-08 -8.60472725984324E-07
  8.27512754420019E-09  2.68224077832449E-08  2.48127300339410E-08  2.51130692754626E-08  4.38852699590194E-08
  4.75686205854321E-08  2.37174176815234E-09  5.69136110633208E-09  3.42901346110807E-09  1.14364956646220E-08
  3.09611928525399E-07 -1.53372778879554E-07  5.41998043337086E-07  2.57630214905814E-07 -1.74954881977985E-08
  7.55690873700608E-08  2.90641073003702E-08 -7.94442233345977E-08 -4.95748760847766E-09 -2.07190628913573E-10
 -4.45599017638941E-10  2.96376356468485E-10  1.52975634041641E-07  4.76835149056081E-06  6.44637643065068E-06
  1.65881121429300E-06 -5.81116215369315E-06 -6.62511494175678E-06  3.82020707994665E-07 -2.26927755563598E-09
 -2.16631053114711E-09  7.68395162104216E-07  7.01275501835346E-07 -4.08392186835291E-06 -3.89202197313164E-06
 -2.65584482807204E-09  6.12677272559463E-07  2.98254784015095E-06 -1.58341369410513E-06 -1.24057456237746E-05
 -1.13630055217130E-05 -3.73436248795741E-06  2.17481708612992E-06  1.92730753558959E-06  2.60502855504823E-07
  1.25911803577405E-05  1.12521763707832E-05  1.26601982583423E-06  1.58259695895977E-07  4.71353026402350E-08
  1.23635205983307E-06  4.86342189722018E-07  8.85021858028736E-07  1.90843252468387E-07  9.96057025384628E-07
  8.33124556111103E-07 -5.87543574966103E-08  1.48014381201912E-07 -1.46057027997081E-06 -8.03933099397888E-07
  3.44808826069105E-07 -1.19792563189439E-06 -7.26637349527527E-07 -9.22651209535561E-06 -3.14537906939554E-06
  1.87339282651752E-06  1.38711365856439E-06  1.00919093985983E-07  2.21497976275736E-06
* ORBITAL    1    2
 -8.54257366189523E-06  9.99986970320144E-01  7.76590534267877E-05 -1.09748642319846E-04  9.21308868887605E-06
 -2.64829350105678E-05  3.83305318494992E-05 -4.17201430717075E-06 -6.94533745718714E-07 -2.63473987161765E-06
 -3.95428850733509E-07  1.31451475895814E-06  9.42215945913430E-07 -4.85046564279572E-04 -4.88895482162083E-07
 -1.11111835351024E-05 -3.43791190878612E-05 -2.54429138667188E-05 -3.38778816512638E-05  1.43012240147128E-05
 -4.15311929695342E-06 -9.11895397939222E-07 -2.12320404598902E-06  1.20015947740469E-06  3.33925739628381E-05
 -7.63970590794664E-05  1.47225174871958E-04 -8.40529049187503E-05  9.11366200317987E-05  9.40979056142534E-04
  1.35157342919498E-04 -1.16173862512891E-04  1.21129109656890E-04 -8.57832838151545E-05 -1.25160782545456E-06
  5.24360316470179E-06  4.84072891520083E-06  2.74390027736758E-06 -4.53940538876276E-06 -3.15884893491568E-06
  1.24894779750623E-07  2.01177164571059E-08 -4.60838022160270E-08  3.48342833022142E-07  7.50733146763904E-07
  7.48357919132605E-07 -2.49959388432755E-09  1.44034474636215E-07 -2.43144853010466E-07  1.12922299737717E-07
  5.95513696551052E-05 -3.57726486796116E-05  6.79982356710189E-05 -4.27502246205815E-05 -7.68726724027358E-06
  3.62454106026113E-07 -1.31531966649430E-07  8.50175752108855E-07  3.99735913322186E-07  6.00241029091667E-09
  1.49797382487262E-08 -6.23792369565734E-09  1.25409869796862E-05  1.00500053771194E-04  4.71851171670968E-05
  1.64517094734614E-05  4.42789098867836E-06 -1.03105289533874E-04 -3.26216835088517E-05 -5.28933452592452E-08
  2.30801812703996E-08 -1.16405688308169E-07  6.46908795529417E-06  1.34318475666555E-05  9.49400892298896E-06
  4.88925663658602E-09 -6.75240302331766E-06 -1.64922575506543E-05  2.40281668198027E-06  2.90937362892348E-05
  2.82886342354810E-05  1.10110880337729E-05  3.56319747827815E-05  3.06799252521524E-05  4.29714554726269E-06
 -5.77071330258843E-05 -5.36969576723292E-05 -4.62091585574506E-06  2.87611944922899E-06  1.22660324681331E-06
  5.16805522913122E-06  2.85202315476915E-06 -6.10768904178266E-06 -2.53218447349753E-06 -5.39755429390898E-06
 -1.62391829579456E-06 -7.23627178221922E-07  1.89414463135532E-06  8.84321479569638E-05  2.46347800153150E-05
 -1.66589640539258E-05  1.56342209635035E-05 -1.05867231218141E-05  1.29224026869446E-05  4.72078840870541E-06
 -3.83014656731445E-07 -3.00966509945723E-06  1.02167262643470E-06 -7.66599485406879E-06
* ORBITAL    1    3
 -3.34952403316584E-06 -5.00562438573221E-04 -1.35068344889782E-04 -3.63108598195055E-04  7.32672547169471E-06
  1.04625476013647E-05  4.88224555648871E-06 -3.86313350143326E-03 -2.80638494829897E-07 -1.32081710644129E-06
 -6.43896234096337E-07 -1.84487477012246E-07 -3.48787771333065E-07 -9.99992576757230E-01 -2.24206327457065E-05
 -1.66000091342394E-04 -1.42826034924059E-04 -5.54682444588583E-05 -2.46824192608815E-05  3.28443077525943E-06
 -2.97871403791336E-07  5.13193951481937E-07 -1.50477005308962E-07  2.75311338817377E-07 -9.04213012702281E-04
  9.35910975173416E-05  2.25553248576044E-05  3.31626962271576E-05  2.27810652275681E-06 -4.25985891326127E-04
  1.06051313369171E-04  3.66114360599467E-05  4.63040085279991E-05 -2.14702897267164E-05  6.99908410701134E-05
 -5.04197318187543E-05  1.17483016221118E-04  3.33486292546848E-04 -1.55874561979134E-04  1.06545272092292E-04
  4.31234087620508E-07 -4.46250707867295E-07 -2.62370927286999E-07  1.17001371478821E-06 -6.52151582768718E-07
  1.83596326123248E-06 -2.55847089725429E-08  9.43529119446373E-09  2.73639337610596E-08 -1.80769003219808E-09
 -1.70310989270476E-06 -2.97478128488695E-07  2.60313763666483E-07  1.26291343486145E-06  6.83658602575466E-07
 -2.37056230341787E-06  2.75159979266038E-07 -6.83149195450112E-06 -9.18416989110188E-06 -2.38722069242887E-08
 -4.97905068352140E-08 -7.38776799185406E-09  8.28725165707241E-08  1.03430821786520E-05  3.87554165132546E-05
  8.31104554504071E-06 -5.82218838385335E-05 -1.43588670569829E-06 -7.71582416870104E-06  2.92614172014704E-07
  2.45543771553843E-07 -1.28984564680781E-05 -1.57619374373304E-05 -2.77223671582171E-05 -1.44905892973021E-05
 -1.39243691272780E-07  1.44852858330241E-05  1.55297438823850E-05  1.09876609438129E-05  6.72607220237745E-05
  5.80171319198189E-05  1.05538635460591E-05  2.55842120520784E-06  1.22301560988607E-06  9.61317672362637E-08
 -1.14544591739702E-04 -9.75827277900353E-05 -1.06727986571854E-06 -3.78579609641699E-07 -3.05016383652890E-07
 -1.85905834559892E-05 -7.39448446679431E-06 -3.49817649428111E-05 -1.72144563700262E-05 -9.15163831425823E-07
 -1.54836457475790E-06 -3.29704284914512E-06  9.18978629340003E-07  7.22320483083291E-05  4.10001315159919E-05
 -4.88526741368958E-06  1.15784123283549E-05 -3.17360653339584E-06  9.79475812344369E-05  5.84465600171818E-05
 -6.60826039941620E-06 -7.46669283835539E-06 -3.42415479367544E-06 -1.60174694108010E-05
* ORBITAL    1    4
  9.83811332225419E-08  2.88962641776812E-06  3.37565835512858E-06  1.30577714670073E-05  1.43773826648744E-06
 -5.00127549196370E-07 -1.47771576085057E-06  9.99993124098839E-01  2.62569345749131E-04  8.55478899549953E-05
  2.94465875513734E-05  8.71411304149809E-06 -2.04094907297147E-05 -3.86311463371123E-03 -2.94387679233686E-07
  6.95049659441086E-06  4.67288604319284E-06  6.99062125218290E-06  3.13515739283727E-06 -2.22630414991980E-04
  3.59870478328605E-06 -3.90155184748836E-05  9.98652633033481E-07 -1.04246429116110E-05 -4.69109404517901E-06
 -3.81712662781993E-06 -4.63000249057850E-06 -3.34174312893349E-06 -2.09687824383480E-06  3.17353349759527E-06
 -3.23849697792769E-06 -3.34822508306706E-06 -1.00313112108315E-06 -4.53809362536002E-07  3.23647877298788E-07
 -9.94906269734238E-07  1.05819863594006E-06  4.84691640505551E-07 -1.68778857960953E-07 -8.47410552074315E-08
  6.88799344299318E-05 -7.55329119735579E-05  9.27251262518604E-05 -1.05099535339745E-04  6.61444561413665E-05
 -1.33915621378957E-04  1.58674355676959E-06  8.64170597890397E-07 -2.43151613646678E-06 -5.65194791965558E-06
 -4.12227418157971E-08 -1.07212409105852E-07  5.23072339478403E-08  7.09732506253736E-08  2.06732163802767E-07
  4.08860577388028E-07  8.36912180335642E-10 -3.78476333566168E-08 -2.81238066243026E-09  3.10963661219965E-06
  6.59648896202950E-06 -1.32423722787068E-07 -2.11011885711834E-07 -1.00142148553107E-06  5.57275925729467E-08
  7.17061653791481E-07  4.84225128957809E-06  5.39535878871325E-06  3.99655519656146E-07 -3.97348003725351E-05
 -3.60800731721139E-05 -1.23742702304229E-06 -1.15646303021872E-06 -2.34072645866014E-07 -4.10313345921616E-07
  5.38340148750601E-06 -6.09207787978308E-08 -6.71953388977925E-08  8.15766588919483E-06  4.94888354790190E-05
  2.97616807075106E-05  5.83580711496921E-06 -4.17081735997121E-05 -4.21099906676397E-05 -3.84428181276887E-06
  9.93253389965215E-06  8.60550591715854E-06  1.27832539430541E-06  2.78645301471880E-05  2.13350987185877E-05
 -1.12679225514807E-06 -2.13051670247691E-06  7.27206474293110E-06  5.67570980383687E-06 -1.07269895024255E-06
  2.28686896142361E-06  1.09329143847856E-06  7.36081322564706E-06 -6.25794323963997E-05 -2.03925452531025E-05
  1.39580576928294E-05 -1.36617184050535E-06  1.44571864016192E-05 -1.36857614560811E-05 -4.32382981688604E-06
  2.87219307992151E-06  6.58542167068269E-06 -9.29518774735662E-07  3.45780462307883E-06
* ORBITAL    1    5
  1.25676497795739E-05  9.01180713609422E-05  4.45576647551408E-04  1.62084488007696E-03 -1.32635869369305E-04
 -3.51805142635867E-05  1.68517069937512E-05 -7.85798554044234E-08 -1.53950604552482E-06 -8.56202266483525E-06
 -2.31300761880572E-06 -8.10536339883611E-07  2.93836288417712E-07 -1.11003461317060E-05 -2.31113227166913E-04
 -9.31477931501998E-04 -3.36364527357440E-05  1.98798151371253E-04  9.10973126391780E-05 -1.82684003167735E-06
 -5.23064534640543E-06 -4.42992773152500E-06 -1.47266384209333E-06  4.32570793959305E-08 -1.49542953511224E-05
 -7.87201821187294E-05 -6.80319872539026E-05 -1.89827613566628E-05  4.28863639918522E-06 -3.18265213083127E-04
 -4.69179562067846E-04 -3.72671004360324E-04 -1.43326046690075E-04 -3.57975465502832E-05  5.95654449833626E-05
  9.71321122420430E-05  7.31112439850776E-05 -2.63663706371989E-05 -2.29172387214702E-05 -1.11846824337572E-05
  3.77856723343923E-07  9.43126444951080E-07  1.03090249696186E-06  7.36898296244873E-07  1.36610068215907E-06
  1.16804967155919E-06  9.73285338637682E-08  1.56409974373356E-07  1.26626510277122E-07  2.05322539545455E-07
 -8.07274003854820E-06 -8.25178408380729E-06 -5.11585630269929E-06 -1.80429291331651E-06  1.28215770242933E-05
  1.84733917789039E-05 -1.53579782471771E-06  1.71745033984384E-06  2.51922498891851E-06 -8.96866735100238E-10
 -6.93388971267974E-10  3.65915523349441E-09  9.99797934300057E-01 -1.47286758965165E-03 -1.77086101549730E-03
 -3.87691791866552E-04  2.39375661719705E-04  7.17531760648480E-04 -5.04375783119618E-04  6.06179132091542E-07
 -3.25797588434023E-07 -2.73061541482530E-04 -5.45961208998852E-05  1.75866130248676E-04  2.89632083734044E-05
  8.79035302537086E-08  1.15652854340720E-05 -8.06121704961732E-06 -5.90613112212267E-06 -6.26669752557153E-05
 -8.45900409154832E-05 -3.95972139273487E-05  7.95854769846243E-05  6.85678524108216E-05  7.70409679720240E-06
  1.21903171119206E-04  1.20192686346645E-04  2.49755773903279E-05  7.15535785039909E-06  2.50836148151756E-06
  1.76864280835278E-05  4.58592035245381E-06  2.30065403207563E-07  1.06797583212546E-07  6.06994075395981E-06
  9.03884807677888E-06  6.51046845984867E-06  2.59378087074831E-06 -8.31963973514287E-06 -4.64159423438339E-05
 -2.04659738541599E-05 -2.55075292318586E-06 -8.38859208695395E-06 -2.47648036397646E-04 -1.09516914136667E-04
  3.47364242009272E-05  1.92902169204576E-05  2.70681263726478E-05  3.80577546337973E-05
* ORBITAL    1    6
  1.32645352862210E-06  9.48291108106913E-06  4.01471762340662E-05  3.42047682726802E-04  7.99156620445488E-05
 -6.30494175589181E-06 -1.54978015895158E-05 -1.84322753343549E-08 -3.65062880776157E-07 -2.33485378136838E-06
 -7.04889062264480E-07 -3.37586298678100E-07  1.68976855147495E-08 -7.10663768906019E-07 -9.25247440166587E-06
  1.99903548177961E-04  1.06792361559958E-04  1.18656049220384E-04  3.00693503399643E-05  3.97637697624476E-07
  1.43110298399250E-06  1.01130117458856E-06  1.13110520284605E-07 -1.98943237154068E-07 -1.27646813631788E-05
 -3.75327635519101E-05 -4.97492223477107E-05 -3.45164612654060E-05 -1.65959325896582E-05 -4.03779204538058E-05
 -5.43262332152088E-05 -6.78650437580441E-05 -4.48954385828309E-05 -2.10520744256126E-05  6.79984160635292E-06
  1.14070524682581E-05  7.12515505097246E-06  6.14831229045340E-06  9.68701236661919E-06  7.23908395358179E-06
 -1.64050425528285E-06 -3.41943766711710E-06 -3.39132607674344E-06  5.88819533658479E-07  1.15177852752850E-06
  1.06738390116947E-06  3.59891803236268E-07  6.33660849259454E-07 -1.00080740823065E-06 -1.75266303575886E-06
 -2.18792080417048E-06 -3.12668270781123E-06 -2.59118120082281E-06 -3.67690566244420E-06 -1.32661542299844E-06
 -2.12379485109925E-06 -6.61731090012623E-07 -3.40957960797634E-07 -2.59680463671656E-07  6.21737071209355E-08
  1.42601764490773E-07 -6.53880364589943E-08 -3.69004778064132E-06 -3.19968306075646E-05 -1.31233680173391E-05
  2.85427276850721E-06  4.22767900168316E-05  3.75087886659838E-05 -1.17159753228028E-05  1.93744809728529E-06
  2.05572739129903E-06 -1.57832362990949E-05 -1.38122449413641E-05  2.38287471772843E-06  3.09393021405282E-06
 -1.72929600203412E-07  5.58875543513275E-07 -1.73931759765098E-06  9.99882395975544E-01 -5.25831677131112E-03
 -2.39870980660790E-03  3.01737840296528E-04 -5.97105401417073E-06 -8.87921651899572E-06  3.11857901404117E-06
  2.91023761969624E-04 -1.64736937250299E-04  3.34812793207635E-04 -1.07991827150780E-06 -1.03434465775385E-06
 -2.08453070096667E-05 -2.68854875846394E-05 -3.12004521362631E-05 -4.59391381866460E-05  1.23124551231781E-04
  9.19784199102764E-05  1.80530472609735E-04 -4.72728146558740E-05  1.57796827380691E-04 -1.90444337819386E-04
  5.44418707151625E-05  1.16944376456136E-04 -3.48272423521070E-05  2.50276532541145E-04 -2.65005946081356E-04
  7.09593304031686E-05 -8.56300276410611E-05 -5.33280736795610E-05 -1.47520436050634E-04
* ORBITAL    1    7
 -3.08721972993541E-05 -3.31618858199153E-04  9.96666746643405E-01 -1.67944439265865E-02  4.30995399751854E-03
 -1.78748752640971E-03 -9.58201490951109E-04 -7.59020606482910E-08  1.31970434930584E-06 -5.97634611373403E-06
 -1.59096402556998E-06 -1.73800914598173E-06 -8.71546077738911E-07 -4.40024963483202E-06 -1.95688758710294E-03
 -8.69938303357555E-04 -2.63841489392172E-04  1.47534657792450E-04  4.96317754242807E-05 -2.43912672921680E-04
 -3.47232601911946E-06  1.53081326055705E-06  2.97539593765888E-06 -2.58696450892084E-06 -5.06579265886903E-03
  4.72323811192738E-04  7.87401596080322E-04  7.01778522539406E-04 -1.81811611042637E-05 -5.93817093146089E-02
  6.14091883780452E-03  2.42191884666497E-03  2.54279755046242E-04  3.65503866423973E-04  2.60999577588050E-04
  2.73502965276207E-04  9.31737248026446E-05  4.09448447621997E-04  2.51410475504839E-04  1.20923908943261E-04
  1.72268457522734E-06  2.14519607878570E-06  3.03955877812697E-06  4.83162019414463E-07  9.80490070234944E-08
 -5.58157284728579E-07 -6.00407425515224E-07  5.24285204070775E-08 -2.07873384239042E-06 -2.16364630590260E-07
  4.51888608427651E-04  5.65487121192246E-05  4.45814865411890E-04  4.50231940653746E-05  9.50899661070064E-05
  2.55439254940769E-05 -1.28618920825056E-05  1.58747068478825E-05  1.23657595331009E-05  7.74738030208335E-08
  1.65061090364532E-07 -7.15531272517570E-08 -2.08557442451231E-05  2.12308166598472E-03  1.30784776831862E-03
  1.85683583339726E-04 -4.98638392433361E-03 -1.93418356026100E-04  3.79734951608190E-04 -7.58060082440744E-07
 -1.33167560611241E-06  8.31404574144314E-04  2.59184125554472E-04 -4.93094446430125E-04 -3.94654201386376E-05
  2.55486125051557E-07 -4.43197678317942E-05  1.46876270809037E-04  3.41285587268210E-04  2.87693304769614E-03
  1.97464216096884E-03  2.91865200600416E-04 -4.74064655963281E-05  7.51562871805132E-06  2.62031659474979E-06
 -1.42523479686223E-03 -6.54609521347173E-04  5.97500055225700E-05  3.04511935783184E-06  2.21662260300793E-06
 -3.88972270306354E-04 -1.23780481659851E-04 -7.90022694348248E-04 -2.65848749793566E-04  1.37380093840691E-04
  8.83297464859999E-05  6.44384249819961E-05 -1.59266670306660E-05 -5.29967216980547E-04  1.06419364883568E-04
  1.17524441769176E-04 -6.12491854904083E-05  1.89098031431080E-04 -7.62915844035933E-04  1.69439519266026E-04
  1.77752461700471E-04  4.51907035469891E-05  2.55264117403535E-04  7.55459032885814E-05
* ORBITAL    1    8
  2.37699182939940E-05  1.73539355572480E-04  2.85700401766113E-03  3.72229462335452E-04  1.15962893195808E-04
  9.34106285657369E-05 -1.60029865307511E-04 -3.48380495672655E-07  3.64061238827182E-03 -1.30606058387833E-05
  1.04710057677397E-05  9.62522285340205E-06  1.45336973218753E-06 -6.93810934966501E-05  9.98304106989606E-01
 -9.75310192971258E-03  4.26159320879996E-03  2.04130076500872E-03 -5.35636971223823E-04  3.83125890836250E-04
 -2.42580196222289E-05 -1.93480363177603E-05 -6.55460012055213E-06 -8.26256093364769E-07 -9.44667532761232E-03
  8.14400956574948E-04  5.72959932893523E-04  2.69677271456056E-04  1.22022145551380E-05 -6.85198828912127E-03
  5.95338198089812E-04  4.26555999350256E-05 -1.72058240117544E-04 -1.10078505217489E-04 -1.89632585799083E-03
  6.34133938218905E-04  2.42463285381333E-04 -3.97912619078490E-03 -6.39213563872598E-05 -1.96010530115720E-04
 -5.83658501669763E-06  1.56977616189093E-06  2.50395736021006E-06 -2.40029492236108E-05  8.44560603488122E-06
  2.65051798777238E-06 -1.20152455480436E-07  3.25953882467829E-07  5.76291789822231E-08  2.79033783668355E-07
 -1.10023590835668E-05  1.69244912049846E-05  1.51187533377732E-05  3.08551332673384E-05 -1.16058978729730E-04
 -9.13171763926674E-05  2.74461040365743E-05 -1.39160171425666E-04 -1.83791197396378E-04 -4.08025044505814E-07
 -9.67667121997277E-07 -9.11791311126038E-08  2.82744134634263E-04 -1.12546460186190E-02 -1.50453039273034E-03
 -1.33142064705001E-04  4.37641336878569E-03 -6.45220027560978E-05 -5.34391417860629E-04 -4.14933792093751E-07
 -3.16814938053711E-07 -8.25368620115795E-05  1.11544908678777E-04  1.30523948323229E-03  3.46629297235860E-04
 -1.64810242763161E-07 -2.87042368770425E-04 -6.49981813189966E-04  9.20103670743349E-05  4.31632897236569E-03
  1.25205325777492E-03  1.67578704516207E-04  1.36441009740970E-04  1.19390254680818E-04  1.39413226252207E-05
 -2.90876818957939E-03 -1.60927468286336E-04  1.31118291768625E-04  8.26451995319380E-06  4.77833001200238E-06
 -3.35013527656244E-04 -4.24332838246623E-05 -7.53076396292687E-04 -1.83065832690732E-04  1.55388005555117E-04
  1.06855855086437E-04  7.80696566077760E-05 -1.36500884548024E-05 -4.65829678128419E-04 -1.20206748316918E-04
  1.05292646070679E-04 -2.68135959175811E-05 -1.53527141498833E-05 -1.11664056203656E-03 -2.94460518113964E-04
  2.25828375914241E-04  5.76490036041459E-05  3.25680432068088E-05  6.04828005251852E-05
* ORBITAL    1    9
 -3.16064093879553E-08 -1.17654973644317E-07 -3.17824081997796E-06  2.26450748379677E-05 -9.68789792760136E-06
 -2.03226219499037E-06  2.79100760809312E-07 -2.54743151385394E-04  9.99872122085871E-01 -1.95986291206856E-03
  1.17325735384496E-03  6.04226690345080E-04 -2.54240887174441E-05  3.90744153700161E-07 -3.64099967075618E-03
 -2.09728355596907E-05 -3.42895106320368E-05 -2.75459689176952E-05 -4.41606637657496E-06 -1.00578587473858E-02
  1.01871405902088E-03  3.58145529978127E-05 -3.27302060361047E-05  2.50664774297989E-05  1.88047470003595E-04
  3.90887426593504E-08  1.67328688673210E-05  1.53462551871177E-05  7.53911857434879E-06  1.17242562902608E-04
 -1.00295687044205E-05 -1.51125027144648E-05 -9.59288225378346E-06 -3.80975071724321E-06  2.02341121960887E-05
 -4.01732438711850E-06 -3.69423042405053E-07 -2.05122567134239E-06 -3.66035326897241E-06 -1.89087833169575E-06
  1.82065297140236E-03 -5.41767073373764E-04 -2.07065967517900E-04 -2.23906625167978E-03  7.74100584788980E-04
  2.78013873431588E-04  1.07723515475181E-04  6.59085431957958E-05  7.38337673570260E-05  4.68712124436769E-05
  3.85157600654139E-07 -5.85267933509878E-08  6.88948128806068E-07  7.33288486619568E-07 -8.05504313060600E-07
 -9.48904433247416E-07 -1.50714942131765E-07  1.11940351321170E-06  5.10414387980279E-07 -5.14047311116710E-05
 -1.31225268330466E-04  1.96913474261241E-05 -8.89543122804603E-06 -1.61980496008617E-05 -4.17203445924868E-05
 -1.29693664277809E-05 -5.78092731900785E-06 -6.93858482373419E-06 -2.98186986577674E-06  6.56482481730292E-04
  1.93124690496054E-04  1.24297631559525E-06  1.47612046733670E-06  6.44384037901892E-07  3.16496647824314E-06
 -1.82311171180354E-04  1.26180304111911E-06  1.92725891261882E-06 -1.31928512682214E-05 -9.27581550218123E-05
 -5.13553854499232E-05 -8.74510688072340E-06  7.26087336851811E-04  3.10216332367996E-04  1.29391827051817E-05
 -1.24022725547576E-05 -2.06576228760273E-05 -3.71195087150313E-06 -3.22266527888154E-04 -1.45785334501614E-04
  2.27702605499789E-05  1.97418149326870E-05 -2.08262393942858E-05 -1.85536166152757E-05  4.03775020846268E-06
 -9.21315369975952E-06 -1.72510650567267E-05 -6.57123860770661E-05  2.09363793378107E-04  3.40735077884795E-04
  1.93320075223264E-05 -5.25017035441495E-05 -4.96629393073567E-05 -3.70838500997518E-05 -2.04208571217883E-04
 -3.39998713716683E-05 -5.58876084804441E-05  1.98026415371441E-05 -2.29152985982293E-05
* ORBITAL    1   10
 -1.23516241092426E-03 -9.11504827035045E-03 -6.05200754304075E-02  6.29073095141707E-02 -1.98153994425789E-02
  5.48661113394647E-03  6.35486156967006E-03  9.44966137222226E-07  1.92695774271337E-05  1.93659621454105E-04
  1.23481701836247E-04  1.60409632027840E-04  5.10714440249669E-05  2.34251829200880E-03  6.55493185610883E-02
 -1.99688709162851E-02  1.39924290608201E-02  1.50064343370736E-02  1.89585010987307E-03  2.01483515439318E-04
  2.09852595371954E-05  1.72918852660993E-05  7.42929590950304E-06  2.65853934821609E-06  1.31724681325486E-03
 -1.04194669416364E-03 -3.09895263181588E-03 -2.27814354876153E-03 -9.41011690039316E-04 -1.29015192629208E-02
 -9.73798564542492E-03 -2.80912543402585E-03 -9.90973003057741E-06  2.45850006244850E-04  3.18604841839889E-03
  2.87261032181457E-03  1.09279814017879E-03 -5.07537128215157E-03 -4.36034815864848E-03 -1.82958341736891E-03
 -1.44259463912416E-06  1.56650462008899E-06  1.42028726642861E-06 -4.19017336410761E-06 -6.49140024275703E-06
 -5.32251529560788E-06 -1.67987926112491E-06 -1.37705411392994E-06  9.85639789725166E-07  7.90707495497335E-07
 -7.03514273654624E-04 -6.09119557706799E-04 -8.69178780142060E-04 -6.95977513626346E-04  5.22348580510353E-04
  4.53664986176552E-04 -4.32899058648923E-05  1.08142089315842E-04  8.52424379292438E-05  4.50566094015444E-08
  1.19742867769047E-07 -5.77133410483557E-08 -6.49856895307457E-03  9.28369081400472E-01  4.52701992548106E-03
 -3.01755753379534E-03 -7.44177172339887E-02  7.85791886221643E-04  9.24344493010156E-03  1.43297596551167E-05
  5.77860797579645E-06  2.51047233873853E-03  8.49036594947679E-04 -1.14908842598222E-02 -5.33081696434265E-03
  1.79112829637049E-06  7.50050957393961E-04  4.15423986890132E-03 -2.99124176630641E-03  8.02936468109037E-03
 -9.82305458528147E-03 -2.06547577165007E-03 -3.01514486200211E-04 -3.38910717855621E-04 -3.65583799396198E-05
  6.65973360530026E-04  3.18992827071053E-03  9.03216414931089E-04 -4.31422074809715E-05 -2.20278756498380E-05
  1.46422199930704E-05 -4.42655433461634E-05 -5.99570232394455E-04 -6.15809878691260E-04  4.51281050979302E-04
  1.83233989594003E-04  3.36603883210340E-05 -1.12003856994977E-05  3.37835367267344E-03 -2.99010585968764E-03
 -1.27092658833581E-04  6.19512554823212E-04 -3.47338286159761E-04  5.18449484483334E-03 -5.02113681259643E-03
 -9.56667452541531E-04 -3.97197569750989E-04 -5.85014478973442E-04 -9.96132994069363E-04
* ORBITAL    1   11
 -1.99349583518093E-04 -1.49488145192352E-03 -1.10269252360657E-02  3.97174590631997E-02 -1.23187945777504E-02
 -6.86460323189021E-04  5.00544066727721E-04 -3.19516171043039E-07 -5.81919907793233E-06  5.07403568106128E-06
  1.51786533924161E-05  3.43331597161228E-05  1.47342622197313E-05 -6.92957839291033E-04 -2.12935315586011E-02
  3.39066479107108E-02 -3.51872337155149E-03 -9.69332390433806E-03 -2.72650396239671E-03 -4.95178474439738E-06
  3.19360537176736E-05  2.59100801973304E-05  1.05598202935278E-05  2.93186024619955E-06 -7.32726260541753E-03
 -8.18588927837558E-03 -6.26515941157461E-03 -2.69152606921510E-03 -7.93002322938685E-04 -1.01719827193526E-02
 -1.36968449334826E-02 -1.02071432825311E-02 -4.20019202627503E-03 -1.19178841802111E-03 -2.21019668168831E-03
 -2.29634165151136E-03 -1.02633530682731E-03 -1.33233448620528E-03 -1.39119756829707E-03 -6.46740684089693E-04
 -3.81279576306593E-05 -7.76152861131270E-05 -6.19614314105932E-05  1.09388780459683E-05  2.17887514725853E-05
  1.75805923136297E-05  1.17885055363884E-06  2.15514014844522E-06 -4.55749279358661E-06 -7.18483562054864E-06
  1.23481197633743E-04  9.35331933066810E-05  2.42306104889746E-04  2.07223478961134E-04  2.94025734182235E-04
  2.68135408334925E-04  2.93377328473466E-05  1.41831160878488E-05  1.72048590675608E-05 -3.10490810433502E-07
 -5.97117850638452E-07  3.43678806739265E-07 -9.77574793144025E-04 -4.07244266620896E-02 -4.41931902894616E-03
 -8.51271602628755E-04  7.01438873360597E-03  3.86586226131442E-03  9.58068029788939E-05  3.56180968124515E-05
  2.74371671333861E-05 -1.21741903904937E-03 -7.26572692613824E-04 -8.94789284121549E-04 -7.27512155588460E-04
 -5.51311761625659E-06  1.36319389898469E-04  1.99829346781493E-04 -5.47458205366065E-02  5.85981065387303E-01
 -1.28370708366489E-01 -2.58446733084454E-02  2.83190238997521E-04  3.93392580866747E-05 -3.94099168735521E-06
  3.26050545212647E-02 -3.02501338226290E-02 -5.34297458993441E-05  3.69254682239871E-05  8.09839923685653E-06
  1.87619396193483E-04 -2.53297816908563E-03 -3.44330449615786E-04 -4.76338000355996E-03  3.38505177921120E-03
  2.47786621180903E-03  4.40585895591307E-03 -1.13212033975755E-03  2.00312647036022E-01 -2.10021314651196E-02
  1.37921996556374E-02  3.27304251389531E-02 -1.03962031343691E-02  2.83139775635711E-01 -3.00813012682386E-02
  1.94602163715266E-02 -2.31021782167319E-02 -1.47197371515963E-02 -4.01815468235429E-02
* ORBITAL    1   12
 -8.91582243486745E-06 -6.07588360570445E-05 -2.22335221358566E-04  6.16431688857325E-05  1.80163494973855E-04
 -1.31383924890924E-04 -1.08907571853320E-04 -3.77600128832895E-04 -9.25342682315270E-03  1.31090821187898E-02
 -3.20471575457693E-03 -6.32596396098723E-03 -1.74219512844900E-03 -1.46820255427170E-05 -2.92996970762222E-04
 -2.28604619813497E-03 -1.03446445495832E-03 -9.77489381329120E-04 -2.10949705905917E-04  1.22431259977517E-02
  8.15440397604721E-03  4.10498297907760E-03  6.98397398533241E-04 -1.62941217995458E-04  1.06691457151260E-03
  1.81288431967233E-03  1.83030774204033E-03  9.88760223466296E-04  3.58047314688129E-04 -4.30532620462051E-04
 -7.83070863460376E-04 -8.30303354454558E-04 -4.77293855965672E-04 -1.82859197350475E-04 -2.12010749292200E-04
 -2.83274386873069E-04 -1.74464309309374E-04  2.44752970416979E-04  3.07806883485372E-04  1.83212530356786E-04
 -8.42139274387244E-04 -8.71966797837272E-04 -4.35629806519384E-04 -3.27542924488195E-03 -3.57962284468848E-03
 -1.75249328873195E-03 -5.64997959278975E-04 -5.33486678163601E-04 -1.81982618803885E-04 -1.71885690686693E-04
 -5.76380400862589E-05 -6.38734211465693E-05 -6.05954735063233E-05 -6.69829766283853E-05  5.54121773252355E-05
  6.07326010193574E-05  4.61064179802936E-06 -1.74884976718805E-06 -4.92840746015331E-06  4.93788641424349E-06
  1.77852176216907E-05  4.74636820883707E-05 -3.83117826126121E-04 -3.02487059398209E-03 -2.09669356754936E-03
 -5.74269636305529E-04 -5.29444061275388E-04 -1.09451477656957E-03 -4.81317152071105E-04  5.09719647931757E-04
  2.29895996464317E-04  1.28336303880338E-04  1.09081463150345E-04  1.79123748683917E-04  1.50431358544712E-04
 -3.95100195829339E-05  3.22836230649532E-05  4.24944034032438E-05  2.80512242673564E-05 -1.98094213559189E-04
  3.36054373648871E-04  8.69655839746479E-05  6.46667597396143E-01 -3.59341952570597E-02 -5.14894612500298E-03
 -4.94711001614394E-04 -4.89143228583218E-04 -7.90622406814946E-05  1.42342636698780E-02 -5.75968588868921E-03
  1.93405865575642E-02 -1.77477440354669E-03 -1.12277378603394E-02  9.77127423089488E-04 -4.27102470499392E-04
  5.17794564571905E-04  4.87282213324270E-04  1.55194325700402E-03 -3.99625478666629E-01  5.86714447633373E-02
 -1.90552851534168E-02 -3.69634963786444E-02  2.15013437725158E-02  2.83537706650973E-01 -4.08766920355343E-02
  1.34155776805291E-02  5.31289667915640E-03 -1.52887604172779E-02 -3.32618348300339E-02
* ORBITAL    1   13
  1.44711769938316E-03  1.03775944013894E-02  5.42918657430336E-02 -1.75598130925001E-01  6.70788842674696E-02
 -4.01568841516061E-05 -6.58063446735451E-03 -7.05902617940464E-08 -8.08792261270484E-06 -1.68948580612509E-04
 -1.27149188659495E-04 -1.80653965630805E-04 -5.93879900702847E-05  2.57312543915580E-03  5.52056077846003E-02
 -1.11056724130845E-01  1.78943812942670E-02  3.83586361243281E-02  9.76990435465823E-03  5.24829816282709E-06
  5.13597941632128E-05  4.54148074241683E-05  1.48550272989473E-05  1.02567762165910E-06  1.64588767274254E-02
  1.57818066712399E-02  1.00273120761727E-02  3.60009622043533E-03  8.58998755668953E-04  1.91780280841716E-02
  3.00533655356080E-02  1.89920446863709E-02  6.87129442134298E-03  1.81064331486793E-03  6.39660001026241E-03
  6.56324278132289E-03  2.78582974839430E-03  4.26790931826967E-03  4.25114003033165E-03  1.88653784754856E-03
 -3.75590363002115E-05 -7.04039542510899E-05 -5.09368230202667E-05  8.34116556488743E-06  1.70617365341339E-05
  1.15521816257066E-05  2.94617856045364E-06  3.78464919795724E-06 -9.65594234913445E-06 -1.29191112140375E-05
 -3.63376957368512E-04 -2.85427491074027E-04 -6.58080152461949E-04 -5.57606894256007E-04 -7.65501594891192E-04
 -6.88026612578291E-04 -6.99394647169722E-05 -3.17730921030721E-05 -3.46921798578153E-05 -1.42773552972107E-08
 -4.27203980002263E-09 -2.02675867599469E-08  5.68653179559910E-03  7.80878390685233E-02  1.85301595638515E-02
  4.32754752443922E-03 -1.39442742377256E-02 -7.75357664015648E-03 -1.71691122290509E-03  2.87824673733767E-05
  2.32202619155400E-05  2.57040978604741E-03  8.00349865538999E-04  5.30784699982411E-03  3.30279528768339E-03
 -8.29487580445598E-07 -6.93295487738170E-04 -1.31802148949201E-03 -1.88564656076663E-02 -2.29508813368128E-01
 -5.67526624643938E-02 -5.45089795120220E-03 -6.03940908144347E-04 -7.11763028818299E-04 -8.79021289967075E-05
  7.82266585424513E-01  2.51566361691950E-02 -5.53578082799232E-03  1.01228924823364E-05 -1.67830890739497E-05
  6.87358212097115E-03  2.27713229044001E-03  1.32315905876635E-02  4.58776914727673E-03  1.37741451498216E-03
  1.25154647659962E-03 -6.51037385662785E-04  1.20925895343483E-04  1.23263982928981E-01 -1.95855636219563E-02
 -3.31298504463462E-04  1.75835415556735E-02  1.66274837664949E-02  1.77629450842795E-01 -2.58781909956635E-02
 -6.27618380794804E-04 -1.26423656511046E-02  2.32238437030123E-02 -2.17593400152381E-02
* ORBITAL    1   14
 -6.19684208091796E-07 -1.96675864816346E-05  2.19600775138871E-04 -1.52591198385913E-04  2.73848090007149E-05
  1.54304895849186E-05  1.41438375288193E-05  1.98242767868724E-04  9.71141883267940E-03  7.81751017063928E-03
 -4.26919552413759E-04 -6.21594591216088E-04 -7.78110453677947E-05  3.18166236744875E-06 -4.15169311761623E-04
  1.53751938570223E-04  5.50561839730067E-05  4.20269382784303E-05  4.94035963694125E-06  1.00152067003235E+00
 -3.53458459255530E-02 -2.21213063701848E-02 -8.58194392751858E-03 -2.18084911170519E-03  1.51502743097887E-04
 -1.35927733342248E-04 -1.05474846602541E-04 -4.90262339795754E-05 -1.38389769338595E-05 -8.54424656284065E-05
  1.59836323116962E-04  1.09328637947872E-04  5.01639499796725E-05  1.47440061180126E-05  2.00010400149553E-05
  2.74753342269789E-05  1.49438610705879E-05 -3.10595407377093E-05 -3.84595492975600E-05 -2.06112490409121E-05
  1.72988000166111E-05 -1.41893684405811E-04 -7.72154971660290E-05  3.12549075811919E-04  1.70947781087436E-04
  1.56276473794263E-04 -1.92222563526630E-03 -3.84982455215130E-04  6.36052159876116E-04  1.40283922814355E-04
  8.35012473762076E-06  5.31314369956883E-06  5.49031762396144E-06  6.12714420120674E-06 -1.99110877983688E-05
 -8.10073955937339E-06 -4.06622942762723E-07  2.65864136325101E-07  5.48420500457492E-07 -1.04245392993957E-05
 -1.29703183687051E-05 -7.02262269835572E-05  3.32706932892501E-05  8.08213639492644E-05  1.77522348258928E-04
  4.49845585585181E-05  3.30742301075367E-05 -2.71138726721952E-05 -1.86095022055939E-06 -7.33564834173855E-03
 -1.36631946901911E-03 -7.39529228265321E-06 -2.58218717201935E-06 -1.83450544425758E-05 -1.15139304097866E-05
  2.07586066238220E-03  4.54526475364071E-07  3.14845354638206E-07 -1.35894175252353E-05 -7.28629005424585E-05
 -5.66933564105665E-05 -1.07589978460953E-05 -2.73203373427585E-02 -9.03807963454853E-04 -4.87619549172258E-04
  7.49706170968517E-06 -1.42382413689299E-05 -5.71495783541966E-07 -8.82760219461477E-03 -1.85931932489644E-03
 -1.24233716322081E-03  1.44021679147339E-04  7.03950519062137E-04 -9.22582039922068E-05  1.52832924176386E-04
 -1.98134361710087E-04 -3.57465566173751E-04 -1.39910042134168E-03  2.72420273181500E-02 -4.05936852824827E-03
 -7.03429288114774E-04  1.30474001822817E-03 -7.75624273302669E-04 -1.91729532843964E-02  2.86422587150518E-03
  4.64149863887080E-04 -3.89182369642259E-04  5.31932435633193E-04  1.27846981692360E-03
* ORBITAL    1   15
 -5.24627267883446E-05 -3.88575808934197E-04  3.76983164811532E-03  4.17231375568176E-02 -8.35119594193643E-03
  6.51224023359906E-04  1.12309404339573E-03  9.63352359264635E-07 -1.16439511707086E-04 -2.18153570922808E-04
 -1.07261863007240E-04 -1.61693928533585E-04 -5.77574327368615E-05 -1.01748106181749E-03  7.44499484542413E-03
  1.16633497481975E-02  3.03486536102679E-06 -1.16251914040908E-03 -3.00657944679774E-04  0.00000000000000E+00
  1.44031789720346E-05 -5.10564214330349E-06  5.99915511041667E-06  2.58509891453346E-06  9.96187316351512E-01
 -4.58759516604327E-02 -2.80854725961869E-02 -1.03852555062886E-02 -2.64828984273189E-03 -8.20364466621921E-03
 -1.25021497850065E-02 -7.47987389076756E-03 -2.65799642159930E-03 -8.52404274002656E-04 -6.90716383954221E-04
 -7.77135808771773E-04 -3.68624575369280E-04 -6.54458463383570E-04 -5.46051186854675E-04 -3.16110394244837E-04
  1.39415344558018E-05  2.61921840156957E-05  1.59804021203423E-05  1.42235216724037E-05  1.13655619258304E-05
  4.07556351690151E-06  2.08557770146321E-06  1.76679723033904E-06  1.04559893094685E-05  3.16710902008022E-06
  1.32526954784445E-03  1.07736482672323E-04 -1.22613630839797E-03 -3.37248790202164E-04 -1.26710347256731E-06
 -3.59872754118147E-05  6.14741453770079E-06  5.72705263491468E-05  7.86719133443323E-05  1.64408048530773E-07
 -3.82787746018646E-08 -1.32360344778199E-07 -4.49869722269982E-03 -4.49438497343145E-02 -1.60100402959357E-02
 -4.06789337700638E-03 -5.54766003031305E-02  1.53135380508110E-03  1.51681278166718E-03 -2.92542507157064E-07
  1.29484636496868E-06 -8.55891755690650E-03 -2.09071628660195E-03 -8.76593933769995E-03 -1.87122655357942E-03
  3.60322673008093E-06  1.07360855942046E-03  1.17714304870719E-03  1.59055298318272E-03  2.06561650361891E-02
  3.24510486543948E-03  2.31124774048538E-04 -2.91458191739278E-03 -5.22404811109626E-04 -6.95839196818153E-05
 -2.21188232801027E-02 -4.89895111006561E-03 -6.23912604494791E-04 -8.22223363624755E-05 -1.16149608675531E-05
  3.02624464144913E-03  7.61962542305019E-04  2.37792706528921E-03  2.49399549947468E-04 -1.89761006771703E-04
 -7.18871095230528E-04  1.77442214706208E-04 -4.79009908154494E-05 -3.94477992717064E-03 -2.69324829670619E-03
  8.74165685284889E-04 -3.39293673940991E-04 -7.28364087662358E-04 -4.24646882573545E-03 -1.99904044796669E-03
  1.21758830274957E-03  1.60630359464102E-04 -1.44908528642027E-03  5.99747325922594E-04
* ORBITAL    1   16
 -1.56689143327820E-04 -2.08404392222158E-03  5.65358876998843E-02  1.48842914561075E-01 -3.73355099044977E-02
  5.90233819882854E-03  6.47099481342852E-03 -7.57228078475326E-06 -1.16392207493088E-04  9.14499341895600E-05
  1.45127814887882E-05  2.10380703507675E-05  7.62018320494874E-06 -2.86473295557338E-04  9.82085628019150E-03
  1.04067082359477E-02  2.19237071633221E-03  9.07382741817890E-04  1.06103272408610E-04  0.00000000000000E+00
  3.58358865191263E-05  2.63648062127868E-05  8.86380336395589E-06  1.39103125581123E-06  0.00000000000000E+00
 -1.25216913933602E-02 -8.65028124430281E-03 -3.49080459488189E-03 -1.13274237585023E-03  9.81094474050986E-01
 -4.45764502516985E-02 -3.29049619668949E-02 -1.45867839733203E-02 -4.35866518807499E-03 -1.05552362113685E-03
 -1.02069166430128E-03 -5.91247654591196E-04 -9.63479229995825E-04 -9.22963608823916E-04 -4.42830815363493E-04
  2.49623794277040E-05  3.88652370188956E-05  2.63859311637905E-05 -2.69764793196593E-05 -2.76598626066505E-05
 -1.59890467510053E-05  1.04233538686168E-05 -1.98854584969614E-06  2.42368301324198E-06  3.16925029177043E-06
 -5.38129733981550E-04 -1.21694145673141E-04  5.63696903751216E-04  4.06692128871211E-05 -2.01624665163645E-03
 -4.93783209003108E-04  8.12182395278840E-05  2.48487233985940E-05  3.46118747843392E-06 -8.11477290698240E-08
  4.47625988404616E-08  2.50017555152171E-07  6.48821678740712E-04  1.15172297669086E-02 -1.17529733808103E-03
 -6.76506351842240E-04 -2.40089560181789E-02 -8.17349168289773E-03  3.43936260444891E-04 -3.60032135149081E-06
 -2.80475775546213E-06 -8.31551230253102E-03 -2.13793590138549E-03  5.50310711349342E-04 -1.11568115328446E-03
  1.46174466269201E-06  1.22674213469241E-03 -7.59739954568939E-04  3.55954840306222E-04  6.29021908830795E-03
 -3.39367083933881E-03 -1.09774839631095E-03  1.59609547987016E-03  1.13822348518901E-04  1.37154982725093E-06
 -2.19154194204770E-03 -2.85128022403599E-03 -7.39242174849338E-04  2.56103065644276E-05 -5.98109770144804E-06
  2.49254982670584E-03  2.44467577415809E-04  6.33416487729088E-03  1.21404760845967E-03 -7.53699202607814E-04
 -2.21391861456831E-04  1.08615021498133E-04 -3.48458699589574E-05 -1.18971588351056E-03 -3.42724689410366E-03
  9.25829811973288E-04 -5.07330378504347E-04 -1.08215435309495E-03 -1.65408150633273E-03 -5.32422662207254E-03
  1.29682599968691E-03  3.65554175012223E-04 -1.34496054027451E-03  4.82612192159821E-04
* ORBITAL    1   17
  1.00927190558881E-03  7.21217284862792E-03  4.49961536594699E-02 -2.10149198494638E-01  3.63811902038568E-02
 -3.22215398136158E-03 -6.22968342974963E-03 -2.80732738041161E-07 -1.55335125483704E-05 -1.15383662657104E-05
 -6.32104032367571E-05 -1.09152493290791E-04 -3.89605071925400E-05 -3.15071888251978E-03 -6.12077895334833E-02
  8.33152741900406E-02 -1.92193901044484E-02 -3.25711558583148E-02 -7.10222949580099E-03  0.00000000000000E+00
  5.48015132886729E-05  5.81573866293746E-05  1.75727671618621E-05  2.59941254500622E-06  0.00000000000000E+00
  2.50669119072704E-02  1.59195387626149E-02  5.70644550794077E-03  1.26765809064639E-03  0.00000000000000E+00
  4.08320775523722E-02  2.70596574397736E-02  1.02513821350946E-02  2.73016726765213E-03 -7.53107780890167E-03
 -7.56433711737349E-03 -3.32022493349035E-03 -2.17167618937853E-03 -2.35450977076663E-03 -1.00780982788614E-03
 -1.36630533360570E-05 -2.69226980986431E-05 -1.92925671510666E-05 -2.01978532692051E-06 -3.16032277005485E-06
 -4.17895606979678E-07  4.62580550311312E-07  7.65318567877413E-07 -1.84813911512041E-06 -2.48720804790573E-06
  5.07331314298024E-04  4.11313760040843E-04  1.51375579480645E-04  3.62040824774508E-05 -1.13598848648381E-03
 -1.09454021631419E-03  9.52023392074564E-05 -7.73476905140170E-05 -1.51714219138047E-04 -3.31778369934931E-09
 -1.33951833126991E-08  9.13144226892448E-08  2.36009501453304E-02  3.31117627080625E-01  5.83705494414016E-02
  1.48398266685484E-02  8.49178842919968E-01 -3.21023952130303E-02 -2.21486634466918E-02  2.02631953244919E-05
  1.22085470121735E-05 -3.03644902939197E-02 -1.10321940999170E-02  3.23516897830763E-03  1.08296185014420E-03
 -8.06211909885818E-06  5.65431724562641E-03 -4.77215101899666E-03  4.47741223687478E-03  4.00076284869104E-02
  2.10706113659688E-02  4.38589777664625E-03 -1.02458982460010E-03 -6.93295613236609E-04 -7.86002221344884E-05
 -3.96438913635204E-02 -1.83249665981942E-02 -2.24477507620595E-03 -8.20232747408980E-05 -3.50800982482217E-05
 -1.25297658319001E-03 -6.06100318674916E-04 -1.68315432185580E-03 -6.98618884134117E-04 -4.28007320406348E-04
 -3.25840480395314E-04 -7.24056051439855E-05 -1.63714165898737E-05  5.79387771035308E-03  7.45312868306063E-03
  3.85843571678768E-04  7.21133208485552E-04 -5.52947273492358E-04  1.10249966592435E-02  1.18134220250163E-02
  2.15078643061913E-04 -7.24945197335025E-04 -1.15567930782023E-03 -1.02878645821943E-03
* ORBITAL    1   18
 -1.07743265878976E-06 -7.13101176954126E-06 -7.33629023909233E-05 -8.27290107127518E-04  1.67930419483761E-05
  2.74589138764275E-04  7.32409867270850E-05  3.48080347167114E-05 -2.15865418050677E-05  3.44868303448343E-02
  1.29553350796310E-02  1.35266603602480E-02  3.69500920311358E-03  1.03190370083366E-05  1.91501450118330E-04
  1.31751040786274E-03  9.33590189890850E-04  4.33022504875462E-04  4.68961897226000E-05  3.61562458670645E-02
  9.70259255758324E-01 -2.58577622883132E-01 -5.46517780452915E-02 -3.20128606979081E-02  1.92321852381949E-04
  1.34397585420402E-03 -1.38903087726590E-03 -6.62155287088694E-04 -2.99340069363619E-04 -9.38569641722627E-05
 -6.84870770756811E-04  8.71647193303735E-04  4.57215611708244E-04  1.92523698333667E-04 -3.39670176422748E-05
 -3.94777994370934E-05  2.51074865715800E-05  1.39941735046460E-05  2.75770431199317E-06 -3.62099109247387E-06
  5.70150127769041E-04 -1.17464720225232E-03 -6.00633364350690E-04  9.10069215936649E-03  3.30166129369561E-03
  6.88957414409949E-04  3.13478316520257E-03  4.13576247244113E-03 -4.97194529657251E-04 -7.99720700167482E-04
  4.20461583411820E-05 -5.83313108185717E-06  7.69151593396060E-05 -2.09693722275468E-05  2.44593692511223E-05
 -1.29619098162473E-05  2.57905808457780E-06 -1.38296570828499E-06 -1.75371747528171E-06  5.05787197489272E-05
  1.65395669719429E-04 -1.86603261895801E-04  2.52757761278993E-04  1.77305734483122E-03  1.50852121616397E-03
  4.22874786649385E-04 -6.86398327482861E-05  2.86905430122277E-04  1.99188272394188E-04 -1.98575815611711E-02
 -3.54587120833510E-03 -1.08843931040908E-04 -6.21790862155515E-05 -1.85693823987069E-04 -1.29810212413313E-04
  3.73460251034994E-03 -1.92743124694920E-06 -9.65504675788654E-06 -1.28241214111106E-04 -7.76491559512019E-04
 -5.77263778937997E-04 -1.29465439482860E-04 -4.03169183762668E-02  4.52359072440666E-03  2.58923954836842E-03
 -5.12766696329361E-05  7.24350002286442E-05  2.82274243857832E-05 -2.02370191033758E-02 -4.00392904172030E-03
 -3.13338224779111E-03 -7.16866116498875E-05  1.73537246986250E-03 -9.49088996228349E-06 -2.60897450977279E-05
  3.47893965665360E-05 -5.61239207963419E-04 -2.28140745403704E-03  4.71181308747654E-02 -1.60576193195437E-02
 -2.44092768251667E-03  1.13904731462714E-03  2.01630239443021E-03 -3.29297501178516E-02  1.12237238184299E-02
  1.52457583283442E-03 -1.70508464934578E-03 -1.55585964713180E-03  1.86818326420303E-03
* ORBITAL    1   19
  7.09060430584511E-04  5.15373292345878E-03  2.52708474384097E-02  1.64820371877029E-01 -2.58698601695337E-02
 -3.72135442646664E-04  3.96449720053344E-04  1.62194997812060E-05  2.99969732731935E-04  9.15430806352514E-05
 -4.64316202705450E-04 -1.35700236078575E-03 -6.35887113286800E-04 -6.62898856419090E-04 -1.16598881128093E-02
  3.19368822310767E-03  8.48404413987991E-03  1.11448357128079E-02  4.15740071393269E-03  9.72168520098786E-04
  0.00000000000000E+00  1.33324148626539E-03  4.76777297018160E-04  1.11215780056756E-04  1.93573466902771E-02
  9.39234650059119E-01 -2.59640491610132E-01 -5.54729505327163E-02 -3.11813187313593E-02 -1.46895445465892E-02
 -6.48688445371235E-02 -2.52640072134988E-02 -1.56679011238046E-02 -5.98877405866288E-03 -1.36371908974494E-03
 -1.58386078022455E-03 -7.53801791149045E-04 -1.59635690428624E-02 -9.32609302374396E-03 -4.00851725701195E-03
  2.57449607221859E-05  1.95330838059813E-05  6.12093536109812E-05 -1.29258319267721E-04 -2.43150929667649E-04
 -1.78956423101230E-04 -5.18601805236645E-05 -2.89271890657038E-05 -1.84240043400561E-06 -4.11153264257120E-06
  1.35846218342584E-03  9.09547204747212E-05  1.42261867899315E-03  2.21114762038539E-03 -1.09646506853758E-03
 -2.97288571230582E-04 -2.81172467649244E-06  2.35773379280108E-04 -2.02857376269306E-05  3.07175613158748E-06
  7.86257416797906E-07  7.43909904595062E-07 -1.61967676023427E-02 -1.37037426699625E-01 -6.85605336738902E-02
 -1.91626324708094E-02 -1.11763361251261E-01  6.30488076916336E-02  9.01808536729323E-03  1.63358138776299E-05
  1.86242734592414E-05 -2.99770898415653E-02 -7.44215330766513E-03 -2.11824866874904E-02 -1.61171389301427E-03
  3.27723835856723E-05  1.73661524870565E-03  2.77808554147332E-03  3.44746193294561E-03  2.48744343763704E-02
  2.96657382260000E-03 -1.42601667549850E-03 -2.04779824119179E-02 -1.44043070628776E-02 -2.05106322688418E-03
 -1.20692538874870E-02 -5.08184660255689E-03 -1.50071414382046E-03 -1.51154059817353E-03 -7.01725152909893E-04
  4.41243417149516E-03  1.37411494785749E-04  7.94824972469898E-03  1.53658069430671E-03  6.35084338237586E-04
 -1.39837107314627E-03  4.92906193185461E-04 -7.72999601765525E-04 -4.12919125985387E-02 -1.82554272798503E-02
  8.25519162638369E-03 -4.58477541192900E-03  2.59830776112128E-03 -5.89370299031622E-03 -7.45217854918216E-03
  2.32245808379429E-03 -1.50440101946515E-04 -3.46225646868225E-03  2.06627926397118E-03
* ORBITAL    1   20
 -6.10639525151206E-04 -4.39676843108847E-03 -1.84676991180665E-02  3.26583008765075E-01 -6.30295465581826E-02
  2.92903342026983E-02  1.20965737881418E-02 -8.25287881967012E-06 -1.49760596248724E-04 -2.30561305943490E-04
  4.11009647678543E-04  6.96249251937660E-04  3.15838552878812E-04  7.32624346461255E-04  1.05622463652567E-02
  3.82360166210472E-02  3.19111946626967E-03 -2.57290621284481E-03 -1.96313680128518E-03 -5.70286788340776E-04
  0.00000000000000E+00 -6.20300028275890E-04 -2.35833216425580E-04 -5.53939936265282E-05 -7.12194637154117E-03
  0.00000000000000E+00 -2.42720475045131E-02 -1.31558682122055E-02 -5.97168860621979E-03 -4.09904181964316E-02
  8.77139888545397E-01 -2.46554967583033E-01 -6.14692381281312E-02 -3.33759378573897E-02 -9.98086546978160E-03
 -4.93906056933640E-03 -1.72613153686343E-03 -5.76171804884608E-03 -3.44366875669489E-03 -1.52162955620885E-03
  6.28059520642692E-05  1.48994409823298E-04  1.14455543153651E-04  9.89459854490747E-05  5.52661625627823E-05
  6.42887355104449E-05 -1.27325119931007E-05  2.86407306160194E-05  8.12676508659261E-06  2.44648059157583E-05
 -4.68888457249685E-04 -1.44952681142036E-04 -2.08957837064697E-03 -8.79060674214974E-04  2.60937889680271E-03
  3.18876438004657E-03  1.85740093862247E-04 -6.09391928203115E-05 -6.30287086246354E-05  1.78221080256406E-06
  3.44772709385107E-06  1.59975859161410E-06  2.17183947898114E-03 -2.13273351095227E-02  5.18435204464546E-03
  1.11488234056211E-04 -6.16505174053211E-02 -3.70592019015871E-02 -3.79007061159934E-03 -7.05730079994221E-05
 -3.48209359256242E-05 -1.95612663229956E-02 -3.28902181822636E-03 -3.53924525442460E-03 -4.64363661308876E-03
 -7.37944718120674E-07  2.49413893832641E-03 -7.75989544498815E-04  1.16046958510286E-03 -1.50552712771426E-02
 -7.90100783192688E-03 -3.33545627042045E-03  1.06269506028998E-02  7.24862914612818E-03  1.01510145034459E-03
  3.97097205452486E-02 -4.21804139641037E-03 -1.39084231762294E-03  7.38559842252354E-04  3.27394632654238E-04
  6.59592158923557E-03  1.09186849632627E-03  1.15947258108970E-02  1.30958793776522E-03 -4.83119622068808E-04
  6.20117374482244E-04  2.01879788273025E-04  2.84097560526373E-04  3.31303955291107E-03 -1.02186145108833E-02
  5.20466725759447E-05 -5.93244800115332E-04 -2.91014810718402E-03 -2.18292415236569E-02 -2.36031662903540E-02
  4.73611360049736E-03  2.17725141492215E-03 -3.58383482417712E-04  2.54703101304489E-03
* ORBITAL    1   21
 -2.59456223870917E-03 -1.82897122130592E-02 -8.43437647274997E-02 -9.54083525993524E-02  3.47294057026345E-01
  6.98866403292988E-02  4.54782376742935E-02  1.21453936145646E-06  2.27996628972670E-05  7.61878985536553E-04
  3.46818223566212E-05 -1.49551638555902E-04 -7.56569361001307E-05  7.99656055315099E-04  1.48594781234837E-02
  1.34225963122344E-01  5.20979016774615E-02  4.68380197250748E-02  1.01443113457171E-02  3.12824155820770E-04
  6.77064821518996E-04  3.93767311690141E-04  1.29536953916068E-04  2.53743675755657E-05 -1.10904699065215E-02
 -2.59470895543637E-02 -9.01597170311338E-03 -8.24952626825284E-04  5.55643923714008E-04 -4.12506611332205E-02
 -1.01810753458371E-01 -6.01562028435621E-02 -2.43752420915976E-02 -7.29907801182102E-03  1.20295217036660E-03
  3.81336459711983E-04 -1.36756763449187E-04  3.96264158008139E-03  4.13721311981390E-03  1.90034984956479E-03
  1.46555181624589E-04  2.17318374815065E-04  1.43921296000193E-04 -3.19106606374613E-05 -6.64976464464455E-05
 -4.95278483901687E-05 -3.52508189400652E-06 -5.36353605832478E-06  1.26057829306105E-05  1.35300217760445E-05
  2.54370546934858E-04  2.89534484429972E-04  3.59437278617012E-04  3.89900119474131E-04 -1.27894548172819E-04
 -1.01739560380814E-04 -9.57410496444631E-06 -3.58046274580584E-05 -2.44566854572491E-05 -1.81595928809275E-07
 -6.53888912966241E-07 -3.09647638182861E-08  6.21127130029079E-05 -1.72584389202946E-02  1.35392968537011E-02
  2.63478535566760E-03 -6.03547077906688E-02 -4.47384757682734E-02 -2.67954957980670E-03  1.63269246188786E-05
  5.42826483409824E-06  1.32673918849901E-02  6.08217169169397E-03 -2.69115270862953E-03 -3.27169876907958E-03
  1.65623485233872E-05 -7.52028763415384E-04  3.02325755938809E-04 -5.96790144973664E-02 -5.50222862897153E-01
 -1.81440426042930E-01 -3.24327990320999E-02 -8.67900629383155E-03 -4.84748955223194E-03 -7.01926687462102E-04
 -7.73161533473962E-02 -8.47771274210782E-03 -3.45856259731171E-03 -3.41929621690054E-04 -2.03943631293346E-04
  2.86702884844380E-03  6.83956809759235E-04  3.83700385028416E-03  1.06628897263184E-03  1.32295173714720E-03
  8.99418318509147E-04  1.49571639034939E-03 -4.84789491626695E-04  1.83980072992735E-01  2.28239132830141E-01
  6.21298142474700E-02 -2.23220391293063E-02  6.78877858508692E-03  2.93066940378814E-01  3.48704544498548E-01
  9.05616102124424E-02  1.52217313979630E-02  8.48005926245211E-03  2.81501096870428E-02
* ORBITAL    1   22
 -5.56753835999291E-06 -4.30987293239972E-05 -2.81811280520330E-04 -6.24521883264021E-04 -3.26108491086298E-03
 -3.25857423925579E-04 -1.42945160474239E-04  4.70711730502474E-04  1.12495892839158E-02  8.54430657088219E-01
  3.02781049246960E-01  2.74944790150391E-01  6.25584041068165E-02  6.44111433110382E-05  1.15384557093892E-03
  6.75106279595731E-03  2.44861768699055E-03  1.95392631734783E-03  3.44339376374032E-04 -3.96381551424926E-02
 -8.61729983380422E-02 -4.33357876162382E-02 -1.29542246856796E-02 -2.43457663239808E-03 -2.36425429544553E-03
 -5.48773171820217E-03 -5.00975609309884E-03 -2.60790177312240E-03 -9.24399867621038E-04  1.84163022626600E-03
  4.25616570898809E-03  3.77494755622510E-03  1.91346715987115E-03  6.65500759313448E-04  1.38181425448893E-04
  2.32079731255079E-04  1.61678126837581E-04 -4.53572228459820E-05 -1.30008629200127E-04 -1.13897987773074E-04
  2.34133564829515E-03  3.08489176276805E-03  1.56693205060856E-03  1.46029984923006E-03 -1.26678798528564E-04
 -4.89346297894325E-04  1.23994430756086E-04  1.23394391233713E-04 -3.57711909284556E-04 -3.78509615436913E-04
  6.53888621254583E-05  7.57831843110454E-05  8.19696665530643E-05  9.57434418143880E-05 -6.78615407660260E-05
 -8.01749728284117E-05 -3.05616149893859E-06 -2.67956238694137E-07  2.61697005520641E-06 -2.31408260727398E-06
 -2.93797812355854E-05  9.40511809621135E-06  9.41466538315830E-04  5.76592378419715E-03  5.78934213665107E-03
  1.51042482300695E-03 -1.72732632970171E-03 -8.20465886203789E-04  1.40070136996133E-04  1.86798058752912E-02
  3.14154866020145E-03  1.44174434592253E-04  3.17478240502987E-05 -4.46287077835935E-04 -3.24357089189628E-04
 -1.19168377884511E-03 -4.73540160690284E-05 -1.94667459407734E-05 -2.53920596502253E-04 -1.40396104348289E-03
 -1.07305885514999E-03 -1.65319272562943E-04 -1.29173587428426E-01  9.74468147919757E-03 -1.18571461909091E-02
  1.62718787767593E-03  7.03959697432173E-04  1.28431371205659E-04  1.65262171227316E-02  1.37574555437932E-02
  2.33504056426005E-02  1.41970152276627E-02 -1.36337481995023E-02 -8.25770096808024E-03 -3.84974468273686E-03
  4.95874428467704E-03  5.34683849005663E-04  2.20711064785325E-03 -3.86881452943027E-01 -8.83062973794042E-01
 -2.93212658228499E-01  4.39887168491978E-02 -6.52575728263064E-03  2.72832186229860E-01  6.21802619063928E-01
  2.06188209387750E-01  1.51524911302125E-02  4.44884235593573E-03  2.68479476467622E-02
* ORBITAL    1   23
 -9.42268128713858E-04 -6.86499304632218E-03 -4.26523139517112E-02 -8.60003051291632E-01 -1.23883612110064E+00
 -2.16143385585447E-01 -1.15158518651884E-01 -6.32646148289368E-06 -1.02488296556972E-04  2.86335918288773E-03
  9.48849260456981E-04  8.84087671928918E-04  2.16998649409583E-04 -3.81200439118885E-03 -6.48094765493595E-02
 -2.84862265925577E-01 -1.06956141529504E-01 -8.86880698891305E-02 -1.67186762876419E-02 -9.41552391593915E-04
 -2.00581824752517E-03 -1.23018601789712E-03 -4.44654318539548E-04 -1.06570901591210E-04 -6.54353463682016E-03
 -1.31708061449440E-02 -3.16880350023044E-03  2.86599579596478E-04  4.81460189938924E-04  3.55746510470564E-02
  8.77747410110411E-02  6.51435601206475E-02  3.23508058868850E-02  1.12683861910833E-02  4.83696335307427E-03
  6.48231290366850E-03  3.63652361955429E-03 -3.49326923088697E-03 -3.86585686336658E-03 -1.78973772054083E-03
  3.30753850981705E-05  2.89205382786875E-05  7.85256925844134E-06 -9.00972347628517E-07  3.29031001337306E-05
  3.41574914584492E-05  4.16692585988953E-08  3.14381444912902E-06 -3.92745546652874E-06 -4.92169351904268E-06
 -5.37625649350254E-04 -5.67792091304390E-04 -8.42896894480865E-04 -8.80631428930429E-04  1.40294503166490E-04
  1.43063058784140E-04 -1.30015714895277E-05  5.78271472908416E-05  2.89950522570986E-05  7.30656581894214E-08
  7.33035115081857E-09  4.98070343672703E-07  8.92769424728326E-03  1.02239607616385E-01  2.49639191235463E-03
  1.14436973395885E-03  1.66597263815268E-01  1.49803181128590E-01  2.38488235471967E-02  1.68329040335233E-04
  4.20440685755402E-05 -9.72097806442929E-03 -5.22828484215014E-03  9.32529165871352E-03  9.42051261881811E-03
 -8.86853668503959E-06 -2.73488495530305E-04 -1.45428564031182E-03 -2.10568782863024E-02 -2.26449325394022E-01
 -4.30052198749713E-02 -7.89437491953084E-03  1.91731363227600E-02  1.20387483098847E-02  1.41849580599762E-03
 -1.45167871104152E-01 -6.63468628255627E-02 -1.40423862582394E-02  1.06944598297441E-03  6.57700138434391E-04
  6.34193089634164E-04  1.54983326066248E-03  3.52311955437735E-03  3.24512395493691E-03  8.58842819833816E-05
  6.92948470190699E-04  3.12442157781339E-03 -5.60215827250308E-04  4.15817413801032E-01  5.54399084100524E-01
  1.40402961006601E-01 -1.54574699307228E-02  5.07447202190677E-03  5.23122219140557E-01  7.50684436620467E-01
  2.02356933783830E-01  1.26993533467568E-02  9.96096837631036E-03  1.90898769356586E-02
* ORBITAL    1   24
 -6.91799990037109E-04 -4.90630739789462E-03 -2.35043933991745E-02 -7.01475127853491E-02  4.53773269094165E-02
  1.01103094910420E-02  6.52298665024618E-03  2.20652678946812E-03  4.42188772395587E-02  1.13028208243033E+00
  4.06793470812422E-01  3.65776023864538E-01  8.08609257353495E-02  6.25308202432419E-04  1.07570608535444E-02
  6.20398866067847E-02  1.61068758155458E-02  9.32174565068398E-03  9.79097577157875E-04 -2.56017315987085E-02
 -5.14840971791389E-02 -3.70956237937886E-03  9.66314238544714E-03  5.92692358851661E-03  9.19415479283620E-03
  1.99935774960135E-02  1.03055372132356E-02  2.75943794478996E-03  2.95524814113572E-04  5.70711792486618E-03
  1.17716738692991E-02  1.17163271085353E-02  5.53626454836626E-03  1.76624856251329E-03 -7.14629724999513E-04
 -1.24162821204499E-03 -7.76556146563212E-04  2.69306586238340E-05  5.05717881150740E-04  4.25478300993027E-04
  1.79082488285261E-03  2.44757546021732E-03  1.20609138220148E-03 -9.12347311547009E-04 -2.65106319754799E-03
 -1.75266886120408E-03 -1.94320175759156E-04 -1.63977785430550E-04 -4.25141221327251E-04 -4.19837342640953E-04
  3.27605839920397E-06 -7.82434687883171E-06  1.81316204502623E-05  1.30215157378771E-05 -5.11905758292073E-05
 -4.14172633957112E-05  7.90936867612389E-06 -9.49500793114808E-06 -1.32513942831624E-05 -8.47333580215250E-07
 -2.30440163909518E-05  2.48609053336449E-05  9.65061868681511E-03  7.76071356694858E-02  4.41495820761107E-02
  1.01885126550302E-02 -3.65271881450832E-02 -4.93610544213230E-02 -1.09689417840901E-02  2.20405510911391E-02
  4.92675297659838E-03  5.66879850887425E-04  1.04235889804092E-03 -3.67000228970820E-03 -2.16693443960355E-03
 -1.78147125221938E-03  1.51454155270597E-04  7.05953559767516E-04  9.85061151232604E-04  7.39307202275473E-03
  2.90372790795979E-03  3.47719094947925E-04  6.72379461962605E-02 -1.41326745602709E-02  2.01406472261794E-02
 -8.92320373418354E-03 -5.00301928864305E-03 -4.45174355588260E-04 -4.78040654787942E-02 -1.74640908204291E-02
 -5.23140111163419E-02 -2.50006519711459E-02  3.00815438539127E-02  1.39670999930169E-02  5.72935791325396E-03
 -7.14888904471520E-03 -5.96586769581099E-04 -1.95985925731571E-03  1.30677435932794E+00  1.98244956691056E+00
  5.77122299870097E-01 -5.03299412772902E-02  3.25287594154523E-02 -9.34712152473791E-01 -1.42279719888983E+00
 -4.14639840790867E-01 -1.44241806248081E-02 -2.40008491307600E-02 -3.27682326535879E-02
* ORBITAL    1   25
  1.68422847365023E-03  1.20641168034187E-02  5.55861505813956E-02 -3.77025435101714E-01 -1.00809127654047E+00
 -1.52079388631285E-01 -6.37434630082210E-02  4.01688836792499E-04  7.58920024840922E-03  1.00105831556515E-01
  2.79504305928202E-02  1.79499515341104E-02  2.11243723780853E-03 -1.70665647871231E-02 -3.10275842121666E-01
 -2.32732921630043E+00 -9.18409350380244E-01 -8.15616194375955E-01 -1.69140807725740E-01  1.03528290103897E-02
  2.25761485956137E-02  1.81935359256313E-02  8.14913324135951E-03  2.44856013512958E-03  4.66352682766455E-02
  1.06070789321702E-01  1.02514856444283E-01  5.42927440830437E-02  1.93308418493541E-02 -7.42469903912497E-02
 -1.50480846714787E-01 -1.12898384524917E-01 -4.35412530261712E-02 -1.14753470573296E-02  9.78936317189096E-03
  2.06323521635912E-02  1.38528321711772E-02 -1.83118419794936E-03 -2.45840556540447E-03 -8.04973491936707E-04
 -6.46943335619548E-04 -9.16912030227996E-04 -5.77764278205669E-04  1.72988219295057E-04 -2.41996418545680E-04
 -2.79877560661503E-04  1.57077568807399E-05 -8.05251833557191E-06 -9.54315006006583E-05 -1.01228191200517E-04
 -1.82408045480903E-03 -2.20795921146302E-03 -1.97638101019194E-03 -2.42499444236901E-03  9.46972142552993E-04
  9.48557310684746E-04 -8.07439139865508E-05  1.14846844220704E-04  1.50618385510546E-04  1.18220673493477E-06
  1.79240815734226E-06 -6.04627021680528E-06 -2.06937574313505E-01 -1.56884479477499E+00 -9.19633875403949E-01
 -2.12712891169101E-01  5.48510492137971E-01  7.57591113181854E-01  1.56803543204580E-01  1.30733849373307E-03
  4.05792293742449E-04 -2.83462024102503E-02 -1.96454696747437E-02  3.14682894407879E-02  1.74646784537801E-02
 -6.91084086261630E-05  8.76427341579732E-04 -7.93916548909247E-04  3.48773640507168E-01  2.31572113645726E+00
  1.12971097306798E+00  1.48814927572531E-01 -2.58734166565898E-01 -1.83040031629501E-01 -1.55367878655054E-02
  6.17677043706554E-02  4.62568214603439E-02 -7.36519663826944E-03 -2.74234326896772E-02 -1.50510479555999E-02
 -1.16193324378596E-02 -6.24373116321424E-03  1.76078740730942E-02  1.41366412608680E-02  1.68202273357311E-02
  4.55280304626739E-03  3.16175177578646E-02 -1.18802743481766E-02 -7.23861395590821E-01  5.58959244521453E-01
  5.27087204266310E-01 -7.67378988825392E-02  6.62216531675020E-02 -5.35952055512989E-01  4.76077590428850E-01
  4.27883511754831E-01  1.51352439232470E-02  5.15058930586616E-02  6.14203391085883E-02
* ORBITAL    1   26
 -2.31742408057035E-02 -1.64226573841365E-01 -7.85750413617479E-01 -2.72429982542628E+00  4.39721261387358E-01
  1.91418553115518E-01  1.66919948710071E-01 -5.62785510001162E-04 -1.05800189364284E-02 -1.39089804360228E-01
 -3.06965812142110E-02 -1.22103108083330E-02  1.01473626016986E-03  9.74623701342142E-03  1.55336800037454E-01
  4.56201715369202E-01 -5.29176966289220E-02 -1.83448677040263E-01 -6.30612458859754E-02 -1.64474151420334E-02
 -3.58893533034353E-02 -2.85043659290950E-02 -1.25552617144196E-02 -3.69830640120111E-03  1.10052381985928E-01
  2.24581773402408E-01  9.68473450433260E-02  9.18636543413906E-03 -8.02457743875392E-03  2.94587801523730E-01
  6.26863937604697E-01  5.23070671042847E-01  2.31285933148707E-01  6.96064773613406E-02 -1.89312956793560E-02
 -2.31255104726855E-02 -1.14352673034828E-02  2.88319076208556E-03  9.42227728930310E-03  6.18731860407227E-03
 -7.33307026801574E-04 -7.77285948446606E-04 -3.54554027096966E-04 -4.00402170349026E-05  5.76259881972621E-04
  5.12441132783479E-04  4.55056213727569E-05  8.16461663399829E-05 -6.24063529599028E-05 -5.66277382782637E-05
  1.39078833643616E-03  1.46733504990056E-03  1.52783623727038E-03  1.63060132827565E-03 -3.72374398600079E-03
 -4.22368836065512E-03  1.20276349614718E-04 -2.59907599252296E-04 -2.51612139125022E-04  1.00781090327561E-06
  5.30400382869951E-06  6.23578698662802E-06  1.95387320434633E-01  1.51827101792046E+00  9.28877718161525E-01
  2.13158750964595E-01 -8.39608637532847E-01 -1.22560419482560E+00 -2.82639325872576E-01 -3.67507221030170E-03
 -1.82760824056280E-03  6.36069378395199E-03  1.78520503543442E-02 -7.86231226861276E-02 -5.17734440876458E-02
 -5.20770256271556E-05  5.17897300435163E-03  1.82647197640988E-02  3.39803326510632E-01  2.26217079262528E+00
  1.06502593653630E+00  1.33185788722293E-01  3.96924991578547E-01  2.80769063858157E-01  2.35669131492319E-02
 -1.34617630330072E-01 -1.17152092624237E-01 -3.39815488414085E-02  4.27404988541028E-02  2.36172080462774E-02
  4.20708606809959E-02  2.19512306090752E-02 -2.90895911179649E-03 -1.06490168717992E-02  1.31164528683357E-02
  2.10012247567299E-02  2.65039059527120E-02 -1.16766978718498E-03 -3.04756125345658E-01 -2.18127808034405E-01
  1.52562129519787E-02 -1.92610551727763E-02 -4.73339180885090E-03 -1.21473398786880E+00  1.42936037155903E-01
  5.04016796554017E-01  7.51847772701333E-02  5.49249158421428E-02  7.34001067919836E-02
* ORBITAL    1   27
  8.76701052419425E-03  6.18786252164813E-02  2.87047049596911E-01  7.83296168053704E-01 -3.15434735175940E-01
 -5.93799342847685E-02 -4.01968337901356E-02 -1.95819015152456E-03 -3.64804182852381E-02 -3.34614415473829E-01
 -1.30163824376671E-01 -1.12695226810252E-01 -2.17825525203636E-02 -5.16235945955402E-03 -8.24954057837305E-02
 -3.12508534738682E-01 -3.79573227418945E-02  1.20684469181017E-02  1.01576431323413E-02 -6.98862086495823E-02
 -1.54114064087020E-01 -1.22810532184027E-01 -5.68938154185881E-02 -1.81396106680800E-02 -4.36569511411932E-02
 -9.91736326763966E-02 -1.06333649914147E-01 -5.38782664891322E-02 -1.76485187854973E-02 -9.10226880479781E-02
 -1.84126387861663E-01 -1.31667816477492E-01 -4.82362102491288E-02 -1.15388128664412E-02  1.46798204509236E-02
  1.93904985796015E-02  1.08888741111646E-02 -5.89656854485120E-03 -7.60810808462056E-03 -4.11547296406423E-03
 -7.56686005469842E-04 -3.87084257159547E-04  2.32977285728213E-05 -3.56030555497915E-03 -2.16989756977073E-03
 -3.11788339384365E-04 -4.27517042646123E-04 -2.83955574408525E-04 -2.37634127486731E-04 -1.98764383127002E-04
  4.41482815141618E-04  5.32722740956775E-04  8.94998231705538E-04  1.08725377248744E-03  7.29668151867803E-04
  7.75689969012934E-04 -9.02074856758665E-05  8.47991549802210E-05  1.45078799770058E-04  4.09586588210812E-06
  1.65606505731465E-05  6.21364581278565E-05 -6.24559941536996E-02 -4.91192258942807E-01 -2.90258985929161E-01
 -6.69633421206658E-02  3.44754200948684E-01  6.49475905826553E-01  1.79797402932761E-01  6.46354789146982E-04
 -3.00685813775004E-04 -1.51845057262202E-02 -1.41858308766891E-02  4.46107023187629E-03  4.08797748958567E-03
  1.48036536372531E-04 -2.55061815579330E-03 -5.80987196721392E-03 -7.73519340037999E-03 -5.92726631790667E-02
 -3.54252307715304E-02 -6.65958141107118E-03  1.75013156939927E+00  1.06723041069784E+00  5.52961437076129E-02
  1.42927306477216E-01  1.12690980025351E-01  1.49558852240511E-02  1.41156132141348E-01  7.99184229910449E-02
  1.22551693584351E-01  7.90842027078417E-02 -6.44972195376533E-02 -3.88135971683866E-02 -2.18177594667043E-02
  2.65912497978530E-02  6.14686319966011E-03  1.57022569752938E-02  1.83399269383444E+00 -4.79704984002466E-01
 -8.55161152482705E-01  1.33456834642735E-01 -6.26457338170152E-02 -1.39319960935763E+00  3.95175614111306E-01
  6.62106230797089E-01  1.10215392414746E-01  5.38531019468969E-02  4.95085365820800E-02
* ORBITAL    1   28
 -9.31253575448124E-03 -6.56553459230066E-02 -3.08185618072222E-01 -1.33096917494790E+00 -1.08520339032889E-01
 -1.10859348379390E-01 -9.44548738142549E-02 -1.47494229639836E-04 -2.74756201446066E-03 -3.38464387607025E-02
  4.45428834258533E-03  1.53249214400869E-02  5.78580900468644E-03 -7.98654918830880E-03 -1.67418994168394E-01
 -1.91324658220589E+00 -8.76767668861271E-01 -8.55353329497126E-01 -1.92890508873246E-01 -6.02841426391866E-03
 -1.31342541439615E-02 -9.80288680616495E-03 -4.17044064744121E-03 -1.19880679883215E-03  1.10094044078306E-01
  2.21046911424812E-01  7.42049717566928E-02 -5.40490719597333E-03 -1.31412102739860E-02  5.59030423011452E-02
  1.41673899345051E-01  1.66997002292913E-01  9.71766097861652E-02  3.68789758328686E-02 -9.29416896572748E-03
 -3.74220696359382E-03  5.75769044491832E-04 -5.66474530323547E-03 -6.01574787706690E-03 -2.86046270430396E-03
  1.65810305191054E-03  2.24353768733175E-03  1.36387943627398E-03 -1.01510985114297E-03 -1.16136053375265E-03
 -6.41317183058814E-04 -1.01660881251685E-04 -9.11888352719680E-05  1.32094333767162E-04  1.31671388019247E-04
 -1.55475839811557E-03 -1.95423229056001E-03 -1.89151901849388E-03 -2.37006346927823E-03 -8.44964930034373E-04
 -8.66017065165642E-04  2.83272909634043E-06  4.52067234572353E-05  7.32122157361077E-05 -1.40858348388297E-06
 -4.32803919709713E-06  9.19757099057568E-06 -9.98672663060048E-02 -7.09349017095085E-01 -4.01357715502599E-01
 -8.47557792213825E-02  1.89905428654419E-02 -1.49248061517159E-01 -1.20215988893060E-01 -6.39669329027390E-04
 -1.52846217424218E-04 -5.62013672281448E-02 -2.78890468962582E-02  1.55596528022417E-02  3.58902934961144E-03
  1.06228271748486E-04  4.05608919767171E-03  7.75752061633764E-03 -2.31663090652642E-01 -1.42149735058530E+00
 -6.36741497933542E-01 -5.75306659923562E-02  1.58607463259477E-01  1.00096406782103E-01  5.47993697939383E-03
 -1.15549768422679E+00 -5.94987337336585E-01 -2.38512404629924E-02  1.60144077608046E-02  9.13208450310039E-03
  4.63494338878320E-03 -4.14252608457498E-04 -5.13359884484347E-02 -3.80571854909615E-02 -1.75919901671640E-02
 -1.31300703273475E-02 -2.67704250834459E-02  8.76791780687598E-03  1.61537134705123E+00  4.20513097149540E-01
 -3.54286673004032E-01  7.31068459934032E-02 -3.70062508716665E-02  1.90893312396892E+00  7.07810585978117E-01
 -3.21781375765515E-01 -2.74962374102455E-02 -4.05080378225417E-02 -7.00331338187509E-02
* ORBITAL    1   29
 -5.53898949812951E-03 -3.83864957766588E-02 -1.49736399954028E-01  5.02340519514791E-01  2.44078932892208E-01
  1.53935304709802E-03 -1.33757165416653E-02  3.72572606704105E-04  7.28137052487739E-03  4.37439455181813E-02
  1.25156226406385E-01  1.74960971803263E-01  4.93475365647969E-02  1.15246210972039E-02  1.86734083869412E-01
  8.97547623289008E-01 -1.25632758321201E-01 -3.62559677301525E-01 -1.18443299338469E-01 -3.27381757711691E-03
 -6.09057001797158E-03  1.36252121355177E-04  2.34510842873321E-03  1.47324414109734E-03  9.29649551706250E-03
  1.57947981440056E-02 -1.73748736759896E-03 -1.51635307973306E-02 -1.06870418789470E-02 -1.43089051030473E-01
 -3.39830543301830E-01 -8.96632255436080E-02  1.35269491508800E-02  1.77984774685217E-02 -1.23627205294090E-02
 -1.60548909191921E-02 -7.59638719968556E-03  1.54575859624128E-02  1.53278497051109E-02  6.69190751876325E-03
 -1.81196414297995E-03 -2.52744372182371E-03 -1.47424158635812E-03 -1.16745762815758E-03 -1.83135309589517E-03
 -1.28983021666020E-03  4.57284239802965E-06  5.21864007901707E-06 -2.00394815602211E-04 -2.49229183664253E-04
  1.10424559727647E-03  8.03509935701757E-04  6.70417615383621E-04  1.78076001509226E-04 -1.82388698316526E-03
 -1.75403964752924E-03  9.45973371418365E-05 -1.70182441659824E-04 -2.07441628717311E-04  1.30633277488746E-06
  6.87492663204836E-06  7.29269600592303E-06 -6.75383711633878E-03 -6.20124999955563E-02  9.92559094111358E-02
  3.08350881005209E-02 -1.63945112814495E-01 -7.88042210631363E-01 -2.66248998293975E-01 -1.19113302096134E-02
 -6.36258120644271E-03  4.55517323456724E-02  2.88618407249761E-02 -4.58888077384422E-02 -3.27166552141209E-02
  6.31072534415445E-05 -5.47375977079248E-04  1.24659317683994E-02 -3.34707228838578E-02 -2.82850976447321E-01
  1.24455796619214E-01  5.16770266834234E-02  1.01187393313892E-01  5.34561008486954E-02 -4.83634161373196E-04
  6.75215289638995E-01  5.93795933308622E-01  1.47740872270516E-01  2.31677038600900E-02  1.28362781986809E-02
 -5.65554622699338E-02 -1.44211900465625E-02 -1.70688146241851E-01 -6.69933795235318E-02 -1.22344338708330E-02
 -1.02263927945676E-02  1.76709649212143E-03  1.57993155427391E-03 -7.35051596273777E-03 -2.41709489677167E-02
 -6.96068312520619E-02  5.14353653144243E-02  5.20474536708185E-02 -5.07496891649811E-01 -2.77536478483623E-01
 -4.34731271992805E-02 -1.38758148890695E-02  7.16188612238699E-02 -4.13269393454813E-02
* ORBITAL    1   30
 -2.81282910680021E-03 -1.97393403555275E-02 -8.71943599264047E-02 -1.07063612836901E-01  1.14210513738645E-01
  2.39476075193896E-02  1.74568926816630E-02 -3.97885964825025E-03 -7.68486040535705E-02 -5.91529028244087E-01
 -1.01383550072341E+00 -1.34632608392751E+00 -3.66192062972546E-01  2.59463353482004E-03  4.07262773378377E-02
  1.50051620078144E-01 -3.36454661131190E-02 -7.75085109677425E-02 -2.39041107564277E-02 -1.16112511190439E-02
 -3.47036633304747E-02 -7.03092828447824E-02 -5.04948840111619E-02 -2.15093069347604E-02  1.23762847989827E-02
  2.73347479599745E-02  2.34879249556789E-02  9.85838924609110E-03  2.61205866340689E-03 -3.94515176078682E-04
 -9.10311090589963E-03  9.07650924030994E-03  6.71841719491947E-03  2.44430250133637E-03 -4.97676994879250E-03
 -6.08279737102962E-03 -3.02509495925663E-03  1.50877678612133E-03  1.27076683171062E-03  3.72912316377457E-04
  4.48597460459390E-03  6.31814739786842E-03  3.34236808569914E-03  5.66448511343664E-03  1.10282812241979E-02
  8.60338569553668E-03 -9.70548351125076E-05 -2.30920318991200E-05  4.96580002334218E-04  7.78056597324656E-04
  2.08337623099060E-04  1.62154094916478E-04  5.84460609941396E-05 -3.26824329312337E-05 -6.32791186481251E-04
 -6.61442449148651E-04  2.52408830374473E-05 -3.51908254701325E-05 -4.48332596892566E-05  2.66295355299024E-06
 -1.30995073496561E-05 -3.16793657663836E-05  7.93539946404363E-03  6.39694282761600E-02  4.94285042061767E-02
  1.13291462010163E-02 -1.03628165391257E-01 -2.65487166531128E-01 -7.91268233202009E-02  8.47060858080423E-02
  4.47739132339997E-02  2.06039336699830E-03  2.47296552344921E-03 -8.38149386139237E-03 -6.03860405643585E-03
 -2.05138863404258E-03  8.88182404518733E-04  3.07257532060495E-03 -5.66162617737694E-03 -4.08073337021700E-02
  1.90200498356554E-02  8.08903630850483E-03  1.50337191905373E-01  1.58901970347953E-01  2.18989913384021E-02
  4.59907341954053E-02  6.06387228930937E-02  2.06246204595275E-02 -9.48437488642204E-02 -5.11387072263708E-02
 -8.51435460384671E-03  8.77862479845613E-04 -3.08195229197666E-02 -1.59284757380511E-02 -3.59943459946424E-04
 -3.13304367387076E-03 -2.01313290309334E-03 -6.43514777316646E-03 -9.05401761791898E-01 -1.49901007379982E+00
 -4.17065525654867E-01 -8.06731578170254E-03 -2.05118377169237E-02  6.26154930503095E-01  1.00977201190631E+00
  2.56627085598729E-01 -1.96469802866245E-02  2.96265918636021E-02 -1.11450443317936E-02
* ORBITAL    1   31
  8.97409652401501E-03  6.27470390076543E-02  2.71040612253656E-01  4.39315676769633E-01 -2.27594786239818E-01
  1.62177252769633E-02  1.98481607847672E-02 -1.26793352936449E-03 -2.38902117835957E-02 -1.86625183910124E-01
 -6.66818126528562E-02 -5.56496471715704E-02 -1.11512497233182E-02 -1.31239778618766E-03 -8.64941219257998E-03
  2.15559596688716E-01 -3.39776895020969E-03 -5.86216006835092E-02 -2.41227707179350E-02 -8.08654235473238E-03
  3.18047594266550E-03  7.01870737428445E-02  5.92690261933345E-02  2.64367809459872E-02 -1.00698719562663E-01
 -2.48434223648588E-01 -3.26443735084387E-01 -1.86932688790600E-01 -6.78340277772946E-02  5.96784800087359E-03
  4.83394847627363E-02  7.60368316218016E-02  5.64057277284179E-02  2.41193125243079E-02  2.24235144324204E-02
  2.90321077536031E-02  1.69252922447878E-02 -2.34029515738832E-02 -2.39077222083583E-02 -1.12365904479018E-02
  1.40741466594550E-03  2.03906136241538E-03  1.18649943214778E-03  8.80998990654312E-03  1.35700993530697E-02
  8.31331023263066E-03  1.42332380902170E-03  1.49246038959082E-03  7.45644213766510E-04  8.17026016247179E-04
  4.04414561452677E-04  6.59847499771400E-04  1.97417091453135E-03  2.59237733455729E-03  1.31206322377002E-03
  1.21252085541547E-03 -6.28533491662993E-05  8.61690573961591E-05  2.20079638356986E-04 -1.21296671676425E-05
 -3.58073931952705E-05 -1.18335191603146E-04  3.85321869575097E-02  2.87181918126601E-01  6.14434976903049E-02
  1.51526535512132E-03  1.20145075424977E-01  7.41423388435496E-01  2.59114038830530E-01  9.84500977031131E-03
  6.45198007589085E-03 -5.13708737661766E-02 -3.10034777062748E-02 -5.74393073050149E-02 -3.62785248122135E-02
 -3.43689360138084E-03  3.59072649966254E-04  4.33438280261399E-03 -1.71425111505670E-02 -9.77852540518393E-02
  8.91412370852638E-03  1.37048922255147E-02 -1.75743761136232E-01  5.25982507520228E-01  2.25455600923182E-01
  1.38324609376264E-01  3.47601543900625E-01  9.39321078015606E-02  3.60052395165247E-02  3.12024455142321E-02
 -2.45892102076267E-01 -1.22858723200500E-01  9.48183647534794E-02  5.15883126838626E-02 -3.92848041261664E-03
 -7.18986781335695E-03  3.15599129240266E-03  5.23077980642851E-03  1.52210644889676E-01  6.37692118188940E-01
  3.65201446750387E-01 -6.02460891928416E-02 -3.71852267551123E-02 -2.28987426555820E-01 -5.14570370000198E-01
 -2.98848044055200E-01  1.15687824563021E-01  6.97144925115476E-02 -1.46916917631362E-01
* ORBITAL    1   32
  5.42664009103678E-03  3.76602487698181E-02  1.54150839874795E-01  1.59261047258175E-01  1.61911678074320E-01
  3.53533112691484E-01  3.29188927769294E-01  1.07564220323315E-03  2.04823060747244E-02  1.67783405678990E-01
  6.75786926443925E-02  6.01445800380851E-02  1.23609164090665E-02  3.80247209144223E-03  7.11091202608280E-02
  4.54960667645815E-01 -4.32280531351161E-02 -1.56635005905682E-01 -5.21137002706379E-02  1.22746549478260E-02
  1.26675190007916E-02 -3.96555537330805E-02 -3.67269254612604E-02 -1.66333769199320E-02 -7.47229136481076E-02
 -1.57705512339221E-01 -1.14718685858874E-01 -3.91061625045779E-02 -7.19629416144371E-03  9.31545255428203E-02
  1.79121350617640E-01 -7.69400299272395E-02 -1.10163561802135E-01 -5.46585374162611E-02 -8.15168759166906E-03
 -9.79233810312628E-03 -4.41241746037274E-03 -2.75739859892516E-02 -2.59847242595692E-02 -1.08356226864826E-02
 -4.40111433164918E-04 -8.17834580935136E-04 -5.39192985616073E-04 -1.79936208236637E-03 -4.01178481537343E-03
 -2.78836955332832E-03 -5.68803765045625E-04 -6.13034560432150E-04 -4.12288211580165E-04 -4.75222947206603E-04
 -5.95266541479361E-04 -3.53967570108820E-04  1.16323001011844E-03  1.79350730005435E-03  1.81902813524152E-03
  1.48253214819710E-03  8.23823347012867E-05  7.38095264390895E-05  1.92290843232442E-04  6.20675440221721E-06
  1.74602505145238E-05  5.51355251890886E-05  6.71469306500172E-02  5.62298281602330E-01  1.02358034571248E-01
 -5.29583114000520E-03 -2.29034302173688E-01  2.48879889785752E-01  1.71777182578152E-01 -9.24978505420836E-03
 -5.57546040595483E-03 -7.98440146673679E-02 -4.24814945507357E-02 -8.84013531187641E-02 -5.58004245154371E-02
  2.74434376624640E-03  1.31866396008613E-02  1.49343326357797E-02 -3.65819854653730E-02 -1.96043852409639E-01
  1.00114782559863E-02  1.93313396563948E-02 -9.30748869779401E-02 -3.96319122123840E-01 -1.29676711274915E-01
 -3.20240007274656E-02  5.60019070745809E-01  1.81346578320794E-01 -1.94075978843091E-02 -1.93306181944343E-02
  4.10583786540999E-02  1.26068504621688E-02 -1.44146223618027E-01 -7.50812023552328E-02 -7.29127286855137E-03
  1.78732251347906E-03  3.85948195811470E-03 -4.11805523268863E-03 -3.22433411792786E-01 -4.71797644694939E-01
 -2.38442622122661E-01  4.17524864969535E-02  5.74211331416360E-02  2.12270031294270E-01 -1.02149551799060E-01
 -1.08960573803061E-01 -8.93512870931595E-02  6.52280894742699E-02  5.88191142145050E-02
* ORBITAL    1   33
 -8.76241271798702E-03 -6.17141434707510E-02 -2.75348709527757E-01 -3.90587401070763E-01  2.47955074696172E-01
  4.57607232705136E-01  4.38306336257947E-01 -8.62726282730890E-04 -1.67766062793532E-02 -1.38857934408730E-01
 -1.39005380099350E-02  8.64069443264711E-03  5.31145763148460E-03  5.24070055185762E-03  6.73309025191023E-02
 -1.97246347273859E-01 -8.26936472292194E-03  2.33403495467272E-02  1.22085233628658E-02 -1.03608061936805E-02
 -5.85739522971290E-03  5.99535195495925E-02  4.98992835406323E-02  2.15172599044765E-02  5.72627573133188E-02
  1.46630509876497E-01  1.78144308343560E-01  1.00155460739074E-01  3.63489072712605E-02 -6.98477638400465E-03
 -1.20257528735950E-01 -2.94341783865194E-01 -2.22710003047350E-01 -9.51873874235376E-02 -3.82927423958857E-02
 -4.77139389138784E-02 -2.57857108201020E-02  3.16914365809079E-02  3.91699953112838E-02  2.01398705011480E-02
  1.40501400888272E-03  2.23354253995242E-03  1.48037089801157E-03 -2.91134274235841E-03 -2.15932214016598E-03
 -7.81181918918972E-04  2.03516316693561E-04  2.32802822941942E-04  4.44654094454430E-04  5.10621537725335E-04
  4.08504941286640E-03  4.00179983494914E-03  4.15642361782438E-03  4.00236312413525E-03 -3.80165244601141E-03
 -3.97486375074233E-03  1.30285805705925E-04 -3.91551616593988E-04 -3.94204481208046E-04 -6.14258558738378E-06
 -1.55900563244461E-05 -3.47487039878115E-05 -1.88799165813554E-02 -1.23959376861934E-01  2.95778118909870E-01
  8.86225247231787E-02  7.30946125040593E-02 -6.04348048584031E-01 -1.50109132205575E-01  8.71179683162755E-03
  5.43099744289131E-03  4.44202979262809E-02  2.41266201323374E-02 -1.05492093783724E-01 -6.13894435379991E-02
 -3.08176389843058E-03  1.08481516851601E-02  6.74132699255653E-03 -5.11985743494996E-02 -3.66294624540794E-01
 -2.05697059511078E-01 -5.34032912452695E-02  7.15418115602547E-02  2.86490970450909E-01  1.03813466051649E-01
 -2.90284483623815E-01 -2.09337783897116E-01 -3.12045111388637E-02 -9.66018861877901E-03  4.66061988859913E-03
 -1.29717807271406E-01 -7.04881225427286E-02  5.27217014944363E-02  8.97522008764132E-03  2.07093016710512E-02
  9.75861327823609E-03  6.66969270956515E-03 -1.08453675347005E-03  5.60129311647321E-01  1.49691759990953E-01
  1.11152103136382E-02 -7.82349880055825E-02  5.31878354014095E-02  1.64344429007493E-01 -3.73473599183120E-01
 -2.41379042377158E-01  8.63194938175209E-02 -1.39598216410011E-03 -1.47621838125696E-02
* ORBITAL    1   34
 -1.03204744728245E-02 -7.34185386395751E-02 -3.61035281670775E-01 -1.63246684458895E+00 -6.85488764760579E-01
  1.53416507941512E-01  2.03853453497197E-01  1.46048641159212E-03  3.00017491057657E-02  2.69235899897881E-01
  7.13451736927537E-02  4.61962509452487E-02  6.77765482732495E-03 -1.20135002553217E-02 -1.98228984612760E-01
 -1.24286531864191E+00 -8.72722150189698E-01 -9.54891813701696E-01 -2.25257790796659E-01  1.72751279268758E-03
 -3.35381043457582E-02 -1.78891249090958E-01 -1.29700909650543E-01 -5.21006161726461E-02 -4.79980090935523E-02
 -1.66096482345273E-01 -3.01033988243786E-01 -2.00232584039102E-01 -7.92092859180687E-02  2.18472644932232E-02
  1.52718798361462E-02  7.22481717372396E-02  3.93497495346398E-02  1.22157680381945E-02  5.47400452401948E-02
  7.03674872541252E-02  3.87391772457634E-02  2.52338589890144E-02  3.62823173814619E-02  2.03243037489883E-02
  9.50535447376974E-03  1.25033318067647E-02  7.23099122403253E-03  1.96347880402594E-02  2.16643272397994E-02
  1.09256733360967E-02  5.15578210789953E-04  4.74807850775824E-04  1.62640996097405E-04  7.90698296268558E-05
 -2.01817149485412E-03 -1.98020369418726E-03 -2.22344852620878E-03 -1.97027578855079E-03 -4.49901269916266E-03
 -4.66940851056534E-03 -2.83852957859700E-04 -2.17688131355287E-04 -8.17818939577502E-05 -1.51530452533342E-06
 -1.52484114937596E-05  1.17086781311834E-05 -1.53417158218292E-02 -6.89866848143086E-02 -9.04872767445306E-02
 -3.04464203817081E-02  2.05319245734321E-01  5.23903956884513E-01  1.63160974406245E-01 -2.76482441304397E-02
 -1.58930948205431E-02 -2.71219894483818E-02 -1.73718218658824E-02 -8.17385067274506E-02 -5.51553702203084E-02
  9.11023292481147E-03  1.05097049340831E-02  2.23858775635900E-02  7.09019848068044E-02  2.84340019279052E-01
  3.81682533027253E-01  2.53723911911632E-02  8.74705816795084E-02 -4.31288481644663E-03 -4.95962250676594E-02
 -3.16748697547910E-01 -1.05600264846297E+00 -2.67428916734145E-01  1.77977187324449E-01  8.26653715542780E-02
  1.19750750373575E-01  5.10031299300374E-02  4.08528728756880E-03  1.09066623875759E-03  2.06978101635098E-02
  2.81408769108815E-02  3.12388919435058E-02 -9.04142714361507E-03  6.44325914145254E-01  3.48882708278362E-01
 -3.76531242840461E-02 -9.22390322323072E-02 -1.42330281372954E-01  7.63328164782979E-01  5.63357779944144E-01
  2.36210199120854E-01  1.09264223044130E-01  1.49043268480601E-01  1.62637235019126E-01
* ORBITAL    1   35
  7.03489489853052E-03  4.94846975964907E-02  2.28913455015317E-01  9.42845001856014E-01  1.89437812436546E-01
  1.30389354874147E-02 -1.53274572827297E-02  3.06592107290757E-03  6.31022607661246E-02  5.64186029254267E-01
  1.66779438474145E-01  1.18929121170752E-01  1.93940378708368E-02  8.11811712486679E-03  1.36768804616819E-01
  8.07008195812228E-01  6.55284502784182E-01  7.18261201258533E-01  1.65674824446623E-01 -6.04605332730992E-03
 -9.13399039498832E-02 -3.88941870656958E-01 -2.76486440971487E-01 -1.10016241739688E-01 -4.72719660281355E-02
 -1.10734154566243E-01 -1.87515483595102E-01 -1.13249266680107E-01 -4.19057986763840E-02 -1.34366228343490E-02
 -7.19602953181482E-03  7.28500002196254E-02  6.19967647516725E-02  2.69152919318633E-02 -2.10051660400397E-02
 -2.74131628477177E-02 -1.47033953094766E-02 -4.23279599573971E-03 -6.02817826210951E-03 -4.01595018831018E-03
  6.36146825953020E-03  7.50418985634690E-03  3.87558328344125E-03  4.70962952298896E-02  5.33304108959563E-02
  2.74694611728550E-02  1.51958318205507E-03  1.47916366840662E-03 -4.28249415157674E-04 -7.05665844885534E-04
  5.48936328615207E-03  5.73903252625765E-03  6.16586946845193E-03  6.45427211764383E-03  9.42602420059538E-04
  8.94215901804320E-04  1.50910804799879E-04 -1.46505119558414E-04 -1.62567678171304E-04  8.80897835300038E-07
 -6.42037086632242E-06  1.90847494262604E-06  5.55864163995233E-02  3.37997122412063E-01  5.14142850719833E-01
  1.34236063002356E-01  2.07805853466832E-01  6.50611787447147E-02  2.98145029615846E-02 -6.97062225178893E-02
 -4.00719323225672E-02  6.87518961128990E-02  3.68396737254096E-02 -8.32617006666149E-02 -4.31800715236281E-02
  1.85554335058564E-02 -6.38079245711509E-03 -8.34812162257451E-03 -5.89001796542453E-02 -3.10564331849118E-01
 -3.18440314310188E-01 -4.14318721831173E-02  1.88176258532355E-01  5.24081021073810E-02 -6.59192368530916E-02
  1.79828885222799E-01  5.30842719458075E-01  1.27784960321062E-01  3.87900217099643E-01  1.86303421252156E-01
  7.43855437752476E-02  2.64867189390788E-02 -6.60080481988064E-02 -2.81161133118530E-02 -1.48853915259194E-02
  3.58859274265895E-03 -1.68811294693187E-02 -2.77422107396931E-03 -5.87218758498277E-02 -2.10610606618210E-01
 -2.71645462595884E-01  6.83033370438186E-02 -3.40732632740477E-01 -5.52649966864319E-01 -3.45557765746553E-01
  6.49643308793993E-02  4.56664825947574E-02  2.14263625951163E-01 -9.66676027767303E-02
* ORBITAL    1   36
  6.72606911300846E-03  4.63178864054028E-02  1.83318288745499E-01  2.92429441957344E-01 -3.41395223476822E-01
  1.04257696137631E-01  9.63042701309584E-02 -2.74436682011856E-03 -5.32796460477788E-02 -4.39882514297755E-01
 -2.18231601437052E-01 -2.03285120114965E-01 -4.01706955324802E-02  3.77794293685432E-03  7.62623251103783E-02
  5.39871255539816E-01  4.72093473005778E-01  4.84805566710578E-01  9.94559941348501E-02  1.07461998984395E-02
  7.16553044122163E-02  2.34994706387257E-01  1.63126329631312E-01  6.41598152562861E-02 -1.72529852086191E-01
 -4.58722100371361E-01 -7.39486107960457E-01 -4.55167427866034E-01 -1.71230481017427E-01  6.70962654292605E-02
  1.90695143127030E-01  4.01574295115002E-01  2.61671459943146E-01  1.00697679185178E-01  1.78403118588928E-02
  1.92570829969571E-02  1.00349878462563E-02  1.51651052209284E-02  2.50882117621542E-02  1.45383903944962E-02
 -2.14940251324163E-03 -2.48814677093773E-03 -1.33644468630680E-03 -2.73708319821532E-02 -3.04995832306230E-02
 -1.53843176188436E-02 -1.90087508079373E-04 -1.40319890864073E-04  3.44024860253159E-04  5.30513671026511E-04
  6.29198371070677E-03  6.78639531963644E-03  6.85634740840882E-03  7.66636933091484E-03  1.53497910473550E-03
  1.34087997443892E-03  3.86200848715633E-05 -3.77056238689884E-04 -3.54122568015345E-04 -1.89357902421127E-06
 -1.15518263577364E-05 -2.42454964284499E-05  1.34327297442871E-01  8.76733896132365E-01  8.86513609176615E-01
  2.01808800539090E-01  5.13695140112212E-01  8.13736003993800E-01  2.77577598288452E-01  5.10730574551669E-02
  2.84895075085384E-02  1.61278632766202E-01  8.80108794616357E-02 -2.71445130384634E-01 -1.53465761286330E-01
 -1.26517299600403E-02 -1.66730943351811E-03  1.09315388297227E-02 -1.19803757529941E-02 -9.46738278193989E-02
 -1.12903826049860E-01 -2.77737654676055E-02  5.80402450139552E-01  6.71622882857870E-01  4.54169761091913E-02
  9.24104620750681E-02  1.67707011237047E-01  3.09681271306897E-02 -6.87567681751356E-02 -4.15916380632881E-02
  4.01089505156817E-01  1.88880136300393E-01 -2.06536775295649E-01 -1.03476167982504E-01 -2.12856914844054E-02
  4.10703177165860E-02  9.60081460062013E-03  2.82215472254324E-02  7.08733985520021E-01 -1.04329454703137E-01
 -4.20107589725989E-01  2.37401765727998E-01  4.17136611105730E-02 -7.23881990342861E-01 -1.25891423452886E-01
  2.98380727936371E-01 -4.51063997002115E-02 -3.16617368047638E-02  2.43782008011419E-01
* ORBITAL    1   37
  1.11088506380110E-03  8.46034928415883E-03  5.67857097885472E-02  3.41769329941425E-01  2.44316132875008E-01
 -6.98996841288569E-03 -9.79952384115927E-03 -3.49545961201617E-03 -6.12011427896105E-02 -4.65102762803349E-01
 -2.77960857764755E-01 -2.77780541988265E-01 -5.83300090434639E-02  6.39484403723120E-04  1.07929893722061E-02
  1.96889696075130E-01  4.18793311828821E-02  5.52410741450866E-02  2.09914013516430E-02  4.95080040970486E-04
  3.18593066231956E-02  1.08451997737497E-01  7.86034229919265E-02  3.16829422195081E-02 -4.30645806372426E-04
  1.63091251216980E-02  7.60359999839851E-02  5.45233608411866E-02  2.17706798569327E-02 -1.16561656730606E-01
 -2.85627000917299E-01 -4.29964448799079E-01 -2.52589957891512E-01 -9.11301325107620E-02 -5.01575865043298E-02
 -6.07835661445607E-02 -3.25232438431963E-02  1.84174667342366E-02  1.96876468673780E-02  1.01001502445948E-02
 -2.63798935030450E-03 -3.71629443677520E-03 -2.43649882737552E-03  1.53720689558493E-02  1.96510802853723E-02
  1.05976499549057E-02  2.86139589980609E-03  2.89645644691729E-03  1.00812904056222E-03  1.03058986621395E-03
 -4.43367973699423E-03 -4.56865018618949E-03 -3.26294355822897E-03 -3.43025459686685E-03 -1.02069604178998E-03
 -7.63108063528463E-04  1.28912184961892E-04  5.44955444603605E-05  1.77530009242634E-04 -2.01159053119651E-05
 -5.32964125986284E-05 -1.49630618958769E-04 -4.63715125466748E-02 -2.67001104954458E-01 -1.67227899300551E-01
 -1.64670316578201E-02 -4.08653983396102E-02 -1.13379788038676E-01 -7.01194020036606E-02 -2.36892222438924E-03
 -1.25601463550152E-03 -1.91679188547443E-01 -1.10656481509837E-01  2.32199672824015E-01  1.27762986627328E-01
 -8.02446007400373E-03  1.06645794620726E-02 -8.91863570403102E-03 -8.41561175539973E-03  4.54091951271782E-02
  1.79158046561288E-01  6.31798124736792E-02  2.18717140794831E+00  2.54598561731056E+00  2.36419135919752E-01
  2.37915951094187E-01  1.78410932485587E-01  1.53749018377888E-02  6.59068091976570E-01  3.30363864592911E-01
  8.36396940395808E-01  4.14696624541129E-01 -4.19558597576258E-01 -1.95757482796701E-01 -6.46902342461231E-02
  5.47798668238838E-02 -5.61552191130001E-03  3.80929196649441E-02  3.34527608885482E+00  5.14981804701196E-01
 -1.27474480757975E+00  5.43509867887394E-01 -1.16877870573397E-01 -3.00639640648180E+00 -5.95468898368553E-01
  9.12721229628155E-01  2.18528266106439E-01  4.33625706307540E-02  2.48735684465183E-01
* ORBITAL    1   38
 -4.49919844058238E-03 -3.25129935761386E-02 -1.68818238926851E-01 -5.35089000607793E-01  1.65843908414619E-03
  7.48953651717717E-02  5.42932469057389E-02 -9.48791273134049E-04 -1.81375132867273E-02 -1.23240553832104E-01
 -3.65280026385112E-02 -2.24476905476131E-02 -2.06721402395614E-03 -2.02045591239839E-03 -3.57105857240352E-02
 -1.22792411367967E-01 -1.28506113051001E-01 -9.98843420427548E-02 -6.58849873414773E-03  2.33970062612180E-02
  5.25562634009305E-02  4.70299264637143E-02  2.24516957324799E-02  7.13162782145055E-03  6.67474410756195E-02
  1.61494516261301E-01  2.69332838412966E-01  1.60521850010621E-01  5.80920632747737E-02  1.46198787460633E-01
  2.96545925242707E-01  3.17494731284973E-01  1.56005454345289E-01  4.94092511661625E-02 -1.41241836891387E-02
 -1.31513631200075E-02 -5.67856852067604E-03 -2.98610753039749E-02 -3.15072166063095E-02 -1.54930878288189E-02
  5.80164801375996E-02  7.45034189564076E-02  4.18717558300039E-02 -1.30480467192478E-02 -1.59625022676364E-02
 -8.77997341794059E-03 -3.61789869562799E-04 -4.74226557562239E-04  1.39191359276304E-03  1.63726179112120E-03
  6.25510760554823E-04  5.70041900953496E-04  1.17933410640193E-03  1.09720575160529E-03  1.21459726528043E-03
  8.37553595027911E-04  2.11383385980681E-04  9.78292604750672E-05  6.20689907494142E-05  2.35045294300904E-05
 -4.91650635109885E-05 -1.77651796962885E-05  4.36047006324672E-02  3.02714005970628E-01  2.14755929278648E-01
  4.79913987790179E-02 -2.79954515684608E-01 -2.06358679032517E-01 -7.70036747669815E-03  8.52611949674952E-02
  4.91876517812378E-02  6.86307614321994E-03  1.23642870340707E-02 -5.13415465091639E-02 -2.64901101232047E-02
  3.58830562240818E-03 -5.96433278744354E-03  4.72938218263531E-03 -9.55591995720316E-01 -6.11085747835298E+00
 -4.62344007420309E+00 -7.72825895635006E-01  2.85006073994121E-01  3.27948890116937E-01  2.53752078130407E-02
 -1.51710357654778E+00 -1.58685235677082E+00 -1.54623890816430E-01  9.37851677448299E-02  4.61985447639026E-02
 -3.01612770320007E-01 -1.60745592334947E-01 -7.55439449272037E-01 -3.87093265070078E-01 -3.52223922920480E-02
 -7.16380657762127E-03 -7.66504093036973E-02  2.46981645018383E-02  3.70133481034203E+00  1.02103227339980E+00
 -9.30413893416721E-01  3.62016710784209E-01 -8.84769565883640E-02  4.19822843408631E+00  1.24736654976973E+00
 -9.38799088214616E-01 -1.77927432722261E-01 -8.36306140336072E-02 -3.07608151711834E-01
* ORBITAL    1   39
  4.42650655814301E-03  3.11339284181347E-02  1.43964711563112E-01  5.58491123642006E-01  3.01344932910662E-01
  1.42382005712698E-01  1.09186465197004E-01  9.23528196640670E-04  1.55172490541936E-02  1.24092199109259E-01
  8.41242808852687E-02  8.79893141439342E-02  1.92911673866691E-02  4.89582071244294E-03  9.36870918836457E-02
  9.67631478950934E-01  5.00869254815478E-01  5.24795916422108E-01  1.26111409830053E-01 -2.19798571750204E-03
 -1.12329741216943E-02 -2.35737370104656E-02 -1.62963304168810E-02 -6.46348860319316E-03 -2.24243329245336E-01
 -5.81988595290185E-01 -8.52866984770205E-01 -4.95675050083721E-01 -1.76838728280900E-01 -2.04694868762891E-01
 -4.95806333301843E-01 -5.93410228053063E-01 -3.30890264587619E-01 -1.17477256527723E-01 -6.90866566863724E-02
 -8.38282418075771E-02 -4.45792017083058E-02 -2.50300137367759E-02 -2.50743956521408E-02 -1.12813916649562E-02
 -2.03307250625184E-03 -2.78075199409160E-03 -1.60263287451906E-03 -1.04923583002952E-02 -1.21809026219886E-02
 -6.11227231438975E-03 -1.07530145754467E-03 -1.05535357270873E-03 -6.57432256877842E-04 -6.61456547271468E-04
 -1.57308535976268E-03 -1.45584867761259E-03  1.67520522622961E-03  2.20466016896548E-03 -6.23331952211955E-03
 -5.68070097826367E-03  1.94570121525834E-04 -2.13808169743368E-04  1.41035987871942E-04  1.31452259693809E-05
  3.06337395760086E-05  5.00608443132994E-05  5.37168751559608E-02  5.12685380218016E-01  8.74174848244273E-01
  2.62449896549626E-01  4.55364533299886E-01  6.67040705635070E-01  9.54762676927871E-02  1.19692677654669E-02
  6.60175007058755E-03 -3.88584696147067E-01 -2.24168441129394E-01  2.10230117491858E-01  1.16764129810040E-01
  1.70645587862657E-03  3.55624442503211E-02  3.54207976206104E-03 -5.02130956443182E-01 -2.78533432567277E+00
 -1.49551702526853E+00 -1.12062810742116E-01 -6.97704734473175E-01 -8.18103493437384E-01 -8.05939615078093E-02
  9.83172012670342E-02 -1.94383777602272E-01 -2.21189915574541E-02 -2.66519869195303E-01 -1.35354666979243E-01
 -3.00040623238830E-01 -1.35485011874527E-01  2.96856944850634E-03  2.75718071977970E-02 -5.06848931659224E-02
 -6.29402831102883E-02 -1.08988058432932E-01  2.22884939045287E-02 -7.39067176452468E-01 -1.13432580894623E-01
  4.27746009785624E-02  1.17735064517646E-01 -1.22940047982366E-01  1.50900592298100E+00  2.68617070828207E-01
 -8.00315586820485E-01 -2.89931884800787E-01 -1.79563242773726E-01 -3.79384164339467E-01
* ORBITAL    1   40
  4.46633472634203E-03  3.19277433659324E-02  1.59374181531836E-01  5.27746729952642E-01 -5.81514503774765E-02
 -4.46401112737575E-02 -3.58577881497883E-02 -3.69811234456124E-03 -7.64117411974308E-02 -4.27754116196111E-01
  4.63772099101210E-02  1.47560698570241E-01  4.75766499146864E-02 -3.03507874422037E-03 -5.31405388852368E-02
 -3.44530419435369E-01 -9.10702970012864E-02 -7.37077554574954E-02 -1.77123543036891E-02  1.27029874603834E-01
  2.29999451720565E-01  4.30015049272344E-02 -2.84298800939545E-02 -2.04920831426949E-02 -1.35812433080276E-02
 -3.60659082372776E-02 -7.43274596451539E-02 -4.57165655561401E-02 -1.64711650428640E-02 -8.14289113056083E-02
 -1.72041556247139E-01 -1.93409245615791E-01 -9.73783623580414E-02 -3.13325920553250E-02  8.17873646929958E-03
  9.58768590653595E-03  4.70718082630369E-03  1.32610320117059E-02  1.36612091243347E-02  6.57790321856578E-03
  2.82161491498161E-01  3.46735412477009E-01  1.86230673711340E-01 -8.29547133228869E-02 -9.38702532828397E-02
 -4.72866307338540E-02 -1.97013992901633E-03 -2.50527124343839E-03 -3.26340419494263E-03 -2.23096053234179E-03
 -6.73946915464483E-04 -7.02530613129178E-04 -1.74005227878155E-03 -1.79839717825604E-03  3.74635063463955E-04
  4.84063888660036E-04 -7.61603540610106E-05  1.06498783581457E-04  6.39757352493535E-05  2.41072013873031E-04
 -1.31247399169520E-04 -1.06458679491349E-04 -7.15055966569370E-02 -5.34663366745945E-01 -5.17163135481882E-01
 -1.31385989712050E-01  2.18475206841976E-01  1.73515818881366E-01  2.50636703211586E-02  6.86519135590700E-01
  3.83202272799661E-01  6.07122041060002E-03 -1.32999436745743E-04 -8.88284718864632E-03 -5.56858081119554E-03
  3.53102578308095E-02  4.11468433517153E-03 -3.39823137426514E-03  9.41401183371762E-02  6.69816818320800E-01
  5.75098232618231E-01  1.13293569742672E-01  5.73218766862142E-02  8.15533664425973E-02  2.08036968957521E-04
  2.79338227401822E-01  2.90358864481299E-01  3.65809600201911E-02  1.16304703674365E-02  5.82834798659956E-03
  8.42308247481352E-02  4.28264548717801E-02  8.87033061168585E-02  4.46357238004294E-02 -8.95913301852657E-03
 -8.66885887838751E-03  2.54629522831645E-03 -9.71920734777194E-03 -2.88197326427162E-01  7.48840255549369E-03
  7.09316192853670E-02 -2.25329232944357E-03 -8.42259365495308E-02 -7.00533695541663E-01 -1.80732937523078E-01
  1.40085544871085E-01  2.46389691280097E-02 -1.98189729366037E-02 -6.62582026457745E-06
* ORBITAL    1   41
 -2.47338764414322E-02 -1.76232203125836E-01 -8.67760852203863E-01 -2.86956932804411E+00  4.77428297053851E-01
  1.80664448048589E-01  1.56838898091377E-01 -5.90885973221033E-04 -1.25106972064094E-02 -7.08398280170375E-02
 -1.10826190124324E-03  1.76396872889748E-02  7.99520965327097E-03  2.58117140049879E-02  4.47575348266711E-01
  2.66292553038308E+00  7.73250265431406E-01  5.65890413226340E-01  1.02511489912155E-01  1.52003843891854E-02
  2.76920083218035E-02  5.82020390490038E-03 -3.13315110307067E-03 -2.38745526813575E-03  1.06622601910186E-01
  2.88277955861309E-01  4.92427762992124E-01  2.95396747543129E-01  1.05717818948290E-01  4.03963751313306E-01
  8.64013535686939E-01  9.11393482552597E-01  4.50920827628830E-01  1.44634885969690E-01 -1.67302134617778E-02
 -2.31100098903449E-02 -1.14975003121336E-02 -8.61468079275189E-03 -6.46523457150271E-03 -3.52308743914968E-03
  3.84520009773034E-02  4.73730288913810E-02  2.55023598771159E-02 -1.94025748657060E-02 -2.20269449763173E-02
 -1.10401682356289E-02 -5.83264262427816E-04 -6.47019832578155E-04 -6.23263824510947E-04 -4.44455478142420E-04
  2.85278817548694E-03  2.99210932838696E-03  9.66881667521644E-03  9.81059293166910E-03 -4.92983006220599E-03
 -5.48838399319432E-03  2.85756813275218E-04 -8.08285574911550E-04 -4.53084524487834E-04  3.08864126612956E-05
 -2.64839190011423E-05  3.58087802005521E-06  4.25758279826327E-01  3.21628291431546E+00  3.13101844988574E+00
  8.03985195874566E-01 -1.38278167205619E+00 -1.28463419216779E+00 -2.23404779523741E-01  1.04881298170995E-01
  5.77100271849582E-02  1.67566840884387E-02  2.17303247538786E-02  2.51270666347344E-01  1.36800132526751E-01
  3.98259445842329E-03 -3.00954370137305E-02  1.07681279292003E-02  4.86108775219344E-01  2.72436187761814E+00
  1.59703377613865E+00  1.28847867202348E-01 -4.07468889633817E-02 -6.44138677449828E-02 -1.53434490553020E-02
  2.04371964260617E-01  3.68262545665396E-01  1.49826604134826E-02 -6.33616373844024E-02 -3.41203826422962E-02
 -3.63129837505737E-02 -3.50330108692378E-02 -7.33663464856192E-03 -1.84260615823721E-02  5.49443353603311E-02
  6.03022296792969E-02  1.05464368019704E-01 -2.56731870707318E-02 -1.15574695771170E+00 -6.09120314420114E-01
  3.18179730093752E-01 -2.63067653239433E-01  8.57818371530642E-02 -1.33649279727185E+00 -7.46594030126410E-01
  4.40493706768603E-01  1.52783942207830E-01  1.94642736259343E-01  3.51012765359223E-01
* ORBITAL    1   42
 -4.04198726445770E-04 -2.83641447373589E-03 -1.31954317539855E-02 -6.08349220650708E-02  3.58767595584224E-02
  1.96655143970509E-02  1.79081685906722E-02  2.60538190419599E-03  5.00342789362066E-02  6.06414545515877E-01
  4.80774650373967E-01  5.01748662252134E-01  1.06371719818890E-01  3.10809350751664E-03  5.54945996264447E-02
  2.72869652924722E-01  8.02603944293283E-03 -3.23986346927349E-02 -1.10852068112069E-02 -5.04891408864381E-01
 -1.31104778766370E+00 -1.87103356200235E+00 -1.07780791254693E+00 -3.82167196996284E-01  2.46952588278316E-02
  4.45561639690990E-02 -2.44643535430430E-03 -1.45630802031118E-02 -8.08142893455582E-03  2.56452571388606E-02
  4.89201341331310E-02 -3.42889004343073E-03 -1.21411182391748E-02 -5.50649310611032E-03  3.08870807351684E-03
  4.46685390091453E-04 -1.11726041452726E-03  5.00075422111246E-02  5.53982357461374E-02  2.66096454124581E-02
 -1.00702850772681E-01 -1.19476911055244E-01 -6.15364942957702E-02 -1.48645272781667E-02 -1.28851356277496E-02
 -4.09223691706715E-03 -9.87911696809363E-03 -9.21423005128360E-03 -4.16026110325648E-03 -4.27503839586036E-03
 -4.72181863949991E-04 -5.33432524807822E-04  5.08714623277404E-05 -1.12275680182477E-04  1.76783422447648E-03
  1.73811586540057E-03  6.84719772250849E-05 -8.00375730148077E-07  3.89361833657565E-05 -4.96117551971639E-05
  6.76204509303458E-05  1.09927986442735E-04  2.64645617136557E-02  2.02605022916583E-01  1.29624133316822E-01
  3.29255931018761E-02 -8.71246480170917E-02 -7.22010164084405E-02 -2.18150826934285E-02 -8.74295959251938E-02
 -5.63167512691740E-02  1.07857917627308E-01  5.62590194988653E-02  6.77478697060740E-02  2.99296903911514E-02
  4.91794231080495E-02  1.42021112544209E-04  1.07374897731739E-03 -6.94737840973782E-02 -4.61489156759137E-01
 -3.91983499216177E-01 -5.98840801515939E-02  9.17093581439175E-01  1.21393056532869E+00  1.24016834638591E-01
 -6.49989776727537E-02 -7.35444659261557E-03  7.30153676836923E-03 -5.17803682335054E-01 -2.53130786264037E-01
  1.43686227302459E-01  6.88195941753707E-02 -7.56848826972117E-02 -3.99122327321610E-02 -4.05664803487633E-03
  8.02805673429678E-04 -8.60121773338601E-03 -8.12070700205888E-03  7.40356291936439E-01  1.94587859994575E-01
 -2.00354039211830E-01  2.50471870756038E-01  9.93233516650737E-02 -1.26100366223004E-01 -5.01753593744797E-02
  3.43620144887964E-02  2.24939724737959E-01 -4.32169773799332E-02  2.20523508657632E-02
* ORBITAL    1   43
  7.80747337051438E-03  5.51436133502963E-02  2.59852972084021E-01  9.00330542185555E-01 -2.78804446495554E-01
 -1.21750541372215E-01 -1.12036765220888E-01  1.85635844238672E-04  3.47685618501912E-03  8.38426172967741E-02
  9.27157501437502E-02  1.02177075587264E-01  2.22558689347139E-02 -1.98683403187419E-02 -3.45903637339740E-01
 -1.52402024797978E+00 -4.24339679689018E-03  2.67082189636768E-01  9.38485855802776E-02 -8.91704986123859E-02
 -2.28122415952774E-01 -3.16379081037433E-01 -1.81197419083312E-01 -6.42203661847286E-02 -1.47997562859067E-01
 -2.72201715004890E-01 -7.55823826665293E-03  6.61291132135728E-02  3.78893735720207E-02 -1.70592581845656E-01
 -3.24264089692856E-01 -3.67363716766519E-02  4.44791604084892E-02  2.50671484051025E-02 -7.23060855135362E-02
 -6.83062047817490E-02 -2.80303773225694E-02 -2.30380201714071E-01 -2.51528175098516E-01 -1.18557139910416E-01
 -2.25609161892433E-02 -2.71694263140012E-02 -1.42151578005854E-02 -1.46193264092212E-02 -1.54836122156491E-02
 -7.06280787706821E-03 -1.83705403270236E-03 -1.69767868468985E-03 -1.28015568368651E-03 -1.26993007635657E-03
 -9.52492854532152E-04 -7.28290002581082E-04 -3.26002056673665E-03 -2.48284598159376E-03 -5.65940583183280E-03
 -5.40714242744677E-03 -2.05056607982971E-04  1.25581250085303E-04 -1.13696355965661E-04 -7.77813944841348E-06
  7.22843520004961E-06  2.28995372365813E-05 -1.65823612444858E-01 -1.30131644648731E+00 -1.00433412207353E+00
 -2.56618602212199E-01  6.05837270470190E-01  6.05051173343009E-01  1.87232947956381E-01  6.92641781418213E-03
  1.54555315670213E-03 -5.95582747140623E-01 -3.10580446865166E-01 -3.16331779214118E-01 -1.36567377095070E-01
  7.85051564618370E-03  5.50415822905504E-03 -8.87355211493029E-03  2.57776572373776E-01  1.64430122145867E+00
  1.37232008625072E+00  1.84630870559596E-01  2.83729777253082E-01  3.46499770979334E-01  4.61393386337453E-03
  1.55432789810837E-01 -1.52249626313960E-01 -6.81985073260712E-02 -1.14623679040411E-01 -6.38576663930132E-02
 -6.34436348807195E-02 -3.56104620980036E-02 -6.35414552047332E-02 -4.62241279504990E-03 -4.77831566293448E-03
  5.58571748603327E-02  2.75742185643865E-02  1.69676481208392E-03 -3.78057462748953E-01 -3.42893002811200E-02
  7.75572006234652E-02  3.29905956013397E-03 -2.00302488072187E-02 -1.05229431893720E+00 -2.93034563351409E-01
  3.75026332838587E-01  7.14697043481615E-02  3.26638113328105E-02  2.40335969358276E-01
* ORBITAL    1   44
 -4.77769512242593E-02 -3.38746548652138E-01 -1.61792806948406E+00 -5.17299140726136E+00  5.29301569782089E-01
  2.15165527483949E-01  1.96503777955785E-01 -9.45988147101018E-05 -1.48593487010847E-03 -4.18682252589882E-02
 -5.23752404062835E-02 -5.43186303466643E-02 -1.02915927479423E-02  1.22267598979720E-02  1.70538179988174E-01
 -4.74786041421935E-01 -8.61860179715001E-01 -1.12055750467045E+00 -2.90680008860006E-01  9.52108823761806E-03
  1.23717317374121E-02 -1.66675716979014E-02 -1.42750999830047E-02 -5.66156732361262E-03  2.40910654022449E-01
  6.20272050034414E-01  9.72447632490919E-01  5.48853660609405E-01  1.85837329641595E-01  5.30236790252381E-01
  1.03912723018988E+00  7.78678299200761E-01  3.02207438686973E-01  7.94122329678951E-02  9.76745596475192E-02
  1.09343334256902E-01  5.39741435332216E-02 -5.58017232757155E-02 -5.60881436226214E-02 -2.61542960092104E-02
  1.11035229877241E-02  1.22658134000768E-02  5.78781277409758E-03  2.54653633770137E-02  2.81541909163616E-02
  1.33789870726704E-02  9.60659618172777E-04  9.10054231355174E-04 -1.75898342817590E-04 -2.29070422821062E-04
  7.13489134454645E-03  7.14919916822507E-03  4.57367692484985E-03  4.55724671211244E-03 -9.61222998751109E-04
 -1.71353974084115E-03 -3.53624679794101E-04 -5.87647326477079E-04 -9.08521854562734E-04  1.72066558687237E-05
  1.57890673897465E-05 -6.15529952547788E-05  2.04736641589661E-01  1.70165165072481E+00  1.71677639795721E+00
  4.35415978727701E-01 -1.55804325772086E+00 -1.75498380129428E+00 -5.57603363788670E-01  7.84318019524571E-03
  5.55614927987712E-03  3.76391956495945E-01  2.14302951812840E-01 -4.93896117058619E-01 -2.72081208304013E-01
  3.06826780000399E-03 -4.45378677181806E-02  9.03113276197911E-03  1.38616358692111E-02  5.58230916027619E-01
  8.44830538866767E-01  2.46353711715564E-01  8.49041468242062E-02  1.09219672309430E-01 -5.05118123286017E-03
 -1.08723931957613E+00 -1.20467436998348E+00 -6.11608573094902E-02  1.21005297509876E-01  5.53854662459050E-02
  8.72807683613562E-03  1.03419394538168E-02  3.36603500398788E-02  3.54571819580903E-02 -3.13261197376591E-02
  7.30470072806464E-04 -1.37287283892787E-01  4.16576292871310E-02  8.88066788503667E-01  4.79201958624474E-01
 -4.27939324706733E-01  3.14048423460293E-01  5.79043586926687E-02  9.14757548181613E-01  7.84236505445474E-01
 -3.14179281754920E-01 -8.46202173175198E-02 -1.86579455705916E-01 -2.42253455048612E-01
* ORBITAL    1   45
 -3.28732808789923E-03 -2.27327273897150E-02 -9.18241784374540E-02 -1.47646853601531E-01  6.86797753218870E-02
 -1.42154721401496E-02 -1.08328542460843E-02 -1.50582251446390E-03 -2.79617643556611E-02  4.70564813802778E-02
  1.81907895464715E-01  2.51454604758534E-01  6.96981984097065E-02  3.66471741724490E-03  5.16539387888051E-02
 -1.31770113362529E-01 -2.86527522282086E-01 -3.59038535131465E-01 -8.89490690940942E-02 -9.91421444159631E-02
 -1.83339850648377E-01 -7.34916289645380E-02 -1.96184042012450E-02 -5.03203996606358E-03  6.42157648198942E-02
  1.80084357832123E-01  2.75761995194199E-01  1.60501403016011E-01  5.66775996885056E-02 -4.25256708122273E-02
 -1.02774030928671E-01 -1.45674980489894E-01 -8.03126604431045E-02 -2.70246414112882E-02  1.12886518362506E-01
  1.29863353119251E-01  6.49016041332435E-02 -1.26343074303481E-02 -2.37835056942202E-02 -1.64032547199899E-02
 -1.70699059252749E-01 -1.97853959606998E-01 -9.90331976442788E-02 -2.69535795948936E-01 -2.97782215051015E-01
 -1.41216621343270E-01 -5.42533209261599E-03 -5.03003681647950E-03 -4.04798280910499E-03 -3.80476487486674E-03
  4.71848745529968E-03  4.80547307908248E-03  5.47651302855402E-03  5.48603742788154E-03 -2.55593256199960E-03
 -2.60027729884528E-03 -1.19702723393790E-04 -1.95930155518451E-05  1.05888063297631E-05 -1.15533626867247E-04
 -8.34621573331277E-05  2.85601685725414E-04 -5.54661203147813E-02 -3.46966546009858E-01 -2.06502148943057E-01
 -3.53233727853607E-02 -1.73399272564717E-01 -3.99875863614340E-01 -7.23692241158716E-02  6.15611819775668E-02
  1.75929978163289E-02  1.15519936299025E-03 -4.81337204469874E-03  1.64986106337110E-02  4.10980460882425E-03
 -2.90089765005501E-02 -2.59485533462729E-02 -8.18129377688061E-03 -9.66971070073159E-02 -5.86937825810336E-01
 -4.37038020936800E-01 -4.17433609439240E-02  8.17839038413736E-01  9.56949979227901E-01  6.84180725738213E-02
 -1.17549929930246E-01 -4.15672310316532E-02  3.51488316380271E-02 -3.63245952764630E-01 -1.76997223148728E-01
  1.17734988100093E-01  4.25089711677235E-02  1.24836539257859E-01  6.80323439360153E-02 -4.07614544092866E-02
  5.58864232496018E-02 -5.25230069087670E-02 -5.12528063419789E-02  1.19276341826938E+00  5.73553830051978E-01
 -2.84311000766779E-01 -1.58092462251398E-01 -7.56234080894002E-01 -1.91255013128304E-01 -8.19664852521730E-02
  2.08777439482626E-02 -5.41903847175565E-01  5.83169083208091E-01 -1.06278861741484E-02
* ORBITAL    1   46
  1.19657484045798E-02  8.56290858755821E-02  4.31308091341641E-01  1.53285607248261E+00 -1.74411486398556E-01
 -4.54708696543775E-02 -4.25969840106147E-02  5.46616647343115E-04  9.87685296419685E-03 -2.89430474740768E-02
 -1.01991616003241E-01 -1.13740848193127E-01 -2.30522874732158E-02  7.84797400958204E-03  1.27959643116524E-01
  3.32040787660601E-01 -1.12751123854533E-01 -2.50353327400440E-01 -8.23231108579549E-02  6.94022935865969E-02
  1.64371045516387E-01  1.95793071880442E-01  1.05576238934574E-01  3.59126325918162E-02 -5.25933238628040E-02
 -8.90229780231298E-02 -8.21062844283667E-02 -2.09187978842298E-02  1.28760587859505E-03 -2.80727337035012E-01
 -5.51666268608287E-01 -3.97315403034590E-01 -1.54711558181766E-01 -4.17108916013612E-02  3.35843424001520E-01
  3.78990298613166E-01  1.84698911737315E-01 -9.95694763168567E-02 -1.29849862625309E-01 -7.11552385171341E-02
  8.17010166782758E-02  9.37365638592026E-02  4.62878214385945E-02  9.09487161491624E-02  9.83580131879696E-02
  4.53748959840238E-02  2.65536743136130E-03  2.56105787183609E-03  2.14029952385876E-03  2.04650145421899E-03
  7.58976256225157E-03  7.80074873172904E-03  1.39997679627078E-02  1.44346538719664E-02 -6.60944640098000E-03
 -6.11874768957312E-03 -2.12155381093203E-04  4.46384187278510E-05  1.69681800244481E-04  5.76036325063111E-05
  5.09259603311102E-05 -7.41852939592140E-05 -1.27342180393224E-01 -8.76600701845708E-01 -5.06211900673267E-01
 -1.17253178021635E-01  3.00753729944673E-01 -4.01142016515148E-02  1.63639498177723E-01 -4.56996691322269E-02
 -1.77429890121485E-02 -2.43017556131790E-01 -1.42187484767666E-01  1.96373063450648E-01  1.09252203646926E-01
  2.83356545956604E-03 -4.46115785044600E-02  1.22285574738467E-02 -2.44048366262130E-01 -1.62529219050850E+00
 -1.29506787566751E+00 -1.63760890279439E-01 -1.14161421462659E-01 -2.97665105075572E-01 -1.99275942172352E-01
  3.13432664669820E-01  5.45863509363646E-01  1.41884173044206E-01  4.31133525961406E-02 -1.68917364670378E-02
 -1.77486448559630E-01 -1.29233588597015E-01  5.93800684671404E-01  2.90774642073975E-01 -9.78667408815204E-02
  1.40083020871455E-01 -7.22160985660849E-03  1.00661473317717E-01  1.48251620371704E-01  1.05499083798137E-01
 -3.72465076383747E-01  6.21754433780417E-01  1.57755584740308E-01  6.04180970694195E-01  1.58800833726020E-01
  7.67599931988196E-02  1.26217715306708E-02 -6.40800974833362E-02  1.92038684487149E-01
* ORBITAL    1   47
 -1.35863815955581E-02 -9.59561091321222E-02 -4.41022316948692E-01 -9.37294959366787E-01  5.43662307174158E-01
 -1.74216109550734E-01 -1.56697571635765E-01  1.65631865473253E-03  3.31430461590342E-02  2.38067661957250E-01
  1.61666149130042E-02  3.62165700482847E-02  2.34413900093754E-02 -5.24437118994809E-03 -1.03775536245359E-01
 -6.83357606138688E-01 -2.05207397715748E-01 -1.44553975696977E-01 -2.40857805949650E-02 -3.62194287940615E-02
 -5.57341550513148E-02  2.10565754151874E-02  2.26334287779012E-02  8.36219387957874E-03  1.45566408914323E-01
  2.50938672461306E-01  5.91348515517773E-02 -1.36130310640413E-02 -1.17938049071699E-02  7.21823244445530E-02
  1.75380526308325E-03 -4.56719728368360E-01 -3.33038960044810E-01 -1.26193351584666E-01  8.44067329490178E-03
  1.61588693474328E-02  1.00468507506119E-02 -8.74998316609730E-03 -1.04936399618478E-02 -5.75560132039400E-03
  1.17944580927506E-01  1.38230204284031E-01  6.97838353420129E-02 -7.63349526683608E-02 -8.92454108170271E-02
 -4.45879332483066E-02 -3.10730818827060E-03 -2.95917964291293E-03  8.31142488330075E-03  8.25851040579772E-03
  8.25884170489118E-03  7.85246176293911E-03  3.18346199888264E-03  2.42313029394165E-03 -8.64026234082427E-03
 -9.21117071751479E-03 -2.79377761106668E-04  1.53482977935863E-04  3.80216843989327E-05  1.41610084972234E-05
  4.94220337365963E-05  1.81896011248344E-04 -8.24874881023518E-02 -4.80220397532387E-01 -2.72702302381705E-01
 -2.96891362404464E-02 -1.30869625818799E-01 -3.43430877118096E-01 -2.92205658857910E-01 -2.45112354662432E-01
 -1.24773435949619E-01  2.44063294068684E-01  1.18829166518975E-01 -1.07692307757203E-01 -6.18603563273712E-02
 -2.21585707705310E-02  1.60691396765782E-02 -4.67352483682784E-02  2.48186662641301E-01  1.59218431361724E+00
  1.14340988740291E+00  1.37618349545530E-01  1.68988028209338E-01  2.64957942889836E-02 -1.90026562557461E-01
  3.03888017042661E-01  1.09349263638987E-01 -1.28989385856078E-01 -1.25540479144906E-01 -8.76007717260144E-02
 -7.06438916816452E-01 -3.55364035260150E-01 -4.90194038757883E-01 -2.42325941908267E-01 -2.04073091183365E-01
  2.79706423977401E-02  1.71659675159557E-01  1.02139835607861E-02 -3.16700831905067E-01  1.04644495194380E-02
 -1.13096256379388E-01  9.67324071017731E-02 -5.03522004457315E-01 -8.38557124868992E-01 -3.16164003698368E-01
  4.97436526352008E-01  2.53282245605601E-01 -3.18039941079156E-01  6.41818170629267E-01
* ORBITAL    1   48
 -2.10762478917864E-03 -1.45267699658229E-02 -5.47805972015940E-02  1.53217256684417E-01  2.78619856534966E-01
 -8.11643911836714E-02 -8.11447804217785E-02 -2.43367749229341E-03 -5.13346724573462E-02 -3.82392559612277E-01
 -1.60015485074881E-01 -9.87788431357922E-02 -3.25155511918419E-03 -2.11427817564759E-03 -3.04649058087381E-02
  9.88497947634967E-02  1.23282879281455E-01  2.21018408785607E-01  7.75935994569492E-02  3.53559878312260E-01
  7.92310270360481E-01  7.93415394647643E-01  3.96838391215314E-01  1.29550708491181E-01  2.04619354226792E-02
  5.05880622958173E-03 -1.09575612676383E-01 -7.45338107136929E-02 -2.63046755774729E-02 -2.99831936791407E-02
 -1.09425315763226E-01 -2.30657320579138E-01 -1.43247674687214E-01 -5.18921310425003E-02 -1.61270635574870E-01
 -1.75997591216095E-01 -8.22712804957044E-02 -3.62497453042733E-03 -4.87139969055718E-03 -2.36291271617577E-03
 -4.05849737425689E-01 -4.60366383444975E-01 -2.24347125833192E-01 -3.01340543610568E-02 -2.63943476682237E-02
 -9.07664127830457E-03  1.43146650842839E-02  1.34976250756863E-02 -1.94072871483124E-02 -1.89722386521320E-02
  2.96516906580708E-03  2.79106835969572E-03 -5.93717138104972E-04 -9.20693209030169E-04 -5.51883372925693E-03
 -5.59488956768043E-03 -7.60183937660530E-05  2.06853205829129E-04  2.39721592151018E-04 -2.14518730166198E-04
 -4.83567797671115E-04 -1.85569442768170E-04 -1.92441023154406E-02 -1.28038233471827E-01 -1.32065988344031E-01
 -1.52198060197122E-02  2.58042071305532E-02  4.39756009951876E-02 -1.38154290492320E-01  6.74933005505697E-01
  3.25070979283031E-01  1.42446373458173E-01  7.39120136513537E-02 -2.61038133463913E-02 -1.78542651211976E-02
  6.19900714868012E-03  3.87734717171456E-02 -2.92576307956533E-02  2.52406784464439E-02  8.50317154518628E-02
  1.50786793251196E-03 -3.37898520617864E-02 -6.90388213287657E-01 -1.00071915223834E+00 -2.93609437863564E-01
 -4.27320538109553E-01 -5.18386715348804E-01 -1.23901321534428E-01  3.04891561405371E-01  9.08426482611400E-02
 -2.77358870123876E-01 -9.56944786601634E-02  2.94153374538759E-01  1.74127641511034E-01 -1.04124018245702E-02
  1.15941895941751E-01 -3.37643566673481E-02  5.02266174791438E-02 -5.01958674038009E-01 -1.22110109607900E-01
 -1.23743296289523E-01  5.05676666185448E-01  4.77733901785808E-01  1.17584317496082E-01 -1.18895298637340E-01
  1.70737641821345E-01  3.03141547948802E-01  4.42726257429372E-01  1.84089102433026E-01
* ORBITAL    1   49
 -4.79812741560028E-03 -3.39100891243557E-02 -1.54344383342776E-01 -2.41444763026112E-01  1.96123194305806E-01
 -1.31609558847237E-01 -1.18822888291652E-01 -3.44484978305061E-03 -6.87291802840505E-02 -5.17698657821805E-01
 -8.34279719229872E-02 -1.30300570466429E-01 -5.88267360526829E-02 -4.35607712327867E-04 -1.99596710833917E-02
 -4.13086177443827E-01 -1.76277432489557E-01 -2.62860766017543E-01 -9.09396438769684E-02  1.02470716151719E-01
  1.96336115637180E-01  9.66477810223413E-02  3.48490410852789E-02  1.08438209677723E-02 -3.08360598864739E-02
 -1.00613611691767E-01 -1.89348111878639E-01 -1.09257605500935E-01 -3.69008230580846E-02 -4.49906480894570E-02
 -1.78447197374097E-01 -4.13480170646023E-01 -2.54693001814309E-01 -8.96527584562576E-02  3.46306182820307E-01
  3.78318338874392E-01  1.75842630672138E-01 -9.88780308970615E-02 -1.04555645022036E-01 -4.73724802187855E-02
 -2.98735653418186E-01 -3.32395423189492E-01 -1.58216492874588E-01  1.61300512883983E-01  1.81182832615515E-01
  8.64757989300625E-02  6.25277523478480E-03  5.83759802327221E-03 -1.22773410118951E-02 -1.18198958298662E-02
  3.60163324747730E-03  3.58219081761854E-03  4.44466383046250E-03  4.57715198249772E-03 -1.35960653566680E-03
 -1.32662021011107E-03 -1.44131514902687E-05 -1.77093475897110E-04 -5.41446522332743E-04 -1.76851890554088E-04
 -3.38038583867001E-04 -2.88848928456644E-04 -9.06825126737483E-02 -5.28972952551822E-01 -1.37541994641044E-01
 -2.90638023044308E-02  1.74870775777923E-01 -7.13991264176829E-02  2.70303010222788E-02  4.85278798118406E-01
  2.38450548385888E-01 -1.39414797128724E-01 -8.04996558307923E-02 -8.37410327529910E-02 -2.95284834506843E-02
  4.44371013349357E-02 -3.40001900938987E-02  3.44299794360375E-03  7.83591116159984E-02  4.44253803348538E-01
  1.79959474234716E-01  3.40226488939154E-02 -7.66843986723644E-02  1.47953049846813E-01  2.09426036532411E-01
  3.63434827422641E-01  3.00786124828973E-01 -4.32701377404675E-02  2.58065935140815E-01  1.27233143879382E-01
 -1.06298848627356E-01 -8.27913701314782E-02 -4.56518305398257E-01 -2.31877227628384E-01 -6.70029208959330E-02
 -1.50297309206374E-01  1.09997700931604E-01 -6.16352137930598E-02 -3.53567901373261E-01 -2.22486404863709E-01
  2.80480490655098E-01 -5.99222234056047E-01  4.19249625569511E-02 -1.54144408803390E-02  1.48274458395214E-01
 -7.49561883272435E-03 -1.50025127043813E-01 -5.76196962878826E-01  1.02419719759012E-01
* ORBITAL    1   50
 -7.16188777776677E-04 -4.12161854743657E-03  1.56606961917238E-02  8.49533140451084E-01  5.80880966158375E-01
 -2.16101366129789E-01 -2.10053605686435E-01 -3.99392993386464E-03 -7.81274701095667E-02 -6.45268849141173E-01
 -7.36384755129317E-02 -2.17578386080749E-01 -1.16331158092609E-01  7.37490473383188E-03  1.27938941082873E-01
  7.58758581036933E-01  1.54139217851156E-01  1.78708672619922E-01  6.50681914667284E-02 -1.19651783810561E-01
 -2.55819588763915E-01 -2.06228507966955E-01 -9.56440549858263E-02 -3.10108659837183E-02 -9.75471307379292E-02
 -2.40003943027008E-01 -3.07800254590973E-01 -1.62869566949661E-01 -5.34299488383194E-02 -2.10299661643627E-01
 -5.44157458888799E-01 -7.88261237590156E-01 -4.34825908504099E-01 -1.45598863063924E-01 -9.74155587160402E-02
 -1.07476303268898E-01 -5.03017176252591E-02 -3.27573794731281E-02 -3.77578211160176E-02 -1.83468650842118E-02
  1.22082356842192E-01  1.30676181458224E-01  5.96050376719124E-02  4.68325394022964E-01  5.07463233278431E-01
  2.33473394849046E-01 -3.95084367436555E-03 -3.36645554873443E-03 -4.88343883906884E-03 -4.87334078534571E-03
  8.43987435921043E-03  8.41353981166745E-03 -4.87908691108106E-04 -5.37403559056804E-04 -1.11714196146681E-02
 -1.09271327576789E-02  4.77562365472589E-05  7.09165418637433E-05 -1.54626015259616E-04  2.21820334069496E-04
  3.87270866990469E-04 -1.79923989318755E-04 -7.40045531629109E-02 -4.14208236319296E-01 -1.79973493121433E-01
 -5.17564250334907E-03  9.09821755803053E-02 -3.47784720783105E-02 -2.00916769754721E-01  4.45239596453477E-02
  4.40945013759023E-02  1.21375014225895E-02  3.40820244725393E-03 -1.98158729305294E-01 -1.05451838212765E-01
  7.04714494423446E-02  2.93785982795716E-02 -7.11233070630819E-02 -9.26929613341054E-02 -6.99226219780202E-01
 -5.25197481380685E-01 -1.07737024349062E-01  1.23200631729854E+00  1.45779899478185E+00  2.42282951408252E-01
 -6.12042265847783E-02 -9.92993343852481E-02 -7.53487201152876E-02 -2.91087457173521E-01 -1.17069052523440E-01
 -2.45947108960021E-02 -2.25239743197762E-02  3.23024997821653E-01  2.07857984624446E-01 -4.97973119907360E-03
  1.00650898526048E-01  5.25702908613761E-03  1.06467906336475E-01  3.71922426861757E-01 -2.51828272979857E-01
 -1.59500297665103E-01 -2.23077838680232E-01  1.43613882933003E-01 -7.26994491020402E-01 -2.10390280449960E-01
  2.81568206495200E-01 -8.57023226034896E-01  7.03288114517137E-01  1.32564906541231E-01
* ORBITAL    1   51
 -1.48853780029849E-02 -1.07146384431613E-01 -5.75432537656344E-01 -3.38816935259507E+00 -9.09658184833697E-01
  4.25421241463274E-01  4.37820417185935E-01 -3.10949351559643E-03 -6.20271414558567E-02 -4.97418002125653E-01
 -8.29564748243605E-02 -1.61209266717771E-01 -7.44569359683519E-02 -2.96990090199984E-02 -5.14078031673563E-01
 -2.71550920382668E+00 -5.36442041529526E-01 -3.69869996364001E-01 -8.76935750120547E-02  4.09000138465160E-02
  1.07030345961292E-01  1.62658649308668E-01  8.82468108834327E-02  2.86176296918144E-02  4.99458902905366E-01
  1.11903012622426E+00  1.16386217915850E+00  5.71411478535791E-01  1.80455644481454E-01  6.69272251934394E-01
  1.56020057702572E+00  1.84504132616290E+00  9.49372574365786E-01  3.06045040123168E-01 -4.07409426539383E-02
 -2.41838385559076E-02 -1.93742767771160E-03  1.37754112075508E-01  1.43819611796949E-01  6.25744133212829E-02
 -8.61905592030044E-02 -9.25892615965304E-02 -4.20738450422152E-02  2.76567508968902E-01  2.97956764637454E-01
  1.35989709937334E-01  1.03558028651217E-03  1.11656444366141E-03 -7.18298378788244E-03 -6.88665029098106E-03
 -7.31149196816484E-03 -7.75421022771273E-03  9.49743687887047E-03  8.35624304725278E-03  1.59644224035380E-02
  1.46326773780245E-02 -5.38493647685375E-04  1.88345633196001E-05  1.08987142024016E-03  1.36965494625591E-05
  2.91634222791204E-05 -8.98383557584602E-05  1.49236342546165E-01  7.92511815980820E-01  1.35372680172647E-01
 -9.02433676476612E-03 -5.67805169204711E-01 -3.78677390840448E-01  2.04011587480037E-01  2.28611956184306E-01
  1.20275409209684E-01  3.45031775190623E-01  1.72959959007470E-01  5.19689223435378E-01  2.48017331177946E-01
  4.74286534967325E-02 -3.97554265573278E-02  9.70180618060258E-02  4.62768995945036E-01  3.18895277204631E+00
  2.26189835483079E+00  3.22426537080947E-01  5.96491883945241E-01  5.78639386387477E-01  1.09182519531596E-02
 -1.20090211121763E+00 -1.29563938356894E+00 -1.17046856236562E-01 -1.24468823645830E-01 -6.46592027454528E-02
 -4.88111765529027E-01 -2.31703350805596E-01 -3.55295233699908E-01 -1.71306690171445E-01 -7.79567060261594E-02
  4.62879790554593E-02 -2.32620160355180E-02  9.23509486328640E-02  7.19514444031318E-01  4.14328527974744E-01
 -3.83847701949848E-01 -1.05490451136475E-01 -4.27498836866407E-01  2.62170840846067E-01  6.03337102062192E-01
 -1.16269186123432E-02 -2.24734351123563E-01 -1.74599990095292E-01  4.19362559422700E-01
* ORBITAL    1   52
 -2.92456950243702E-02 -2.08037075163623E-01 -1.02006751066595E+00 -3.77784073900534E+00 -4.68686265938771E-02
  2.33277054451155E-02  8.57206489687887E-02  1.67074767991122E-03  3.37861779635173E-02  2.68615159137649E-01
  5.78432152820764E-02  8.51589652423961E-02  3.35857543786119E-02 -3.60052894717822E-02 -6.22976906250067E-01
 -3.17689418886217E+00 -4.52129842238537E-01 -3.01957192899604E-01 -9.74301875963832E-02 -6.68860851191670E-02
 -1.56717948722813E-01 -1.80489462638242E-01 -9.35089516094170E-02 -3.06181006665216E-02  3.76603761949480E-01
  7.46253794913942E-01  5.29365217758195E-01  2.12439339912018E-01  5.98767317775747E-02  5.33942905103714E-01
  1.05964977589189E+00  7.62202228678193E-01  2.95702406703295E-01  7.84921066840876E-02  2.71158934619109E-01
  3.10383961803052E-01  1.49648900158349E-01 -1.04528734672835E-02  1.39338958513877E-04  4.76931137443327E-03
  1.16836109734138E-01  1.23697829835756E-01  5.53877449950487E-02 -1.23828855104377E-01 -1.32926275657562E-01
 -6.03578194433114E-02 -1.80708649092520E-03 -1.66882007447120E-03  3.70762777320740E-03  3.38132852810611E-03
 -3.20471661496803E-03 -3.69372023783140E-03  7.20751762864619E-03  6.29630421363757E-03  6.06306863960844E-03
  4.82363991531040E-03 -4.51164962515781E-04 -2.69728376806407E-04  1.54922647388522E-06  8.08415280662969E-05
  1.45722225721601E-04  2.18999800872577E-05  2.01395128863149E-03 -4.46291338940780E-02 -8.99895204281836E-02
 -4.51384492305743E-02 -1.41882785842847E-01 -2.47030650030467E-01  1.56861641959497E-01 -1.97964889797279E-01
 -9.66723614779346E-02  1.53421378375762E-01  6.99472828890012E-02  2.45706541106097E-01  1.31454901170976E-01
 -2.46819192224946E-02 -3.46522329228715E-02  5.23226066031480E-02  6.04498877724194E-01  3.92007269403953E+00
  2.54582986878664E+00  2.83644979204298E-01 -1.42316153471853E-01 -6.63381394113277E-02  2.46128391606363E-02
 -2.49486269358666E+00 -2.79189295681373E+00 -5.48473281410755E-01  3.19286518377835E-02  2.10873140270652E-02
 -9.85550536925016E-02 -1.82219254480161E-03 -3.55021470177371E-01 -8.18187301775963E-02 -6.52255156066274E-03
 -5.39182502783853E-02 -3.95842899547571E-02 -3.24887266165622E-02 -1.05721800368478E-01  3.08176206845730E-01
  1.70648034527294E-01 -2.24991293695446E-01  8.86843978665456E-01  6.58589380885113E-02  4.03771477921724E-01
  1.54972521405457E-02  1.44068608447423E-01  1.06401322024022E+00  6.50456829894686E-02
* ORBITAL    1   53
 -7.04015006015524E-03 -5.04594650029083E-02 -2.56165865599194E-01 -9.13424098234864E-01  8.49985535194308E-02
 -2.41786948189595E-02  7.95280750801762E-03 -1.87706544688322E-03 -4.01824000179492E-02 -2.97847082258224E-01
 -5.40414078698314E-03 -7.84366657257381E-02 -4.99100956001012E-02  4.74116182336569E-04  6.70616544071771E-03
 -1.00685833322362E-01 -7.30993515582700E-02 -1.27837440459929E-01 -4.46516951705101E-02  1.06215036528008E-01
  3.11678836549624E-01  5.42216582540277E-01  2.92798877437449E-01  9.34787752328754E-02 -8.25106224521851E-02
 -1.49987222989209E-01 -4.13369717317613E-02 -1.82030752235767E-02 -1.06640762986155E-02  7.19908468390886E-02
  1.25210349792001E-01  3.23921353740470E-02  3.17289747115896E-03  1.29025690385500E-03  7.93067311733584E-02
  8.40571407552287E-02  3.80311531160370E-02  2.12169000969308E-01  2.27566588736962E-01  1.02371144142313E-01
 -1.15098896871794E-02 -1.03036650551937E-02 -3.31682021822217E-03  2.46324308633596E-01  2.60057596692449E-01
  1.16467385013593E-01 -5.04039978334523E-03 -4.54590733214601E-03 -9.38004054903727E-03 -9.00402078342758E-03
 -6.27163630023874E-04 -3.38391318212224E-04 -6.72548004073558E-03 -6.03666014884015E-03  4.27663704202034E-03
  4.17149093006906E-03  1.32714316017374E-04 -3.63536483183153E-04 -7.02944675952366E-04  1.33959267359519E-04
  3.05022656607261E-04  4.95518019063713E-04  6.10376012882928E-02  4.87086497932316E-01  4.19904816413592E-01
  1.02551275902457E-01 -4.38608330933270E-02  7.10475494829029E-03  1.11530181216478E-01  1.46544510046084E-01
  7.98735662555071E-02 -2.55096081739658E-01 -1.20324710815698E-01 -2.43761302563732E-01 -1.25499464016917E-01
  3.75660023374579E-02 -6.52138505816175E-02 -3.55333474441039E-02  9.87484635208842E-02  5.94339139891187E-01
  2.90419887654071E-01  4.20219834747935E-02 -2.62634198983447E-01 -7.14324731004265E-01 -1.13340349474586E-01
 -1.97820877058777E-01 -2.26013351167525E-01 -6.19844080111997E-02 -8.30551865603062E-01 -2.91252468706980E-01
  8.54858273653702E-01  3.79311322073096E-01 -5.52988515305568E-01 -2.53101860485455E-01 -6.72012613177375E-02
 -1.00665764482112E-02  2.85270591375777E-02  2.74689467288381E-03  5.29958325096651E-01  2.62399532737954E-01
 -1.32389487387249E-01  2.93423049463521E-01 -7.33668155179474E-01 -4.81174345448732E-01 -1.14747126234856E-01
  1.32859904502106E-01  1.37937823465787E+00  6.69458818856872E-01 -3.84912767087949E-01
* ORBITAL    1   54
  8.60601817454069E-03  6.25650130254398E-02  3.45607717981902E-01  1.59815359044937E+00  1.49774053544554E-02
 -5.05326053960010E-02 -1.23362676490792E-01 -3.76290511201038E-04 -8.89587757324680E-03 -7.06858569832421E-02
  4.37196211177346E-02 -3.96416585699813E-02 -4.03033733266063E-02 -1.03643385820314E-03 -2.54136482409721E-02
 -1.60314295803494E-01 -1.03007189507601E-01 -1.36287049129520E-03  3.23490540293865E-02  1.65389369455437E-02
  6.35305841521829E-02  1.46710226394850E-01  7.71744050364498E-02  2.28764707656201E-02  2.72773554854350E-01
  5.39622848913169E-01  3.52243345691218E-01  1.61578546319098E-01  5.60400954018946E-02 -1.18190476229043E-01
 -2.74691618151867E-01 -3.32365260498397E-01 -1.69792890487933E-01 -5.47952606791559E-02 -2.13090449655286E-02
 -2.51087284437621E-02 -1.27153031801504E-02 -7.14932172399912E-01 -7.33553390558734E-01 -3.15057766205198E-01
  8.47895828194870E-03  9.61591112640630E-03  4.83159250385288E-03  6.73392780158445E-02  7.03431460296724E-02
  3.11590528890055E-02 -4.68643903766577E-03 -4.32620457328137E-03 -2.43673333279791E-03 -2.29217874935813E-03
 -6.25438978725538E-03 -6.76831459826164E-03  2.30116346655685E-02  2.10989084970561E-02  4.20808593563507E-03
  3.60647202129553E-03  2.64591567309482E-04  4.41057550570518E-04  9.04594318732280E-04  6.89239834241172E-05
  1.82133967727364E-04  2.33243755142820E-04 -2.17958916824646E-01 -1.58126995386225E+00 -1.15953057617120E+00
 -2.67585585897168E-01 -8.58056972478719E-02 -4.39946377282896E-01 -2.17093266679859E-01  1.47726911947620E-02
  1.18274796054348E-02  6.84441859651817E-01  3.00078805108775E-01  5.78774219309864E-01  2.95730360304468E-01
  1.38925983611417E-02  1.47118975984984E-01  8.39472963093590E-02 -2.03247181774493E-01 -1.19522228286697E+00
 -5.33727893365299E-01 -9.20953779880239E-02 -5.84870725005262E-01 -5.01899742926956E-01 -8.07224800443177E-03
  3.05838481131869E-01  3.26124383575080E-01  1.13957769844957E-01 -3.86021575595816E-01 -1.40330603920810E-01
  3.63504625806066E-01  1.35646265139373E-01 -2.11846619870813E-01 -4.37383366906094E-02  9.37988463090967E-02
  1.04790250453055E-01 -7.23722644529518E-02 -3.45452467004915E-02 -1.69558677179417E-01 -4.04505039532540E-02
  4.89288767292628E-02 -1.74535675608420E-02 -3.34230624974443E-01  5.29342446867182E-01  3.07930960112183E-02
 -8.05629820697816E-02  4.21506314294418E-01 -1.10816908233022E-01 -6.01994702665054E-01
* ORBITAL    1   55
 -1.57754151016253E-02 -1.14458528187462E-01 -6.24470517611482E-01 -2.64946682847955E+00  1.54338108453326E-02
  1.54562325034920E-02  1.06471832181794E-01  2.17405340027762E-04  5.23999748706359E-03  6.54394564263058E-02
 -2.48852605785820E-02  7.10230448156060E-02  4.82911639695315E-02  4.09029250490908E-03  8.96674368556125E-02
  3.93835614098120E-01 -4.01711811961271E-01  1.78109155431067E-01  2.47588841424164E-01 -1.66630582692063E-02
 -5.35768930880652E-02 -1.10377691285407E-01 -5.00701424979169E-02 -1.16817700998307E-02  1.81169801141224E-01
  3.67342477493225E-01  2.10712846257224E-01  1.06614051788993E-01  4.31433833019825E-02  5.78706414634315E-01
  1.19324124307053E+00  1.01942944582547E+00  4.35959558047469E-01  1.21201619682281E-01 -1.19356948676027E-01
 -1.16573013988675E-01 -4.59394810243151E-02  5.26768256219331E-02  5.65744879854385E-02  2.33738723385093E-02
 -4.06570976109525E-04 -1.10986486809075E-03 -9.78048636929040E-04 -3.59651679217022E-02 -3.44577746229284E-02
 -1.36964813937403E-02  4.61630328365762E-03  4.30475471280685E-03  3.64398595852822E-04  2.79432741522608E-04
  2.86947543275667E-02  2.77930435779530E-02  4.31462929481067E-02  4.12423540721897E-02  3.37849180117264E-02
  3.06981909295504E-02  3.49779177344758E-04 -8.57124738617175E-04 -6.67073308105579E-05 -1.71642320949211E-05
 -6.99972757042749E-05 -2.23152059218139E-04  2.68907358175677E-01  2.00804313280694E+00  1.58472981601609E+00
  3.65251467714309E-01 -7.15844235253504E-01 -5.30837600964981E-01  8.33105879327868E-01 -9.96848181628716E-03
 -6.75011965550208E-03  2.52081938728877E-01  1.20611813282539E-01 -9.69770221377273E-02 -8.97651147743991E-02
 -1.06577320886121E-02 -1.11287751030088E-01 -2.42470050077250E-01  3.14854003192023E-01  2.03845606187205E+00
  1.30320088335071E+00  8.22787366210392E-03  1.50524473207541E-01  1.05954935936222E-01  1.51372195717705E-01
 -2.91004673676252E-01 -3.15587309036354E-01 -2.14480333104846E-01  7.21990498148605E-02  3.40717890378772E-02
 -1.28148873533059E-01 -4.16555287065841E-02 -3.68322560372301E-01 -2.99999761012934E-02  1.59418733730462E-01
  1.67978686859414E-01 -2.21226949444612E-01  1.02465107435830E-01  1.02107679608407E-02  2.04550514925194E-01
  5.11103514384653E-02 -1.55573732706343E-01 -1.41044070178809E-01 -4.64099656812596E-01 -2.51616683404149E-02
 -3.30507072339918E-02  1.01746151021580E-01 -2.96147796628033E-01  2.76870297896661E-01
* ORBITAL    1   56
  2.26981082215372E-03  1.64143232761183E-02  8.79334372849028E-02  3.65108345854780E-01  1.41180157396940E-02
 -1.05918128767577E-02 -1.50699612021082E-02  4.31237614068824E-04  7.06393865646151E-03  3.39525630732479E-01
 -3.73665879204987E-01  8.57829389598467E-01  5.94878662249794E-01  9.01123910276253E-05 -3.31918760710938E-03
 -2.70400820093562E-02  5.22232631787917E-02 -3.29832797999299E-02 -3.62701967673333E-02 -3.88831310666882E-02
 -1.20474130794019E-01 -2.47854187145607E-01 -9.31667616205705E-02 -1.19316563220571E-02  2.46340728868848E-02
  6.43925540412843E-02  9.71963495601462E-02  3.95073586844214E-02  7.27269604658498E-03 -6.09806424621610E-02
 -1.29151080097334E-01 -1.36475048429193E-01 -5.35740883448379E-02 -1.11279938963875E-02 -3.90445649411999E-02
 -2.84219925990675E-02 -6.17504904985229E-03 -5.01581397882274E-03 -1.23728341556138E-02 -9.09810294715097E-03
 -2.95895833910534E-02 -2.81344620055574E-02 -1.21092674348037E-02  1.23513624262781E-01  9.89751200612027E-02
  2.91749885550649E-02  6.16055393819193E-03  5.66875186257599E-03 -1.14570647947360E-02 -1.10156917277151E-02
  4.16833598321715E-03  3.77382802705924E-03  5.55049343633728E-03  5.00410674738449E-03 -1.02054871135317E-02
 -9.68827723157679E-03 -2.45532296117398E-04  5.55937335937811E-05  2.95089805265993E-04 -7.75101561952085E-05
 -3.86860895624694E-04 -1.71664743376286E-04 -3.59401154677497E-02 -2.72638544595423E-01 -2.46296351244062E-01
 -2.89702497648006E-02  1.03992409328153E-02 -2.53329946996645E-02 -7.84541118524688E-02  1.53439944812409E-01
  5.03355938312663E-02  2.25400858026217E-02  5.20775459876479E-03  5.95246430543134E-02  1.32756581467822E-02
  1.49402108984187E-02  3.88872966436977E-03  4.08665266706284E-03  6.17916749996685E-03  1.53498880105794E-02
 -1.22923045126591E-02  2.48370367460909E-02 -3.56404427285037E-01 -5.95382866985978E-02  3.65315379720164E-01
  8.93639186495200E-02  6.47014810360352E-02  1.32360115551031E-01 -4.11899127860867E-01 -1.17154867211034E-01
  8.02996066900215E-02 -1.50204474813850E-01  5.46899467836343E-02  9.21559943021014E-02 -1.55355443622157E-01
  1.31404542404012E-01  1.01699846830427E-01  1.56802386374206E-01 -2.21048901793964E-01  7.74502002034017E-01
  4.82797544702946E-01 -4.71520629227234E-01  1.73387693073634E-02 -1.67558873987166E-02 -6.44329257950559E-01
 -3.04587232988612E-01 -1.09817471622965E-01  7.07067787587914E-02 -3.14932057392497E-01
* ORBITAL    1   57
 -6.01099374433662E-03 -4.41732325756610E-02 -2.56280204487681E-01 -8.97675671447274E-01  3.64386140437932E-01
 -5.76233535465538E-02  2.65615622035093E-02 -1.36188375928978E-03 -2.37738684234648E-02 -1.20134360865506E-01
 -8.31883766566883E-02  5.43039669130044E-02  5.59009318597085E-02  1.86635273255443E-02  3.24118979682700E-01
  1.54074978944566E+00  3.17683759711615E-01  7.19399094137215E-02 -3.05891203663766E-02 -2.23440604858017E-02
 -3.90413006292386E-02 -4.56342401388520E-03 -6.33896565166612E-03 -5.07911860535938E-03  7.59287691669927E-02
  1.63259415326819E-01  1.03911522693055E-01  5.26862218912968E-02  1.92399063867748E-02  3.08623753526432E-01
  6.06635864177140E-01  3.95325459307338E-01  1.60990408985230E-01  4.79803144262433E-02 -1.57145144974899E-01
 -1.45815928606738E-01 -5.40459077474598E-02 -7.85598555160901E-02 -5.60890861830719E-02 -1.29899836785069E-02
  6.62999910877059E-04  8.78883220267251E-04  5.09932474163743E-04  7.26252893286982E-02  6.12456531446714E-02
  2.02025608539154E-02 -8.57458494383257E-03 -8.08316491866892E-03 -3.81702519412267E-03 -3.60171122962690E-03
 -4.37692058886939E-03 -3.83138354301629E-03  1.14771726918889E-02  1.11128488134309E-02  2.35771794971930E-02
  2.08255541246826E-02  1.33996362999123E-04 -8.84297233880469E-04 -2.04729610755200E-04  4.65690307912091E-05
  1.20257659578330E-04  3.99871757044638E-04  2.23760904785154E-01  1.66523688431992E+00  1.33547746799887E+00
  2.38696353020517E-01 -7.58481252746552E-01 -6.93022066943874E-01  4.41092766257060E-01  3.44476687076919E-02
  1.40006902291887E-02  2.66635282642612E-01  1.15758580856409E-01  5.28260108332689E-04 -3.63951951131764E-02
  1.85175093220778E-02 -2.16940244929526E-02 -6.74117534789840E-02  6.14738253859597E-02  3.75171616387979E-01
  2.60142220467061E-01  7.93453200211626E-02  2.31581622292572E+00  1.63294865107903E+00 -7.59218284967180E-02
 -3.96881898107191E-02 -9.98530251574395E-02  7.28353249515615E-01  4.88030730339536E-01  3.23035034579274E-01
  4.25542675654418E-01  2.64443426137402E-01  9.89989954291108E-02 -2.04939387764139E-01 -1.49973957408092E-02
 -2.29231890853462E-01  2.27208927828775E-01 -1.88480968474412E-01  2.76779512423903E+00  3.09062149777917E-01
 -5.68763269141316E-01  9.89438138059161E-01 -1.14523099041360E-01 -2.50225276888077E+00 -6.79749741057883E-01
  4.31839558813919E-01 -9.66292224676327E-02  4.56118306994219E-01  7.13200905468202E-01
* ORBITAL    1   58
 -2.06959101700675E-03 -1.54624291216834E-02 -9.80535718110841E-02 -4.20529916707068E-01  1.76993062691881E-01
 -3.20335297810672E-03  5.60300458137546E-02  1.57421551091986E-03  2.92401410370678E-02  5.60468837897313E-02
  2.15107231989630E-01 -3.62215467750934E-01 -2.66558937154407E-01  8.40359200986535E-03  1.45254666319731E-01
  7.72584411563932E-01  2.27805576320873E-01  1.11806727493348E-01  2.64097884082766E-04  1.99686082700520E-02
  1.64396329492851E-02 -7.45378288862740E-02 -2.99185748669952E-02 -3.40857844593329E-03  3.73956969058666E-02
  8.33937016329640E-02  5.16670212692134E-02  3.21881446655019E-02  1.41105935626424E-02  1.44012311425878E-01
  3.07575583077931E-01  2.70093642262109E-01  1.22136086119617E-01  3.63432323791741E-02 -1.44828446188386E-01
 -1.22466298070341E-01 -3.90206281851241E-02  9.59666944284204E-02  8.27597881529291E-02  2.70780164411022E-02
 -4.07429483272967E-03 -5.14286807436664E-03 -2.73544091559333E-03 -1.97138679234844E-01 -1.65149835082824E-01
 -5.37456777271750E-02  1.85182195691787E-02  1.72957039276913E-02  1.76370443712333E-02  1.67833124605297E-02
  1.28528958084278E-02  1.21473955291739E-02  1.52869001730878E-02  1.43585814673453E-02 -7.83488263602815E-03
 -8.09053301989329E-03 -5.53037002667255E-04 -3.20767886149691E-04  3.57314695224137E-04 -2.35378187607350E-04
 -5.07536717060394E-04 -8.71542908421450E-04  1.30682178817866E-01  9.39446588023792E-01  6.83347451799302E-01
  1.46969119490510E-01 -3.58961562310486E-01 -2.91566221716575E-01  1.60332849196308E-01 -1.03197525035903E-01
 -4.59802665590858E-02  8.30891365399874E-02  3.56872277888943E-02 -1.52733235384880E-02 -4.38093903890096E-02
 -5.22577614488220E-02 -3.32789428945853E-02 -7.79321679772067E-02  1.04173371063421E-01  6.16766315131653E-01
  3.44592471435485E-01  7.99495866357069E-02 -2.78604819075531E+00 -1.99117271152165E+00  2.78985322097265E-01
 -1.80861047844317E-02 -6.95875709200483E-02  4.37542626719042E-01 -4.62221124093497E-01 -3.94428762237660E-01
 -2.19502798689705E-01 -4.04866894603983E-01  3.85835460771224E-01  2.09414522046261E-01 -2.74932293847084E-01
  1.48298077712805E-01  2.35001179177209E-01  1.89275145079753E-01 -4.06240718000443E+00 -1.01516251860113E+00
  6.37045422660891E-01 -1.09454962309901E+00  5.69488472875479E-01  2.24379075616684E+00  3.46238780944698E-01
 -4.00664617168801E-01  6.56586888851723E-02 -7.68637078753561E-02 -9.11887169655709E-01
* ORBITAL    1   59
 -4.76498840027022E-03 -3.33131551215038E-02 -1.44724450873722E-01 -4.30099012790491E-01 -3.23075046210259E-02
  5.32446418322235E-02  7.32197443954728E-03 -3.02338644991621E-03 -4.80539788684660E-02 -3.27381453611604E-01
 -3.05074482447861E-02 -2.58827699704428E-01 -1.32574677925578E-01 -1.09653964301901E-02 -2.01517201712157E-01
 -1.14206759327086E+00 -2.49396617991221E-01 -2.58226867938820E-01 -7.70113721885448E-02 -1.23231138509747E-01
 -3.16084852507366E-01 -4.67488269109410E-01 -2.04760944720512E-01 -4.99130858725881E-02  1.05575644845911E-01
  2.28344270689133E-01  2.58464489297368E-01  9.34774698614127E-02  1.47936667488697E-02  2.92403241713285E-03
 -2.48298008843395E-02 -1.05092123809769E-01 -4.39588773432032E-02 -6.70349474199207E-03  6.40532288723165E-02
  7.29280786571400E-02  3.48941482849180E-02  2.17058022971123E-03 -6.20287586642687E-03 -7.42117823764224E-03
 -9.69704575378946E-03 -7.79924615674717E-03 -2.28814087511761E-03 -9.66043545016636E-02 -7.83184067304134E-02
 -2.43425142634096E-02  1.43306880719257E-02  1.30504000882408E-02  1.60870889313141E-02  1.52107967445548E-02
  8.38342646955389E-03  7.34143498838943E-03  1.21750958386396E-02  1.06435564551306E-02  3.50731355568489E-03
  3.07863485347954E-03 -1.44273780357908E-04  9.98250987972300E-05  1.66803814640401E-04 -2.46466335354226E-04
 -5.26209054235451E-04 -8.50180778934300E-04 -9.25345784762644E-02 -6.82670498393149E-01 -5.66870830186670E-01
 -6.85926558996266E-02  7.51212864242101E-02 -2.90519620448166E-02 -1.91871112960275E-01 -6.60773415330431E-02
 -3.51956243854409E-02  1.94204571114429E-02 -1.47903585706777E-02  8.75459946178695E-02  2.72317047566515E-02
 -5.06464227568420E-02 -5.43851860696402E-02  5.44667866481170E-02 -7.19721218198960E-01 -4.08221895036387E+00
 -1.91152298111517E+00 -3.25024352087789E-01  3.95891653712265E+00  2.98829159315970E+00  8.69472940687899E-01
 -1.32723384218599E+00 -1.03054141167446E+00 -1.49157211721149E-01  8.05788689082148E-01  4.47855258034603E-01
  4.71512543619846E-01  1.97333671783128E-01 -7.13817722736734E-01 -2.99266588099710E-01 -1.22940841476989E-01
  1.73525423614079E-01  1.71003645982455E-02  1.37158858634811E-01  7.16370622763051E+00  1.54924576315973E+00
 -1.48319170477426E+00  1.97859166901364E+00 -5.67074640406362E-01 -8.93276735160634E-01  7.78478003831957E-02
  3.03344866974091E-01 -4.51745186843136E-01  7.77148468353760E-02  3.10691619566638E-01
* ORBITAL    1   60
  1.71772585676769E-02  1.23353765007361E-01  6.36127707580375E-01  2.54119111399379E+00  1.03348863981454E-02
 -1.53466973891504E-01 -1.48272178034912E-01 -1.27771905218368E-03 -2.02311816782239E-02 -1.29953663416424E-01
 -5.37420255522531E-03 -1.03407332452852E-01 -5.50662035560014E-02  1.45257901948438E-02  2.55402897035675E-01
  1.40563192936343E+00  3.69310288851649E-01  2.56983004514552E-01  4.26082113936777E-02 -5.84556569786081E-02
 -1.47227912132352E-01 -2.07417081004707E-01 -9.27654107084797E-02 -2.38303666179728E-02 -1.56834254716480E-01
 -2.94407850938047E-01 -1.78757481301481E-01 -6.79617140024413E-02 -1.91050465114009E-02 -4.13683045278445E-01
 -8.20014905983486E-01 -6.41876294288890E-01 -2.62880231808660E-01 -7.16045349300612E-02 -8.22531685179161E-02
 -8.92423008543145E-02 -4.04271640104426E-02 -1.81170975345377E-01 -1.69598225566536E-01 -6.40352767820726E-02
  5.69722786871735E-02  3.71193311647388E-02  4.82148452331798E-03 -4.66878490931485E-02 -3.46524138628157E-02
 -8.46165097657546E-03  8.14486912663024E-03  7.57339716844547E-03 -3.06393302789464E-03 -3.07458345664085E-03
 -1.14267787393219E-02 -1.01704536565871E-02 -1.75618447429559E-02 -1.57283890111789E-02 -4.11652904249237E-02
 -3.73071513985590E-02  3.66377943318535E-04  9.63977812120651E-05 -6.17887158387965E-05  2.70143979057140E-05
 -5.45473682633550E-05 -3.45321295978567E-04 -1.06959249423670E-01 -7.56113658135227E-01 -5.25220355522803E-01
 -1.17222927039004E-01  2.13697158398905E-01  9.62378229393072E-02 -2.15101800284657E-01 -4.97866781721230E-02
 -2.47848360595299E-02 -1.45890795286950E-02  3.34986624578922E-03  4.04391217449526E-02  3.43232686406974E-02
 -3.81475635458454E-02  1.64157463702624E-01 -3.27546122764387E-02  1.63015367554535E+00  9.18879908583311E+00
  4.23098353018773E+00  7.64961467814771E-01  1.75096462279110E+00  1.32556093213670E+00  3.54594164394835E-01
  3.43379457469666E+00  2.71001337084288E+00  1.46247488761758E-01  3.48333955212836E-01  2.04972967029145E-01
  7.45974624887916E-01  3.57134299775866E-01  5.99981289276448E-01  3.14721381771775E-01 -8.61010841717572E-03
  9.74738609812571E-02 -1.87110205839833E-02  3.86133792861339E-02 -2.30437974652459E+00 -7.84411277566519E-01
  3.69500715445919E-01 -9.28465068827408E-01  1.17234273153528E-01 -8.15168071088538E+00 -2.03804040361332E+00
  1.58488891612428E+00  1.08935414975234E+00  5.48520510453732E-01  2.34629358708397E+00
* ORBITAL    1   61
  1.16534173467369E-02  8.30150319743286E-02  4.09332022693291E-01  1.74138900975572E+00  2.16114712697710E-01
 -1.29210488935804E-01 -1.71622681214849E-01  2.01509750079771E-04  3.36318898057279E-03  1.71127332966518E-02
  1.02201412906560E-02 -6.93267998067006E-03 -6.22831174421338E-03  6.34536754483541E-03  9.79129631081193E-02
  7.68633530948550E-01  5.24333552227878E-01  2.05243254278320E-01 -4.09987763279596E-02  1.05573190786451E-02
  2.26486628323861E-02  2.25517352363076E-02  9.51725792429857E-03  2.43052197591858E-03 -1.19165422621262E-01
 -3.15141484803595E-01 -4.55136560647057E-01 -2.32245853655360E-01 -7.44499597163593E-02 -1.72559340430963E-01
 -4.49778880110469E-01 -7.16875397018142E-01 -3.16093090557871E-01 -7.84517449472998E-02  1.87341953208463E-02
  4.47077118633343E-02  3.35395375143600E-02  9.91152638535087E-02  6.93212996055177E-02  1.54041006434839E-02
  1.76791409678087E-02  8.01528218897642E-03 -1.68658238888974E-03 -7.81377850289009E-03 -4.24642646853833E-03
  6.07358859862819E-05  3.38083098665754E-03  3.09542222972309E-03 -3.78823446766996E-03 -3.52761681473755E-03
  4.91749420908098E-02  4.40488579897280E-02  4.26182418957366E-02  3.76426494590212E-02  7.86456100899807E-02
  7.13131651726906E-02  9.49324233918964E-04  1.19462658423656E-03  2.17294213751886E-04  2.76921086328966E-05
 -8.68746784384380E-07 -2.29435493849210E-05 -6.09967593600638E-02 -4.19903440349326E-01 -3.15889326680964E-01
 -3.91216399633291E-02  3.53416459220696E-01  3.13740971998777E-01 -1.45082531646568E-01 -1.25611477341813E-03
 -3.68170169302913E-03 -1.89008150902050E-01 -8.48704791224850E-02 -4.71007797225366E-02 -3.24864943701474E-02
 -1.30059061423659E-02 -3.68184019986669E-01  1.94073051712754E-01  3.32027464987846E-01  1.99652472829998E+00
  1.18825859109336E+00  3.59552448461884E-01 -2.10711729577912E-01 -1.73076182096989E-01 -5.22202009480246E-02
  1.70131708495984E+00  1.57253394551359E+00  6.01096551963826E-01 -3.49296860727882E-02 -2.92465476834932E-02
 -1.56704616834339E-01  1.09183425657668E-01 -1.84884479386358E-01  2.18797039461485E-01  5.71013008816516E-01
  4.12769657510908E-01 -1.28495861090538E-01  5.50505774016039E-02 -1.92136155744256E+00 -6.96408619365920E-01
  4.14362175612677E-01 -3.97008384502614E-01 -3.07878988816336E-01 -2.06798204489217E+00 -8.01731091078611E-01
  4.58589707781296E-01  2.21887919609228E-01 -4.58874014076583E-01  3.53793591835499E-01
* ORBITAL    1   62
 -1.12706558002899E-02 -8.05057282017606E-02 -4.00186144527714E-01 -1.26682797147805E+00  9.56437410560823E-02
 -4.73510195918718E-02 -1.97276071210914E-02  1.08372961148921E-03  2.03303801576339E-02  1.22790455918189E-01
  5.84341871660566E-02 -1.99447741480559E-02 -2.48111313488613E-02  1.12612389767662E-02  2.00669703430109E-01
  6.09643748232495E-01 -5.93429355320563E-02 -4.46662617462457E-01 -1.89070428655950E-01  1.79494530042543E-01
  3.48045052574661E-01  2.18260121639363E-01  1.12792715736048E-01  4.10434303128876E-02  7.18020397067210E-04
  3.26936839819937E-02  1.25848467191080E-01  2.81919041948437E-02 -6.89276512379537E-03  1.51459635325085E-01
  2.60931941451217E-01  1.06149219345935E-01  4.05776420003455E-02  1.52519152617757E-02 -5.79341634789760E-02
 -6.38183526605494E-02 -3.01368128824369E-02 -2.10482233101759E-02  2.36428706906961E-02  3.12695143798394E-02
 -3.07929593757877E-02 -3.78530903074518E-02 -2.08142866129768E-02 -1.21188363218139E-01 -7.56297572308201E-02
 -1.05478537464977E-02  1.10104450770302E-01  9.77238752154358E-02 -7.06223682226296E-04 -5.58758428283090E-04
 -6.62528239303564E-02 -5.85582025955432E-02 -5.62401490224834E-02 -4.88242695846319E-02  3.52058637599718E-02
  3.13069935381210E-02  4.96585506951682E-04  5.41103149405632E-04  4.50512766607957E-04 -9.64067368073780E-04
 -2.56821947995446E-03 -1.02728503062562E-03  1.20857050420840E-01  9.35363402507149E-01  7.85620246558411E-01
  5.97742458860979E-02 -5.23768456002324E-01 -4.81968724466011E-01  2.28528279298233E-01  1.21474353941053E-01
 -7.67102228785518E-02  1.29140575481637E-01  3.38547972095775E-02 -1.28728323898132E-01  9.93894029069964E-03
 -2.91231829298996E-01  1.33232695435729E-01  1.34281622211706E-01 -6.32966394392182E-02 -3.60751008878094E-01
 -1.64592933734627E-01  3.70850860052622E-02  3.45370809106886E-01  1.87356001205885E-01 -2.03592026169988E-01
  4.68448356695730E-03  3.38464849842123E-03 -1.01818994064170E-01 -2.22829119177564E-01  1.03858331461069E-01
  8.70132985313844E-02  1.28475412621702E-01 -6.84572510586354E-02 -6.25261836833889E-02  2.97482282345546E-01
 -3.06559250941079E-01  2.35861052838319E-01  9.31058945167791E-01  5.97940369104687E-01  1.76057074259401E-01
 -7.63831754353246E-02 -1.45993764758860E-01 -8.10605610549980E-01  9.22390872780906E-02  2.00383808988551E-01
  6.68214587954405E-03 -2.87647967070262E-01  4.35788694679842E-01 -5.55455646477721E-02
* ORBITAL    1   63
 -1.09229082126593E-02 -7.82733678928993E-02 -4.03459357148427E-01 -1.64988846419732E+00 -3.45114048364870E-02
  7.60141145123444E-03  1.36309115400829E-01 -6.06080478989847E-05 -8.98732351976720E-04 -1.57085232426463E-02
 -1.48575309629523E-02 -7.99596406757769E-03 -1.72423231130743E-04  8.18620059887667E-04  7.81576961692158E-03
 -1.68988894484056E-01  3.59278122632222E-02 -4.94895736669872E-01 -2.45778436881943E-01 -2.68409375378207E-02
 -5.10809900354319E-02 -2.99291460308935E-02 -1.59430245941516E-02 -6.05605500986293E-03  6.97778611579270E-02
  1.95710096761382E-01  2.99351697682761E-01  1.15254839622185E-01  2.15436678774086E-02  2.10806635816963E-01
  4.64048864393121E-01  4.77229546254776E-01  1.94726825269985E-01  4.74218906835135E-02  2.42544436926653E-01
  1.68308972194317E-01  3.96448613633022E-02  2.40376692646929E-01  1.98782073436814E-01  6.80105924238431E-02
 -1.70982281982036E-02 -1.56500490039218E-03  7.19790313924096E-03  3.51240711032921E-03 -7.00721085937193E-04
 -2.60728961685389E-03 -1.59721961172695E-02 -1.41467575728771E-02  9.60915613533908E-03  8.67479904415913E-03
 -3.46345550145292E-02 -3.10307688130252E-02 -1.44626511542065E-02 -1.27476742459924E-02 -4.73879759024705E-02
 -4.38468053282472E-02  3.82571640077778E-03  1.39611016881353E-03  2.52178251703257E-03  1.34178812852864E-04
  4.13224485396625E-04 -6.71484688412863E-05  1.30626293490136E-01  9.35391667880116E-01  6.92334255252063E-01
  2.50401093222867E-02 -4.68889540989788E-01 -4.04096589294852E-01  1.13184315934846E-01 -2.44531038473799E-02
  1.92419265196135E-02 -6.31730621558890E-02  1.07566633855828E-01  1.30505339250471E-02 -9.57470786236432E-02
  7.18652515654354E-02  6.71132509791277E-01 -4.09018630165700E-01 -1.01324240018972E-01 -3.72058034177472E-01
  1.03799550746230E-01  1.35693405974738E-01 -3.78059526957432E-02 -8.69962315138247E-03  4.09058104644672E-02
 -3.14677193633493E-01 -1.50310030124655E-01  1.83693688890363E-01  9.37790016300251E-03 -4.12357995270670E-02
 -2.11550997659239E-01  5.05493418800199E-02 -3.28327694734569E-01  8.34546461491193E-02  2.58784875295620E-01
  2.62513069153449E-01 -2.69105902123506E-02 -6.31723157547386E-02  4.25847834223813E-01  1.82764093171070E-01
 -8.05273228259756E-02  1.87598725969650E-01 -1.90662573154891E-01  7.11699999265746E-01  2.80771365075464E-01
 -1.08734365019294E-01 -1.09538487935201E-01 -3.81369635223938E-01 -2.49615195811676E-01
* ORBITAL    1   64
 -2.02815033933233E-02 -1.44766215154380E-01 -7.16167048305006E-01 -2.24879944372670E+00  1.72100952969836E-01
 -9.71376245284477E-02 -2.17081984445336E-02  1.05074333341173E-03  2.29940047059137E-02  2.12774932520871E-02
 -1.04978482480831E-01 -8.33607316473345E-02 -1.60449537823393E-02  2.21048604157056E-02  3.98249200292726E-01
  1.32988714530615E+00 -4.62049894919725E-02 -7.91535818800645E-01 -3.48637300384796E-01 -1.31792696766079E-01
 -2.32840552517821E-01 -7.77731656140430E-02 -6.88105735746080E-02 -3.69538744663007E-02 -8.98900165630932E-03
  1.64880331309891E-02  1.15859690564046E-01  1.91172431288781E-02 -1.12204341605472E-02  2.44012663888732E-01
  4.12637576286358E-01  1.58613698754923E-01  5.56375353573088E-02  1.97446766639606E-02 -3.08743936283800E-01
 -2.22736684626937E-01 -5.64928066160983E-02  3.18393028927099E-02  6.69267442599680E-02  4.40870335240487E-02
 -8.59758022192072E-02 -8.03313618590262E-04  4.20280740630420E-02 -1.54759757947300E-01 -1.13443940653479E-01
 -3.22769068516687E-02 -7.19815702946002E-02 -6.28722785637052E-02  7.96760067791755E-02  7.03215132654861E-02
 -8.61933788201655E-02 -7.46046377535570E-02 -7.74869768398783E-02 -6.55207282065208E-02  3.69900820200024E-02
  3.20695938410465E-02 -1.30096133220571E-03  1.13620341494205E-03  1.53343536192417E-03  1.29108344608549E-03
  3.33411850292410E-03 -2.07694730233548E-03  2.38404398776486E-01  1.83071926174908E+00  1.48489587676378E+00
  1.65711033739596E-01 -9.53441233548317E-01 -8.37652538642970E-01  4.15750106907275E-01 -2.28112050407477E-01
  1.78898497001620E-01  2.63619219381318E-01  1.44007579485318E-02 -2.69436520701991E-01  2.60811449751243E-02
  6.26471635209099E-01  2.99229270421866E-02  3.08431870353893E-01  1.41158865347638E-02  7.91295718180801E-02
  6.41653861646591E-02  1.53277352212944E-01  3.44765145362330E-02  1.06934064604579E-01  1.68384629369109E-01
  2.48775663014555E-01  1.54742142258174E-01 -2.43855983886136E-01 -2.47243307233244E-02 -2.63516160435271E-01
  4.91112899794893E-02  9.47429190407146E-02  1.15153419650958E-01 -1.76299162851277E-02  2.46781121505976E-02
  6.89745443740633E-02  4.93599330548278E-02  9.64668376753440E-02  1.57927698224613E-02  1.54301913229224E-01
 -2.90800452385829E-02 -1.07420946330286E-01 -1.46794054335280E-01  9.88244679988625E-02  2.87107646601677E-01
  7.32702266384247E-02  5.16075674175105E-02  1.12267886376686E-02 -3.40710216306327E-02
* ORBITAL    1   65
  2.16459309244478E-02  1.54584189644629E-01  7.68582284289694E-01  2.53494119510190E+00 -1.29031691938765E-01
  6.78581273089507E-02 -2.31326254159341E-02  2.63625680260393E-03  5.34884555255995E-02  1.50571514427750E-01
 -7.32498095238584E-02 -1.61132616597772E-01 -6.07633582338831E-02 -1.97914183482257E-02 -3.58108541006291E-01
 -1.13519867881702E+00  8.03026783393471E-02  8.22814509264266E-01  3.55944040105406E-01  2.80624484352838E-02
  1.03732047296652E-01  2.29005771975679E-01  5.71079901867780E-02 -4.98599789072714E-03 -1.17096804355386E-02
 -5.87308624630489E-02 -1.42845385398988E-01 -3.93940230992367E-02  1.42737397839699E-03 -2.81557958407159E-01
 -5.06927750395568E-01 -2.90348225037474E-01 -1.06500021031459E-01 -2.93667183920032E-02  3.04587514670542E-01
  2.07380983681451E-01  4.51709126937305E-02 -9.31812992920533E-02 -1.00322173339735E-01 -4.56721491483339E-02
 -1.08571259108331E-01 -2.20555627282967E-02  3.25540274102232E-02 -2.89995946293687E-01 -1.87734979752625E-01
 -3.57988829766978E-02 -1.81133695953878E-03 -1.26635064518207E-03  8.35802359981272E-02  7.31132602079738E-02
  7.62195654012970E-02  6.55023656074836E-02  6.59548950433647E-02  5.50838340332596E-02 -2.05796909557269E-02
 -1.71735391197373E-02  1.42620624626847E-03 -1.33596607206838E-03 -2.11110396548057E-03  1.00691308681317E-03
  2.46511325897295E-03 -2.42099297356618E-03 -2.54001055504901E-01 -1.93129211199727E+00 -1.53636139871070E+00
 -1.83584921121796E-01  9.72400532154490E-01  8.27412088105175E-01 -4.29715661727624E-01 -1.70699207956819E-01
  1.53369134734048E-01 -2.54406850193820E-01 -1.40449144202577E-02  2.62064686157864E-01 -1.74859839090551E-02
  5.35769884521020E-01 -6.39236513019510E-02 -2.45949158802608E-01  6.91432758816775E-02  3.52321335271569E-01
  8.04260071999435E-02 -1.74531006837176E-01  4.39346643096640E-01  2.29754051197928E-01 -1.26791308620940E-01
  1.25019296348383E-03  4.16585818357623E-02  2.37230312754936E-01  6.31334578245324E-02  2.23588073390544E-01
  8.07579644224899E-02 -5.94906573946167E-02 -8.92060756664691E-02  8.65756787545990E-03  1.37185032822327E-01
 -2.85612531092028E-01  7.82376666560678E-02  4.86574324423148E-01  1.42660173273388E-01 -3.03769220277234E-01
 -9.86389615176482E-02  3.18601212893229E-02 -2.73484611557089E-01 -8.11853426085941E-01 -3.35182995916817E-01
  1.37664050160595E-01 -1.44284810534598E-01  3.59541122255270E-01  2.68962621375444E-01
* ORBITAL    1   66
 -1.61401726894351E-02 -1.14000104223184E-01 -5.35395471275577E-01 -2.15573937776892E+00 -2.99624380891675E-01
  9.59602387520995E-02  1.76516651519161E-01  1.58182776677239E-03  3.00136490873409E-02  9.82007572910790E-02
  8.52350009567306E-03 -1.12076037061884E-01 -5.34142242402689E-02 -2.51118048016866E-03 -2.18691323738878E-02
 -4.28101048828629E-01 -2.33779059952027E-01 -8.38883102218005E-01 -3.46029773100655E-01  1.05314079208333E-01
  2.34940182061167E-01  2.53494030940996E-01  9.88073999492213E-02  2.23943892481699E-02  3.08300131719250E-02
  6.47090321393691E-02  8.03649674954171E-02  6.38178941741841E-03 -1.11373638482971E-02  7.98308560079120E-02
  2.05781928558379E-01  3.04130997977614E-01  1.39976263863803E-01  3.94096734145709E-02 -3.48355790113802E-01
 -1.43649449852031E-01  2.90231103572244E-02 -1.86529993891837E-01 -1.35379423657784E-01 -3.89022405151710E-02
 -3.95953552412308E-02 -1.52713057399951E-02  4.50719295643117E-03 -9.90981041183668E-02 -5.13828302902884E-02
 -3.28629907171414E-04  1.88341361332906E-02  1.59664267742808E-02  1.78806884208419E-02  1.54441853130005E-02
  5.28319668898051E-02  4.59128844975939E-02  5.54035780636515E-02  4.75888090369009E-02 -4.96477576574407E-02
 -4.26325590297936E-02 -1.40227582297793E-03 -3.09937513865947E-03 -1.46973023320907E-03 -9.05304953688876E-06
  3.64467725687475E-05  4.26369126101220E-04  1.00228754897096E-01  7.17582550594860E-01  4.84690646259098E-01
  1.60801981140332E-01 -3.88444828135060E-01 -2.46643385372085E-01  1.84426387283221E-01  1.70133495826022E-02
 -3.06249327931104E-03  2.09310211086456E-01 -3.40125204788168E-02  1.22513223384491E-01 -1.66316228856026E-01
  3.59934284332443E-02 -2.65735019788301E-01 -3.36571166393753E-01  1.95057979052364E-01  1.53150905568205E+00
  1.46457051302420E+00  9.53612157958138E-01 -2.92737253643042E-01 -3.83636138724905E-01 -2.20045305128053E-01
 -1.69332591764665E-01 -2.86958846531536E-01 -4.29413183508987E-01  1.64285510198919E-01  5.03615454177391E-01
 -3.75814992752566E-02 -2.24323543036280E-01  3.20987198451786E-01  5.12591179272394E-01  5.52315544739247E-02
 -5.33745187660733E-02  3.29972833499150E-01 -1.92541843648706E-01 -8.35025134612421E-01 -9.58942199232114E-02
  1.63176198987393E-01  2.51655085833886E-01  4.18093628951368E-01 -2.10695457561153E-01  2.57722540070770E-01
  8.63180965372541E-02 -3.05968790759917E-01 -2.63981472436978E-02  8.29131823022715E-02
* ORBITAL    1   67
  3.56925174460059E-03  2.48348938960054E-02  1.13337497771865E-01  7.62565932501707E-01  1.89948858394850E-01
 -1.91181400210834E-01 -1.63605924682768E-01  1.41982382130537E-03  2.73337682458989E-02  7.57236555640069E-02
  1.64543848764013E-03 -1.33391525627030E-01 -6.12937908661494E-02  1.84086757615310E-02  3.17805414484503E-01
  1.56612038879576E+00  4.95544050008465E-01 -3.34386989910969E-01 -2.63146687276960E-01  1.09748142788705E-01
  2.40259997283888E-01  2.47449685978118E-01  1.00052428724509E-01  2.47685969803267E-02 -9.04711944773701E-02
 -2.20468224377932E-01 -2.67006235472515E-01 -1.23202576790086E-01 -3.54796951453402E-02 -7.30192167583594E-02
 -2.46733138356696E-01 -4.49747054788829E-01 -1.82683950490405E-01 -3.74848735509162E-02 -1.55195849863293E-01
 -4.92612112267624E-02  2.53240155985029E-02  1.04520373468982E-01  6.04944618004697E-02  5.01869784599156E-03
 -6.39629418707217E-02 -1.19588581011148E-02  1.91517618423419E-02 -9.61581303204095E-02 -4.89582539737712E-02
  1.02920053956965E-04  2.40548812008589E-02  2.03928918823078E-02  2.85563056796582E-03  2.17864285522394E-03
  6.90822422695045E-03  6.33104690465789E-03 -1.11602769108885E-02 -9.33562276522505E-03 -2.25076958658261E-02
 -2.08683682038793E-02 -2.01770718367730E-05  2.47344441134694E-04  5.57593644826055E-04  1.08312713920308E-04
  4.46210035175553E-04  4.34919675199488E-04  6.59534113182675E-02  5.18186778797153E-01  4.09607136607788E-01
 -3.84439112628810E-02 -2.54676539465637E-01 -2.35502702633077E-01  6.20550869480005E-02  3.64758998252978E-03
  8.86585164710073E-03 -3.51944366393058E-02  6.64902693427939E-02 -4.20051365833091E-02 -1.21668752128030E-01
  1.72022102171692E-02  3.01533668630955E-02  1.08873755918405E-02 -3.93243287290719E-01 -2.95169434535144E+00
 -2.56486239975791E+00 -1.19947467422171E+00 -4.52741914386218E-01 -4.44923892810507E-01 -1.39716167520844E-01
  8.33490545844093E-01  7.03664060966541E-01  1.23512083684205E-02  1.66296422959479E-01  6.11693998618001E-01
 -3.11528853501555E-01 -7.29659800729113E-01  9.00809862401428E-02 -2.68065809505745E-01  7.05116212704184E-02
  9.06408350969597E-02 -5.20280547712260E-01 -7.23250887464774E-02  2.90098052694428E-01  1.66939585779194E-01
 -9.73348424043602E-02 -1.91705344037536E-01  1.59396317224660E-01  1.77917031020391E+00  6.48749075775820E-01
 -2.89934524562037E-01 -7.74070189495693E-02 -7.32141637638970E-01  5.05485536958435E-01
* ORBITAL    1   68
 -5.25841992576093E-03 -3.77620769041097E-02 -1.98069263591887E-01 -6.67218479676888E-01  1.84246470782130E-01
  3.50981580237734E-02  7.23486630746530E-02  1.64790128264505E-03  3.24166654386254E-02  7.79462704627786E-02
 -1.61451769301007E-02 -1.65003556428126E-01 -7.22832305391093E-02 -1.16141294791874E-03 -2.86023061427996E-02
 -2.26021237604948E-01 -2.08673043112814E-01  4.01085216317133E-01  2.41289980508534E-01  1.17186010910276E-01
  2.57661543581310E-01  2.65589373500264E-01  1.08570348507742E-01  2.74837677072256E-02  8.49620399154668E-02
  2.18024323621748E-01  2.43908945509446E-01  1.69409791505549E-01  7.28951710603367E-02  1.59214213288506E-01
  3.46420166545150E-01  3.67107472662507E-01  9.73557147316529E-02 -1.10451811575972E-03  1.29724329099602E-01
  2.14429021579620E-02 -3.82503263864739E-02  2.48138382800424E-01  1.46015644456981E-01  2.10226373629417E-02
 -3.80421763656566E-02 -1.47731236399138E-02  4.09037645765517E-03 -1.44247152919826E-01 -6.79353760110539E-02
  5.02110223253177E-03  2.44012680406727E-02  2.05741813424314E-02  1.81220975628830E-02  1.52868946193725E-02
 -6.67277484414215E-02 -5.68422003599748E-02 -4.62946784874108E-02 -3.78693650000513E-02  1.38339110242395E-02
  1.14571040718349E-02 -3.86647890385020E-04  3.43231421784638E-03  3.20493353619437E-03  1.53397095844781E-04
  3.89467534528471E-04  4.88932962923628E-04  3.77955087538616E-02  3.05714885611672E-01  2.83755924513240E-01
  1.03356423743026E-01 -1.53160051669567E-01 -2.12279586114140E-01 -6.10151131099316E-03  3.46670838143913E-03
  6.64668657962111E-03  5.82167698748290E-02 -9.49247056136852E-02 -2.43732547423823E-01  2.92966982269859E-01
  6.49758963854333E-02  2.18017095135806E-01  3.57849833157537E-01  1.61309061664503E-01  1.21951619589174E+00
  1.03680042324767E+00  3.75185077084956E-01 -4.73169016095042E-01 -3.76684087325008E-01 -2.71970122277684E-02
 -5.09699736676960E-01 -3.53025693844227E-01  1.82909318262879E-01  1.79538683692414E-01  8.12565714020998E-01
 -4.11422992939735E-01 -3.35848557816390E-01  1.08250453573358E-01  4.58265562005378E-01 -8.18351379728029E-02
  7.91642712800652E-02  8.21053567277762E-02 -2.74675746463046E-01 -9.53246172218449E-01 -3.60869928623248E-01
  7.39885076366511E-02  1.25380573527619E-01  6.67577364473549E-01 -6.01075864753391E-02 -2.25295496668294E-01
  4.46954466025162E-02 -4.08268769441486E-01 -2.85409364269091E-01  2.66036459019702E-02
* ORBITAL    1   69
  4.15982446827085E-03  2.94435661626545E-02  1.37204865789614E-01  3.31105988308878E-01 -1.46331135832039E-01
 -1.06142857160580E-02 -2.84879342732527E-02  1.32583120882673E-04  4.13769125592732E-03 -6.89434229007680E-02
 -6.79218016666911E-02 -1.31314787789486E-01 -4.54408608533839E-02 -5.85797872691164E-03 -9.11727314929123E-02
 -5.13267876633215E-01 -1.89379554940159E-01 -1.10702963711442E-01 -1.20030088862614E-02  2.82789311711471E-02
  4.57015382084471E-02 -5.45692866395307E-03  2.99790393277865E-02  2.21838645045276E-02 -2.04041534607012E-02
 -5.80244589951938E-02 -7.84617189735080E-02 -4.16498234011747E-02 -1.46876111907160E-02 -5.81711528967715E-03
 -1.71237148914559E-03  1.11292526331365E-02  2.26592871580207E-02  1.34363703552139E-02 -1.30217034793828E-02
 -2.13827790795602E-02 -1.36539199107315E-02 -1.04972842680318E-01 -2.18995421337546E-02  2.67978769659888E-02
 -3.59835786275133E-02 -5.88227516990479E-03  1.05666708366143E-02 -9.93052727662009E-02 -3.83659037979551E-02
  9.00934285263354E-03  3.01487089798168E-02  2.53080267999597E-02  3.09908487177001E-02  2.63019472313568E-02
  2.15111029076687E-02  1.86625581920350E-02 -2.04222684158876E-02 -1.76689432770846E-02  3.89600772079066E-02
  3.34716962213245E-02 -5.60691870438002E-04 -4.26960047917468E-04 -9.37277893136391E-04  4.18835965318167E-05
  1.58287538723947E-04 -3.86209790425368E-04 -5.24387731810676E-02 -4.36707057162922E-01 -3.91488210642706E-01
 -3.58248233340268E-01  1.99322339711762E-01  2.63568965581221E-01  3.68781324774169E-02 -1.99988775390885E-02
  2.38937142414154E-02 -8.55719605510529E-02  1.59467956852875E-01  1.05836348843164E-01 -1.76848272271598E-01
  5.10599959743320E-02 -8.85478520816039E-02 -3.39382775478526E-02  3.67475847431423E-02  2.58882331887112E-01
  2.06992016231143E-01  9.62415458016157E-02 -1.02072552564539E+00 -2.68946168527077E-01  4.59193456311069E-01
 -5.34492645899086E-02 -7.11940082265623E-02 -5.81065564616418E-02 -2.41747077641618E-01  4.91601695033015E-01
 -1.27763016673977E-01  8.00598080840707E-01  1.35528400355321E-01 -3.86227493750805E-01 -2.47735898095200E-01
  2.66887419071272E-01  3.92556744855312E-02 -5.71473140752491E-02 -9.22868258311367E-01 -1.31740609086024E-01
  1.31347646153702E-01 -9.06854434607518E-01  5.49653849104336E-01  5.47095848741225E-01  1.67745988994942E-01
 -4.61396808640561E-02  6.43980759149005E-02 -3.02669322446278E-01 -8.04091313230452E-01
* ORBITAL    1   70
 -8.22922739000731E-03 -5.84182574494066E-02 -2.77673205937508E-01 -9.59180565018155E-01  1.44329075424758E-01
  6.21761822756208E-02  2.00244935568316E-01 -1.14274222690494E-04 -1.89130881831364E-03 -2.83411830164002E-02
 -1.88468831363228E-02 -2.23053252686675E-02 -6.29932842980490E-03  8.35017204549090E-03  1.38443351319582E-01
  1.31415802782779E+00  7.66538491267869E-01  3.55528587587318E-01 -6.44645577289456E-03  3.02889739682118E-03
 -7.93544712986859E-05 -1.95266397876932E-02  3.70585697733947E-03  6.02631608460875E-03 -3.33975610181642E-02
 -1.10482021871160E-01 -1.98746670027706E-01 -6.40826826955609E-02 -7.48985842243292E-03  3.36177113922218E-02
  8.42548423911572E-02  1.54850788250812E-01  1.30439204465273E-03 -2.73293038299993E-02  1.09181356574126E-01
  6.99872992750647E-02  1.30626031905128E-02 -2.73707347730086E-02 -2.80406873386488E-02 -1.34365018770126E-02
 -2.07514771917297E-02  1.07908089166366E-03  9.88926922630403E-03 -1.64794093415454E-02 -6.62018235519791E-03
  9.16426927777633E-04  1.44943044082858E-02  1.21516711473455E-02  7.77852755991212E-03  6.60177621320490E-03
 -1.00618664208793E-02 -1.08331926136300E-02  1.01357808719186E-01  8.33489378099053E-02 -7.72890592887002E-02
 -6.51250928750092E-02  1.13723345191317E-03 -1.22436240442028E-03 -2.81332833271637E-05 -2.43643939134100E-05
  1.35834842255122E-05 -2.95549444766840E-04  1.92544187936032E-01  1.47145659664317E+00  1.20876643771488E+00
  1.06987201301316E+00 -2.71627657850687E-01 -2.52776622244880E-01  3.08733547737873E-02 -1.03029785775783E-02
  1.86129021285232E-02  1.46815366431448E-01 -3.97046943627709E-01 -1.71371658663205E-01  4.16316790237459E-01
  4.17867512020339E-03 -1.89977774664625E-02 -2.66771778510364E-01 -2.62013898296002E-02 -2.30768325066665E-01
 -2.42304356544093E-01 -1.14170771426827E-01 -2.80610827248182E-01 -6.03762692101888E-02  1.09662381934754E-01
  2.56117135777056E-01  1.80612392425227E-01  2.58880553635098E-03 -1.04505533445836E-01  5.31249223250819E-02
  3.25602314205078E-02  2.64694068666683E-01 -1.28492203580042E-01 -5.13995654994782E-01  9.43694601532003E-02
  1.56117588934859E-01 -8.67473355552413E-02  8.05309845107701E-02 -2.43217216750558E-01 -1.91349316721019E-01
  2.00313487048763E-02 -4.28268595753477E-01 -4.40113498905135E-02  3.04776040388286E-02 -1.09334332115623E-01
 -1.01301805099814E-01  1.85668167313288E-01 -1.86425524104193E-01 -2.02315104001402E-01
* ORBITAL    1   71
 -9.81748381358901E-04 -7.00157444250872E-03 -3.40251410893979E-02 -9.28254888266149E-02  1.69957583249442E-02
 -3.78263202404214E-03 -1.64415680908626E-03  6.04326325019970E-03  1.12664454954856E-01  5.21006716148109E-01
  7.95961600012188E-02 -4.45728726871974E-02 -3.51396340849691E-02  2.09474389973296E-04  3.20816318186219E-03
  3.01528347511624E-02  2.04062452251510E-02 -3.73685559979100E-04 -4.01084315290149E-03 -1.88802020223674E-01
 -3.56325995637651E-01 -2.47795710035215E-01 -1.17695602796820E-01 -3.83210956598360E-02  4.90453968155124E-03
  7.29616109702340E-03  2.20187772614202E-03 -2.43588408965490E-03 -1.87409423379231E-03  1.38892192812771E-02
  2.23268344499488E-02  7.59628721584833E-03  3.70281554331233E-03  1.63713403108221E-03  5.43553091793276E-03
  3.25454767736891E-03  5.17297936939079E-04  4.51783769903516E-03  3.20609316079033E-03  8.19001549971848E-04
  3.78721174632162E-01 -3.74684438082718E-02 -1.86933164015328E-01 -1.85204703673435E-01 -5.04300834327169E-02
  3.27752920079350E-02 -9.90274357640992E-02 -8.07838143552383E-02  2.31242027678605E-01  1.90256601614261E-01
  1.97893102977318E-04  9.12858075872296E-05  4.77808496641313E-03  3.89209840803047E-03  2.97407947693044E-03
  2.35395010564213E-03  5.17058971380892E-05  1.03675834121923E-05  1.86377209071719E-05  1.05155270169466E-03
  4.52021001553217E-04  1.36881884178576E-04  8.50855622453241E-03  6.56510787721015E-02  5.42604589837584E-02
  3.17168492343865E-02 -2.48040009469489E-02 -2.68456336656813E-02  3.10077153692911E-03  2.00766662160459E-01
 -8.33455400890814E-01 -1.46024033370316E-03  8.91963690136787E-03 -4.16763416177716E-03  2.58442153521586E-03
  3.49627313002084E-01  6.02440008444066E-03 -1.10810986394581E-05  2.43218528014270E-02  1.33156137428385E-01
  3.25286524109770E-02 -4.59521438080870E-02  9.36754084142544E-02  1.09078229324508E-01  3.99991397577031E-02
  3.58762933109967E-02  4.96193953484997E-03 -2.44439910423086E-02  1.45439578467078E-03 -2.15570813911344E-02
  2.10046177166584E-02  8.61308170886740E-03 -6.63771640631120E-03 -5.35362468248095E-02  1.44784339214860E-02
  3.74370096891980E-02  1.53271775505063E-02  2.12547328164209E-03  1.38046522948467E-02  1.26301778805832E-03
 -2.16582324530953E-02 -4.11354836242152E-02  4.16323012407302E-03 -1.05872835809323E-01  3.66942956165628E-02
 -8.75249733406985E-04  3.62653911810648E-02 -9.84473430759565E-03  4.17651685635708E-02
* ORBITAL    1   72
  3.90798887553681E-02  2.77396719353033E-01  1.32220197548585E+00  3.95354635774114E+00 -4.51110106761452E-01
  7.78661896712507E-02 -2.37308235141900E-01 -2.44551664842319E-05 -3.51802746896510E-04  7.81991036627449E-03
 -5.30900967172997E-04  2.58156802156386E-02  9.49166234804759E-03 -1.66895037724020E-02 -2.60905147456883E-01
 -7.18926264490499E-01  1.12094606105271E-01  2.52227122951319E-01  7.42241553247933E-02 -1.21783132931609E-02
 -2.51757113933338E-02 -2.04828871004910E-02 -1.26523968403474E-02 -5.02614950213887E-03 -2.71253009931063E-01
 -5.51175951624147E-01 -5.27463556416572E-01 -9.58715719558764E-02  2.22345973093564E-02 -5.00114756956061E-01
 -9.35048626412246E-01 -6.89720555908353E-01 -2.64316263166785E-01 -6.91637778762528E-02  1.47692302068539E-01
  2.36669339886400E-02 -3.89158880736704E-02  1.58750879303947E-01 -2.33339424920127E-02 -8.01359021984642E-02
  5.65805770797005E-02 -1.91518677242169E-02 -3.83717563472207E-02 -1.71896050785789E-02  4.46184415519371E-03
  1.04668943312026E-02  3.32309912545208E-03  2.91501893599939E-03 -3.47413141183719E-02 -2.88947366556509E-02
 -2.01685537732288E-03 -1.20787730194159E-03 -1.72462066810342E-01 -1.41073173706795E-01 -7.10892938118171E-02
 -5.58873435853637E-02 -6.05257855038984E-05  9.80638099108918E-05  9.50646368504234E-04  2.30431260126241E-04
  1.68007278111384E-04 -1.99582387326142E-04 -2.76714560066387E-01 -2.15132922568596E+00 -1.81001702481984E+00
 -1.04232640566942E+00  1.12741168294427E+00  1.32884910275134E+00 -1.60249713681694E-02 -4.46841865834665E-03
  1.98026206824902E-03  3.77746101939118E-02 -8.71952640404291E-01  1.01240156500269E-01 -7.13359685535900E-02
  2.12782837339505E-02 -1.28975417270625E-01 -2.48397863441723E-01 -4.11148855858388E-01 -2.71624095366573E+00
 -1.79393652318492E+00 -3.93472996558085E-01  8.54055664380696E-03  5.31229903833495E-02  5.72023980257081E-02
  3.59412165148783E-01  5.24784713912589E-01  2.54898590412547E-01 -3.70575198986250E-02 -2.27643234247088E-02
 -2.47823807478006E-02  1.18690854062184E-01 -6.98482286057712E-02  8.53783952604707E-02 -1.35738002402656E-01
 -1.30369800855586E-01 -2.58409492200244E-01  8.61082376055175E-02  6.93245809229367E-01  6.90357201686759E-02
 -2.52343508071778E-02  8.91044875556620E-02 -1.26366579357821E-01  8.70087053534895E-01 -6.04840134812354E-02
 -3.31094453290213E-02 -9.32104285115598E-02 -1.21882915016353E-01 -2.16148602753244E-01
* ORBITAL    1   73
  3.43490709088641E-03  2.42802811262918E-02  1.12952636122786E-01  1.83285183610470E-01 -5.01729729513285E-02
  4.50557456877841E-01 -3.81783983496427E-01  2.88992361353360E-04  4.90155602882515E-03 -4.27125115322631E-03
 -1.30373778048694E-02 -4.92523931211414E-02 -1.77180056324809E-02  3.67407812888562E-02  6.16815256330624E-01
  2.67653254583338E+00  4.36562887385883E-01 -4.88777410370204E-02 -9.96180234386176E-02  2.02710422777763E-02
  4.46741824668012E-02  4.91751533799991E-02  1.52237550867183E-02  2.25617691939269E-03 -9.10181148522961E-02
 -1.34641202085126E-01  2.62185875773971E-02 -1.54262505839581E-01 -1.09154177117808E-01 -5.45415387822534E-02
 -9.02719109161286E-02 -1.85275052046597E-01  2.74202919626594E-01  2.10590372293261E-01 -2.99917291564811E-01
 -2.92478220412243E-02  9.33637706994439E-02  3.23918303141820E-02 -1.13906389479888E-01 -1.08753547659174E-01
  5.43118382267231E-02 -2.38388556325648E-02 -4.13151650908698E-02 -5.26446273173289E-02  8.55788182905370E-03
  2.75264664527192E-02  2.42682396831074E-02  1.99929220314414E-02 -4.15693848637120E-02 -3.45156841040848E-02
 -1.38541021444979E-01 -1.13277705673512E-01  1.32608797751146E-01  1.10514774523090E-01 -6.64711204625916E-02
 -5.33249821545276E-02  1.09604466500014E-03 -1.23855379043188E-03  1.23178385205729E-04  2.75301711853552E-04
  2.32697310831647E-04 -1.53510504279565E-05  1.90208999442836E-01  1.48996977823293E+00  1.26600539863235E+00
  5.71697284222825E-01 -6.08997373766558E-01 -5.93301423316590E-01  2.15407538640516E-01 -6.73916470475968E-03
  2.13569822485763E-02  4.36393244771918E-02  1.68423294759203E-01 -7.97564979227324E-02  1.11301191560693E-01
  2.68366876390794E-02  6.81640484722669E-02 -1.14201919012760E-01 -4.66308214907496E-01 -3.15200566224802E+00
 -2.14773747640639E+00 -4.97118816787301E-01 -2.08908158294322E-01 -2.03810825094680E-01 -9.11865769943772E-02
  3.65716909410126E-01  6.69119000940150E-01  3.55147359349215E-01  3.77551216919374E-02  5.81510524886058E-02
  1.02709673285187E-01  3.44616109481087E-01  9.91696484971994E-02  4.01627244872271E-01 -3.87746224051976E-01
 -2.35473167392942E-01 -2.31909857264309E-01  3.84331920941954E-02  5.80040907075718E-01 -1.26847979716327E-01
  4.25007810831715E-02  2.11483300544832E-01  7.93275772645398E-02  1.37902725355095E+00  2.21893883003325E-01
 -1.13733495866948E-01 -1.29889221071251E-01 -1.03090097025848E-01 -3.70621177341116E-01
* ORBITAL    1   74
  8.72998637336516E-03  6.21400769274505E-02  3.00667761635629E-01  9.28151572521806E-01 -7.91010330328613E-02
  3.29127580697878E-02 -7.78038450442381E-02  8.52923851840424E-04  1.72060976042843E-02  1.18641535437217E-01
  6.43660461357442E-02  1.61665808519384E-02  2.39831248020046E-04  2.98726283865733E-03  5.22613041838924E-02
  3.26253055516836E-01  1.06079404446472E-01  1.22112124818434E-01  2.99251933818191E-02 -2.14495985200445E-02
 -5.86340267960854E-02 -1.09094196866700E-01  2.35775518549696E-02  3.14302863733474E-02 -4.73009740727701E-02
 -8.97443718434358E-02 -7.73617764814676E-02 -8.41958665639874E-03  6.10710025524713E-03 -1.08055706011816E-01
 -1.96385319327664E-01 -1.57788584777170E-01 -8.28683650989589E-03  1.80805919408798E-02 -3.04920916257500E-02
  2.30853629259158E-03  1.35474389510092E-02 -6.96759374620125E-04 -2.68578824863922E-02 -2.12593286587729E-02
 -4.66874858039258E-01  2.61066079238982E-01  3.89506244112399E-01  2.06469704554463E-01 -9.83115877588598E-02
 -1.57419254748786E-01 -4.20151038140421E-02 -3.46633256517997E-02  4.89875158277472E-01  3.96972374510125E-01
 -6.22538485977468E-03 -4.92311451459893E-03 -6.38537245115049E-03 -4.97022943643033E-03 -5.39947686135551E-02
 -4.31597415830921E-02  2.51713860223678E-04  1.44480529966087E-04  2.10969076477960E-04 -1.41341553729758E-03
  1.29005999132015E-04  2.79764750298633E-04 -3.27661327555110E-02 -2.53836594699505E-01 -2.10137869385196E-01
 -1.05889631773980E-01  1.30102208472749E-01  1.32330504084424E-01 -1.80808405999322E-02  3.76345555641418E-02
 -2.06945475631062E-01 -9.50403314049562E-03 -5.60010306440617E-02  9.06800889830076E-03  4.66214228718478E-02
 -1.35109699168572E-01 -1.74319699435451E-02 -2.60922672184070E-02  1.48440810622873E-01  7.82878021896830E-01
  2.53541560199370E-01 -9.07877737373766E-02  6.14109964022027E-01  3.45042427928851E-01 -1.61401612798535E-01
  4.76028761898185E-01  4.48531012095340E-01  8.66659694342551E-02  1.72377281277539E-01  4.49331088668817E-02
  4.11681575300809E-01  2.65597001086862E-01  8.28565902010515E-03  1.07408927512216E-01 -1.04348567602127E-01
  1.23330668288491E-01  4.62202027901967E-02 -7.42852478245935E-03  4.01467128929405E-01 -6.28783273845184E-02
  2.41731258328539E-02  1.61154863858702E-01  3.92199890823046E-04 -1.51058906148530E+00 -2.27700731325084E-01
  1.76766371230379E-01  3.04525769314157E-01  2.10634295450816E-01  2.68510947191745E-01
* ORBITAL    1   75
  6.23223859111199E-03  4.44869156212967E-02  2.14962526821762E-01  5.37105887912360E-01 -2.01348099501536E-01
  9.69273973833477E-03 -5.01681049844891E-02 -2.24412433211204E-04 -4.29829896129483E-03 -2.73065766924004E-03
  8.50064053334048E-03  3.00478167744565E-02  1.02585016086092E-02 -3.48358764024943E-02 -5.73039212321384E-01
 -2.36983331287716E+00 -3.58025123909680E-01  6.78166469807382E-02  7.81851740182551E-02 -7.54229723211781E-03
 -1.36738954275833E-02 -1.29975918570531E-02  4.30711162856824E-03  4.65024567908181E-03  1.02687296041185E-01
  1.57991215313439E-01  2.17019955975483E-02  1.15967249300231E-01  7.34089273509371E-02 -2.68809171710482E-02
 -5.16632507726456E-02 -3.64941214569342E-02 -5.12119086201779E-02 -2.82362520859526E-02  1.26721860678331E-01
  4.29424654510455E-02 -1.26602084951168E-02  6.10106334596268E-02 -4.28721905095347E-02 -5.65569237576235E-02
 -1.09268103613420E-02  7.15442006878687E-03  9.86213107532343E-03  4.08668698077886E-02 -1.00772993161471E-02
 -2.30465397118643E-02 -6.18018905623347E-02 -4.96417411205818E-02 -2.02472333107818E-04  5.70539830971386E-05
 -5.32457192690868E-01 -4.31114204075200E-01  4.11799840328650E-01  3.30028996669852E-01  6.37404350496030E-02
  5.07683276819340E-02 -8.72787044825938E-04  1.12513597179900E-04 -1.05693456992023E-03 -1.13334593690338E-04
 -1.48040769969367E-04 -2.97922429386915E-06 -2.18315075054680E-01 -1.72007220889035E+00 -1.48648398400475E+00
 -7.56559150716254E-01  6.52002525280936E-01  6.38204742822361E-01 -1.72302043595807E-01  2.70243021845450E-03
 -1.08874981626506E-03 -7.89307286194397E-02 -1.95654905545694E-02  4.03720865946065E-02  9.54385209718294E-02
 -1.79418281500640E-02 -1.29957402531804E-01 -1.50268972214926E-01  3.68906296393056E-01  2.45284531429233E+00
  1.68645520782216E+00  4.24885223447223E-01 -6.00632891036003E-01 -3.18726009482273E-01  1.90409739959560E-01
 -2.93781805499692E-01 -5.15426380057018E-01 -2.44870509505178E-01 -2.27160664773936E-01 -9.91399059505529E-02
 -3.69087124738030E-01 -3.55975710722570E-01  1.41095632694516E-01 -1.58793570830477E-01  2.87214529224680E-01
 -2.91746832461082E-02  1.29156944648089E-01 -5.79028007644891E-02 -1.60351012747124E+00 -2.21897253911406E-03
  1.71579510831625E-01 -4.65502315831221E-01  1.20776329103990E-01 -2.58328589319985E-01 -1.14007403256703E-01
  1.18473379344033E-01 -1.14429423221944E-01  6.37659622593723E-02  1.05470555363158E-01
* ORBITAL    1   76
  1.78895631655192E-02  1.27680287146208E-01  6.21376955016404E-01  1.70457519679383E+00 -2.50371341656549E-01
  6.36333867026347E-02  6.65860948735730E-02 -8.07226843361283E-05 -2.58638712146939E-03  2.75166153496772E-02
  3.12026902652353E-02  5.44317616825394E-02  1.63685195190454E-02  1.53314177594843E-02  2.65980760617278E-01
  1.22949205456625E+00  2.62693194499372E-01 -2.17026969811335E-01 -1.35295268045501E-01 -1.30949382785685E-02
 -1.28962554182116E-02  6.97659939421752E-04  3.23796875387587E-02  2.03974345436039E-02 -9.28592356751918E-04
 -4.85522878454531E-03 -7.71245621259875E-02  1.65658920486725E-01  1.16952771337358E-01 -2.04099058852599E-01
 -3.25531787749933E-01 -9.80198113600748E-02 -1.14069538144226E-01 -6.37918609089636E-02 -1.40858271387144E-01
 -1.14392955587259E-02  4.04654538926108E-02 -2.84253314324333E-01 -2.37172446710531E-02  8.51758054618028E-02
 -3.18764212308322E-02  2.90331896534549E-02  3.54592222107120E-02  1.07916831486009E-01 -3.16690581955140E-02
 -6.44762665850893E-02 -2.59992788640656E-01 -2.07847276139549E-01 -3.81739065037110E-02 -3.00902359192795E-02
  4.87070602502833E-02  3.85600881088049E-02 -1.42236693808971E-01 -1.16032098749297E-01  1.02066222183847E-01
  8.33956640421332E-02  1.02236973291664E-03  2.31140382634704E-04  7.44462862074756E-05 -2.21943283884775E-04
 -1.14593801645102E-04 -9.13019859357318E-06 -1.04678995125218E-02 -1.39286694580201E-01 -2.01008999537669E-01
 -1.64177418672942E-01 -7.25208630368858E-02 -1.61821313458661E-01 -1.42141718860444E-01  8.10411508735003E-03
 -5.18090665100963E-02 -1.30337334090732E-02  1.97287335599955E-01  2.19308744343814E-02  4.13668035183665E-01
 -4.82566902031583E-02 -9.15781833594753E-02 -2.13853113164353E-01 -3.90205355856405E-01 -2.66697800504094E+00
 -1.94283902685317E+00 -5.55215451799724E-01 -2.72592827224327E+00 -1.59745823567822E+00  6.31942866987355E-01
  4.92917550589795E-01  7.09048272070257E-01  2.61772006542313E-01 -8.85785144309833E-01 -3.66134792753791E-01
 -1.21819476181667E+00 -4.85648635875966E-01  9.11367874501987E-01  7.71409304293982E-01  2.77800884972678E-01
 -7.56461238114507E-01 -1.39156976212164E-01 -7.17420254737112E-02 -3.53306965860819E+00  7.13421050369394E-02
  2.22278952452997E-01 -1.08259738901541E+00  2.59869478105800E-01  3.94520053689041E+00  2.15424720332758E-01
 -4.23928039785813E-01 -9.66821309630425E-01 -2.71813134525899E-01 -6.90706759036049E-01
* ORBITAL    1   77
  2.83860378658286E-02  2.02376214757674E-01  9.83014463530976E-01  2.85145091050922E+00 -3.85888477725296E-01
 -8.92126515764313E-02  1.59054432350957E-01 -2.42787401045325E-04 -2.75171683595431E-03 -2.49618341810153E-02
 -2.16305454000782E-02 -3.57383879060598E-03  8.65245472348228E-04  7.66310576457764E-03  1.39550831355420E-01
  6.21871618219875E-01  1.17975556646740E-01 -2.93631073298526E-01 -1.41249409869549E-01 -2.41226803571806E-02
 -6.52584719969309E-02 -7.04032490161910E-02 -7.00783385967353E-02 -3.38842782018511E-02 -1.50240610631792E-02
 -4.34194545947913E-02 -1.29565395713351E-01  1.73012631619900E-01  1.29236935173765E-01 -3.29917683946895E-01
 -5.64186157649101E-01 -2.56436495722355E-01 -2.69402402319508E-01 -1.39697759243434E-01 -1.20646166839834E-01
 -1.42921820446004E-02  2.94769216025003E-02 -3.21677674631432E-01 -4.84251486563969E-03  1.13863203224978E-01
  6.24620963840520E-02 -4.29076588900149E-02 -5.70518254659283E-02 -7.59761619727755E-02  2.39223467837558E-02
  4.61864418528804E-02  2.47069219843747E-01  1.96801283293929E-01  2.07419771015754E-02  1.60228566326119E-02
 -1.16370574393251E-01 -9.35228081047347E-02 -5.09213953726639E-03 -5.80728200503365E-03  5.16345627869619E-02
  4.27051619261847E-02  6.85142348706040E-05  1.43603783807989E-03  5.75431732102139E-04  3.45701114449588E-04
  2.60692912583495E-04 -2.22005319970133E-04 -1.31572900956040E-01 -1.08502746058537E+00 -1.02215123552277E+00
 -5.79957399281668E-01  2.81614347306821E-01  2.03768210703773E-01 -2.31518367668417E-01 -1.09250611146885E-02
  3.29538964383301E-02 -4.57750366295719E-02  1.74483056534993E-01  3.35014898368847E-02  4.32842396370384E-01
  5.78087035027918E-02 -1.58387958442207E-01 -1.98466201086087E-01 -5.46170345713788E-01 -3.63601078519538E+00
 -2.53619330587608E+00 -6.72282774203007E-01  2.85018882848951E+00  1.80751240208160E+00 -4.42451555644787E-01
  4.71727309499663E-01  7.37689002435791E-01  2.86190138938921E-01  7.87254634681077E-01  2.94882236001796E-01
  1.20475850509836E+00  7.19832266643888E-01 -5.45263720368809E-01  7.51198794919239E-02 -6.22469181864433E-01
  3.72733472642771E-01 -1.27725028274556E-01  1.47071636214720E-01  5.33182231347517E+00  4.94578099203338E-01
 -6.58961377299770E-01  1.42061539263481E+00 -4.83623324152066E-01 -1.56532769532425E+00  8.98083609608449E-02
  5.66479422820015E-02  5.59684012058209E-01  1.36246258886568E-01  3.04031605223294E-01
* ORBITAL    1   78
  1.57828009569660E-02  1.12184958365081E-01  5.52013695271343E-01  2.24419378369378E+00  8.09780254045522E-02
 -4.52714377350826E-01  2.13194011685748E-01  2.16260352200840E-04  3.78936966809992E-03  2.18210360587603E-02
  6.30433268612684E-03  4.73642923346200E-03  5.98730704605013E-04  3.37905828985060E-02  5.47384618379012E-01
  2.00878446305454E+00  1.49379373992289E-01 -1.60448365065455E-01 -7.43461457510640E-02 -4.97280368244887E-03
 -6.23690413703174E-03 -6.08626503138055E-04  2.97844798803442E-03  1.98613718330491E-03 -3.04507476847913E-01
 -5.88421118758731E-01 -4.34795920207955E-01 -2.50662193897050E-01 -9.44328170068329E-02 -3.18512506514644E-01
 -6.38022260067909E-01 -5.15585995779672E-01 -3.46583742960110E-01 -1.42688386188574E-01 -1.70658663977760E-01
 -2.89158347897080E-02  3.85866761182705E-02  1.55741707386224E-03  6.73071967627053E-03  4.09521569380769E-03
 -4.18891263762636E-03  8.64865247861894E-03  8.62910812266261E-03  3.77672397059067E-03 -3.36495807764964E-03
 -4.16889508685187E-03 -6.45617578449580E-02 -5.10311885253492E-02 -2.87738464167436E-02 -2.28590011204507E-02
 -1.51189947476969E-01 -1.17869326935433E-01  1.58326328773918E-01  1.30031737657004E-01 -4.59360730137067E-01
 -3.63277919805925E-01  2.76675017107386E-04  9.92219623641085E-04 -1.11137107400986E-03  2.09906481325513E-05
  1.30686307205570E-04 -1.77087285779042E-04 -7.95166721475885E-03  4.09057418141492E-02  1.29787319902862E-01
  1.38388393889553E-01  8.71461850341574E-02  1.21191733052398E-01  7.49960216254106E-03 -1.98777708614314E-03
 -3.43251014394268E-02 -1.58466852510742E-02 -9.72168702936571E-02 -1.16731159656720E-01 -4.21159057501664E-01
 -1.21309491431817E-03 -5.85963276740197E-02  3.18332017105433E-01 -7.98687728930159E-01 -5.22737468419017E+00
 -3.50677877847551E+00 -8.20363531178811E-01 -5.43587889929442E-01 -3.15203290584814E-01  1.08227902523407E-01
  6.20854344846351E-01  1.00565317963862E+00  4.19723094355579E-01 -1.87000963321175E-01 -8.61764477095871E-02
 -1.45194345061386E-01  2.51638111794617E-01  1.21827802218597E-01  4.14580977628309E-01 -1.30029766516035E-01
 -3.39568647547223E-01 -2.97522959600744E-01  1.02416422429288E-01  5.92356343884782E-01  9.68015792631177E-02
 -1.44234024768908E-01  3.59162014119739E-02 -1.73264982123212E-01  2.52066493364229E+00  2.42749707531688E-01
 -3.97100890403031E-01 -3.43322297978404E-01 -2.93062272706853E-01 -5.70806822088058E-01
* ORBITAL    1   79
 -2.70720977132811E-03 -1.91709539555624E-02 -9.00299820768100E-02 -2.28889793715103E-01  4.69922917932521E-02
 -7.68725101886481E-03 -4.56682609299088E-03 -1.49227554984327E-03 -2.87541708882823E-02 -2.34448019122633E-02
  6.89666496809291E-02  1.39382452975752E-01  4.57807077843327E-02  1.59855310099201E-03  2.36446120433852E-02
  1.92875449378936E-02 -4.33907658002653E-02 -6.23945616481627E-02 -1.70277684797284E-02 -4.13203137158210E-02
 -1.13786803111565E-01 -1.37795382766314E-01 -4.86091151350498E-02 -1.05253433656521E-02  9.77169682901342E-03
  2.32658670464154E-02  1.54915304808471E-02  4.39276444163320E-02  2.51907928267786E-02  2.37612653822064E-02
  4.18872369221972E-02  3.09258685839650E-02 -5.96158997001422E-03 -8.11499041696034E-03 -4.54474124478767E-02
  3.36947946770915E-02  4.22396761336295E-02  5.65188614294499E-02 -3.57778772431873E-02 -4.75824732190158E-02
  2.56381984108878E-01 -2.34422915339523E-01 -2.71211600808822E-01  2.95768448055724E-01 -1.76803547722794E-01
 -2.37866928153965E-01  4.67010485320746E-01  3.64508624775376E-01  3.48016553184880E-01  2.72295336728371E-01
  3.50623519009945E-02  2.74826526846494E-02  1.54115983391319E-02  1.23416380422813E-02 -3.30907591321537E-02
 -2.59878034596910E-02  3.50138389412185E-04 -9.45607186394400E-05  3.29625468731531E-06  9.49891749290677E-04
 -1.38851874669126E-04 -7.86259624144667E-04  5.30667554955259E-03  6.54465766342285E-02  7.50850852712282E-02
  3.35654429606160E-02 -9.28428120792155E-02 -1.24537844112803E-01 -1.40664000425045E-02  3.46639569002154E-02
  3.24200027578557E-01  1.08480097567045E-02  1.97071887090462E-02 -9.80025294117097E-03 -1.87621783560637E-02
  5.33111021977969E-02  2.62220560361064E-02  3.24992446850839E-02  2.50082475205266E-03  1.82002722198660E-02
  2.09242502047658E-03 -1.68626796212096E-02 -1.64744292771307E+00 -1.01101196028669E+00  2.93242870973310E-01
 -1.92970524016420E-02 -2.58521181697227E-02 -1.45535374658264E-02 -5.79992091932427E-01 -3.02289521789866E-01
 -6.89780878842364E-01 -3.46828983493624E-01  3.95683292721695E-01  1.91844423693248E-01  2.65128296876340E-01
 -3.27421645165009E-01 -2.98499075181856E-02 -1.98648530028403E-01 -2.49176438702423E+00 -3.90259373855491E-02
  2.45792577301475E-01 -6.95550937694094E-01  1.86259452278265E-01  1.81789093596451E+00  9.41979184623439E-02
 -2.00406206036959E-01 -3.85989130271734E-01 -1.44155224766038E-01 -3.34525331493653E-01
* ORBITAL    1   80
 -1.11744070438607E-02 -7.96722284259570E-02 -3.78397228375280E-01 -8.65074607037234E-01  3.56357711801238E-01
  3.67691275000956E-03  3.20239085790072E-02  3.74389935296600E-04  6.25292439593458E-03  3.06197513541654E-02
  1.39177922970679E-02 -1.69178635257854E-02 -6.74217734838909E-03  2.53802662446696E-02  4.18549722073944E-01
  1.92670519657282E+00  4.40852671221277E-01  8.43637066505377E-02 -2.27638820241884E-02  5.69010606445769E-03
  1.20105469558208E-02  1.10349231830315E-02  1.70312127938741E-02  9.19197608836781E-03 -1.91353484213279E-01
 -3.97486457892552E-01 -3.14696413407731E-01 -3.27701420785344E-01 -1.58086855419870E-01 -1.44524086198886E-02
 -8.32725224483721E-02 -1.26208364503506E-01 -7.69898207612039E-02 -2.61623880098973E-02  1.89012297724716E-01
 -2.53332610775190E-01 -2.60738447689697E-01 -1.94544659089205E-01  2.06469249995831E-01  2.21945376790269E-01
 -9.44564762292231E-03  1.24590709939660E-02  1.31361714654635E-02  2.07881261895760E-02 -1.32662085423390E-02
 -1.68685518150721E-02  5.05224167458875E-02  3.92145026162775E-02  7.47544854679345E-02  5.76327160646383E-02
 -3.50240053878610E-01 -2.70285311658632E-01 -2.23144215980916E-01 -1.71650604755803E-01  2.62534463288762E-01
  2.04304304150212E-01 -1.72065081294563E-03 -2.79639227000234E-03 -3.62775426369898E-03  2.55832793161417E-04
  6.90373548926115E-04  3.14952844698606E-04  2.17274792619067E-01  1.69297707992515E+00  1.51136951491486E+00
  8.62849353407579E-01 -3.01250563155619E-01 -2.61585261383951E-01  1.48615869585604E-01  2.05201313982328E-03
 -4.07865461497875E-04 -2.47127400131871E-02 -9.82303612461333E-02 -9.36701178553665E-02 -4.63060644315927E-01
  1.73362403113825E-03 -9.57078263419621E-02 -3.69600827072773E-02 -7.77697597607685E-01 -4.77892707611450E+00
 -2.54853449750320E+00 -7.57522427143961E-02 -6.94659392269468E-01 -5.56513017821631E-01 -2.57529339368370E-02
 -3.97535795181055E-01 -7.56189803264053E-02  2.06818602784102E-01 -7.53740062832078E-02 -6.01234859273174E-03
 -5.56436416872762E-01 -3.82946704227400E-01 -1.50660460291174E-01  5.96174994649300E-02 -2.90536810830908E-01
 -1.79581789484409E-01 -5.99461477157717E-01 -3.30297344299948E-03  6.29754102374872E-01 -1.72753560145550E-01
  1.54107090878317E-02  3.56098179633815E-01 -2.53197600263816E-02  3.26187757078881E+00  1.21546544939895E-01
 -3.15708023198179E-01 -5.05259413319835E-01 -5.53403429918203E-01 -5.80832139873747E-01
* ORBITAL    1   81
  8.60825126327751E-03  6.15486961840293E-02  3.13841346102592E-01  1.31554214402555E+00 -2.44198114745840E-03
 -1.92719474738263E-01  4.90791081107655E-02  2.55720372299893E-04  5.12457327069758E-03  3.16064741995741E-02
  9.40450806727884E-03  7.87978927942310E-03  1.09283070269429E-03 -1.13781783764113E-02 -1.86371555638401E-01
 -9.82852390660499E-01 -2.92763563312432E-01 -2.69028530047721E-01 -6.28598973861731E-02 -1.23791656686381E-02
 -2.60696730996004E-02 -2.66153562260599E-02 -3.93755904952870E-03  1.16798856564638E-03 -1.05672574363725E-01
 -2.30220709770009E-01 -1.44924795820149E-01 -3.00604878590086E-01 -1.58720454215440E-01 -2.88129118299401E-01
 -6.26092175076699E-01 -5.14700893560068E-01 -4.99500566038415E-01 -2.31959392735323E-01 -1.07398237050399E-01
  1.45197004156862E-01  1.43671365768561E-01  1.27596921812176E-01 -1.29416180680336E-01 -1.38294712872777E-01
 -2.89466524905170E-02  3.95404249814986E-02  3.96164678589643E-02  8.38818411007557E-03 -1.50056124110051E-02
 -1.43089846820334E-02 -2.18595041788425E-02 -1.64249308077724E-02  3.43790957545605E-02  2.56913524874307E-02
  2.31477712955178E-01  1.76292546035462E-01  3.17759280771488E-01  2.42686568933162E-01  3.56601951077779E-01
  2.72526511424117E-01 -2.53092951509828E-04 -3.51373387673178E-04 -5.07274794669615E-04  1.97474574997661E-04
  7.60574910694978E-04 -4.22095742484021E-04 -2.14022487535091E-01 -1.51807657561616E+00 -1.15661985267346E+00
 -4.52055408404223E-01  5.73354963389514E-01  6.05903115210522E-01 -7.49961687175689E-02 -8.57146521276519E-03
 -4.35198090323134E-02 -1.11775471015614E-01 -1.84043398926916E-01  5.27657814990116E-03  4.55022200583594E-02
 -8.49991781326893E-04  1.81654484374072E-01  3.91090723343347E-02 -1.16459102094834E+00 -6.99296769526101E+00
 -3.44688873210510E+00  1.24569022020545E-01  6.98096001739564E-02  6.84219193483882E-02  1.19427838984318E-02
 -1.26415409649565E+00 -8.38339343127456E-01  1.05123744510618E-01 -7.01019383810698E-03 -1.08099385793715E-02
 -2.95695418115897E-01 -1.23262396243936E-01 -6.71319974033486E-01 -4.02779105335790E-01 -4.33299606275144E-01
 -3.67814764259420E-01 -8.51332073945207E-01  2.47404253375767E-01  3.15754763364904E+00  2.44383758161113E-01
 -2.24700447729068E-01  7.81561098649687E-01 -4.14671992933141E-01  4.17510751199564E+00  2.75211165496176E-01
 -3.00220969699533E-01 -5.26374010560484E-01 -5.00640058235839E-01 -9.99824793155366E-01
* ORBITAL    1   82
  3.44022140920970E-02  2.42517612776359E-01  1.10432304977111E+00  2.50380480847763E+00 -8.19413054512549E-01
 -2.01241947076394E-02  1.15549331066479E-01  4.93622963636432E-04  8.08555999297918E-03  5.18695017169323E-02
  2.18454007905087E-02  9.55819975378009E-03  1.26166525532018E-03 -2.62275092209007E-02 -3.93229885305116E-01
 -9.55796840708311E-01  1.93688697645473E-01  5.05884757716571E-01  1.47043176437793E-01 -1.12821998740987E-03
 -9.78134112910506E-04  7.82168554941946E-03 -1.27688807331541E-02 -8.21460204209198E-03 -5.16160358857212E-02
 -1.30366457929128E-01  5.63579555949544E-03 -6.49196840541193E-01 -3.89880862455940E-01 -1.00089110144938E-01
 -1.22507687132943E-01 -8.39776127242171E-02  2.64646869519417E-01  1.68078537049778E-01  2.13921942970932E-01
 -1.94989766136085E-01 -2.16531927057238E-01 -2.64672400637578E-01  2.87390876914706E-01  3.05173326885861E-01
  3.37882029309768E-03  2.79330500634759E-04 -6.41650195524316E-04  2.85181667686464E-03  6.49295002485314E-03
  4.48158796872585E-03  4.85441781725271E-02  3.68139600414548E-02  9.83787410548748E-03  7.46373826826728E-03
  1.67730772321134E-01  1.26181742650922E-01  2.01678657817965E-01  1.50413569760458E-01 -1.37118228495167E-01
 -1.03418890431947E-01 -1.66971040503940E-03  5.01509949277837E-03  4.03177946240780E-03  9.75160177471673E-05
  3.00325628886166E-04  5.89701979834225E-04 -7.55303930176666E-02 -8.92212338387832E-01 -1.12848316379200E+00
 -7.81492004803133E-01  1.03659718478712E+00  1.69379510104584E+00  4.39507530581762E-01 -2.10951030128726E-03
 -3.81071491753986E-03 -3.97847872536820E-02 -1.43388313124499E-01  8.55547557411434E-02  4.18867283868341E-01
  5.02319116939243E-03 -1.14325422593621E-01 -1.04644673117498E-01  3.55768891691409E-02  1.83843056065896E-01
 -1.17966655537283E-02 -1.22516939145390E-01 -9.43903258611297E-01 -7.12153682794612E-01  4.66829642816913E-03
  8.88112166530933E-02  6.90733189823347E-02  1.64840184372653E-02 -1.78586502530155E-01 -7.97587316930158E-02
 -3.94940274227680E-01 -2.93926946832444E-01  2.23181436639897E-01  1.28507144603490E-01  1.03062076368637E-01
 -1.87919882410459E-02  7.27810359703490E-03 -1.30158564129183E-01 -1.65216007263437E+00 -2.16761512597738E-01
  2.27203129406745E-01 -3.24500236837540E-01  2.45547960719069E-01  8.34068100255830E-01  1.15736454227249E-01
 -1.72223063253483E-01 -1.56864279683733E-01 -1.31105901186873E-01 -5.05187624378749E-03
* ORBITAL    1   83
  2.54929536699005E-03  1.79842492121886E-02  8.28908418090332E-02  2.23067593075607E-01 -3.97885621337928E-02
 -9.30415922050060E-03  8.83111256156453E-03 -3.33317401177505E-03 -6.24171910755185E-02 -4.69701505489152E-01
 -1.68464189473575E-01 -2.66964277253780E-01 -6.64548425283829E-02  2.97674719597798E-04  7.73494835347707E-03
  7.92679476367033E-02  3.77925111608838E-02  1.60027252894450E-02  3.98340977782088E-04  4.35597662587155E-01
  9.33569186569174E-01  7.84878544441981E-01  7.59808101960605E-01  3.46928489694564E-01 -1.65286911578534E-02
 -3.56187601373151E-02 -2.25210439293928E-02 -5.87013566649687E-02 -3.21290771879557E-02 -1.94525949980518E-02
 -3.62955510372435E-02 -3.02875254291542E-02 -3.50395192003202E-03  1.82384961927115E-03  1.34016784938673E-02
 -2.21754671659970E-02 -2.12296602961783E-02 -2.21277498214389E-02  2.71917134919585E-02  2.77184440691006E-02
  1.94105412660601E-01 -3.55731436135223E-01 -3.30640696742188E-01  1.41442392129673E-01 -1.98163532520010E-01
 -1.94016808086515E-01 -4.99944470327631E-01 -3.79157175795540E-01  1.97056663869263E-01  1.49715075389608E-01
  6.94305438989895E-04  6.03824987001931E-04  8.22897922216174E-03  6.21213900167979E-03  1.54799893845882E-03
  1.19658989768122E-03 -2.52653929163826E-04  3.80842246611396E-04  3.27339914350452E-04 -4.15328140297187E-04
 -5.55242940458904E-03 -2.88307282092133E-03  1.75644932258281E-03 -3.68663928989375E-03 -2.48707704242202E-02
 -2.76769374484118E-02  5.34543728744140E-02  9.78359097395799E-02  3.27997042441824E-02  2.16985482751877E-01
  5.75489595845243E-01 -4.33597806677177E-03 -1.31597495012013E-02 -1.62294931471525E-03  1.14730727607537E-02
 -1.55169843507005E-01 -8.66844567380194E-03 -5.69224820513884E-03 -5.02091230471534E-02 -3.32740926851125E-01
 -2.38201717181512E-01 -7.10048376339966E-02  7.73805172286585E-01  5.33460687270707E-02 -5.54538138008927E-01
  3.81970084076115E-02  4.75882087688005E-02  1.14078005220316E-02  7.61142446864517E-01  6.33067449707300E-01
  5.96918599556134E-01  2.46529661303942E-01 -3.53977991650509E-01 -1.44381058905856E-01 -2.18421045408757E-01
  2.69337731167096E-01  6.38827839721695E-02  2.84586650716168E-01  2.08340893007115E+00  3.39707490792286E-02
 -1.69937765863091E-01  6.67354432805435E-01 -1.89225118222800E-01 -1.26928672272786E+00  2.16709932329558E-02
  7.21767853425322E-02  3.97669576327150E-01  9.40054637973691E-02  2.96420414257656E-01
* ORBITAL    1   84
 -5.25482526366148E-02 -3.75053672512600E-01 -1.86731460496769E+00 -7.01265057286085E+00 -8.33612497623974E-02
  3.99302838325305E-01  2.35713825853538E-01  1.53473914340615E-03  3.13404032926483E-02  1.96432705744842E-01
  6.35883859918809E-02  7.64353462620456E-03 -5.96008743484142E-03 -3.48978444634717E-02 -5.70260959130085E-01
 -3.03103797892411E+00 -9.03568678522410E-01 -7.42621703933956E-01 -1.58972440715328E-01 -3.91387164909509E-02
 -8.68282778919466E-02 -7.33116940957546E-02 -1.12619630484036E-01 -5.59650585008250E-02  6.93100801060656E-01
  1.40891326711337E+00  1.16822566178403E+00  7.83960417411426E-01  3.04108588817918E-01  1.12318992619478E+00
  2.27307437225697E+00  1.93008868430175E+00  9.10851114242970E-01  2.83694549100103E-01  1.14320775318931E-01
 -1.38230735960419E-01 -1.34912921037425E-01  4.09839313003454E-02  2.55563500177344E-02  6.85283474731727E-03
  1.21760247273868E-03  1.45803187887906E-02  1.10406952033217E-02  5.20471061707009E-02 -1.45873759450375E-01
 -1.21351846172685E-01 -1.56468246672389E-02 -1.10938369556881E-02 -4.07838613443563E-02 -3.01404615497606E-02
  4.70407836845248E-02  3.26600281281418E-02 -1.09727560465445E-01 -8.23119158279795E-02 -4.23225534024545E-01
 -3.11215319278379E-01 -4.79064757842452E-03  1.68374263428903E-03  5.16209504749258E-03  4.07591496714525E-04
  1.44263495296194E-03 -1.93394525857659E-03  2.85602237828033E-01  1.93635378976763E+00  1.22217886489825E+00
  9.45755479803439E-02 -1.41788406507192E+00 -1.32940443153381E+00  2.57278531309354E-01 -5.36909950149049E-02
 -9.70942100548959E-02  4.39677677034306E-01  6.59312288382821E-01  6.56218043513893E-02  2.74766054297326E-01
  5.17608548248436E-02 -1.56130175750735E-01  3.36864059917303E-03 -6.26938198408116E-01 -2.89955779218311E+00
  7.35419866621608E-02  1.22921515584174E+00  4.81645308244813E-01  3.58865072304414E-01  1.04626824037520E-02
 -3.97470414841387E+00 -3.50417459071471E+00 -2.63272895882850E-01  1.58592514102705E-01  1.04789660262744E-01
 -6.46689312447527E-01 -5.42041630244280E-01 -1.45282967977364E+00 -1.07122139794141E+00 -1.90654349923558E-01
 -6.95420405938163E-02 -8.09010941057297E-01  3.05747650115895E-01  4.45535616591974E+00  7.13530791243110E-01
 -4.22277107058721E-01  1.10451976381128E+00 -5.78939595581178E-01  4.73589715797287E+00  8.32852958112208E-01
 -3.30469527805989E-01 -6.09200926206678E-01 -6.42626037751802E-01 -1.06102816959322E+00
* ORBITAL    1   85
  9.39812196664035E-03  6.69893772303115E-02  3.31386741237116E-01  1.23372779557276E+00  1.76589000960346E-02
 -6.36329827966114E-02 -4.77860801638427E-02  9.17634317443188E-03  1.82957650983385E-01  1.15642541477848E+00
  3.84725812258810E-01  7.37589153725488E-02 -2.37211383178507E-02  7.40204608351320E-03  1.23122962836370E-01
  6.74850809329306E-01  2.06144157467323E-01  1.70424563143508E-01  3.52503469220038E-02 -1.49156280557568E-01
 -3.44658017034661E-01 -2.73785035408330E-01 -6.91380845442162E-01 -3.60950173730612E-01 -1.40788683118375E-01
 -2.88814830584260E-01 -2.41965060922483E-01 -1.82283471995685E-01 -7.42220282388219E-02 -1.98878266038672E-01
 -4.02089178212464E-01 -3.43337098156463E-01 -1.44540449697596E-01 -4.01557779058929E-02 -1.51012060390460E-02
  4.52753084088347E-03  7.45329782143457E-03 -9.03228207215701E-03  1.30013244802855E-02  1.21910861531304E-02
  9.05414235493538E-03  2.45797551556500E-02  1.69987061716965E-02  2.56107485196136E-01 -7.68306117383704E-01
 -6.23995962993791E-01 -3.92667065215310E-02 -2.79196199789993E-02 -2.94325029519476E-01 -2.11721884665495E-01
 -1.34768074902660E-02 -9.22160458292295E-03  1.92595799041380E-02  1.44836256289055E-02  8.33448981859312E-02
  6.04910240727340E-02  4.67534606819054E-04 -1.89828973280716E-04 -7.62834085807874E-04  6.09402385020410E-04
  4.11484634597044E-03 -7.98415609311236E-03 -3.27641519540026E-02 -2.13939367558705E-01 -1.14633668032228E-01
  2.23194975912702E-02  2.52747390353779E-01  2.63640562303174E-01 -1.60302201913489E-02 -2.60401153360863E-01
 -4.14396403185271E-01 -8.35131268716530E-02 -1.29145400556250E-01 -2.18933529168755E-02 -6.48726943802834E-02
  2.39151093960128E-01  2.53545108634823E-02 -1.31265510938212E-03  1.28088275001544E-01  6.12345680782446E-01
  4.23827851180233E-02 -2.02526018962487E-01  5.74197487759609E-01  3.58974023581689E-01 -4.12410255292322E-02
  7.52896713747756E-01  6.64372856746504E-01  5.27314167583604E-02  6.44745575535808E-01  5.46332896227473E-01
  4.51811459086068E-01  2.81220213318312E-01  8.82688346458324E-02  1.02080434046756E-01 -1.47751522195315E-01
  2.45155219962704E-01  2.24536937737921E-01  2.57238693687072E-01  3.45542450490745E-01 -2.50111008716380E-01
  1.77688001903957E-02  1.14773770589751E-01  2.35536764246724E-01 -1.81058573026054E+00 -1.23682207966903E-01
  1.33143787233635E-01  2.55471278137592E-01  4.56374990356070E-02  3.78494756551682E-01
* ORBITAL    1   86
 -9.72222144887480E-04 -6.96194076255475E-03 -3.50340718365805E-02 -1.19945827655808E-01  7.70740482436504E-03
  5.51113795334549E-03  2.47392288531145E-03 -4.63053181969358E-03 -9.21935107682089E-02 -2.14630023524491E-01
  8.56749572492110E-02  4.43040302335049E-01  1.41296456568453E-01  7.59202485539482E-04  1.35426377055158E-02
  4.59074419831076E-02 -7.52759180946222E-04 -3.21854927520218E-02 -1.11638712594391E-02  7.62499958082609E-02
  9.07812323789376E-02  8.09161112261366E-02 -9.79786179410724E-01 -5.59696012232508E-01  5.78483412543650E-03
  1.09448474618538E-02  6.96454312094212E-03  5.90183369909430E-03  2.26623982899063E-03  1.86247645447350E-02
  3.62855955722390E-02  3.05338884782224E-02  4.94191488045367E-03 -8.62786122311094E-04 -9.24547064366487E-05
 -1.23438476784106E-02 -9.04110906464051E-03  2.34744598385526E-03  1.97188246999560E-04 -3.26563661992775E-04
  1.97617232221202E-02 -1.88091038497200E-01 -1.40799723891493E-01 -2.76488573454540E-02  3.27038497522458E-01
  2.41813650115186E-01 -1.89524653950491E-01 -1.35175995395916E-01  3.14188085321268E-01  2.22315284439452E-01
  8.11210275460168E-04  6.42419148081675E-04  1.49988914495673E-04  1.79497356005076E-04 -5.90755450311931E-03
 -4.23617552515825E-03 -2.85214504515688E-04  1.31559937798018E-04  2.50054386461424E-04 -2.76789494972597E-03
 -1.09720457957069E-02  4.08544808741138E-03  1.29473507858640E-02  9.50922802819557E-02  6.92085190635567E-02
  1.39421384900038E-02 -5.02826269426953E-02 -4.16232675984006E-02  1.51480664499233E-02  3.70260430596793E-01
  5.15402152511639E-01  1.22237182748835E-02  1.47605590765766E-02 -5.24792586711764E-03 -1.54620428067043E-03
 -5.22101151372439E-01 -4.20089533774812E-03  2.27399490867708E-03 -4.57518639747910E-02 -2.76492606000950E-01
 -1.48980111527278E-01 -1.40739240689115E-02  3.77132894239418E-01  4.99698370168370E-01  2.20131995478801E-01
 -5.69909584479810E-02 -4.32466511454816E-02 -1.07522409105815E-03  4.31108363733765E-02  1.13896142257927E-02
 -6.71170463303102E-03  2.97770866194526E-02 -3.69581563085456E-02 -4.52214488607405E-02 -4.91588787190128E-02
  4.32783849497408E-02 -1.15288576617452E-02  5.31459112801503E-02  3.54871039655399E-01  4.37076107586747E-02
 -2.27948337072100E-02 -7.14453698929483E-03  8.79155761990756E-02  5.19497551818190E-02  2.95670333138458E-02
 -2.57777824695792E-02 -8.02140519345849E-02 -1.10305232424953E-01 -2.25770101656695E-02
* ORBITAL    1   87
  3.92477231292651E-03  2.85107279267293E-02  1.62986742691637E-01  1.17314969154001E+00  3.33667087778547E-01
 -1.28844391080012E-01 -1.50541618425805E-01 -1.07507234887021E-04 -1.89936752927250E-03 -1.46715259412155E-02
 -5.74037563537081E-03 -7.43437088887291E-03 -1.16701640665682E-03  9.14929571425108E-02  1.58902532850613E+00
  6.83866490560900E+00  1.03583230294048E+00 -8.68844364093686E-01 -4.30919082805394E-01 -4.44070960324913E-03
 -8.67408650601641E-03 -7.35317413609041E-03  6.46505248023405E-03  4.11950893198026E-03 -3.73631971704341E-01
 -6.97572144334460E-01 -5.38758267497289E-01  8.22351822904158E-02  1.00406409020671E-01 -2.95659940610387E-01
 -6.02250013537474E-01 -5.33730360002919E-01 -2.16861977834708E-01 -5.72148068012694E-02 -5.59024373588909E-02
 -1.09805351405942E+00 -7.21793411464721E-01  1.56171021655296E-02 -4.39294368806405E-01 -2.95647475307605E-01
 -1.95523719414000E-03  4.88722194130186E-03  3.33397619499363E-03 -6.87874503953420E-04  3.48237443794237E-03
  2.39968557756674E-03  3.96078712396131E-03  2.59062932320106E-03 -4.83636358047839E-03 -3.08618734216211E-03
  2.07737281673602E-01  1.40421867208526E-01  2.76380358466746E-01  1.87446867513227E-01  7.90703204356796E-02
  5.34936648496423E-02 -1.28554848557833E-02  2.66954307557248E-04  1.31717864368273E-03 -5.74598088150588E-05
 -4.46077017416082E-05  6.51872607901956E-05  4.30001303342509E-01  3.26980346936904E+00  2.51073543884924E+00
  6.12810387870432E-01 -1.76074523815271E+00 -1.57307642545133E+00  3.72863367881160E-01 -3.53054578630852E-03
 -3.45942565538553E-03  3.80346256655557E-01  3.86658172473911E-01 -2.81856186283370E-01 -2.12248095177018E-01
  4.16510079621089E-03 -8.08120440023687E-02  1.92581043988225E-01 -3.17143843699167E-01 -2.69087939329810E+00
 -2.47847432599264E+00 -6.97745828739494E-01  1.02511020592231E-01  8.31372716721949E-02  9.51763716489024E-03
  3.03168564484471E+00  2.77381371078449E+00  1.09256109236830E-01  5.18335400750371E-03 -2.84946631372426E-03
  6.97091468975331E-01  5.56366167776497E-01  1.20862409770915E+00  1.00485676231562E+00 -3.51229447521086E-01
 -2.63326467974352E-01  2.02590662174013E-01 -4.80625501417965E-02 -6.34839500791795E-01 -8.58265403074376E-02
  1.62460222826589E-02 -1.34922272404829E-01  1.31779186104150E-01 -1.16460668046247E+00 -1.69080879022159E-01
  1.12189210477359E-01  1.13618746545488E-01  2.45039337497470E-01  2.27967397835985E-01
* ORBITAL    1   88
 -1.41191006495930E-02 -1.01586238852499E-01 -5.28345615570624E-01 -2.43652756945366E+00 -3.56049395673652E-01
  7.22444369086282E-02  2.51197379946390E-01 -1.23391994667832E-05 -3.67693502847247E-04 -2.35081575252404E-03
 -1.12857224689702E-04 -1.67900796660181E-03  2.31036508435781E-04  2.42064960298119E-03  2.82381948371382E-02
 -2.72489237733881E-01 -2.78834975168039E-01 -2.06469469640848E-01 -5.77549651179716E-02  4.29461128728639E-03
  9.16332812439346E-03  8.83134044215592E-03  1.31245086075190E-03 -7.01502481460555E-05 -2.78286463543033E-01
 -4.57537945087627E-01 -2.51106381494192E-01  6.60658091474437E-01  3.66245279911262E-01  1.54693715789110E-01
  4.02232678033883E-01  4.32263107401278E-01  9.45533841477685E-01  4.47905587350285E-01  7.22729973811727E-03
  1.52174815134393E-01  9.71745848781279E-02  7.12931756207648E-02  7.87058774294560E-01  4.89922724497325E-01
  3.56047033312573E-03 -9.79507580365199E-03 -6.17888195336126E-03 -5.27068513166565E-04  3.41799168527964E-03
  2.18430512955620E-03 -7.67717382638722E-04 -5.01512587768626E-04  1.94396637128487E-03  1.24830052962404E-03
  1.48626702051073E-01  9.55724501503862E-02  2.94456444625827E-01  1.91161747227538E-01  1.08206840271069E-01
  6.98029796272562E-02  2.68666736572066E-03  7.66858299207295E-03 -2.06851609052353E-03  3.09103527619216E-05
 -4.92523084834435E-05  7.59611831795893E-05  2.36046815122032E-01  1.69128210826131E+00  1.25382667103372E+00
  3.51071751040851E-01 -4.13630917637234E-02 -1.72087104227360E-02 -2.06647537473540E-02  4.92025824405988E-03
  5.80173474609914E-03 -5.38446244206591E-01 -6.43625343993343E-01 -4.37860741003061E-01 -4.83424204396995E-01
 -3.01263747943696E-03  4.48763624693527E-01  2.17862267817655E-01 -1.94790047972361E-01 -1.11305361218570E+00
 -3.85426489248648E-01  1.76882090944223E-01 -6.68166761593669E-02 -5.69375415089107E-02 -3.93651682946220E-03
 -7.55595295283329E-01 -5.84609368092387E-01 -6.51431166355494E-02 -3.89001629078150E-03  1.13646848590700E-03
 -1.00589267351017E-01 -4.83008145847778E-02 -5.10907876644352E-02  2.98624430481057E-02 -1.58847855038773E-01
 -1.03118958605534E-01 -1.39142425800790E-01  2.33464316217038E-02  1.03382715476295E+00  2.97443917117965E-01
 -1.51069498361884E-01  2.63854783937093E-01 -7.38223532785336E-02  1.70306137435346E+00  4.55972361258919E-01
 -2.43169669815120E-01 -2.14028206022819E-01 -1.54892231657964E-01 -3.22955083343705E-01
* ORBITAL    1   89
  5.80382731299692E-02  4.13906047810710E-01  2.03433668680644E+00  5.56224071660975E+00 -1.61547276122480E+00
 -3.87539618262518E-01  6.09172451771298E-01  6.59709757342588E-05  1.10564624123935E-03  9.25217658059807E-03
  3.26529595797198E-03  7.33539974683094E-03  5.64451016883207E-04 -4.05327187662687E-02 -6.83155899489007E-01
 -2.53861870697498E+00 -1.57745361339466E-01  4.87016152587550E-01  1.91483593352791E-01  4.47938728551189E-03
  8.95430608539365E-03  7.40506761357298E-03 -1.38011777413127E-03 -1.28752409396897E-03  1.35118893439278E-01
  2.70436022574725E-01  2.17794078091098E-01  2.26270336569227E-02 -7.48023373384685E-03 -6.48281015987169E-01
 -1.10828398674784E+00 -7.06312799975005E-01  6.38733656378711E-01  3.89630071500489E-01  5.85596950591163E-02
  9.46202727616566E-02  5.23915912490069E-02 -1.27630968263124E-01 -8.56214002180065E-01 -5.09896220245178E-01
  2.85848835206262E-03 -9.53653385623081E-03 -5.61216507297026E-03 -3.05448845218798E-04 -2.59467134893200E-04
 -1.61184286800808E-04 -1.76155039990764E-03 -1.10286927376498E-03  2.46474379211717E-04  2.11558763461603E-04
 -1.30259843539466E-01 -8.35964673144804E-02 -2.55709858178966E-01 -1.62162813341411E-01  1.48642368169931E-01
  9.46267383125008E-02  2.74942011685769E-04 -1.69070404195478E-02 -6.89551726468359E-03 -1.19483932520638E-05
 -1.40463222367902E-04 -1.60020468168367E-05 -5.83264394515327E-01 -4.51774892041838E+00 -3.52528486971997E+00
 -8.34567966900987E-01  1.87183267520540E+00  1.67157943056172E+00 -3.78623893939902E-01  4.07849827786490E-03
  4.65545948976860E-03  5.67593479561505E-02  1.35969883051419E-01  7.46620916991101E-01  6.85659376076557E-01
 -2.93361992460768E-03 -2.15491552526886E-01 -3.92528719971334E-01 -3.73994254731369E-01 -2.38783628788820E+00
 -1.40286595845325E+00 -1.12175210652612E-01 -7.92464858592442E-02 -6.46739595425024E-02 -1.02760900174038E-02
  2.66722147804439E-01  3.17266037277733E-01 -8.40457768802138E-03 -6.73229429177090E-03 -7.89260530426496E-04
  1.51173237948442E-01  1.62516868160373E-01  1.88023653016728E-01  1.72008950297253E-01 -1.75878939146544E-01
 -1.63915254952665E-01 -8.27465451890519E-02  2.36846992279038E-02  7.24821132685696E-01  1.28183233286211E-01
 -1.42819406143193E-01  1.61592482614493E-01 -3.54956834157907E-02  1.19817839355227E+00  2.17797216585136E-01
 -2.84762635065170E-01 -1.19567485994805E-01 -7.95390099475182E-02 -2.67984810502751E-01
* ORBITAL    1   90
 -1.34621534849522E-03 -9.60214160674508E-03 -4.70242054543263E-02 -1.39722856064135E-01  3.51939396992554E-02
  1.07696449782160E-02  5.28124923543507E-04 -3.31963389332284E-04 -4.65141757198572E-03 -2.36317673211577E-01
 -5.20921687395952E-01 -6.58513819194314E-02 -1.10036218830511E+00  1.33655621932500E-03  2.24187076569365E-02
  1.03893232936194E-01  2.73937327450328E-02  6.46856834578908E-03  1.72321815301438E-02  2.85785856811592E-02
  6.78466639674993E-02  7.59204610775702E-02  1.19756996310376E-01  2.26912736706571E-02 -3.50625837643996E-03
 -7.71859233346787E-03 -7.65178403705182E-03 -2.17969610112048E-02 -2.87971687399558E-03  1.90586115161524E-02
  3.80939684033268E-02  3.22744596118656E-02  2.70791858671675E-02  5.32608521005102E-03 -2.50392747219033E-03
 -4.42897375826491E-03 -2.22587143049933E-03  2.09994595670020E-03  1.54341674599966E-02  2.88102104239352E-03
 -2.28385146420666E-03  1.16332399751554E-02 -5.11222508337078E-04  1.46588334224083E-02 -1.57950030219393E-01
 -4.34870007046022E-03 -1.21778375942812E-02 -1.58882339722048E-03 -2.91701616359109E-02 -3.70152687541452E-03
 -9.48135495809546E-04  2.45110221569641E-04  8.62952250532644E-04  5.43088507376469E-04 -7.44500717787659E-04
 -3.07214583826765E-04 -4.04731360707643E-04  4.23265264281983E-04  5.96412581851811E-05 -8.22678651617278E-04
  8.70860018477875E-04 -5.41884283095347E-03  1.92789959158226E-02  1.47130015799675E-01  1.22438736813311E-01
  4.18916004956001E-02 -4.69465929506317E-02 -4.97597512561842E-02 -1.08506820983543E-03 -5.76863451930608E-02
 -6.96959292451856E-02  3.01253500921397E-03  3.96047888067784E-03 -1.32919349838503E-02 -1.47102867085135E-02
 -4.96682579588975E-03  2.26760713855405E-03  6.00811326755241E-03  8.47427934857366E-03  5.33197291083302E-02
  3.39818349659269E-02  7.03568886346222E-03  7.79585542318312E-02 -4.13989264425185E-02 -7.91881885718174E-02
 -4.82021972521685E-03 -3.00642658405062E-03  1.66760135888467E-03  1.68894370583730E-01  1.34316094730515E-01
  6.75820580461903E-02  2.08245636659988E-02 -3.77724536854585E-02 -1.13508391589739E-02 -2.66250688872548E-02
  3.34938417530577E-02  3.43713865500495E-03  8.68934191951786E-03 -1.93579126167399E-01 -7.36774530388926E-01
 -2.93320226003142E-01  1.38187097631798E-01  2.60827611309991E-02  9.11618886783060E-02  4.94411387134241E-01
  2.10245221757278E-01  7.67434295387231E-02 -1.33322164167410E-02  7.22062446805542E-02
* ORBITAL    1   91
 -5.88472919741108E-03 -4.10019214527187E-02 -1.74329976851066E-01 -4.39659623572755E-01 -5.67687033535279E-02
 -5.50693394069424E-02 -2.72712181826113E-02 -2.70872561609150E-05 -4.45887269538323E-04 -1.20225109011404E-02
 -1.47197789776234E-02 -1.28228158183855E-02 -2.57144483480088E-02  3.03895089551161E-02  5.17398516157474E-01
  2.15555596465878E+00 -6.89260680937398E-02 -4.02204410368606E-01 -1.35977933965884E+00  7.48153827804611E-04
  1.78447397410735E-03  1.92521841132897E-03  1.53903128224116E-03  4.01548745273811E-04 -1.27500609772851E-01
 -2.65249693427229E-01 -2.43412065426707E-01 -1.60798826601953E-02 -4.73467674650655E-02 -1.50421598180537E-01
 -3.37236278023812E-01 -3.40460480401879E-01 -2.99983993986896E-01 -4.72405907895031E-02  2.29146874158333E-02
 -3.63333205526876E-01  9.03899642283993E-02 -1.97599311392027E-02 -9.31993519281730E-02 -6.84050689622770E-03
  8.30613504561008E-03 -2.18311922127123E-02  1.39371912881011E-02 -1.75254233744110E-03  2.11432913798503E-03
 -2.49494150080063E-03  4.91117348614999E-04 -1.66272457090338E-04 -3.39324505014360E-03  7.08462793006795E-04
  4.35648400528322E-02 -5.51766204462377E-03  3.71345729578649E-02 -3.87384104438286E-03  4.39091700341594E-02
 -3.71519698915037E-03 -4.32330882108157E-03 -1.51359909825407E-02 -1.59501768376054E-04  7.91454168363547E-05
  9.35083082152546E-05 -2.11091456181252E-04  1.73761513116227E-01  1.24887015775995E+00  9.49634732707036E-01
  2.96490066243541E-01 -6.54405427054257E-01 -6.95699348894146E-01 -9.74907452516696E-03 -1.80426621225424E-03
 -3.10526077999917E-03  5.76730660431250E-02  4.82688686547091E-02 -1.29583695890972E-02  5.39064166398205E-03
 -7.41161089196112E-04 -2.19176600401017E-02 -1.11835950969663E-01 -4.05890262670237E-01 -2.74772047811696E+00
 -1.96323209931975E+00 -4.57114277322742E-01 -6.17136227165697E-04 -3.84219245068281E-03 -3.78393674548103E-03
  9.11204172949836E-01  8.64807228026123E-01  7.87521159174900E-02  4.92872819045630E-03  3.99121855932046E-03
  8.21085461570861E-02  7.62492882164566E-02  1.46638787001966E-01  1.35583486860069E-01  3.56611291740582E-03
  3.38148178670758E-03 -9.07216435109910E-02  2.28131757229584E-02  6.36712613939408E-01  2.99197664931080E-01
 -6.52130594132946E-02  3.00106409563772E-02 -1.03912503737043E-01  9.52220010631388E-01  5.14856846649046E-01
 -5.96950461806114E-02 -2.03895165207762E-02 -1.55744019550138E-01 -3.09515735779543E-02
* ORBITAL    1   92
 -2.32442786249524E-04 -1.65826935302641E-03 -8.26917812094834E-03 -4.70487984691856E-02 -2.12761288060269E-02
 -6.83471203565117E-04  1.21228851156704E-02 -1.17892553784160E-03 -2.56363790282867E-02 -1.51698121107517E-01
 -3.03132174870445E-02 -2.30750639237278E-03  3.44145084616137E-02  4.44964812828206E-04  7.07851883145924E-03
  3.72857902912457E-03 -2.66353014001027E-02 -4.45136622413849E-02 -4.91685929505564E-02  7.05579129583555E-02
  1.52195226512604E-01  1.43291286296803E-01  6.00381058364004E-02  2.41543944880259E-02  3.13866458840398E-03
  6.53907175519051E-03  5.76298580561776E-03  9.81245409059820E-03 -2.11387194838156E-03  2.46367862694691E-03
  4.87866235678323E-03  4.08643551083525E-03  5.38919163324018E-03 -8.69702219964533E-04  3.07465138124037E-03
 -7.08536171054513E-03  8.80680508195636E-03 -2.75292867712874E-03  3.15041324341724E-03 -6.50309792261806E-03
 -2.83188897183160E-01  5.12650631995697E-01 -7.67694929301365E-01  5.17698964827352E-02 -6.78064294564449E-02
  1.23356108621215E-01 -3.85118230968168E-02  1.76665772437766E-02  9.05464520018644E-02 -4.59761253298926E-02
  2.90984324697403E-04 -2.82486466872824E-04 -3.05235028950068E-03  1.34365701154959E-03 -3.73506299898412E-03
  1.84027000327097E-03  3.13945886301309E-03  3.50871277379037E-04  1.50363630526918E-02 -5.34353011592716E-02
 -2.44062486999511E-01 -4.43279338772525E-03  3.26316507747771E-03  2.16343723431113E-02  1.34154436078233E-02
  2.30491628345125E-03 -2.18250307742231E-02 -2.17137792483882E-02  1.83866334562139E-03  1.41625893308524E-01
  1.81308668529886E-01  5.28697769577152E-03  5.61106926794481E-03  3.42206685919857E-03  4.06601705154186E-03
  1.20023810855675E-02 -3.14776339103878E-04 -5.18622283198555E-03 -6.82880366719692E-02 -4.23141105623347E-01
 -2.66581198885673E-01 -5.98987601544107E-02 -6.64639691534089E-02 -8.27208803793039E-02 -2.62483642742528E-02
 -3.77320849035711E-02 -2.95220191147503E-02 -6.71228758435020E-03  2.70814905841321E-02  2.83157693198168E-02
 -1.52807833212971E-02 -1.39711515837384E-02 -3.10558019187853E-02 -1.95903365400500E-02 -2.22999319898423E-03
 -1.15225317546075E-03  7.19683739388481E-03  6.62039770353239E-03  1.95252669145700E-01  7.95935849726058E-02
 -3.24127762029052E-02  3.09273761714570E-02 -3.63108479914536E-02  2.85417856610247E-01  8.81604609919609E-02
 -6.88477778833844E-02 -7.12913014594240E-03 -4.61871062879121E-02 -2.93155989600135E-02
* ORBITAL    1   93
 -1.45684118721351E-03 -1.04253742108946E-02 -5.33231200994458E-02 -2.18562742075193E-01 -8.51570904903404E-03
  1.35817534987845E-02  6.89672384068233E-03  1.09258665667236E-05  1.90922804399487E-04  8.93869115454218E-04
  2.58759982470570E-04 -4.14555903673637E-05  5.27109736384234E-04 -1.46628275611905E-03 -2.48013787531678E-02
 -1.32855513496386E-01 -3.66766109354035E-02 -2.64254952861070E-02  4.57734957432676E-03 -3.96701051879617E-04
 -7.90685747018129E-04 -6.34199603773979E-04 -1.91439371085790E-04 -5.07412910841156E-05  3.36820188025226E-02
  7.13497121152518E-02  6.64183735788820E-02  2.41544677998971E-02  1.24143460240576E-02  4.39414762603838E-02
  9.13600856318121E-02  8.11511780355593E-02  2.93206194288734E-02  1.23066944272065E-02  1.29069452454075E-02
 -1.75764416194570E-02  3.31005503746084E-02  5.84797169559831E-04  7.23801082168365E-03 -5.48050063917155E-03
 -1.27241204307018E-03  2.64408994842269E-03 -3.77697306346686E-03  2.06054035320308E-04 -9.40613109518407E-04
  8.21480162426153E-04  6.31061422586787E-04 -3.18537815210032E-04 -6.10828730703739E-04  3.29054336026688E-04
  7.86588589266689E-03 -4.51064940187612E-03 -1.01782453765582E-02  5.29501352858287E-03 -2.02328609118904E-02
  1.00429117221043E-02  2.33440785852132E-02  2.28324353396295E-01 -9.71554661012644E-01 -2.86047361245649E-02
 -3.27480594677335E-02 -5.63182729503458E-03  5.45500407935246E-03  3.98565964605334E-02  1.86243081741310E-02
 -1.12312662929112E-02 -5.44869644610684E-02 -4.75227633533310E-02  1.35466032091077E-02 -3.89452171504067E-04
 -2.55576264477191E-04  2.44178498825813E-02  1.92658420443199E-02  1.73829236707492E-02  2.91889495681012E-02
  1.46513044552630E-03  1.28245603292895E-02  7.54262514748851E-03  1.31295847915421E-02  1.06563309503700E-01
  9.50370633718463E-02  2.52036888752470E-02 -1.53127669939121E-03 -7.70230293233897E-04  5.01030776571302E-04
 -1.11780638777332E-01 -1.01316149309754E-01 -5.74454507751911E-03  1.39884710587832E-03  1.41025478572897E-03
 -2.44087273307101E-02 -1.85015259591604E-02 -3.12417712339056E-02 -1.96541782274834E-02  5.29343591839253E-03
  1.03622742514531E-02 -4.66520825817929E-03 -1.04010068456555E-03  4.40989124747304E-02  2.10185959246303E-02
 -5.37173549985303E-03  9.58905708872404E-03 -2.33382673717027E-03  6.84764360290972E-02  2.72960821493072E-02
 -8.36170132170553E-03 -8.19770395254388E-03 -1.14360726807697E-02 -8.71825546410170E-03
* ORBITAL    1   94
  5.09271059545728E-05  3.62871931336303E-04  1.83349376380303E-03  1.04847547503523E-02  3.22630328962707E-03
 -6.05729205497810E-04 -1.89771487609805E-03  2.75418308372270E-04  5.49046789513834E-03  3.16677815655148E-02
  7.39730570438577E-03  1.26709618877097E-03 -2.25142352865679E-03 -1.68126164798018E-05 -2.30910188318710E-04
  2.39530875673956E-03  3.59039480241411E-03  5.39264820153412E-03  5.14551177944731E-03 -1.55846443403622E-02
 -3.22551575603172E-02 -2.79980057723946E-02 -6.19468346244679E-03 -5.18337067641484E-03 -1.09192354807877E-03
 -2.29784947477849E-03 -2.07886768437087E-03 -1.96777789767748E-03  1.81984419282221E-04 -1.13815902059075E-03
 -2.55671117041862E-03 -2.59245411933120E-03 -1.70784448199545E-03 -2.92398171189859E-04 -6.02646047402721E-04
  1.21252490720989E-03 -1.75466772992699E-03 -5.83800560303093E-04  1.96474275307905E-03 -1.97615238370326E-03
  2.82692131523742E-02 -4.26194051775175E-02  7.26514639293825E-02 -1.03174670987692E-02  1.03688588763108E-02
 -2.39022632055449E-02  1.37845643606426E-02 -6.82231996018250E-03 -1.69587351577686E-02  9.12703259975996E-03
  1.45137761648483E-05  2.60496086376412E-05  7.82664462379873E-04 -3.57698862223862E-04  7.12842252710473E-04
 -3.79575162981009E-04 -1.56110891004023E-02 -3.63009660296829E-02  2.50583548307192E-02 -9.56995584138963E-01
 -1.47190927093541E-01 -2.27403415463804E-01 -6.53514548552145E-04 -4.06498950578939E-03 -2.40823058273450E-03
 -5.29122060678512E-04  3.05881006939987E-03  3.02681120910130E-03 -3.64495948613688E-04 -2.44614789121831E-02
 -2.81584974670121E-02 -1.02915480325399E-03 -1.03599803449069E-03 -1.17714511679228E-03 -1.28611902758381E-03
  1.51421964165281E-02  4.10033523016406E-04  1.02081872934831E-03  5.54885376527052E-03  3.40390122658985E-02
  2.20517289869032E-02  5.89061232458278E-03 -7.87693890626644E-03 -1.34239194121519E-03  3.00156781601289E-03
  4.93806580087673E-03  4.52573019232053E-03  1.43571786054672E-03 -1.13676104659469E-02 -9.45478069555528E-03
 -3.81126530569473E-03 -1.67165861036877E-03  5.22243728094984E-03  3.31375733749787E-03  1.25797770008069E-03
 -1.83267293644674E-03 -5.21003970456832E-03 -7.80548532808322E-03 -4.24105535003827E-02 -1.06874702859284E-02
  6.99061448053806E-03 -6.89897629258532E-03  5.37154281630136E-03 -8.79444549137977E-03 -8.96092916736602E-03
  5.14657688842072E-03  3.60320712090855E-04  2.35726607947227E-03 -1.01520521259308E-03
* ORBITAL    1   95
 -8.49337665372255E-04 -6.09345111127010E-03 -3.10637747273216E-02 -7.68173569877509E-02  2.36157386756934E-02
 -4.81807446391678E-03 -1.28495032168752E-02  3.81270222861906E-06  7.76662863482370E-05  7.81118751954098E-04
  5.43401687291334E-04  5.55015443604603E-04  7.81611363031680E-04 -6.13248957225516E-04 -1.05985474277731E-02
 -7.85114508436304E-02 -2.64599685142392E-02 -2.06545772347793E-02  2.19273042189610E-02 -2.02847833264102E-04
 -5.00536416017338E-04 -5.85048038143315E-04 -6.00156008093275E-04 -3.88105745988937E-05  1.47156272941792E-02
  3.33768553980451E-02  3.51621474194403E-02  1.75547893634450E-02  7.52053440796064E-03  2.40166416223290E-02
  4.42099040859586E-02  2.97486364719756E-02 -6.02004614147163E-03  4.96590549497757E-03  5.78475434670780E-03
 -7.41526977438067E-03  1.29651302721702E-02 -2.03621139133957E-02  6.63607965929316E-02 -7.14117112889158E-02
 -4.57778374912211E-04  8.03076024991157E-04 -1.09557125786503E-03 -3.35066585641662E-05 -6.60538324055927E-05
 -5.26397495688860E-05  1.47149704959314E-04 -8.45867653468351E-05 -2.81521294515579E-04  1.62776609839711E-04
  1.41010086516116E-02 -7.05539557799964E-03  9.09556419111611E-03 -3.39206837793417E-03 -2.05672088299339E-02
  1.03449964049632E-02 -1.67393761903123E-01 -9.53416870708363E-01 -2.27067661902582E-01  3.71097161258666E-02
 -1.83322290758061E-02 -4.99817443569647E-03 -5.12670043688514E-03 -2.04732279806234E-02 -1.96625830088282E-02
 -2.95176606644385E-02 -4.08911666614764E-02 -3.43877903902224E-02  1.03594776721900E-02 -1.23218048646411E-04
 -1.18096071171136E-04  1.39517278275698E-02  9.46780776785081E-03 -1.14536011668995E-02  2.66835122807933E-03
  9.08213469616411E-05  2.51057231101992E-02  3.18930155042379E-02  1.75920794453774E-02  1.24890020185605E-01
  8.92922898059992E-02  1.43719179740918E-02  3.83368384816140E-04  1.13513417023592E-03  6.44101177246392E-04
 -3.69094396845778E-02 -3.59328596433918E-02  1.63605922175223E-03  9.21859354821743E-04  9.74774953047006E-04
 -9.79982135888997E-03 -5.45598662614611E-03 -2.07754411746250E-02 -1.23505555800901E-02  1.40917181492347E-02
  1.29646710372386E-02  2.09944147433537E-03 -1.27653608154498E-03 -1.29585456379294E-02  2.98436080230601E-03
  3.77709094219255E-03 -4.59795915399994E-03 -2.96095124085051E-03 -2.56566779680059E-02  1.77325347555320E-04
  4.07900229741510E-03  4.36274755117375E-03 -7.93375909431148E-03  4.31802321718350E-03
* ORBITAL    1   96
  9.74198254155239E-05  6.94995349335828E-04  3.46350860552443E-03  1.30006776550864E-02  1.09780059056799E-03
 -1.41059546823841E-04 -7.81553412548483E-04  2.43534802784340E-04  5.02707366918565E-03  4.08128149299177E-02
  1.55216201703625E-02  1.35794907711480E-02 -2.88764159045500E-03  4.38751697905316E-06  1.26613654824123E-04
  5.47294231581890E-03  4.58627630702271E-03  6.10388653535016E-03  3.48823982700465E-03 -1.33400983801081E-02
 -2.91881942523118E-02 -2.81436951645705E-02 -1.32466669206735E-02 -4.52176595581263E-03 -1.30511342446172E-03
 -2.87468329304948E-03 -2.85903795448084E-03 -3.39150757254529E-03  3.26780259078497E-04 -1.86081060396709E-03
 -3.61613158135183E-03 -2.85350859334706E-03 -1.54197862751876E-04 -5.82550565119351E-04 -5.04138093177389E-04
  9.53538779356302E-04 -1.24105608284500E-03 -2.86942084442138E-05 -4.55094033202942E-04  1.85957108957717E-04
  1.72085543563019E-02 -2.67994734544298E-02  4.90420194734381E-02 -2.46008248521003E-02  4.32516994565152E-02
 -6.54099676785143E-02  1.21661730393009E-02 -6.07708553128862E-03 -9.04558318593755E-03  5.13020683353742E-03
 -7.98951896529319E-04  4.27182907541332E-04 -3.96974593011357E-04  1.87892497571211E-04  1.58934807860592E-03
 -8.29509321171456E-04 -1.96375807989800E-02  2.17599701805979E-02  1.21390642542817E-02  2.70754316853660E-01
 -3.16422861673537E-01 -9.03207896480836E-01 -3.08415464515755E-04 -2.42347720430831E-03 -1.01848537141895E-03
  9.96636721304389E-04  4.39906981148935E-03  4.29415504589093E-03 -5.13615669197044E-04 -1.82428225025302E-02
 -2.29473455556247E-02 -1.24948739511169E-03 -1.17096975885217E-03  1.37744993614107E-04 -5.48873122743766E-04
 -3.31388081553029E-03 -4.87968198853128E-04 -8.64859348287326E-04  5.74026892436414E-03  3.45525478530709E-02
  2.00304700849057E-02  3.67934727587554E-03 -4.18819766111570E-02 -3.10654122573943E-02 -9.53910910972354E-04
  8.27783807193562E-03  7.01186221860470E-03  8.64480654639261E-04 -1.65015436169740E-02 -1.18171820940322E-02
 -9.78072707529753E-03 -6.06852615361099E-03  1.10114615689786E-02  7.13154863814632E-03  3.05919123622096E-03
 -3.26361129274697E-03 -3.67856182485673E-03 -1.67467832474533E-02 -8.15251724162905E-02 -1.07399760638850E-02
  1.35907973871268E-02 -1.23631030877065E-02  9.35326869614960E-03  1.49221726445879E-02 -6.21829985256813E-03
 -1.62709214404698E-03  2.59885254171249E-03  1.64250260529464E-04 -4.81878684703833E-03
* ORBITAL    1   97
 -1.20824612467779E-03 -8.58558521729187E-03 -4.15980072281221E-02 -1.36058810169197E-01  2.16645832745314E-03
  8.48014373534299E-04 -2.96875195184481E-04 -1.18668320862678E-05 -2.52496073062096E-04 -9.99817410174615E-04
  6.06220110779390E-05  5.15544010030998E-04  2.25521709673852E-04 -7.77557294959003E-04 -1.40128302294514E-02
 -1.28806559804246E-01 -5.41179354762613E-02 -5.26653169537022E-02  2.32010952032780E-02  1.56648481631252E-03
  3.14407720617053E-03  2.59470235391393E-03 -2.09624648338475E-04  7.06789197830409E-04  1.33458950470688E-02
  2.93706106763305E-02  2.94972149463865E-02  1.69368139876120E-02  4.63258706897193E-03  1.91377352240187E-02
  3.72935288422120E-02  2.96571947265862E-02  7.76445709082961E-03  3.97164940621607E-03  2.24465570525342E-02
 -5.07003263230018E-02  6.39609666263764E-02 -1.45629353498449E-03  6.00891167203374E-03 -5.97741421531280E-03
 -1.87231565005078E-03  2.58680385231984E-03 -5.10097387367966E-03 -2.92566784467330E-04  1.25845149370870E-03
 -8.97729704461886E-04 -1.09244050764419E-03  5.53107762580391E-04  1.93993397137655E-03 -1.05289369796677E-03
  1.58185890249473E-03 -3.32202146674111E-04  2.86807228023827E-03 -7.59135323247499E-04 -7.42442944862875E-03
  3.64949293687562E-03  9.80597507462132E-01 -1.67095194139930E-01 -1.29228270547723E-02 -6.67146735307373E-03
  3.80018276423539E-02 -4.12299384261601E-02 -6.22403923405161E-03 -3.21061606210980E-02 -2.16577822936153E-02
 -1.65257168056557E-02 -1.77183787080818E-02 -2.17870001047601E-02  1.49827420557856E-03  2.32994919678720E-03
  2.50945416491703E-03  1.08172317396155E-02  1.07344372721753E-02 -8.93477567048179E-03 -4.15541690746583E-03
 -1.89641011831346E-03 -4.00749493657217E-03  2.24984099266922E-02  4.19733130107689E-03  3.97715521711317E-02
  5.05557432167842E-02  2.59636063419754E-02 -1.40541404557511E-02 -1.16239889585269E-02 -9.72782079444364E-04
 -8.77960714297802E-02 -8.26776508940491E-02 -1.65735962173723E-02  1.05371236873769E-03  1.88068946130077E-03
 -8.75955727049581E-03 -7.99090354169339E-03 -3.07770949327247E-03 -3.25210597933681E-03 -1.72699576615284E-02
 -7.59043074182544E-03 -2.74067028720548E-03 -2.20327343919377E-03  2.85973016861924E-02  1.48126251082975E-02
  7.06240176205899E-04  1.14958030206758E-02  1.12804043951177E-02  7.81289286478507E-02  2.60754232338328E-02
 -8.06119474540728E-03 -1.07555552654022E-02  1.28650143461383E-03 -1.73020878900884E-02
* ORBITAL    1   98
 -9.99114511606431E-06 -7.48398409973779E-05 -5.17848159913370E-04 -7.60921706200201E-03 -5.54701179239948E-03
 -1.11216955068401E-05  3.07441418753858E-03 -6.32998145717721E-04 -1.26400632666469E-02 -6.16745502052009E-02
 -8.07825969446200E-03  9.44557145671009E-03  8.11973854749847E-03  1.03308778176555E-04  1.65218728849290E-03
  2.59525067204032E-03 -4.99226935315900E-03 -9.06024702754376E-03 -1.17377985809388E-02  3.70037327339285E-02
  7.62489208476343E-02  6.56695266995588E-02  1.29375371900308E-02  1.25478189309150E-02  1.10723274991443E-03
  2.34896081900731E-03  2.11955989901772E-03  2.04308953499038E-03 -2.20946112364385E-04  8.25582352121950E-04
  1.85099908062130E-03  1.80077905427269E-03  2.01563653880471E-03 -2.26046509179735E-04  2.03201721682090E-04
  1.22814074846992E-05  5.86147222665544E-04 -1.26559291012130E-03  2.23777849981786E-03 -3.60525786003442E-03
 -6.93850760734539E-02  1.06208718728389E-01 -1.92147904444228E-01  1.36174164815654E-03  2.05312530582265E-02
 -5.32295213650085E-03 -2.87441031751740E-02  1.43400231436473E-02  4.86572281155139E-02 -2.63468118512874E-02
  3.16045683224067E-04 -2.30790136793227E-04 -1.28637766554584E-03  6.44594027617350E-04 -1.48076361314786E-03
  7.92658767985371E-04 -5.24032320626672E-02 -2.23612913886869E-03 -2.69023949688060E-02 -7.57792532655840E-02
  9.02630180008945E-01 -3.51602868983949E-01  8.85020828290024E-04  5.69604793459523E-03  3.23198970552322E-03
  2.90885584461424E-04 -5.70768173836170E-03 -5.10066768208243E-03  9.85003393204670E-04  6.66621955514953E-02
  7.68860973175086E-02  1.59344043398649E-03  1.44266257757466E-03  1.68751372826146E-03  2.11483688398244E-03
 -3.58740279183564E-02  9.80513016186748E-04 -1.62798298303837E-03 -1.32889363695870E-02 -8.24293465248417E-02
 -5.55976426344432E-02 -1.63365954012741E-02 -3.36634511906349E-02 -4.21172541215713E-02 -1.30170219728690E-02
 -3.07951500177009E-03 -2.78336276951544E-03 -1.69422607775490E-03  1.74309924012164E-02  1.73919519361131E-02
 -1.54035238068288E-03 -3.03311275654144E-03 -6.25990653005251E-03 -3.43504777475807E-03  1.54270128036158E-03
  2.39698665381750E-03  9.09400453328471E-03  4.75790025576877E-03  3.66978059155420E-02  2.11469436876020E-02
 -4.76810353257897E-03  7.17858279224645E-03 -8.04689523994017E-03  5.40949935468863E-02  1.99898237470833E-02
 -1.93966165453612E-02  2.89847136635920E-03 -1.05456973129645E-02 -3.41888374283008E-03
* ORBITAL    1   99
 -8.55319172140717E-03 -6.18931648180445E-02 -3.30791610790566E-01 -1.26863868523913E+00  1.22672573276635E-01
  1.09852019885815E-01  2.34023625655603E-03 -1.89606884721848E-04 -4.31093075789910E-03 -3.81479542746735E-02
 -1.64478916050240E-02 -1.39490158367258E-02 -3.67422581709767E-03  2.26020712673282E-02  4.02210936523675E-01
  2.01609754809666E+00  3.88069249836779E-01  1.14079698478022E-02 -2.90359047950184E-01  8.34673456082757E-03
  1.96198766669679E-02  2.17845286378205E-02  1.34499612401996E-02  4.06049552991069E-03 -1.27039435220581E-01
 -2.57519513119850E-01 -2.27237279060678E-01 -1.59192939243384E-02 -8.13519902768103E-02  1.63463324751362E-01
  3.30700595377086E-01  2.84470766471759E-01  9.76390854164165E-02  4.80077975063729E-02 -2.55373494385745E-01
  1.67173169593368E-01 -6.85081599477040E-01  2.49546431268911E-01 -1.68260593165502E-01  6.73467336099979E-01
  6.12618829225105E-04 -1.23229715414801E-03  2.52270441378861E-03  2.41425604159062E-02 -2.28080999478829E-02
  7.12139219857472E-02 -3.44998661269175E-04  5.25001079955663E-04  1.07981786146112E-02 -8.21941296847072E-03
  1.03502002699856E-01 -7.34903479411050E-02  2.27380211387831E-01 -1.68285010760364E-01 -6.57388784454181E-02
  4.90575729848278E-02  5.11940201121605E-02 -7.14693349165565E-02 -4.95118885288322E-02 -5.25679793856412E-05
  1.13676896667246E-03 -9.63314843104618E-03  3.41355381084058E-01  2.38149715471165E+00  1.67731933710482E+00
  3.97846488285104E-01 -6.10889161041245E-01 -3.26893718682589E-01  2.90636510227121E-01  9.60752212802990E-03
  8.11192418759969E-03  1.71006630734076E-02 -6.10466071735982E-03 -2.01534492666692E-01 -1.58254393170485E-01
 -6.20245449903567E-03 -4.35258516175928E-02  1.44782238477242E-02 -7.75328231646016E-02 -5.64694639269657E-01
 -4.50421821923812E-01 -1.19967231528147E-01 -1.29190831385075E-01 -1.13121766825616E-01 -8.93333157111345E-03
  3.46616940718119E-01  3.35726392303844E-01  4.48930044379237E-02 -2.30786719290869E-02 -1.42271848293114E-02
 -1.23292951072452E-01 -1.16761506995758E-01  1.63699135924598E-01  1.44140528421931E-01 -2.89668084443860E-02
  4.73254464578397E-02 -1.82385269034116E-02 -3.14027648772321E-02 -2.54029962673270E-01 -3.61058250788504E-02
  9.35327963917549E-03 -1.33686124318433E-02  2.72487617363102E-02  2.35854221143493E-01  3.96456935266408E-02
 -2.90583595954293E-02 -6.61722640286002E-02 -6.83469293615767E-02  5.63962759814050E-02
* ORBITAL    1  100
 -9.57878015840227E-04 -6.91241873653814E-03 -3.60922944065040E-02 -1.25818157125382E-01  2.12777302731099E-02
  1.06523977032131E-02 -1.93569387600413E-03  3.85738188893061E-03  7.99680191652525E-02  5.44980992833628E-01
  1.43715736573028E-01  3.79173340265887E-02 -1.54191067612826E-01  2.64296958101173E-03  4.67783264617080E-02
  2.37614939615943E-01  5.03479561213607E-02  1.02908711129694E-02 -2.44313151541937E-02 -8.79262922166470E-03
 -3.02255649121791E-02 -4.92434167998984E-02 -6.74344272496056E-02  6.14932464760792E-03 -1.52556228834958E-02
 -3.18074698402554E-02 -2.89572704494197E-02 -2.41117545766365E-02  3.18416627026792E-03  1.56082093235684E-02
  3.12583065782519E-02  2.61889506028556E-02  1.78677966835556E-02 -1.59849650687181E-03 -2.31836435966044E-02
  7.05797758929897E-03 -5.87478264803915E-02  1.79469624973991E-02 -5.32719086084022E-03  4.53485949916338E-02
 -5.17234718375008E-02  5.87809600396027E-02 -1.71413210987994E-01 -3.37802949300172E-01  2.60531121844749E-01
 -1.00406937818573E+00 -8.48435191179140E-03  3.22475015413392E-03 -1.62720945560215E-01  1.37448980656442E-01
  7.01878906253365E-03 -5.08993171201148E-03  2.13061997240013E-02 -1.71145622508947E-02 -6.52086111721839E-04
  3.16045470507998E-04  6.21204767053409E-03 -5.10144263957069E-03 -4.05654512324338E-03 -1.73546303451818E-03
 -1.35968219194255E-02  8.28337463783692E-02  3.58300919425805E-02  2.55044437229673E-01  1.87566300144016E-01
  4.97774551426869E-02 -6.65253907978113E-02 -3.99169275137485E-02  2.79863320937680E-02 -1.02485776467804E-01
 -7.36071606479315E-02  3.40304352775528E-03  3.99761464872285E-04 -2.11367346401171E-02 -1.85072048371309E-02
  8.95064253128584E-02 -5.23179959235361E-03  1.44694589908668E-03 -1.72949831611968E-05 -1.10753749816400E-02
 -1.72552468175906E-02 -4.13726049679113E-03 -3.01857601326893E-01 -3.49890411196041E-01 -7.61584969101333E-02
  4.98190809196052E-02  4.74523228873748E-02  7.08553798037203E-03  2.71457949294664E-01  2.37965297297816E-01
  1.01275939814388E-02 -1.41466096177943E-02  1.18041625871616E-02  2.19435143217658E-02 -2.58268821177059E-02
  3.20824540613897E-02  1.95624116056144E-02  1.01142758816354E-01 -1.11752524568788E-01 -1.25818434479861E-01
  3.01782350339996E-02  4.90076380954131E-02  6.37557241789706E-02  1.97930303784887E-02  6.17962873325225E-02
 -7.29021696994401E-03  4.01307091331691E-02 -3.91785636776274E-02  2.83005081888969E-02
* ORBITAL    1  101
  7.57427562107144E-03  5.44409256222020E-02  2.85406140779876E-01  1.22198808839252E+00  3.51895122928155E-03
 -1.11379916553490E-01 -4.37847443836099E-02 -6.09656301495140E-05 -1.11081255760996E-03 -7.18903462913755E-03
 -2.37177159819150E-03 -1.43233673960615E-03  1.05785465612416E-04  2.33075370575171E-02  4.16410509438986E-01
  2.01466535023719E+00  3.41417362414954E-01 -1.01808322066419E-01 -3.22975407488394E-01 -1.69100866623537E-03
 -3.69560072783377E-03 -3.75802885101855E-03 -1.06424757512772E-03 -1.53046479641246E-03 -3.38260719223720E-02
 -7.42568089910743E-02 -7.84450933635972E-02 -5.90448989899074E-02 -8.42842328470114E-03 -1.68780295452408E-01
 -3.54121137144388E-01 -3.20495743654726E-01 -1.69258373330063E-01 -2.20524462072347E-02 -2.49245373498958E-01
 -4.83214755716506E-02 -6.27771351378953E-01 -2.51624857453637E-01 -6.29152512975876E-02 -6.19999565471432E-01
  9.43147143752251E-04 -6.53546937630456E-04  3.33910088125426E-03  1.47772697914938E-03 -2.77284720738636E-04
  4.41546874312293E-03  1.12582378513973E-03 -1.30972842860295E-03  4.16338276204394E-04 -4.74920614662663E-04
  3.89712640919254E-01 -4.65042804146733E-01 -2.16982438047941E-01  2.56647630199334E-01  1.40425627961123E-01
 -1.63726022191482E-01  4.90146982145138E-02  3.16489440921376E-02 -3.26079620625369E-03  7.66546313983639E-05
  1.29656603982497E-04 -6.46271312848872E-05  4.62440885191066E-02  3.30894136675270E-01  2.38673035302037E-01
  5.64770207964594E-02 -4.88358827909054E-01 -4.43880345496823E-01  8.42406493382558E-02 -1.10712396603535E-04
 -2.61779916271094E-04  3.24311285669145E-01  2.86387558570027E-01  7.94553121084135E-02  5.51175661964901E-02
 -4.28745314052190E-04 -1.60966872106243E-01 -4.46707694651442E-02 -1.76670632582232E-01 -1.28138627752386E+00
 -9.61401872327729E-01 -1.93989803371365E-01  5.30575817545153E-02  4.54740367057483E-02  4.53733867799539E-03
  1.12204719256536E+00  9.64603674948626E-01  2.71119268674140E-02  4.61843717328072E-03  1.24214296448556E-03
  2.15220940652176E-01  1.46716009299349E-01  3.33971634749103E-01  2.28484448428808E-01 -5.87661667821140E-02
 -4.80358892473755E-02  2.45649610217943E-02 -2.28996086378657E-03 -1.40789534231531E-01 -4.23516644653774E-02
  1.39433883157625E-02 -4.26905798451148E-02 -1.60697009809969E-03 -3.51871026853344E-01 -7.82462521600997E-02
  5.63240881752091E-02  4.12352441107658E-02  2.35982604172394E-02  7.00137795326130E-02
* ORBITAL    1  102
  4.06067108858672E-03  2.94673933151074E-02  1.61959154086683E-01  7.02730355457681E-01 -3.31108050706382E-02
 -7.35331618372366E-02 -8.65296728745932E-03 -9.67373733577229E-05 -1.70300863167650E-03 -8.95570559687552E-03
 -1.42608164215414E-03  1.15832597526217E-03  3.73912570558371E-03  2.20237027293023E-02  3.96441751403859E-01
  1.89300623992625E+00  2.87925296556759E-01 -1.75841417457005E-01 -3.60123648028971E-01 -3.78100895122443E-03
 -8.18023185766894E-03 -8.24129904223340E-03 -6.95608922111583E-04 -5.33661744912546E-03  5.98454064755761E-02
  1.27545652300784E-01  1.16177638025906E-01  9.91351648700446E-03  5.63542497483358E-02 -7.57140709108270E-02
 -1.52604192424714E-01 -1.31310423099917E-01 -6.35016513104161E-02 -9.30787990780772E-03 -2.32659471197306E-01
 -8.70851958024323E-02 -5.73718458903275E-01 -2.75443797457103E-01 -1.00145517665145E-01 -6.83339623143382E-01
  1.03016662897809E-03 -8.59498056531178E-05  3.15044777342011E-03  2.29839536563438E-03 -4.65675433770846E-04
  7.36555032881272E-03  7.92435662282653E-03 -1.04173873336103E-02  1.19880016564387E-02 -1.60747035361357E-02
 -3.53638905518047E-01  4.75534941249796E-01  2.47048700398624E-01 -3.35884191028717E-01  1.28132629944983E-01
 -1.70691446079523E-01  4.21809784491324E-02  2.82336753887568E-02 -2.23154972832992E-02  8.71984011742743E-05
  4.68019539534579E-05  2.87459643977146E-04  7.02266498538617E-02  4.97907075814910E-01  3.49943349779202E-01
  7.44704955736614E-02 -7.08241086949973E-01 -6.61477307410701E-01  1.07830116589347E-01 -1.52852065579196E-03
 -1.86651267133514E-03  4.09111497245830E-01  3.49464764096598E-01  1.85547158484284E-01  1.72665040221897E-01
 -2.58703030171025E-04 -1.33247143828278E-01 -3.76265465200391E-02 -1.67441083224021E-01 -1.18140741540789E+00
 -8.35063041058133E-01 -1.42627286828824E-01  1.16938435996324E-01  1.01277509968511E-01  1.10274985214007E-02
  9.18844291148220E-01  7.76072898327634E-01  6.61590394972083E-03  7.43831341353338E-03  4.69955832124720E-04
  2.34269281059047E-01  1.63633426297950E-01  2.66309332858930E-01  1.76810734233242E-01 -5.27482256595814E-02
 -6.13799510523298E-02  1.67743828501562E-02  1.07554465510620E-02  1.07899787061139E-01  3.16976551820789E-02
 -2.18972186835944E-02 -7.56581641952556E-03 -3.37921485619858E-02 -2.36307035104832E-01 -1.97529119625609E-02
  4.22634826370279E-02  4.41020143490690E-02  2.80838069605776E-02  2.94891514089487E-02
* ORBITAL    1  103
  4.70617673003144E-04  3.34979020296270E-03  1.61270308545727E-02  4.70389518614720E-02 -1.24157350944820E-02
 -3.51358711884102E-03  4.42328413879702E-04 -1.96829363399345E-03 -4.00686420820676E-02 -1.88025165339552E-01
 -7.49934650894796E-03  7.15614757160973E-02  8.49235328732850E-02 -6.99139556856357E-05 -3.83014475037247E-04
  3.17264952317713E-03  1.00266208605572E-03 -2.23316473931760E-03 -3.34168883339519E-03 -5.37646184835149E-02
 -1.28049319108295E-01 -1.40726728787708E-01 -7.68030924055320E-02 -3.17902061763171E-02  2.87624402871369E-03
  5.55329860362853E-03  3.29150710450016E-03  1.18228340068160E-02 -1.31225862299243E-02 -3.33836892271764E-03
 -5.99725164230681E-03 -3.22359652314393E-03 -8.26267412599725E-03  9.04624204000023E-03 -4.41523854922031E-03
 -4.94324813936599E-04 -1.30372826665637E-02 -6.44236387753603E-03 -3.78665644796646E-03 -1.45898740463894E-02
 -6.36484500636119E-03  1.77705901546464E-03 -2.13945192415247E-02  8.67508866964085E-02  3.42110591561168E-02
  2.23090989553522E-01 -4.21161972811794E-01  5.96530799548710E-01 -3.92605261896652E-01  5.64084048812252E-01
 -1.19380564080830E-02  1.69492287339284E-02 -1.94177387236174E-03  2.54404526582540E-03  8.04944826412594E-03
 -1.14006849664027E-02  6.09779845249761E-04  3.98007731329029E-04 -6.20416855582408E-04  2.72879568175708E-05
  6.92016401674588E-03 -2.15026308555088E-02 -2.82568668116239E-03 -2.38517816031861E-02 -2.38218053298128E-02
 -1.04398122185473E-02  1.82356247663405E-05  6.26369547835321E-03  6.16161365705162E-03  9.58446833935563E-02
  9.60600715715021E-02  8.88354472978896E-03  7.39779134797517E-03  7.45054021515885E-03  8.29891168734692E-03
 -3.09055303440660E-02 -2.31120284031015E-03  1.72121597894053E-05 -7.85242115159744E-03 -5.07639209052014E-02
 -2.91503142851532E-02 -1.63037560385948E-03  5.42210124845116E-02  1.22779665378013E-01  4.93952570036099E-02
  6.79196624290520E-03  5.56768332312317E-03 -3.13236598492503E-04 -2.44438893462105E-01 -1.94406088017899E-01
 -4.60710518306924E-02 -1.64215265360469E-02  2.77744508971514E-02  1.00591974641206E-02  2.00782037944701E-02
 -3.30444975677795E-02 -3.79284052385077E-02 -1.15552011744471E-01 -1.53077078295339E-01  5.24615785465257E-02
  2.18216853582126E-02 -7.04438674379950E-02 -2.26605172102377E-02  1.43267825016125E-01 -3.26620711960596E-02
 -1.62717274361905E-02 -2.81392658091371E-02  1.22573282591420E-02 -4.70580227448146E-02
* ORBITAL    1  104
  2.12668482524735E-04  1.50520103965278E-03  7.03339326106752E-03  1.87383429901001E-02 -6.90375040408675E-03
 -1.69731148156195E-03  3.49851628691191E-04 -3.26981943435484E-03 -6.58167553942512E-02 -4.11860988356394E-01
 -1.13685593453526E-01 -3.68198457213006E-02  3.99433176910137E-02 -2.17711663142978E-04 -3.36786087577436E-03
 -1.24668393895610E-02 -1.75109114299266E-03 -8.34308490674915E-04 -1.13945787743043E-03  1.65541507037232E-01
  3.62167520871614E-01  3.54862231058941E-01  1.16080068746341E-01  1.29023864358219E-01  5.94546282994656E-04
  7.30491926671508E-04 -6.54308088089842E-04  4.96741297311785E-03 -7.53549533884253E-03 -1.53484385760336E-03
 -3.02117592297210E-03 -2.06312893291227E-03 -4.29766408134340E-03  4.27781284316534E-03 -4.27775527137621E-04
  5.02272797647293E-04 -2.29722970592298E-03 -1.09278362425179E-03 -7.92699505932960E-04 -2.36223449301053E-03
 -4.95320363222387E-02 -2.11684973962907E-02 -1.27339040642010E-01  8.70521987781992E-02  2.93697528210208E-02
  2.33683338719448E-01  3.93379619355154E-01 -5.85516696614102E-01 -3.90888765895456E-01  5.88114595146711E-01
 -4.84682623658334E-03  7.12389185353348E-03 -3.15413025032653E-03  4.63022019049175E-03  1.55050227995602E-03
 -2.23574219788921E-03  7.86603124750487E-05  5.73704750775666E-05 -1.02770598872520E-04  9.18438971162906E-03
  4.39890883878443E-02 -1.47915298223334E-02 -1.89840781859379E-03 -1.55503325882483E-02 -1.47347129718356E-02
 -5.93769894707153E-03  6.19978704828742E-03  9.78129704541383E-03  2.90184613179628E-03  2.58931865145697E-01
  2.34897612406547E-01  8.55237319725174E-04  5.17714939431765E-04  2.36151883152219E-03  2.98926949053931E-03
 -1.49481913061289E-01  1.97159820913683E-04  4.71342071489293E-05 -1.28476114235572E-02 -8.09234331195751E-02
 -4.39484466860887E-02 -1.41050188606423E-03 -3.36511202640340E-02 -7.66727851606533E-02 -4.49113455775715E-02
 -1.48698877064038E-02 -1.09380009502038E-02  9.85155116127843E-04  3.44881456696097E-02  3.11801454997674E-02
  1.14711910152661E-02  3.09140711927506E-03 -1.97002233690210E-02 -1.06507814244697E-02 -4.93645134920883E-03
 -4.03557510843465E-03 -1.30354632517681E-02  2.64224068418869E-02  1.18655526231576E-01  4.26040226105550E-02
 -1.19947309468861E-03  2.71416063158177E-02 -2.88327182398950E-02  2.00766215757662E-03 -2.33747206559031E-02
 -2.97172596819560E-03  9.07940269947421E-03  9.95815260554763E-03  2.09389944346757E-03
* ORBITAL    1  105
 -1.05938917860861E-02 -7.66952675593372E-02 -4.18852059258995E-01 -1.87160606757638E+00 -8.37214222259337E-02
  1.37532954879140E-01  5.45295085534954E-02  1.33646388476538E-04  2.41233202047091E-03  8.63697537256046E-03
 -2.27052435857270E-03 -8.10025661012561E-03 -1.09791957384774E-02 -1.18287950722070E-02 -1.98483741301495E-01
 -9.54743376707998E-01 -1.79112095957098E-01  8.19133042513852E-03  1.58519604204078E-01  5.02521806949814E-03
  1.15047075155286E-02  1.24229716882336E-02  6.21340348481244E-03  3.59922638700976E-03  9.08164250093658E-02
  1.87089238616874E-01  1.52480767346722E-01  1.86502840610805E-01 -1.36864293813312E-01  3.76295104397487E-01
  7.88321135999442E-01  7.26030534079012E-01  2.32217383508741E-01  2.26040735292949E-01  4.90101232517851E-02
  3.80648226307885E-02  9.93615524946171E-02  1.80849700136388E-01  1.02293824492075E-01  4.24926082629386E-01
 -1.94831340138262E-03  1.01796730722488E-03 -7.55400666143963E-03 -3.56507159679473E-03 -1.37376406840916E-03
 -9.53188488327179E-03  4.13700721437099E-03 -6.28213065514150E-03  9.33814254564702E-03 -1.40911394768524E-02
 -8.34932662096097E-02  1.30943008303934E-01 -1.19422574336036E-01  1.87889536193456E-01  4.93957426019136E-01
 -7.55517597791822E-01 -5.41747761787377E-03 -4.47254870471980E-02 -3.07928428581252E-02 -5.40345612743162E-05
 -2.33020467157576E-04  5.27752255414094E-04  1.37582877396931E-01  9.08857158230606E-01  5.17816002195425E-01
  2.18767298133666E-02 -1.38276460969289E-01  1.12778917755220E-01  2.23029393921249E-01 -1.94815238416179E-03
 -1.39118791177910E-03 -1.39068851685650E-02 -2.69299376521723E-02 -1.16863393140094E-01 -5.07042958839824E-02
  2.07586353353955E-03  1.37459782877812E-02  9.66054271227292E-02  1.19215571242516E-01  9.23102363485808E-01
  7.49495022489946E-01  1.65994119902373E-01 -1.12876303567343E-01 -1.02244854150762E-01 -1.71887679842187E-02
 -9.78747922209908E-01 -8.39406560856801E-01 -2.11739587674178E-02 -1.26187250003803E-02 -6.29159751034078E-03
 -1.92373435847341E-01 -1.12800262312243E-01 -3.10386122702162E-01 -2.03932220445871E-01  8.51136120682746E-02
  3.41452324598056E-02 -3.47192811169330E-02  1.18265564322266E-02  1.72184739813220E-01  6.13447224884986E-02
 -1.68830260228007E-02  3.61396376206002E-02 -3.25241441410717E-02  5.98237639571593E-01  2.04184857533253E-01
 -9.23111192472298E-02 -5.01545632203822E-02 -6.89987342295275E-02 -9.84227377270979E-02
* ORBITAL    1  106
 -1.27943406416618E-02 -9.07939658556860E-02 -4.32219146195150E-01 -1.45703885551339E+00  8.84747400314387E-02
  8.45513648098890E-02  6.73751024619746E-02 -3.41849320661839E-04 -6.37594220277152E-03 -2.75015759497853E-02
  1.04788818992533E-03  1.45365234154177E-02  2.04464562915089E-02 -1.83584620870437E-02 -3.38222109635479E-01
 -1.78288514235900E+00 -3.86457599830761E-01 -2.65910021131894E-02  1.78011832907716E-01 -7.29744460916668E-03
 -1.70989681293455E-02 -1.93923339211929E-02 -6.54293639158527E-03 -1.12521188509419E-02  2.63030564782718E-01
  5.59923889223933E-01  5.52591827674093E-01  1.50383394927704E-02  4.47704342150796E-01  2.54177048695289E-01
  5.15655303585652E-01  4.31536073977674E-01  2.71186100457361E-01 -7.68861132803684E-02  1.47549728326380E-01
  8.85095610585055E-02  3.63675585515796E-01 -5.69823561025673E-03 -5.57654176064537E-03 -1.16151817958042E-02
 -1.42062298185705E-03  3.81864336986016E-04 -5.37338188815131E-03  9.51894183329502E-03  3.77132895959205E-03
  2.67689949414456E-02 -2.32872574160937E-03  3.88206874205203E-03 -8.62277947577543E-03  1.51878810077233E-02
  2.25689245338289E-01 -3.98696681806226E-01  3.34931642911458E-01 -5.94264078133931E-01  1.73619501712904E-01
 -3.05452431204411E-01 -1.92963541973516E-02  1.31527269770265E-02  3.17926934362814E-03  2.72196859402382E-04
  1.28783575540429E-03 -8.63663055689083E-04 -8.38577219854154E-02 -5.61524757647221E-01 -3.06162953075565E-01
  2.34961533204134E-03 -6.93187763984808E-02 -3.67661410735347E-01 -2.44735099300188E-01  9.52122441081036E-03
  8.41971816894421E-03  7.64421470567183E-02  9.14613144222325E-02  1.03900221107888E-01  3.96898726358652E-02
 -5.58818304671841E-03 -7.71902729664520E-02 -4.73345385332841E-02  1.42808727421937E-01  1.10383896798120E+00
  8.87476377107594E-01  1.92913764817834E-01  2.34549309304126E-01  2.10232971390976E-01  3.08265600892307E-02
 -1.06821880188192E+00 -9.10336859494849E-01 -1.21830279710494E-02  1.40087339610263E-02  2.16802173064518E-03
 -1.43973087437924E-01 -9.46426374260481E-02 -3.96532998502208E-01 -2.50535695070984E-01  8.50979194080412E-02
  7.70493357386728E-02 -3.16395532379512E-02  1.89233032502942E-02  6.69421951242294E-01  1.93091156440289E-01
 -1.18821850765068E-01  1.05261145369209E-01 -9.79159629345624E-02  1.95815773278851E-01  6.81952788327858E-02
 -2.94360943902452E-02 -1.67885632905131E-02 -3.22998238988260E-02 -5.61761958901808E-02
* ORBITAL    1  107
  3.26805552273685E-02  2.32583886105916E-01  1.12685653111543E+00  3.22977287876156E+00 -7.72323873415205E-01
 -1.42678905349108E-01  1.24741095854167E-01  3.32264876661437E-04  5.94270650171245E-03  1.28319434445843E-03
 -2.30137613230941E-02 -4.73570495966785E-02 -3.76968476425429E-02 -3.89242189456861E-02 -6.64263933459276E-01
 -2.54353986679822E+00 -9.84523004767748E-02  6.44780815393230E-01  5.09411780871207E-01  2.29602359789812E-02
  5.97888072185935E-02  8.44263626299529E-02  1.22586957891112E-02  1.13236033803628E-01  1.21553188849347E-01
  1.74399253590930E-01 -4.75818669219637E-02  1.70242772726412E-01 -7.18371937924660E-01 -2.88327800606376E-01
 -4.96432942311919E-01 -2.31217069651866E-01 -2.31122553030082E-01  5.30590852296239E-01  1.32524820041785E-01
  1.46293757139771E-01  2.41156794888390E-01 -1.81992756867012E-01 -1.96234063418943E-01 -3.46981889783371E-01
  1.03012869663821E-03  8.22044562020043E-04  2.75114536240366E-03 -9.87763483422006E-03 -8.41635649063856E-03
 -2.51411454816265E-02 -6.89830636401698E-04  1.45067232827038E-03  5.30579988460288E-03 -1.39937646124836E-02
  7.83525026429685E-02 -2.36588814320191E-01  1.42728819919061E-01 -4.13351789088111E-01 -2.44471012891572E-02
  7.33842177196297E-02 -1.43488573109006E-02  3.87099853961476E-02  1.38624464281102E-02 -5.53249626119059E-04
 -2.03703027068592E-03  6.52655552245560E-04 -4.28920155366118E-01 -3.18642303001161E+00 -2.34572951722633E+00
 -5.18542820992072E-01  1.51940068885207E+00  1.49924107467353E+00 -3.90381810871388E-02 -1.40173627603780E-02
 -1.02042896908639E-02  1.34842320442495E-02  1.68843948008757E-02  4.69065679676078E-01  3.44920540233450E-01
  1.41732180801037E-02 -1.01490213185400E-01 -1.70865679723188E-01  6.96157944869265E-02  4.97021878641687E-01
  3.52393405167351E-01  5.83270383466374E-02 -3.99383888289431E-01 -3.67285720887776E-01 -6.38506062438506E-02
 -2.46951140958848E-01 -2.24081013069632E-01 -3.15101301202485E-03 -2.54125432605032E-02 -4.05526239485570E-03
 -1.34908195019372E-01 -8.24271354998097E-02 -5.09175826466638E-02 -5.39202752440317E-02  3.69509864475771E-02
  1.26733890439499E-02  4.29868387136220E-03 -2.97851616229994E-02 -6.97607103006341E-01 -2.31111451864206E-01
  1.18369755117216E-01 -8.34951166464413E-02  1.05657405057978E-01  2.01187242578691E-01 -2.68479197433939E-02
 -7.78590308122315E-02 -1.90784254703499E-02 -3.08482228391689E-02 -2.14180553767012E-02
* ORBITAL    1  108
  3.32234425637757E-03  2.36003911898700E-02  1.13059042356467E-01  3.16328645124951E-01 -7.72212381296558E-02
 -1.22941213569231E-02  1.26804703359988E-02  1.73839637255235E-03  3.31189138567312E-02  4.33677888887361E-01
  2.71243732571825E-01  3.45756858212211E-01  1.57911130745632E-01 -3.45068296340724E-03 -5.83849636945690E-02
 -2.05687845051845E-01  5.12712285610507E-03  7.41862177306024E-02  5.02704422287994E-02 -9.90122656196151E-02
 -3.25077808220749E-01 -6.06209639434536E-01 -3.39632960263406E-02 -1.17907908395288E+00  3.39154717114900E-03
 -2.63879650596383E-03 -2.70892923259642E-02  3.12072912155265E-03 -8.24962961591184E-02 -2.77719996980878E-02
 -4.70193840336399E-02 -1.97099892294643E-02 -1.77685071674759E-02  5.36861649249727E-02  1.16951971344081E-02
  1.28680202582907E-02  2.20885587985337E-02 -1.32173074587089E-02 -1.45663243017967E-02 -2.51142741866907E-02
 -1.95541579656135E-02 -1.99319493573898E-02 -4.55552987499023E-02 -4.43738573164349E-03  5.75014084463175E-03
 -3.22719153648576E-02  2.46335978237498E-02 -6.92673283388463E-02 -2.34260115124975E-02  6.94049470400237E-02
  6.12968126690284E-03 -2.12200241115586E-02  9.83199308857519E-03 -3.30771245431320E-02 -3.04822693071373E-03
  1.00940913816586E-02 -7.71534742073948E-04  2.91029355260031E-03  8.01517592236501E-04  4.27688057178018E-03
  1.48785525084633E-02 -1.17695546681001E-03 -3.52851725264384E-02 -2.64173889165894E-01 -1.93853380582718E-01
 -4.03786786070950E-02  1.54934518068720E-01  1.65571913597591E-01  7.50418407567073E-03  9.04145768734130E-02
  5.94127777763817E-02 -4.02804462170760E-03 -4.19784669317795E-03  4.01374783885349E-02  2.86038826147218E-02
 -1.12095742154921E-01 -8.99174787575313E-03 -1.66258737212943E-02  2.75329136881500E-03  2.01790774432233E-02
  1.25842137913912E-02 -1.82881807380162E-04  1.48551596162488E-01  2.63729622783773E-01  1.53200456323409E-01
 -1.55266501640178E-02 -1.29079049095733E-02  1.36822752044763E-03  8.87073970725569E-02  5.85640911611954E-02
 -3.02108248205009E-02 -9.95697597064636E-03  4.80788095567958E-03 -4.29955748656561E-03 -2.27699206225109E-02
  3.45079226010112E-02  1.33015164016813E-02  5.21925827206864E-02 -9.72102196502107E-02 -9.99415255635821E-02
  3.93413631159230E-02 -3.44957119768119E-02  1.33931004631307E-01  4.45778237521544E-02  4.78537894413013E-02
 -2.91341327553511E-02 -5.02973209345783E-02 -9.27430956217008E-02  4.98113396175133E-03
* ORBITAL    1  109
  4.81784955128599E-03  3.37857511100555E-02  1.42864579534292E-01 -3.86394708905061E-01 -8.09927631315057E-01
  2.22077236434124E-02  2.65927281020588E-01 -2.87426634485651E-05 -6.18660766943785E-04 -4.01741090066694E-03
 -1.26459211196339E-03 -7.42632296214116E-04 -3.84049663796624E-04 -3.89790303875051E-03 -6.37671623302950E-02
 -3.49946507257630E-01 -1.04470702081135E-01 -7.54854480806917E-02  8.62033923435298E-03  1.70574525292416E-03
  3.41983678834770E-03  2.43841727316243E-03  1.51048931450893E-03 -2.44103269096677E-03 -5.60170208208073E-02
 -5.75818897987114E-03  2.63913431367236E-01  9.65668156008628E-02  7.33331034835917E-01  2.51832016517972E-02
  2.27707001938025E-01  6.24140157496811E-01  2.57603805379632E-01  1.11351504331135E+00 -8.43887124201717E-03
  1.69265798846047E-04 -5.25653895970255E-02  5.72934383874159E-02  6.61302058027964E-02  1.24268797752449E-01
 -2.57983528078324E-03 -1.35075600730574E-03 -1.05434644956717E-02  1.09162225608864E-03  8.56064986634541E-04
  3.58952153818461E-03 -1.60104659167468E-04  2.39424526364722E-04  5.86564220875457E-04 -1.44329234697829E-03
 -1.33036103264746E-02  6.47591563070470E-02 -2.08213895351360E-02  1.08618707924244E-01 -1.56877179799170E-02
  8.74802774712597E-02  1.56478346162765E-03  2.23477447010210E-03  1.02810778798376E-02  1.10737607148189E-04
  4.24499791118131E-04 -1.70861870382142E-04  6.07159392551713E-02  3.35970870791307E-01  2.01393679702731E-01
  6.41100029785468E-02  1.18462209214706E-01  6.62635269597010E-02 -8.15153139461382E-02  3.75900856849762E-03
  3.64641632051837E-03 -2.25108067610568E-01 -1.88948994724269E-01 -5.02901643803169E-02 -4.21340209302285E-02
 -1.00106763468205E-03  1.25452149075385E-01  1.00709321923734E-02 -9.85396924156041E-02 -6.13637250339387E-01
 -2.29067941400871E-01  1.01423340598250E-01 -1.17486722789407E-02 -9.69164997347849E-03 -3.33341957720390E-04
 -1.34568704317545E-01 -1.25833841576109E-01 -7.02187776033778E-02 -4.84235757262216E-04  3.40709713853229E-04
  6.44223274210780E-02  4.73497823791796E-02  1.41590264671419E-01  1.07559657367615E-01 -1.11062020066395E-01
 -8.03274864097540E-02 -3.44794510422540E-02  7.07034139163303E-03  6.43708247794399E-01  2.52567868686826E-01
 -1.18232773509384E-01  1.26870003831122E-01 -3.52572633432444E-02  9.58661614920786E-01  3.69634711216802E-01
 -1.68984028878232E-01 -9.59200921771633E-02 -5.92711956356941E-02 -1.54925831899833E-01
* ORBITAL    2    1
  1.00000021328192E+00  2.01536147750765E-05  9.08081000425906E-05  1.61437962732451E-04  1.18634491264130E-04
  1.10237320097501E-04  8.54415063009704E-06  3.45385957118840E-05 -8.71824384220850E-05 -1.70386434455798E-05
 -6.22529537890859E-05  1.12098643801664E-06  1.79980592704825E-06  2.29339352763053E-06  3.22979757827786E-06
  1.77409118384798E-06 -6.35672670910443E-07 -3.82930022757367E-09  4.43653607363971E-07  2.80170837978418E-04
 -1.64480552408272E-04  1.82529665866521E-04  2.36925266792520E-04 -6.16875894358621E-05  5.12852094410909E-05
 -5.48682277763093E-07 -4.19277564429338E-06  2.09398147492797E-06  4.37672588931905E-07  3.73435988137242E-08
  8.26347292276467E-08  2.45907906441187E-08 -1.12140017808249E-08  2.03472311447298E-09 -2.89012765001215E-08
  8.29848336042942E-06  8.37534228822229E-06 -9.17657605571810E-07 -1.15425390615053E-06 -1.30005038278853E-06
  6.73302905134158E-07 -4.84966780285756E-05 -1.06634823147433E-04 -7.86923546788697E-05 -7.24597808306503E-05
 -4.04105192846755E-05 -2.29646527467689E-07 -2.94039254636423E-07  5.04684546733289E-06  1.90563264226801E-05
  1.81268417213556E-07 -1.47752120284116E-07  9.51472866941523E-06  2.82591193303713E-05  1.38081816851953E-05
 -4.64807879956835E-05 -3.54244617797200E-05 -1.30633763497383E-05 -5.34707450541445E-06 -6.22980872338931E-06
 -1.04001945675056E-05 -9.45256744548517E-06 -1.01181433845099E-06 -1.63561416152231E-05 -1.22982799378483E-04
 -5.08643558805350E-05 -1.07323310966809E-05  3.88525607465875E-06 -2.16721186325997E-05
* ORBITAL    2    2
  6.83632393072579E-05 -9.99018723169797E-01  9.47127438227040E-03 -2.31215060769709E-03 -1.09290081568338E-03
  5.77956350381975E-04 -6.75914956365967E-03 -1.31214552416211E-03 -1.28677412234016E-03 -7.05286461025292E-04
 -3.02609251289051E-04 -2.59439574150647E-04 -1.12480483997928E-06 -2.60764840063709E-05 -2.43854974054224E-05
 -1.28593625010904E-05  6.28351745092446E-06  7.54121889807613E-06  3.28972892020860E-06 -4.42621582545936E-03
  5.01487827028097E-04  1.23520222057168E-04 -2.17340680261654E-03 -6.04687068181951E-04 -3.68087836028420E-04
 -1.37889277010895E-04 -1.09146871953313E-04 -1.53738668569832E-04 -9.17302254963835E-05 -1.63170630337998E-06
 -1.53073270924217E-06 -7.42883580575993E-07 -8.06239479951871E-07 -2.05920811362944E-07 -7.67458659318319E-07
  1.45339918454204E-04  1.59059303700624E-04 -2.19429345216759E-05  2.80247300369170E-05  4.66082717809165E-05
  1.09696715597939E-05 -4.00241855303212E-03 -1.94834200834385E-03  1.82085580755439E-04  1.85835312359794E-03
  5.40818759787238E-04 -3.98051742732085E-06 -3.07489112636861E-06  2.94705820750010E-04 -3.10155743562471E-04
 -5.84977080828466E-07 -1.34726649282693E-06 -6.32492268611148E-04 -1.65058698376546E-04  6.55198660868611E-05
  4.45136261807194E-04  1.81942011711033E-04 -6.64116737949937E-05 -5.09661208042047E-05  2.14108157600846E-05
  6.21705543680889E-05  8.69043282437493E-05  2.57625803817456E-05  5.27362806225835E-04  3.43723301856701E-04
 -7.03179477294010E-05  5.33772643890403E-06 -1.28715874202217E-04  4.45827306245213E-05
* ORBITAL    2    3
 -5.99708429297813E-04 -1.35278147592188E-02  2.49192429775281E-03 -8.52125398081073E-03 -1.11474583240699E-02
 -2.64612000398882E-03  2.24511225900808E-02  1.35715998633784E-02  8.65094304913089E-03  2.77604823992964E-03
  4.60904701370070E-04  1.16626263896504E-03  1.93746706738702E-03  2.01707368650256E-03  1.13480318203214E-03
  4.26641915545971E-04  3.39561147034264E-04  4.50214051073489E-04  2.74162268447690E-04 -2.14816462518216E-03
 -2.27583415089717E-03 -1.14022011157071E-03 -2.71190700956440E-03 -2.80156604293108E-03 -1.31113845360148E-03
 -4.28993865053650E-04 -4.15908251690307E-04 -4.35230088351971E-04 -4.19210512859858E-04 -2.60144554219644E-05
 -2.85646017172212E-05 -9.65466318544955E-05 -1.05414674433416E-04 -5.79664606124873E-06 -3.05332643391879E-06
  2.01856303540939E-05  2.87563913135037E-05  3.18472720041029E-05 -7.72473376955889E-05 -2.21639395935106E-03
 -6.78134021634160E-04  3.04568256986843E-02  9.92689470758059E-03  1.14842680115243E-03 -1.34605942009872E-03
 -7.20267658645517E-04  3.24565263679548E-05  4.10960984769955E-05 -1.88064028873332E-04 -1.59735344609731E-04
  3.60154406587079E-05  2.66979681484268E-05  6.46075995325918E-01 -3.53878709715642E-02 -5.19621258467401E-03
  1.35439017907190E-02 -5.94205055755580E-03  2.25652589131577E-02 -1.90739829497591E-03  7.04343443970718E-04
  1.04975230147944E-03  1.20371090584370E-03  1.72564709463214E-02  4.88731635839233E-01 -6.94494671355309E-02
  2.43039298613268E-02 -3.31012614809651E-02 -2.64188346873051E-02 -3.28325529482653E-02
* ORBITAL    2    4
  8.89557076341431E-06  8.93865280221935E-05  4.03045549272066E-03  1.41081515475198E-03  1.34264265672048E-03
  3.40060044130696E-04 -1.20427061301428E-03 -1.08995086548265E-03 -8.46906642263709E-04 -3.48182399922052E-04
 -9.39582285838552E-05  3.30630126177147E-02  1.59426907071905E-02  3.06012158584909E-03 -2.87130911522315E-03
 -2.23932139207077E-03 -1.16699275147219E-02 -1.17504044665267E-02 -5.40183224492852E-03  8.35926363446893E-06
  2.07250677382867E-05  1.60959653271501E-05 -9.04744544813725E-05 -1.04780604984348E-04 -5.27650666437478E-05
  1.45299325627114E-05  1.32707788441835E-05 -6.97582406622807E-06 -6.37664131708430E-06  3.42935934073812E-05
  1.99796780802326E-05 -1.84985083123926E-03 -1.62470992508708E-03  2.06547793708299E-04 -4.96744373895730E-05
 -1.04872074307646E-06 -1.29591977418783E-06  7.94706558011219E-07  1.00732765183111E+00  2.81270360547605E-02
 -1.51822130178799E-02  3.09228594616461E-03 -2.02192187675275E-03 -5.12522807701031E-04  1.52633847602022E-05
  5.48776474999343E-05 -2.34752672750232E-02 -9.75184549881810E-03 -3.57502715287451E-05  8.64499281833425E-06
  3.41550297412816E-03 -5.93924458401962E-03  3.24735184212628E-05  1.47090267510832E-03  2.51391538393557E-04
  2.07533830942523E-05  3.57668690179982E-05  4.74352421467822E-04  2.94045711052668E-04 -6.73289172208816E-05
  2.78132746574715E-05  3.91221935396883E-05  9.44403198381882E-05 -5.77118393278115E-03 -3.94364777808248E-03
 -5.59377089610147E-04  1.03749136354499E-04  4.39948143020993E-04  2.96606748756556E-04
* ORBITAL    2    5
 -8.61733988486573E-06 -3.56655494088096E-04 -2.47064512187809E-03 -8.35600039402932E-04 -7.95255440734556E-04
 -2.01844203469554E-04 -1.53647503764772E-03  6.95418827213685E-04  6.15797966932877E-04  2.46650007945154E-04
  6.98296333066460E-05  1.00234780131347E+00 -3.83706189079685E-02 -2.30616023281395E-02 -8.14359500712365E-03
 -1.71237365521975E-03  2.10698765389782E-03  2.17743130816602E-03  9.17237555803356E-04  2.44762864173555E-05
  1.73624868836368E-05  4.93626045864828E-06  6.08092081726422E-05  7.68852156300673E-05  3.88118562080726E-05
  8.09214870560289E-06 -1.61115158901077E-06 -4.98090301372714E-07  4.17567572596103E-06  1.77361605186016E-03
  2.63274283242896E-04 -9.51367108410138E-04 -8.41933248023499E-05  4.35856858766408E-05  4.88224104017837E-05
  3.86819046623943E-07  6.59069720373769E-07 -1.93402653385378E-07 -1.19867570344768E-01 -1.88575027089730E-02
  4.90838648444675E-05 -6.64658294366854E-04  1.19248714191369E-03  2.88744098830245E-04 -6.01932308807133E-05
 -4.29648222619089E-05 -1.36213956324013E-03  3.33176071322819E-04  6.21050229317327E-06  3.15688960143208E-07
 -2.03157363960407E-04 -9.55969085397365E-04 -3.52727168236595E-03 -8.87695580441662E-04 -1.40331826859879E-04
 -5.68519795263656E-05  1.21525335045001E-06  1.63652597644644E-03  5.93894702080876E-04 -5.20731304103475E-04
 -4.13065190389161E-06 -2.63903095143487E-06 -1.69872885368734E-04  2.18824724759356E-03  2.51690837615723E-03
  2.89295314936515E-04  1.38427251099331E-04 -3.57704695411719E-04 -1.25718693246646E-05
* ORBITAL    2    6
 -2.80015433563900E-03 -5.44325825985811E-02  7.94171657218590E-02 -1.83303439872458E-02 -3.09065206873101E-02
 -6.61931243579844E-03 -5.71353329278194E-01 -1.29310705969228E-02  3.07299932539409E-03  4.54129973094427E-03
  2.34021295566624E-03  0.00000000000000E+00 -2.01603339069921E-04 -2.02553054573270E-04 -1.30575368027470E-04
 -5.70037925505176E-05  6.75655816970324E-05  6.17446602092362E-05  2.61398738618824E-05 -1.60975989637559E-03
 -4.39599447173330E-04  7.28661997101202E-05 -9.47276375650314E-03 -8.23319372144418E-03 -3.27635937844548E-03
  2.01057993835221E-03  1.12849205348394E-03 -1.30701663643748E-03 -8.85140911621250E-04  3.05206854393350E-06
  1.00448247353897E-06  1.64818812699772E-05  9.45786026307083E-06 -1.20994395218414E-06  3.20564830210023E-07
 -1.08147960864301E-04 -1.38205314754406E-04  1.33085237883413E-04 -4.53786137680991E-03 -1.71560781024440E-04
 -9.39485683343528E-06  7.15347094150065E-01 -1.44086987928739E-02 -1.66004859910917E-02 -3.02060008542045E-02
 -8.01712994439814E-03  1.21877648302829E-04  5.49465343058796E-05 -5.41716084225588E-03  2.09145519479999E-03
 -2.13504955046843E-05  3.51768237887973E-05  4.06533909383369E-04  4.82315371609575E-03  8.69138195897498E-04
  3.41015875947717E-03  9.12070079232110E-04  6.45155001764329E-04  2.92576279761189E-04  2.86741472789739E-04
  3.07866019635086E-04  4.41659445229660E-04 -1.24315016070193E-04  8.24430690518357E-03  1.49009261810767E-02
  4.93249347535123E-03  7.39979062880021E-04 -2.99161173420810E-04  1.03165513470466E-03
* ORBITAL    2    7
 -1.14330636405332E-04 -1.96505332831107E-03 -1.50035287353240E-02 -5.97715165002345E-03 -6.42553882476743E-03
 -1.77916879525002E-03  2.79392167586517E-03  5.64421649027609E-03  5.65826347649989E-03  2.38361356862837E-03
  7.22537343299534E-04  4.47175263035661E-02  9.77539439383904E-01 -2.55003598287077E-01 -4.45446437278734E-02
 -2.56395488269876E-02 -4.67514001556962E-03  2.04511735515540E-03  1.86101028672545E-03  1.41080974195690E-04
 -1.26092861485004E-04 -1.88010272949825E-04  2.01315491709582E-04  1.81271140148991E-04  1.17947795387231E-04
 -6.92165392754253E-05 -2.82152353491851E-06 -2.15511959771267E-05 -4.05743770888145E-05  5.97932041295629E-04
 -5.37017939096366E-04  3.54623748246025E-03  3.98537234768869E-03  1.76600053456463E-04 -8.62517509057138E-05
  1.13247878478704E-05  3.94697805978679E-06  2.95031178507818E-06 -1.88775910433231E-01 -1.53002216249854E-02
  1.42244745212517E-02  7.56187668528411E-03  1.03373738997615E-02  2.26635753903925E-03 -9.03712634536188E-04
 -6.25301380493017E-04 -7.00884468997341E-03 -4.44409028830895E-04 -2.53236821177763E-05 -1.22460297727393E-05
  5.02470556523206E-04 -2.35601977646655E-03 -2.62997111809998E-02 -1.91317702220483E-02 -2.82996685525044E-03
 -1.59486341344425E-03 -6.51003642982663E-04 -5.96120151733058E-04 -9.55467427492183E-04 -1.78768811934360E-03
 -4.90152768605458E-04 -6.41692176742363E-04 -1.26267287911430E-03  4.25930295901855E-02  1.90964064414694E-02
 -5.31007273383998E-03 -9.61755491581174E-04 -5.59687061975661E-03 -3.53482898673122E-03
* ORBITAL    2    8
 -2.14639003193958E-04 -4.81794300369310E-03  8.43359088352091E-02  1.59115609004123E-02  3.45471661746821E-02
  9.08579138114045E-03 -1.32095042805625E-02  9.54649555683345E-01 -3.34600325389341E-01 -7.06281710392098E-02
 -3.81968954841842E-02 -1.53603915705449E-04  0.00000000000000E+00 -2.32347728288884E-03 -9.70915879460805E-04
 -3.09184859271383E-04  2.22551541112192E-05 -7.23917625398622E-05 -8.05303698547708E-07  4.96392269049718E-03
  2.32186176618651E-03  1.19386804141051E-03  6.04107045389436E-03  2.42641126586429E-03  9.66055017773033E-04
 -1.91475574606271E-03  7.87228037979508E-03  4.36883770201449E-03  3.62618536495105E-04  4.22859921853502E-04
 -5.37707676314937E-05  1.42207264133949E-03 -7.83509527028673E-05 -5.68964884891287E-06  5.18266354823186E-06
  1.72307883259761E-04  1.66279641464407E-04 -1.83342971521280E-05  1.35760107346044E-03  2.36649234181682E-03
  4.31925629163874E-04  1.87869153971607E-01 -3.71912249964432E-02 -1.43867628659456E-03  3.08299785890087E-02
  1.18754326661296E-03 -1.12122872065338E-04 -4.92460525759292E-05 -6.07954757192915E-04 -1.95687636205937E-03
 -4.12241299009352E-05  4.82622647631685E-06 -3.77394697778426E-02  8.60045902932368E-03  4.53040406357933E-03
 -1.79271019506324E-02 -3.88472447565355E-03 -4.57668472548667E-03 -8.64469782246959E-04  5.83909752435773E-05
 -1.24657386924749E-03 -1.66787252072968E-03 -1.88725182955826E-03 -3.83727260449503E-02  1.89696278683305E-02
 -2.04096299176630E-03  8.47144249590461E-04 -3.66376687494954E-03 -9.54652606599117E-04
* ORBITAL    2    9
 -2.38996071296109E-03 -5.40691334529653E-02  8.74793098328483E-02 -1.17703916466379E-02 -2.17775449934028E-02
 -4.55656110623813E-03  8.25242243248990E-01  0.00000000000000E+00 -8.54571624804699E-02 -1.77893161159604E-02
 -5.59756851642037E-03  2.32116889061473E-03  0.00000000000000E+00 -1.08070531030244E-03 -4.85829106515410E-04
 -1.82834640657188E-04 -1.94159691819921E-05 -3.28287069053681E-05 -1.88708743694167E-05 -6.32970914955285E-04
 -1.09434319220144E-05  2.52087009238235E-04 -6.73452380998818E-03 -6.62889248658421E-03 -2.61472243403715E-03
 -2.49487953276850E-03  1.18030165917561E-03  1.09649919377919E-03 -5.55055993284060E-04  6.05979231238897E-05
 -5.13760262595849E-06  1.70256518118375E-04  1.78547566774538E-05 -1.54273149341899E-07  1.14848071467108E-06
 -1.05395296761373E-04 -1.46414923565422E-04  1.17879961366046E-05 -2.18657614874924E-03  6.39524381665160E-04
  9.44581068550863E-05  6.39682686689959E-01 -8.77588806019764E-03 -1.29165455341770E-02 -6.85144480294114E-04
 -3.76733331184342E-03  9.32699734775748E-06  1.58934878204235E-05 -3.32210833716212E-03 -3.86655094077175E-04
 -2.62750872330190E-05  2.10992132443153E-05 -4.00917208631320E-02  6.76952155682251E-03  1.58912364331588E-03
 -8.36270589782950E-03 -1.51929057434595E-03 -1.94104831320632E-03  2.28244051650483E-04  2.49348949980611E-05
 -8.15010094910713E-04 -1.03591000682768E-03 -1.44426252160176E-03 -3.29494480811578E-02  2.44219768986033E-02
  4.25665853134830E-03  2.39960128925068E-03  2.46693269506332E-04  2.06020600226796E-03
* ORBITAL    2   10
  7.34128520370881E-04  1.41881470697771E-02  1.90191620341264E-01  9.20438312201780E-02  9.45519798493973E-02
  2.28996314189927E-02 -5.16338210937863E-02 -1.02140242597859E-01 -7.08877913423663E-02 -2.97004860854468E-02
 -8.66560570257280E-03 -7.53037097803697E-03 -1.66795771854798E-02 -1.08565377602356E-02 -4.36215013702520E-03
 -1.22735337222854E-03 -1.26516624952157E-05 -2.69660426955031E-04 -2.65773843157286E-04  6.25805872755848E-04
  2.78512158327211E-04 -8.18970863438187E-06  1.17045033435205E-03 -2.52309549454678E-04 -7.15051254106928E-04
  2.78582003171648E-04  2.95032243307766E-04  1.09561846782956E-04  6.68668532085064E-05  4.52219917244849E-05
  5.90930125908675E-05  1.51394290546693E-04  1.90719388240444E-04  2.43375576556527E-06  3.78986094246557E-06
  1.35115385448516E-06  3.64743807246260E-06 -7.54584868230014E-06  1.02091320970566E-03  1.13700177321552E-02
  4.16135750952744E-03 -1.63901648642760E-01 -8.60083772181985E-02 -3.92725520137535E-03  4.24090405486053E-03
  2.01821602097347E-03  6.27613505534681E-04  1.25203553589404E-04  8.11218310622094E-05  2.38636165228202E-04
 -1.39361033677420E-05 -1.62798853591760E-05 -1.37357542955968E-01  2.08935939141091E-02 -1.96982345842552E-02
  4.44193739696620E-02  2.25756800339917E-02  5.57009222269009E-02  2.92686110364929E-02  1.05184522979925E-02
  2.09466843605538E-03  2.75319254114901E-03 -1.05158290082794E-03  1.25686248261656E+00  2.20809980865032E+00
  6.82477276544721E-01  4.03155922853309E-02  2.82033294562217E-02  6.81459177034303E-02
* ORBITAL    2   11
 -1.04900325542239E-02 -2.00487021537295E-01 -2.21922273627034E+00 -1.03459420572924E+00 -1.03774477296212E+00
 -2.42811624284155E-01  2.02999810367580E-01  3.85091502552523E-01  2.02386400044678E-01  6.00256049257392E-02
  1.02899184601354E-02 -1.33789919564685E-02 -2.25138935626223E-02  1.30297389741778E-02  1.80881986724135E-02
  9.32831018494201E-03  2.81981844363837E-03  3.58425873143950E-03  2.04405405342090E-03  2.68598857675936E-03
  5.00060555993962E-03  3.53425704380942E-03 -2.07605632757016E-03  4.37486914316959E-03  4.98101340533486E-03
 -7.26760352706772E-05 -1.44242955895194E-04  5.96384784009044E-04  7.71829894177313E-04  7.67504636791384E-06
  5.77973845570892E-06  9.82395563260698E-05  6.25300162324172E-05 -1.90790141946709E-05  8.46158908489101E-07
 -3.33021434866208E-05 -5.29271447815114E-05  1.56470579700978E-05  3.74287039086669E-03  7.68365325009658E-02
  3.84364530216366E-02  7.88810320751017E-01  4.71947884341278E-01  2.95960876311385E-02  8.19825537181595E-03
  6.18164772580316E-03  4.68986667908185E-03  1.77620385159619E-03  6.94495260949561E-04 -4.30543842487592E-03
  6.78702866537563E-04  6.24694456813447E-04 -1.13687092498158E-01 -7.86074222800418E-02 -2.09210793638401E-02
 -8.39959905052933E-03 -1.24732229815915E-02  3.02581492771277E-02  1.15524657035745E-02  9.73245265688374E-04
 -2.38699839669683E-03 -3.15543902503064E-03 -1.45208266702272E-02  1.63985088135205E+00  1.97594048269433E+00
  4.64695581082843E-01  1.09269273703967E-02  3.48654306092633E-02  7.30983200011907E-04
* ORBITAL    2   12
  1.85486601553705E-03  3.79459187318453E-02  4.73163774678027E-01  2.15906833668367E-01  2.08633495065776E-01
  4.55330008743720E-02  6.32333398723058E-02  1.42151680101381E-01  1.27598059636588E-01  6.12093705331684E-02
  1.98359291072917E-02 -1.36165231766026E-02 -6.59118431135484E-03  1.02010721582882E-01  8.58190952762268E-02
  3.80961107363122E-02  1.10478945557567E-02  1.45993601434228E-02  8.66598804868191E-03  3.08361131187398E-03
  2.04696219012041E-03  2.70303185214749E-04  7.49845975675493E-03  6.83703876171816E-03  2.56786922417706E-03
 -2.39993988422130E-04 -3.24439382148042E-04  3.32519360733310E-04  1.99499522771250E-04 -3.60741585789692E-04
 -3.92992746476524E-04 -1.24032486124167E-03 -1.43710011401628E-03 -5.68602776574149E-05 -1.98903465986267E-05
  6.20973188925440E-06 -2.18016334756194E-06 -6.74223451421555E-05 -2.49830199453023E-02  7.66289276381636E-02
  5.59529633519329E-02 -2.34905024934636E-02  8.46452740440636E-02  2.59464852142807E-02 -7.61779643649026E-03
 -7.51245670205092E-03  1.70026746349377E-02  8.63440394321935E-03 -9.50877083417991E-04  1.48769205849699E-03
  2.16478625936996E-03  3.42604328531635E-03 -1.78549463000372E+00 -1.12378424311243E+00 -6.53277625815496E-02
 -1.42793059810544E-01 -8.03401684919082E-02 -1.51244026641095E-01 -9.57047420760859E-02 -3.49153588848444E-02
 -1.06492646861154E-02 -1.36617770571004E-02 -6.40291907000608E-02  2.16543352682336E+00 -9.00366190838867E-01
 -1.17119054654160E+00 -4.69507293633594E-02 -9.77349165177182E-02 -1.71958476999556E-01
* ORBITAL    2   13
 -2.22847546502789E-04 -2.07701007985843E-03  7.48037715947777E-02  3.30127266308788E-02  3.15275002319075E-02
  6.84421126882015E-03 -2.07517180237257E-02 -4.08341190964011E-02 -1.65632116256913E-02 -4.82908504056792E-03
 -1.11786448573918E-03 -8.48946806984699E-02 -1.36763707678018E-01  5.71247708104334E-02  9.67106170381462E-02
  5.19965938210210E-02  2.17064540719220E-02  3.10857846719986E-02  1.85319836375546E-02 -1.48291642886346E-03
 -1.97041094129088E-03 -1.19486662384912E-03  1.14181025725094E-03  1.15807626780602E-03  4.81115670466025E-04
 -3.29197029607149E-04 -3.13129655592601E-04 -1.23518611526483E-04 -1.02266164823483E-04  2.09489530639837E-04
  2.20753620217269E-04  2.69532010286674E-03  2.66063574085384E-03 -2.50382733266939E-04  3.57279399471200E-05
  2.57511526987633E-05  3.57181077370531E-05  7.52099747805923E-06  1.87089708795585E-01  1.15142612629133E+00
  4.85980871333674E-01 -3.53036739928515E-02  3.86564269872869E-02  1.88714275939890E-02 -7.17342611394339E-03
 -3.91943969066396E-03  3.74668472928115E-02  1.27921769430633E-02 -9.00891482394640E-05  2.07497806595013E-04
  3.86823533513358E-03  1.27753980537243E-03  3.77560525986702E-01  1.69684673647623E-01 -4.67303912379563E-03
  2.08180170227626E-02  1.28703224346819E-02  1.23622800275912E-02  8.82756439744701E-03  8.34923843388246E-03
  1.31243763934904E-03  1.66393637250244E-03 -1.15915650635055E-04 -6.44920720408152E-01 -8.32103076107884E-02
  1.77899966232916E-01  1.49296300675205E-02 -8.61837561372794E-03  2.55457509157409E-02
* ORBITAL    2   14
 -1.13025771865076E-02 -1.90668832690705E-01 -1.19752428529840E+00 -9.30639363511895E-02  1.15073753665760E-01
  5.92667736278835E-02  1.54823805118232E-01  2.62284026124296E-01  5.85056410193311E-02 -3.08513862223463E-02
 -2.42945439483827E-02  3.52216852186604E-02  9.74013978778389E-02  1.73146140797461E-01  1.10816710598815E-01
  4.30618726962454E-02  7.34340540347411E-03  8.37147528645177E-03  4.78228158162734E-03  6.42856803460150E-03
  4.16568099899323E-03  8.09623820622317E-04  5.46790150897617E-04 -3.45669530082032E-03 -4.96162475325201E-03
 -1.48730763987923E-03 -1.21131097416485E-03 -6.71083245182077E-04 -7.08150537855593E-04 -3.38169786710730E-04
 -3.45992018754536E-04 -2.02627188253154E-03 -2.20884311365331E-03  5.43183749738746E-05 -2.51713424378177E-05
  1.71192817116144E-04  1.97068071362226E-04  1.61932718719787E-05 -1.56548812706743E-01 -3.84547765123302E-01
 -1.12290704253137E-01  8.81795452982506E-01  1.26638990747867E+00  3.49130725022517E-01  1.46389442105542E-02
 -1.37310128009960E-02  1.09501547357766E-02  7.86440169120669E-03 -9.79163722457606E-03  7.37813367303653E-03
  1.40499046603679E-03  4.68604444780296E-03  1.25161107693297E-01 -5.77284726932664E-01 -2.36702756964979E-01
  4.27292275678354E-02  6.24920044239790E-03  2.49630594753207E-01  1.21466035460867E-01  5.71809203256887E-03
 -2.59985290410594E-03 -3.48164822597985E-03 -1.25792279207408E-01  2.19880544850852E-01  5.11929988121961E-01
  3.72332388317735E-01  1.16045322242069E-01 -6.57541125275067E-03  3.45719820929355E-02
* ORBITAL    2   15
  1.18203746840530E-02  2.08595371106914E-01  1.41939976437626E+00 -1.63897889082080E-01 -5.28320366708454E-01
 -1.78252575986341E-01 -1.85422678655715E-01 -3.39245982491100E-01 -1.70102602070005E-01 -5.04040161784375E-02
 -1.11747959204900E-02  4.48949326333260E-02  1.21615665610876E-01  2.04332895100942E-01  1.28791442164861E-01
  4.96182155611066E-02  7.42324178787587E-03  8.22766402982918E-03  4.61461045175780E-03 -1.83190533079875E-02
 -2.26928252538502E-02 -1.26469677622384E-02  6.06729885414440E-03  6.74529837415739E-03  5.19616177266186E-03
 -2.81309924574407E-04 -4.26468338066832E-04  6.58366138650232E-05  1.05883140427739E-04 -3.48801019477881E-04
 -3.46133683248563E-04 -2.24924300378154E-03 -2.42227312471072E-03  7.31780171747806E-05 -2.43582777167824E-05
 -2.05796044579800E-05  2.42222939509870E-05  8.54689296754428E-05 -1.89546196009085E-01 -4.57643067116707E-01
 -1.30534870327225E-01 -1.08553121047547E+00 -1.06680668122437E+00 -2.49722882329921E-01 -1.63341781547090E-02
  1.70507663049247E-02  1.03036476571069E-02  7.63027009032960E-03  1.24342310335435E-02 -1.32330016034780E-02
  1.42461253031791E-03  5.03493103845364E-03  7.28376473368495E-02 -2.90078845401030E-01 -1.18245184035832E-01
 -1.30213510781259E-01 -7.23139253825376E-02  1.47966464527737E-01  7.90851543127074E-02 -7.55918714331468E-05
 -2.76969425048431E-03 -3.33525690137947E-03 -1.11247803154532E-01  6.62146517057783E-01  1.24400879219625E+00
  4.33498365343617E-01  9.43433709739161E-02 -9.19657609134512E-02 -9.37933410230499E-03
* ORBITAL    2   16
  1.71478861679927E-02  2.80897519949975E-01  1.68499774025986E+00  9.74584168019512E-01  1.04261030986127E+00
  2.50076948550732E-01 -7.92674487634765E-02 -1.02346651109472E-01  1.17053178665813E-01  1.31933341701100E-01
  6.12285469183085E-02  4.47956044642254E-02  1.27831535230169E-01  2.32024095033433E-01  1.47751354875858E-01
  5.67333396728171E-02  1.27063513990816E-02  1.53778730250459E-02  8.71228133732749E-03 -3.51784383854104E-02
 -3.87437875571400E-02 -1.87777466431472E-02 -6.13133952330251E-02 -6.96250311285495E-02 -3.43590033122308E-02
  8.25615602232313E-04  1.28187608347501E-04 -3.69289801138179E-03 -4.07464332996417E-03 -3.93566229899205E-04
 -4.15810989080543E-04 -2.13717479024193E-03 -2.37643739283315E-03  4.25682862875365E-05 -2.19650380438017E-05
 -2.71434196236809E-04 -3.29584150230617E-04  9.94442429950084E-05 -1.77176628398180E-01 -3.59006487561760E-01
 -9.10624373700778E-02 -7.38773000531490E-01 -1.90713067111000E+00 -5.46628935476161E-01 -6.31498333452810E-02
 -2.44453213043090E-02  2.09368687217315E-02  1.31210355499082E-02  2.96006332781911E-03  3.52974263823116E-03
  1.45278091266636E-03  5.76575718827610E-03 -1.27161057231715E-01 -8.69844711116520E-02  1.24087852102822E-02
 -2.30260706137857E-01 -1.11626718208406E-01  3.21543701465660E-02  2.28990434664211E-02 -8.50785297974128E-04
  2.48477393676641E-03  3.33359553009840E-03 -7.94193877899475E-02 -6.20668119949857E-01 -8.77296734804676E-01
 -2.92973513569381E-01  8.18557234069964E-02 -3.12423994460083E-01  6.04470075773912E-03
* ORBITAL    2   17
  3.09341451478359E-02  5.36524214770829E-01  3.34399568710010E+00  1.14504377545365E+00  9.37049969736636E-01
  1.83298930817227E-01 -3.41056102826973E-01 -6.92260053680394E-01 -6.37869030814325E-01 -2.81605726900164E-01
 -8.24781415843311E-02 -2.03798132341715E-01 -5.53299530246823E-01 -8.89004865050545E-01 -5.48521873836051E-01
 -2.07014910529415E-01 -2.05378574058305E-02 -2.09469418541017E-02 -1.07681118304734E-02 -3.53267730594188E-02
 -4.50912887333412E-02 -2.44146016625037E-02 -3.03165588258480E-02 -4.13431772559223E-02 -2.07005517608344E-02
  5.73151472875225E-03  5.70572303516272E-03 -1.75295646420557E-03 -2.33243790674477E-03  2.53577224757193E-04
  2.75633514686632E-04  3.81918136833172E-03  4.46710747547935E-03 -2.89194164360130E-04  1.78078694855817E-05
 -3.55646893895519E-04 -3.79929327711791E-04  2.43250308434933E-04  7.32317366285170E-01  1.45437951609869E+00
  3.47077368762300E-01 -1.69742984291153E+00 -2.68634743590364E+00 -5.75969115605572E-01  7.21372311533508E-02
  5.30990190896081E-02 -4.46761112341811E-02 -2.92380061166719E-02  1.25090046493492E-02 -8.71655143470966E-03
 -1.93778580309366E-03 -1.72860065419655E-02  5.25296121672076E-01  4.32906066547261E-01 -4.84841289366272E-02
  2.34459673149043E-01  9.92186219225054E-02  4.82280998031838E-01  2.24369874692719E-01  4.91749610969612E-02
  8.87579507873128E-03  1.26359344698267E-02 -7.89948555867043E-02 -1.38464722586411E+00 -6.40556506124193E-01
  4.58865508161882E-01  2.15098475032272E-01  2.12546228647785E-01  2.01248831845677E-01
* ORBITAL    2   18
 -4.75781872022286E-02 -8.30375311567310E-01 -5.17970361164886E+00 -1.82451811228581E+00 -1.49559283427385E+00
 -2.86694165049471E-01  5.61047876934089E-01  1.17302349272521E+00  1.18235938995694E+00  5.54265506430464E-01
  1.70264718748107E-01 -1.66376179435488E-01 -4.55242856848711E-01 -7.37619767471666E-01 -4.51041031461472E-01
 -1.68053740034665E-01 -2.54172855515592E-02 -2.70069382739798E-02 -1.35815223199110E-02  5.76044125861468E-02
  7.68332343680845E-02  4.29063295840739E-02  1.66298697343566E-02  2.98947737455474E-02  1.48483109647297E-02
 -1.00961976990986E-02 -1.03123900437877E-02  1.98382915560692E-03  2.95142317872041E-03  7.83572160911208E-05
  7.92833035054130E-05  2.09006541385953E-03  2.54027499327812E-03 -1.95269398868675E-04  1.68230324631051E-05
  5.35839766654395E-04  5.50960881089502E-04 -3.85689702759900E-04  5.77486761223600E-01  1.09774954593646E+00
  2.45300382051393E-01  2.54949590788313E+00  3.90056762150991E+00  7.59458867187136E-01 -1.63448772570639E-01
 -1.01693544741209E-01 -4.97739928444257E-02 -3.02888661614326E-02 -2.21362200924337E-02  1.48314660768412E-02
 -5.81193817101340E-04 -1.39368188404515E-02 -3.40433869370435E-01 -2.80656808886708E-01 -1.20894050207774E-03
 -4.74046662215842E-01 -2.32105785527198E-01 -4.68735379319922E-02 -2.45676885997733E-02 -9.38511797952064E-04
  1.32156078896196E-02  1.40514199302862E-02 -1.45142312279263E-01  1.48039040088741E+00  1.15938614001548E+00
 -4.05968829855392E-02  3.14594723034744E-02 -2.27629036353881E-01 -1.65912385176704E-02
* ORBITAL    2   19
 -2.63099140316366E-02 -4.58920561083084E-01 -2.94923754625993E+00 -1.12812071239024E+00 -9.64080069921934E-01
 -1.88787055389063E-01  2.39808710733899E-01  5.08630583107722E-01  5.14727064445766E-01  2.43783278549269E-01
  7.56116886596294E-02  6.43316503468381E-02  1.79923654091053E-01  3.07489619257657E-01  1.84892398492655E-01
  6.69523814496007E-02  5.25467044673152E-02  6.20779224744669E-02  3.25128727789543E-02  6.63043286180403E-02
  8.51996252375503E-02  4.66839521862283E-02  1.24017527246004E-02  1.90609014486458E-02  9.12725527811045E-03
 -2.74145504217168E-03 -2.79075723734401E-03  3.19355499104956E-03  3.74969467854607E-03 -4.79210245448950E-04
 -4.61469150121726E-04 -2.82991956491765E-03 -3.07017452595198E-03 -2.04855210714463E-05 -6.22099204265866E-05
  1.84904257213295E-04  1.26496816105987E-04 -2.86240878550393E-04 -2.12983235293566E-01 -4.60006903821611E-01
 -8.82618206713085E-02  1.24511813335861E+00  1.89481929339019E+00  3.48825966065176E-01 -4.52055332627316E-02
 -2.89478120551708E-02  6.64758963728327E-02  3.66616377496738E-02 -1.48586612628705E-02  5.85136589448664E-03
  2.27098056789996E-03  6.18871218291852E-03  2.37531054620901E+00  2.82932321055995E+00  2.83398784548019E-01
  5.64288612619715E-01  2.87978403004008E-01  9.88421916011560E-01  4.85623294149258E-01  8.29874009076269E-02
  2.71871734555742E-02  3.20913175578567E-02  3.15272630757956E-02 -4.42752730083628E+00 -3.48413021984538E-01
  1.74266850177017E+00  2.68199794573774E-01  3.70785907261054E-02  6.32605033695076E-01
* ORBITAL    2   20
  5.61777403637972E-03  9.84993860740752E-02  5.79793977484298E-01  1.97282428915692E-01  1.48360137253287E-01
  2.43062970508165E-02 -1.35805564721974E-01 -2.99346761030042E-01 -3.21900093616672E-01 -1.60388184196119E-01
 -5.15314353871979E-02  4.32863137659210E-02  2.44055517381241E-02 -1.93266370319760E-01 -1.63062576901471E-01
 -7.02251704086107E-02  1.89872154591036E-01  2.18026185602737E-01  1.09441831161896E-01 -3.22686523842233E-02
 -4.11486371344777E-02 -2.24310895433165E-02  1.63542196388875E-02  1.78917035358852E-02  9.37826524127353E-03
  6.66806180895236E-04  8.96487607053393E-04 -9.41824986771377E-04 -9.89836642736167E-04  7.22179575494869E-03
  7.27501442226818E-03  9.39473354732273E-04 -3.53037476730404E-04 -2.05027815060370E-04 -3.62619215669358E-04
 -3.67731015633644E-05  2.97633781784392E-06  5.76910569811578E-05  1.37499186605371E-01 -3.13601846493427E-02
 -4.94872293420830E-02 -3.14361398492974E-01 -3.70588607653081E-01 -4.10406700072960E-02  6.35500286712809E-02
  3.36337582010844E-02  8.40765681845422E-01  4.56486309691816E-01  9.62953228596466E-03 -3.30734871215628E-03
  2.41118678807549E-02 -1.86213050989060E-02 -1.57816661972173E-01 -1.66031375934577E-01  1.40088437394829E-02
 -1.04851115522859E-01 -4.65655436948876E-02 -8.37835057841351E-03  1.14408253549897E-02 -4.33452871140324E-02
 -8.21356678842216E-03 -5.81302216003583E-03  1.12450931053473E-01  3.89684641823114E-01  7.08658616969527E-02
 -2.22432413464605E-01 -2.44114767750465E-02 -4.35588701691063E-02 -1.00513017253241E-01
* ORBITAL    2   21
  1.68731574542724E-02  2.96335699164248E-01  1.67397869370520E+00  5.64867278445866E-01  3.99133120586115E-01
  5.57150634062729E-02 -5.73574905693769E-01 -1.26718233272267E+00 -1.36008086801230E+00 -6.80910232846748E-01
 -2.20079121412606E-01 -1.56511438977963E-02 -2.68314130167348E-02 -1.54901038687911E-03  6.06882102448070E-03
  3.52287291331438E-03 -1.98165074931985E-02 -2.16823892372155E-02 -1.03735880282961E-02 -1.78045974725082E-01
 -2.24605469038329E-01 -1.21857917112356E-01  9.47013503739249E-02  1.08871926199517E-01  5.76300989349631E-02
  2.66036821522458E-03  3.83010279744198E-03 -4.48333360353298E-03 -4.54290019240782E-03 -1.24530281416075E-03
 -1.26676989911684E-03 -8.24745050240818E-04 -6.85959416837171E-04  1.58390289852180E-06  4.69198444734015E-05
 -1.28694817068064E-04  7.26203810929760E-05  1.28066083069286E-04  1.14592806746770E-02  5.51552648832129E-02
  1.66773346618413E-02 -1.03429175644913E+00 -1.09210152881191E+00 -7.57980034630441E-02  2.79857873210626E-01
  1.46265543748534E-01 -1.20921498064902E-01 -6.55611684469325E-02  4.64232583418363E-02 -1.13210749813419E-02
 -3.07340506564647E-03  3.02080698254145E-03  5.91758232813676E-01  7.76961089017115E-01  1.01572154772964E-01
 -2.84367809328560E-01 -1.43667956960331E-01  8.84009119338641E-02  4.10619955887753E-02  1.01740642023369E-02
 -1.86092669649210E-02  2.13608033434267E-02  5.99377030489294E-01 -5.03619363098862E-01 -1.75584416935798E-01
  1.05622819892926E-01  7.26886363417463E-01 -1.63223040117983E-01 -2.07825352572383E-01
* ORBITAL    2   22
  2.58027541173495E-02  4.54155091514079E-01  2.70099219267472E+00  9.28736933709354E-01  7.01785898411945E-01
  1.15290505578714E-01 -7.23397761801594E-01 -1.60135703304417E+00 -1.72575676804508E+00 -8.61553721800978E-01
 -2.77264660976315E-01 -9.93825617678626E-03 -2.00526538079649E-02 -1.25455246902393E-02 -4.98171899162854E-03
 -1.54133172120666E-03 -4.34329479879441E-03 -4.03224201141093E-03 -1.56060110040978E-03 -1.96755463161314E-01
 -2.43273515477684E-01 -1.29027567983308E-01  9.08135095234348E-02  9.81588609375533E-02  4.95501364902281E-02
  6.80201982621839E-04  1.74987245574958E-03 -2.85978283663689E-03 -2.92336735384526E-03 -5.21959566081597E-04
 -5.40511659967767E-04 -6.13621496389254E-04 -6.01586968876565E-04 -1.04381923702824E-05  1.69326071759998E-05
 -2.56375082535073E-04  2.10562775291189E-06  2.82209846949997E-04  1.80710786875204E-02  4.65663189405053E-02
  7.91752422887279E-03 -1.53972867066414E+00 -1.78920106207211E+00 -1.60721187272850E-01  2.71345348280539E-01
  1.40190812994860E-01 -4.31536574240126E-02 -2.32114297000819E-02  5.99745245502649E-02 -1.77015413931319E-02
 -1.02732018969657E-03  1.47646459834639E-03  5.05460699206378E-01  6.64948423120058E-01  8.43123606773647E-02
 -3.25328311013266E-01 -1.63965646468556E-01  4.38184394563472E-02  2.03998379732199E-02  4.25857107942582E-03
  1.59567991568448E-02 -9.33388757980227E-03 -4.50487569874594E-01 -3.81183969548963E-01 -3.08232604199251E-01
 -1.63177077511779E-02 -6.10660899533013E-01 -1.78045183690640E-01  5.61804470592980E-01
* ORBITAL    2   23
  3.37236694121774E-02  5.73736061846346E-01  2.92850430107867E+00  7.95555191839260E-01  4.33857863496914E-01
  2.73277782247839E-02 -3.20314309150477E-01 -5.69525831302164E-01 -3.95287279479465E-01 -1.07523597083616E-01
 -1.09235288940677E-02 -5.90006407504333E-02 -1.49807952067876E-01 -2.03918191119172E-01 -1.14388437212578E-01
 -3.98380445470145E-02  4.20992240864750E-04  5.04179352308093E-03  4.74697919734704E-03  2.90112901290333E-01
  3.24510658118961E-01  1.57325768720106E-01  1.14426983317869E-01  1.07270700986027E-01  4.44072840928460E-02
  1.07516419577364E-02  1.09892190333637E-02  3.12536741797404E-04  2.04259692537500E-04 -1.09481484764815E-03
 -1.13194650077690E-03 -3.28822971305795E-03 -3.29719219090449E-03 -6.66979720328431E-05  1.75240306081750E-05
 -1.96023631431189E-04 -5.58487260092868E-04  1.47849178413559E-04  1.69670743388314E-01  3.08612034915078E-01
  3.34329705033492E-02 -1.70806191855143E+00 -2.62622457645670E+00 -6.52542528568525E-01  5.73772932425701E-01
  2.90401644363059E-01 -5.48403532807144E-02 -2.85758683609692E-02 -2.79420081113356E-02 -3.79816272335796E-02
  1.52364863754965E-03  1.74077631659172E-03 -7.04666434651765E-01 -8.67933319258040E-01 -4.43829445958428E-02
  3.43542026917842E-01  1.60079855879106E-01 -1.15136891172241E-01 -4.89751774816407E-02 -3.64686253824047E-02
  4.41385797557084E-02  4.96286882021221E-02  2.22613156144752E-01  7.97109917223667E-01  1.54426747867984E-01
 -3.00167436794891E-01 -3.25940427863713E-02 -8.37146549060387E-01  2.56846644520914E-01
* ORBITAL    2   24
  2.35685876111138E-03  5.09668799804300E-02  5.98714157242354E-01  1.75227115464913E-01  2.64287070652046E-01
  9.99006695740298E-02 -3.31404762010261E-02 -1.50345569792161E-01 -3.16546028795531E-01 -1.98405076540764E-01
 -7.25661651395467E-02  1.65302672143137E-01  3.86177452453312E-01  4.54784680856321E-01  2.39466277945614E-01
  7.95522398767848E-02 -2.36149201784686E-01 -2.78119393972816E-01 -1.39792717448096E-01  1.16821255965120E-01
  1.35013221261377E-01  6.68649522634280E-02 -1.43752454383076E-01 -1.64276231562434E-01 -8.12033639821422E-02
 -1.95671919901697E-03 -2.10748029568653E-03  2.95700562469016E-03  2.74522375137498E-03  8.68804326601693E-03
  8.75154928795214E-03  1.66828838171575E-02  1.64874155226584E-02  3.84732451237626E-04 -1.62441374272823E-04
  6.70578677088263E-05 -2.36415665286955E-05  1.39785033865330E-04 -6.02333198367239E-01 -8.46433255329006E-01
 -3.40682462168478E-01 -1.76549811899972E-01 -1.06605085089415E-01  9.03046047891925E-02 -2.47637414804192E-01
 -1.20823661192541E-01  3.66481417024837E-01  1.92020523998684E-01 -1.78880793076908E-02 -1.13108225817253E-02
 -5.94397653181042E-03 -3.10986798308410E-02 -6.84042282966106E-02 -2.92570098503694E-01 -3.14518809383624E-01
 -8.49708813148201E-02 -8.54870353069378E-02 -5.59093070668724E-01 -2.98995838563605E-01  2.05533396895271E-01
  5.47005898007372E-02  6.22581786878918E-02  8.22821631006458E-02  4.25739710187952E-02 -2.96550307355516E-01
  4.22562352263942E-01  4.40131929416271E-01 -5.68269433259159E-02  7.53400120739475E-01
* ORBITAL    2   25
  1.73134807306677E-02  2.77957526003783E-01  1.06440814930372E+00  3.42405678259304E-01  1.37292052468315E-02
 -9.15686772177305E-02 -2.44536725353345E-01 -3.11863842540298E-01  1.35908178791217E-01  1.85064879084774E-01
  8.28937926096469E-02  1.55555488922459E-01  3.77250206912890E-01  4.91575287898775E-01  2.60318730132901E-01
  8.48538389969694E-02 -2.32346957589935E-01 -2.71267104834846E-01 -1.35211824531411E-01 -1.40381510129078E-02
 -2.45767048392254E-02 -1.56181375335247E-02  2.08685552842887E-01  2.22731188786376E-01  1.03940412693051E-01
  4.64951147318461E-03  5.24347050263722E-03 -8.71390217630402E-03 -8.00841008241107E-03  6.43472351568013E-03
  6.47031862251788E-03  1.39083296852456E-02  1.38713259792922E-02  2.60102560122853E-04 -2.46694791135258E-04
 -8.74673963941675E-05 -1.77592490629901E-04  2.18437766834348E-05 -6.09934788314877E-01 -8.47870217124422E-01
 -3.58908305627241E-01 -9.08827879601300E-01 -1.53885596761091E+00 -5.57140850330824E-01  7.03053289007965E-01
  3.46665308964296E-01  3.17705209380753E-01  1.64179495631267E-01  1.13905365925160E-03 -5.35535649807104E-03
 -8.79391046887774E-03 -2.91695955990547E-02  8.84732551703923E-01  9.79032498521596E-01  1.27690926379664E-01
 -1.19953577932023E-01 -7.27985067625488E-02 -2.15009123730542E-01 -1.40232862120357E-01  1.34597205224768E-01
  2.84427085945541E-02  4.26191607045260E-02 -6.34415823008438E-01 -8.15964473081358E-01 -5.82344794615859E-02
  4.23743788758523E-01  2.16344142500063E-01  4.52800346074524E-01 -3.74591485534499E-01
* ORBITAL    2   26
  1.95771092740570E-02  3.34273464384711E-01  1.91130892316787E+00  6.73399797375564E-01  4.70314582625145E-01
  6.09279923912864E-02 -3.23877067662185E-01 -6.17206342417940E-01 -4.46326071386056E-01 -1.69275214433894E-01
 -4.39284399409774E-02 -6.40154361100587E-02 -1.89147175383189E-01 -4.00151040920449E-01 -2.03480786799045E-01
 -5.53906687965077E-02  3.06046423165235E-01  3.38492842458920E-01  1.59066103403326E-01  1.18626368394361E-01
  1.26599747594950E-01  5.80431532042648E-02  3.59809049736931E-03 -5.91058093602255E-03 -5.96808015242294E-03
 -9.10291341669079E-05  3.64009394549803E-04 -4.65546434096869E-03 -4.30866465891757E-03 -5.38343467367567E-04
 -5.29204605028675E-04  5.88407502623584E-03  5.52818270252690E-03  6.82702996478017E-05  5.38642187910579E-04
  3.57247465599973E-05 -1.11704005067013E-04  2.60050323147419E-04  5.89664520752921E-01  5.88802452389360E-01
  8.88496429163969E-01 -1.11190930897828E+00 -1.57438721408561E+00 -3.42907870885727E-01  2.82926628575568E-01
  1.40777541191692E-01 -2.83394228137639E-01 -1.46712937279002E-01 -1.22578528092236E-02 -2.42081081732579E-02
  1.70716645572361E-02  1.10063839848659E-02  4.29368501509992E-01  2.53963297696780E-01 -1.14090599981088E-01
 -3.32396058501166E-01 -1.73639446462974E-01 -2.95884511204486E-01 -1.51079501386997E-01  1.33026687229254E-01
  5.21283084950144E-02  6.07749533079867E-02 -1.78155579088417E-01 -4.66817415936880E-01 -4.48224376565538E-01
  2.30523141524629E-01  2.87922328215748E-01  4.33877969130147E-01  2.48246700694368E-01
* ORBITAL    2   27
 -5.57875546347463E-02 -9.76113609413447E-01 -6.15422267387099E+00 -2.20441365447856E+00 -1.79996766934082E+00
 -3.40867119705523E-01  1.33019701091801E+00  2.86145455044676E+00  2.84795871114661E+00  1.35086292887947E+00
  4.17039941010191E-01 -1.11045814059383E-02 -5.74737499083483E-02 -1.79236322440994E-01 -9.09362662741065E-02
 -2.31884013100153E-02 -1.82268371175317E-02 -1.95619887869923E-02 -8.84517382416501E-03 -4.12296589770941E-01
 -4.37204016557796E-01 -1.98188526568375E-01  2.68667333107272E-01  3.17261195899946E-01  1.55063919144362E-01
  1.52687238274242E-02  1.35668715640636E-02  9.11973344991739E-03  8.42023658537733E-03  2.72844148148299E-03
  2.72137694982988E-03  5.72643447917365E-03  5.47280407820057E-03  8.99067135193581E-05  7.75682492937170E-05
 -2.33195063047451E-04  1.48674216517399E-04 -8.67378122187432E-04  1.14973529424794E-01  1.19254720357137E-01
  2.48768386495975E-01  3.53785735763282E+00  4.35739604907406E+00  6.18035408094386E-01 -3.41302910878431E-01
 -1.81232253386084E-01  1.93274730364541E-02  1.03442852031251E-02  2.27077446210105E-04  1.08791056728373E-01
  1.09946142105905E-02 -1.53545665419729E-02 -1.23035802371100E+00 -1.47497290416017E+00 -2.54813086341104E-01
  7.83887332456857E-01  2.94313760885479E-01 -3.75626126857853E-01 -1.69034621096275E-01  5.49775966230534E-02
  9.04526631614636E-03  4.78848092694209E-02  6.22881162914655E-02  1.40555722651428E+00  1.10364899662650E+00
  3.22880459989080E-01  1.14324308999571E-01 -5.27026439468566E-01  4.07859129197567E-01
* ORBITAL    2   28
  1.10664594490506E-02  1.81399668672017E-01  8.81840888883135E-01  2.84538529318707E-01  1.17006895119924E-01
 -1.43179939434141E-02  2.34716433941849E-02  2.02711138739588E-01  5.25756291496567E-01  3.08831807734166E-01
  1.03090515942841E-01 -4.67434802771687E-02 -5.48628871261917E-02  1.16861501552650E-01  4.69261007169233E-02
  7.95590587649872E-04  3.42178357389042E-01  3.59058430568437E-01  1.58906804017169E-01 -8.50749414580142E-02
 -8.91884792282871E-02 -3.88519969816356E-02 -1.46600603407053E-02 -1.97619322419641E-02 -9.53616359629806E-03
  1.28454012306966E-03  1.35062703918427E-03 -1.03360304138068E-02 -9.79100117202827E-03 -7.08450555389980E-03
 -6.87840500434510E-03 -1.99322557546410E-02 -1.88629769053745E-02  1.98591951621619E-04  3.99948315417232E-04
  1.37232095270656E-04  7.81721820748773E-05  3.07736862427262E-04  1.26537518914330E-01  1.74841317396972E-01
 -5.77477640059890E-01 -4.62358247199463E-01 -8.46558967906755E-01 -3.84175949909678E-01  3.74928938596289E-01
  1.83160781742531E-01 -2.28298641770490E-01 -1.15215475022397E-01 -3.15658461968335E-02  3.01003915488067E-02
 -2.84654816503575E-02  9.15174107537874E-02 -3.13483425800660E-01 -8.32195000307085E-01 -2.98280476403654E-01
 -4.04712156252992E-01 -1.72625674117889E-01  4.30001580597731E-01  2.55181478128111E-01  5.11202839567462E-02
 -6.20245344650126E-03 -3.37047396648655E-03  7.75036116502298E-01 -5.77684311477779E-01 -2.35443969648264E-01
  3.51530783530106E-01 -1.40432551502704E-01  7.62989852007555E-01  8.99843555552626E-01
* ORBITAL    2   29
  1.48092793591144E-02  2.52355486841392E-01  1.46247904134008E+00  5.38229352120822E-01  3.45477810930274E-01
  3.12670949159655E-02 -1.51464837818675E-01 -2.33223434272013E-01 -4.01915042858785E-02  1.72342716793448E-02
  1.06437599392222E-02  6.55640037096942E-02  1.26699812337146E-01  6.75355661305362E-02  4.25981313900224E-02
  2.10837168872030E-02 -4.32968375273186E-01 -4.44347480176349E-01 -1.91575926287731E-01 -2.59548071584221E-02
 -2.80016535932020E-02 -1.21623195915418E-02 -7.40233603291245E-02 -7.92534324021905E-02 -3.42579349542997E-02
 -3.90512808310978E-03 -3.53654837477848E-03 -8.76255133574665E-03 -8.25347979451348E-03  5.32700945510281E-03
  5.23435953030405E-03  1.22429338177011E-02  1.14591366123188E-02 -6.34037589110968E-04 -7.66542920286109E-04
  1.65862202036180E-04  1.04660864429982E-04  3.59203676401407E-04 -3.02821517334374E-01 -3.78297723248947E-01
  4.49020662128944E-01 -7.68908323084871E-01 -1.10177742758878E+00 -3.26089881172887E-01  2.63752870771153E-01
  1.30777658851286E-01  2.68662337054528E-01  1.31865000092914E-01 -1.32778329194437E-02  3.62742494306115E-03
  2.44486113020565E-02 -1.12731041897525E-01 -8.38148834075782E-01 -1.02953774495163E+00 -2.91837791395600E-02
 -5.34257407339342E-01 -1.82549777283431E-01  9.60471737403503E-01  3.86714418700210E-01 -1.36651501647444E-02
 -5.76618425516365E-02 -7.76186305558327E-02  1.09469084828880E+00  4.58245616931702E-02 -2.71685931946898E-01
 -2.03335123349006E-01 -6.28781568235221E-01  4.43768333676987E-01  4.74000188361987E-01
* ORBITAL    2   30
 -7.27444662242459E-02 -1.25892608010465E+00 -7.47535818679166E+00 -2.49910089680153E+00 -1.86628497377085E+00
 -3.07864452799784E-01  1.06208714592555E+00  2.13500186645178E+00  1.93188831207162E+00  8.45850070621029E-01
  2.43934405793259E-01  1.49263088734967E-02  4.48999163691429E-02  8.53653375566897E-02  3.81886301138944E-02
  8.63961938731123E-03  1.70299503717644E-02  1.36686170007338E-02  3.69702289377847E-03  2.23014529664049E-01
  2.43307014757694E-01  1.11781950138176E-01  6.82708766224480E-01  6.95173451012809E-01  2.91161607158975E-01
  2.20251463221811E-02  2.05556330156254E-02  1.33481805238847E-02  1.27937468331812E-02  9.15776358400397E-05
  1.10884092039342E-04 -2.46150617327931E-04 -1.48602913457680E-04  7.89092582807064E-06 -1.72940447477930E-05
  2.13449382068814E-04  7.48204140191417E-04 -2.12732459267293E-04 -6.33809993326283E-02 -1.05007007815093E-01
 -8.78697033912882E-02  4.15824032285153E+00  5.37762121273429E+00  1.69784226079132E+00 -1.04512181324325E+00
 -5.18887933935876E-01  4.57729751211008E-03 -8.81171459711154E-04 -5.44055133631551E-02 -2.58205027866934E-03
 -8.01956475189027E-03  2.24021972778378E-03 -7.51266509447172E-02 -2.35099250270778E-02  9.36947629082757E-02
 -4.80291445726282E-01 -1.45844637009149E-01  3.20505511908704E-01  6.60880715735725E-02  7.77732160982777E-02
  9.29251346419188E-02  1.56604068251940E-01  2.67049803486447E-01  4.67735578307820E-01  7.18101604200138E-01
  2.61858758326898E-01 -2.63119442605069E-01  3.96679179125308E-01 -9.11548958729031E-02
* ORBITAL    2   31
  2.40445050610052E-02  4.23622976578526E-01  2.34226370863126E+00  2.67467312844287E-02  9.35314043406782E-01
  5.51716733005845E-01 -4.96242637145840E-01 -9.35564509751913E-01 -6.14657030995854E-01 -2.04606830001221E-01
 -4.24463565429222E-02  9.31316266601072E-03  2.60441324595783E-02  4.54497851299045E-02  1.63294807288708E-02
  1.64440709881965E-03 -1.27124548535037E-02 -1.27254276523167E-02 -5.44943401926064E-03 -9.85646172294605E-02
 -1.05545522364505E-01 -4.84531160164644E-02 -9.08142257017381E-02 -1.32448411412975E-01 -7.53576495104164E-02
  4.21694912005731E-03  5.24659117971712E-03 -1.68599200030891E-02 -1.65652683089018E-02  5.57178398525527E-05
  4.65837286891759E-05  2.35027546516836E-03  2.24841955007242E-03 -7.18907608728598E-05 -4.73091468982000E-05
  5.50754494980579E-04  1.51025816446642E-04  7.98624050162769E-04 -2.48490141486907E-02 -2.47885129726168E-02
  3.99257110265983E-02 -1.20194485920353E+00 -1.55975195140826E+00  8.07605876794972E-03  7.33360543359017E-01
  2.93372752674896E-01  5.43209983646689E-03  2.90845143136177E-03 -2.08307459692926E-01  1.70998264940010E-01
 -4.82444312130331E-03 -6.23413842877452E-03  6.16268235758184E-01  5.56962307740176E-01  9.50517912228042E-02
 -3.24296803659174E-02  6.42425306937801E-02  7.83155076723058E-02  2.53519823332304E-02  4.25665310342261E-03
 -2.15446292441033E-02 -2.41119220877328E-02 -1.51666256002653E-01 -1.37657710446823E+00 -1.11807065875332E+00
 -2.20334671652038E-01  1.26298774675634E-01  8.89911742819857E-02  3.41256374008904E-02
* ORBITAL    2   32
  9.19495686119049E-03  1.57634436310810E-01  1.10650628410201E+00  3.64027407319355E-01  4.98715078613121E-01
  1.60689720745037E-01 -6.71371994052487E-02 -1.98610712681397E-01 -3.87214544449828E-01 -1.56135678651964E-01
 -2.93063518678380E-02  2.98833579545688E-02  7.62091702931570E-02  1.06833456801934E-01  4.17642023320464E-02
  7.25833529762572E-03  1.53998702055715E-01  1.24403526165621E-01  3.61784468677823E-02 -5.87794892274580E-02
 -5.19127516305173E-02 -1.90932165805848E-02 -1.31870370682611E-01 -1.08482286754340E-01 -3.34834972172773E-02
  8.25153741156283E-03  7.36113926930302E-03  1.67787614386431E-02  1.54483287305385E-02  7.18179580123686E-03
  6.82598391354653E-03  2.12779276308045E-02  2.01975881079708E-02  6.23370164828783E-04  6.19911413586605E-04
 -7.45046320767331E-04 -9.37487743269989E-04 -7.90257816972953E-04 -1.10256005574834E-02 -6.46580003299983E-02
 -1.00759818414139E-01 -4.94361437889931E-01 -6.72762764547754E-01 -4.59859503870066E-01  3.69914854316151E-02
  2.17494986567593E-02 -4.68538777877289E-02 -2.65843190869951E-02  6.52537553075622E-02  1.26197491811413E-02
 -4.03649250123777E-02  4.80358953141599E-02 -2.52031462984754E+00 -1.69807695081495E+00  5.39104940274164E-01
 -6.15331261619216E-01 -4.07979661808269E-01 -2.79363133863402E-01 -4.96949399261189E-01  4.14435637877587E-01
  2.06457426461961E-01  2.58729748925898E-01  4.05266983907796E-01  3.78773620997477E+00  1.07141748837113E-01
 -9.49171542770418E-01 -9.66395877528144E-01 -3.95902896508020E-01 -1.09992691118449E+00
* ORBITAL    2   33
  1.81528097883231E-02  3.15728770138171E-01  1.69155918941680E+00  4.80096859806769E-01  2.18172957809869E-01
 -6.42839966247614E-03 -1.77773496167673E-01 -2.76226867637698E-01 -1.21758676700294E-02  1.15766864937523E-03
 -8.43983021646153E-03 -4.25009302802956E-02 -1.23354149127959E-01 -2.25801496140512E-01 -7.99029994043228E-02
 -8.14309563664133E-03  1.01508946657830E-02  1.61366325804220E-02  1.03883836748432E-02 -3.25864469535792E-02
 -3.80316062014505E-02 -1.83427884812892E-02 -1.05393654161554E-01 -1.11202289470142E-01 -4.82276724993431E-02
 -7.19638958293324E-03 -5.87310733166528E-03 -1.18019604383326E-02 -1.08103953559685E-02 -9.22099282696683E-04
 -8.84612798076127E-04 -5.39677072215187E-03 -5.25965122044651E-03  2.88802299061154E-04  3.21993520395035E-04
  5.97055165855774E-04  4.83420384266453E-04  8.03467742628254E-04  1.53731833581839E-01  2.20214602372202E-01
  3.91880952981076E-02 -7.89205810768845E-01 -9.97627336573519E-01  6.84443795803743E-02  2.99876681520874E-01
  1.29360792072234E-01 -3.05031872400745E-02 -3.32589703168201E-03 -9.50931804256696E-02  3.44959679072798E-02
  3.71592536852246E-02  2.81263147647222E-02 -4.93835396566317E+00 -3.64883276378068E+00 -8.08523692551630E-01
 -9.53133023280679E-01 -5.87112781459204E-01 -9.47169182449626E-01 -4.84932847703693E-01 -1.31680339678220E-01
 -5.71762342532567E-02 -8.25535365865146E-02  5.81496658606715E-01  8.07396602304003E+00  1.62686963193828E+00
 -1.65376838680873E+00 -1.40986961975068E+00 -7.44755821085813E-01 -1.62543402590816E+00
* ORBITAL    2   34
 -3.14015357578437E-02 -5.71865735976776E-01 -2.58436419831192E+00 -5.43437103484527E-01  5.37219619780175E-01
  3.85276903909859E-01  7.76130280914912E-01  1.52316823285958E+00  1.16457266999903E+00  5.47212999791093E-01
  1.81791700230260E-01  7.85323786899698E-04 -6.61782553064611E-03 -3.47410050102623E-02 -5.26052383324541E-03
  3.69735031575160E-03  4.07515834846946E-03  2.14191960585476E-03  7.61016841070796E-05  1.43182771010633E-01
  1.08352469569409E-01  2.73320104504615E-02  5.35330903049729E-01  4.22002342925061E-01  1.22431467004291E-01
 -1.30506197772964E-02 -1.28294736259684E-02 -1.38410198720058E-01 -1.23683606565947E-01 -6.37444329564276E-04
 -5.92932121451166E-04  8.90914093007387E-03  7.99523341001340E-03  1.67067680296301E-04  3.48708048683042E-04
 -1.55557581811977E-03 -1.74979676760622E-03 -1.07081810746641E-03  2.23216156010968E-02  3.04557132710978E-02
  1.49875181410549E-02  1.92433524758189E+00  1.79142377903975E+00 -6.81076775171704E-01 -6.16575440821768E-01
 -3.69987762636151E-01 -4.91558590670308E-03 -9.37798239813898E-04  3.72776621650875E-02 -4.38715046556575E-01
  8.26758126624423E-03  4.17413774869259E-02 -1.13008386155946E+00 -9.63816759815760E-01 -1.87866888480278E-01
 -1.16952057090830E-01 -2.09862855528452E-01 -1.37688776472175E-01  3.18433526720090E-02  1.35823249657700E-01
 -3.96723451866729E-01 -3.25775237934680E-01  2.23576686775128E-01  1.03407968820145E+00 -2.96043817133224E-01
 -4.12686827427769E-01 -3.66044798157220E-01 -2.92000082775593E-01 -2.59774334172940E-02
* ORBITAL    2   35
  2.94335328364307E-03  5.89077868232855E-02  3.97957872002077E-02 -1.09983045276070E-01 -3.83607335973738E-01
 -1.53423350308016E-01 -2.79766335771340E-01 -5.28348539113322E-01 -3.32360545009256E-01 -1.58253898029687E-01
 -5.48824523910408E-02  2.54703325871654E-02  1.97828004062798E-02 -7.01886017908245E-02 -2.97455700676813E-02
 -5.90728531243554E-03  1.47906833882426E-02 -4.40394538474407E-02 -5.02497096321965E-02 -5.29664520138563E-03
 -1.49851525619399E-02 -1.05484337441087E-02 -9.86663628541269E-02 -9.17654331727771E-02 -3.54738571015338E-02
 -5.38363625037540E-02 -4.69903218121756E-02 -1.18588388415717E-02 -9.88199043184435E-03  2.68826006385814E-02
  2.39055876465392E-02  1.13536666009278E-01  1.01303123504761E-01 -3.44963257283252E-03 -8.52610698919926E-04
  9.91039401327676E-04  1.11789301842609E-03  3.06606247959629E-04  1.49760564555470E-03 -1.40522496166493E-02
  6.56875890588010E-02 -2.74376344345421E-01 -1.64731897665335E-02  5.10223960082364E-01  1.94674944958169E-01
  6.56352140510665E-02  1.84945178605944E-01 -1.69127534022892E-01 -3.30753485158909E-03 -3.87097391993345E-02
 -7.53944543114500E-01  2.78449325193826E-01  4.46930150592633E-02  8.35124553531417E-02  1.41149232758828E-01
  2.07358802178764E-01  1.79059410055964E-02 -2.85445254773292E-02 -1.33262897759407E-01  1.97116372990606E-01
 -2.50226700922930E-01 -4.06384236939866E-01  5.16585218749124E-02  1.40719905098438E-01  2.42972565776727E-01
  7.49901024917901E-02  1.41896628101170E-01 -5.28009313498750E-01  1.81402334162520E-01
* ORBITAL    2   36
  4.22395863189947E-03  8.51402627065584E-02 -2.36357017596500E-02 -2.62205660801586E-01 -5.82491329692097E-01
 -2.06773102412402E-01 -4.71243167238189E-01 -8.82841763775714E-01 -5.48614941820765E-01 -2.47776608144772E-01
 -8.13373461782401E-02  4.18525804225802E-02  9.50376245842703E-02  8.10043668418954E-02  6.89266827573051E-02
  3.39141640094632E-02  4.56165519398919E-02  4.38897597884462E-02  1.95446289072943E-02  3.81710802076410E-02
  1.67780184483787E-03 -1.61011582046163E-02 -1.59242210982323E-01 -1.52187082543688E-01 -6.17436909959882E-02
 -1.12088049844928E-01 -9.79729226270612E-02  5.03267888401611E-03  5.73536568167230E-03 -2.90057245997336E-02
 -2.59599269352313E-02 -1.45063789200922E-02 -1.24415132917402E-02  2.95743223266079E-03  2.39767773356141E-03
  1.51803879369056E-03  1.98634564167163E-03 -3.19050398019151E-04 -6.41767655598669E-02 -1.36359554405742E-01
 -1.30902038285927E-01 -4.14050621713415E-01  2.97432704267945E-03  8.21624148092842E-01  3.48522638448238E-01
  7.62991336038650E-02 -1.04278398483226E-01  9.21095954326921E-02  1.56545506920293E-01 -6.92466849688236E-02
  5.38191567696423E-01  5.89994312853201E-02  1.96419758230600E-01  3.35406544182257E-01  4.07268008372368E-01
  2.30045641551379E-01 -1.21374988043312E-01 -7.15046217565151E-02 -1.00007437126604E-01  4.07915580997460E-01
 -2.43806155427224E-01 -6.20373591394947E-01  1.95038890985816E-01 -4.93420124895005E-02  1.86005697442112E-01
  2.10112717417301E-01  2.07418547103049E-01 -6.65643552407288E-01  1.57362134361797E-01
* ORBITAL    2   37
 -5.43196811448398E-04 -1.39265649129076E-02 -2.26958454448675E-01 -2.35873892100787E-01  4.95382511573172E-02
  8.62673852882330E-02  1.01254918952717E-01  2.79378546976519E-01  4.02881860878816E-01  2.01643849934475E-01
  6.33565351271136E-02 -9.58455569780311E-02 -1.86074135213282E-01 -1.04845569920498E-01 -8.49635006682230E-02
 -4.15305537193159E-02  1.08515820457219E-01  8.03643529642671E-02  2.23101315639298E-02  1.97189069968340E-01
  1.16721265361021E-01  1.28636327549913E-02  6.67822712998479E-02  1.67855975481446E-02 -1.74657835121567E-02
 -7.38820026065204E-02 -6.62744139741169E-02  1.08474970640375E-01  9.58546265096581E-02  6.92983884065668E-02
  6.25367242359036E-02 -4.86511190040182E-02 -4.26558528352454E-02  7.17329445016981E-05 -2.71615361507408E-03
  3.51694821237074E-04  1.93222566587470E-03 -1.62969987952498E-03  1.64107870886855E-01  2.66696405056548E-01
  6.89146478618302E-02  2.14467964957157E-01  1.06485698665034E-01 -5.55461717667314E-02  7.36359744256543E-02
 -1.01312914913647E-01 -7.75492757074758E-02  2.55034188054071E-02  6.21963152233304E-01  8.20249689085909E-02
 -2.42328630370626E-01 -4.42295851656204E-01 -4.60215345211790E-01 -4.30084943825931E-01 -1.44925239400869E-01
 -1.36131372494362E-01 -2.24350936791877E-01  9.61726697286855E-03  1.37297365907060E-01 -6.97382799539285E-02
  5.39202455059991E-01 -3.39297482570823E-01  5.12810185643576E-01  5.36736245475235E-01  5.00576272520999E-02
 -1.51566195251315E-01  2.65285251796652E-01  1.86514591711581E-01 -3.50242972450598E-01
* ORBITAL    2   38
  4.27066283581508E-04  1.27131236617178E-02  2.52689918558287E-02  3.61181270265021E-02 -1.94649620475996E-01
 -1.02486896697102E-01 -1.81372651731788E-01 -3.87198124631775E-01 -3.61026058335659E-01 -1.74459358248204E-01
 -5.58663572129209E-02 -1.37153335388548E-01 -2.53859413952697E-01 -1.10364860776499E-01 -1.03132675371416E-01
 -5.42665416332533E-02  2.70307099299416E-01  1.86714219521415E-01  4.33734583232398E-02 -1.19174485298133E-01
 -8.00487720619519E-02 -1.65907687651303E-02 -8.51279977769501E-02 -5.34389756248877E-02 -7.66396064477818E-03
  3.16992872576169E-03  4.10006132950423E-03 -8.22909824917385E-02 -7.20377183904133E-02  1.18556912862809E-01
  1.07015572032430E-01 -7.57862435196657E-02 -6.58561676545151E-02  1.85692651497709E-03 -3.51248604548541E-03
  5.54024183022552E-05 -9.22129740403677E-04  5.84477124087363E-04  2.41247927290065E-01  3.64015949737337E-01
  2.82099181408137E-02 -1.73162906510302E-01  4.38190713142795E-02  2.97283805598405E-01  5.65342424993985E-02
  6.55871259412697E-02 -1.96924800172040E-01  9.18551015500278E-02 -3.47307639338724E-01 -1.33899403262081E-01
 -1.91589111431160E-01 -7.60867486126923E-01 -6.17084137670804E-02  2.23562473969535E-02  1.27793824630460E-01
  8.50634249876208E-02 -6.75195857196528E-02 -9.66671860722513E-02 -1.19597995953329E-01  1.25035318717407E-01
 -4.11931289352908E-01  7.84128904892571E-02 -2.36343159884309E-01  3.68166446039926E-01  1.78826584012707E-01
 -2.06550792397634E-02 -2.27857799652360E-01 -2.99045206453265E-01  1.67195499696039E-01
* ORBITAL    2   39
  5.69117523498961E-03  1.00218469792125E-01  3.57815619462287E-01 -5.83508804978987E-02 -1.99277452024827E-02
  1.04492349966219E-02 -9.60460505441883E-02 -1.31790413977314E-01  3.50143811129656E-02  2.18305413551637E-02
  4.24093579876773E-03 -2.75259370094042E-04 -2.84732463781683E-03 -8.23548484411427E-03 -2.94250319592468E-03
 -4.33934570136078E-04 -2.06345881787062E-02 -1.16758438158692E-02 -9.65901032537465E-04  1.97047676849599E-01
  9.11794270045210E-02 -9.67733353702740E-03 -9.00828296761024E-02 -7.03763784718582E-02 -2.13249862020866E-02
 -3.90423086833067E-02 -3.38645568946379E-02  7.97833194999808E-02  6.93687145321080E-02 -3.90999856843808E-03
 -3.51574084888159E-03 -2.45551775826330E-04 -2.99843460615262E-04 -2.54555191996455E-04 -3.36259816258683E-05
  1.29376161201402E-03  2.25899048309063E-03 -1.86594384017396E-03 -4.78984341570832E-04  3.28799051405583E-03
  1.00252982526160E-02 -2.33114871545079E-01 -2.89894885747732E-01  7.60890713930366E-02  1.78124534071099E-01
 -2.73666697806605E-02  1.30428247183330E-02 -8.27458975470250E-03  4.87499294574591E-01  1.10099675221186E-01
 -1.77632058869262E-02  2.19051746199531E-02 -8.20904343416736E-02 -7.95484259867435E-02 -2.97053555115926E-02
 -5.05701367736501E-02 -1.04576434839003E-01  3.48427412612004E-02  8.49425910078412E-02 -1.88338895860710E-02
 -9.04500274514932E-01  7.29861683709241E-01 -5.75416649034825E-01  7.24685798556624E-02  1.84444492979852E-02
 -1.36506659138878E-02 -8.60041654048346E-01  9.55033529561550E-02  4.48923046734172E-01
* ORBITAL    2   40
 -7.65528662764497E-03 -1.27270012983824E-01 -9.83032193125942E-01 -4.70353655313376E-01 -3.96473220044894E-01
 -7.46794540755606E-02 -1.42109216780168E-01 -2.26940795526180E-01 -3.83636562599496E-02 -2.04055406345879E-02
 -1.08994761055070E-02  4.78579587402731E-03  1.18716394239126E-02  2.84349084168179E-02 -1.30590699258456E-02
 -1.48289828825691E-02 -1.25432748082844E-01 -5.81753571133038E-02  4.49089493558910E-03 -1.83180278759453E-01
 -1.29369685085448E-01 -3.47162038223582E-02 -1.83186701708888E-01 -1.46985326929281E-01 -5.05427665271287E-02
 -9.89393985212144E-02 -8.34802848193241E-02 -1.02262189714570E-01 -8.64898764251111E-02 -3.62374334216595E-02
 -3.21022660271977E-02 -1.98047091563788E-02 -1.78068989408951E-02 -1.44057292673511E-03 -2.82301635393659E-04
 -1.69444485816284E-03 -3.05516285184895E-03 -3.73358949016835E-03 -3.26554900420818E-02 -1.47592185760255E-02
  5.05956893944710E-02  3.27111809704948E-01  8.24698129568638E-01  6.61278735722451E-01  2.44150526565688E-01
 -8.57263291868587E-02  7.15229817532023E-02 -4.95526654752381E-02 -6.44815862441579E-02 -5.21977353947954E-01
 -3.15786810622375E-02  9.31089448867334E-02  6.73936944585431E-01  5.69685766702728E-01  1.68106751050339E-01
 -1.17551393478143E-01 -7.62748524545577E-01  3.40778644089128E-01  4.17785901427815E-01 -2.54173162404639E-01
  3.72353855981975E-01  4.64644174601778E-01  1.43316569887659E-01 -8.61822647141585E-01 -6.65379522143294E-02
  2.23470814891020E-01 -8.07451785968700E-02  9.40389977499949E-01  2.22925665623740E-02
* ORBITAL    2   41
  1.50940115433319E-02  2.60761003079973E-01  1.81289185960773E+00  7.50836571677913E-01  5.91701816735018E-01
  1.02494219492193E-01 -5.10753541040741E-01 -1.15953948886799E+00 -1.27518358409044E+00 -5.37176842023594E-01
 -1.43056695445151E-01 -2.21331076149210E-02 -5.14570241158717E-02 -4.61767031206126E-02 -4.53089112815464E-02
 -2.34036605498716E-02 -9.85724519090228E-02 -2.32024405709334E-02  2.32560675422483E-02  2.51747357760026E-01
  1.14077906126967E-01 -9.44318750761794E-03  1.42391801392444E-01  1.15700469810601E-01  4.21290398953835E-02
  6.48921792650864E-02  5.51248063326089E-02  5.27227923659219E-02  4.44436371921020E-02 -1.43530007923796E-02
 -1.24961643536186E-02 -2.31045769471158E-02 -2.02327957264948E-02 -6.27176671429978E-04 -3.40651206287238E-04
  1.73469121907591E-03  1.92016452666983E-03  4.06912073776920E-03  4.54533639651804E-02  9.82524054367729E-02
  7.52444280085594E-02 -1.15946518363670E+00 -1.48079095820770E+00 -3.50785815218457E-01 -8.04529780684767E-02
  2.23959601664825E-01  2.54271034809424E-02 -2.14739389038302E-02 -2.23227675548384E-01  4.99542867630439E-01
 -4.74484895749883E-02  1.88648012808688E-02  5.62463121874634E-01  7.78596690446360E-01  3.36983904275497E-01
 -2.92963435707154E-01 -7.48247713599666E-01  4.52628204701062E-01  9.77318503352392E-01  3.06448692835335E-01
 -5.27804750304055E-02 -6.23523237611343E-02  5.40968192322863E-01 -1.02897783596408E+00 -3.38809657955757E-01
  5.23278448885858E-03 -4.96647742565824E-01  2.71322303318044E-01 -6.13731607681430E-02
* ORBITAL    2   42
 -8.56069482766706E-03 -1.44375406098151E-01 -1.14917797478604E+00 -5.28130870990866E-01 -5.40414523788937E-01
 -1.30204986666837E-01  1.77091228659505E-01  4.03891667316406E-01  4.38958200570616E-01  2.06527036904229E-01
  6.42229901596816E-02 -3.68886390828645E-02 -9.49008457433868E-02 -1.35183690219606E-01 -3.30917651096267E-02
  1.41528856172572E-03 -7.39226413077139E-02  2.40708213979940E-03  3.49090655705016E-02 -2.11492831525877E-01
 -7.11553704725572E-02  2.81144086490332E-02 -1.53322063933353E-01 -9.20318473171356E-02 -1.63270445862783E-02
 -3.29853782363451E-02 -2.75419250848332E-02 -8.49106519463248E-03 -6.77412507623281E-03  1.08848216650304E-02
  9.37724132624986E-03 -2.88349615854964E-02 -2.49088175326274E-02 -2.85498945917899E-05 -4.25630565047662E-04
 -1.01197165346709E-03 -1.28380853890033E-03 -2.32380985553822E-03  8.67502726917737E-02  1.27260259331664E-01
  3.58838857208957E-02  5.45728360873481E-01  8.64774401568128E-01  3.62641026962685E-01  8.09223895839511E-02
 -7.87047543853186E-02 -7.32016271717832E-03  1.12578478491056E-02  5.83925935891430E-02 -2.57093692694134E-01
 -7.01815769000717E-02 -1.63203993347497E-02 -1.23737656802235E+00 -4.41632480182130E-01  4.77051571802118E-01
 -1.97074055605988E-01  6.58206486095597E-01 -3.06778961993774E-01  7.60741172919542E-01  2.72656334506372E-01
  1.95350594697701E-02  3.31055874850076E-02  2.69972230726855E-01  1.48800666296945E+00  3.97684750797320E-01
 -9.36462211198254E-02 -7.58517099171424E-01 -6.82552882775557E-01 -9.40558070497384E-01
* ORBITAL    2   43
  2.77987804885449E-04  4.83052495924875E-03  2.88955198736201E-02  8.80450590548727E-03  7.76863378580107E-03
  1.18184746420654E-03  5.99591568801322E-03  1.24054174613111E-02  8.36639353386096E-03  9.07196035805710E-03
  4.69420644324785E-03 -1.12538321870312E-01 -1.97596722902485E-01 -1.28070988326270E-01 -1.48675630050233E-02
  1.10882593497693E-02  2.75265565328863E-01  6.31447364747348E-02 -5.85828785630613E-02  4.35486422575977E-04
  3.18856595295027E-04  1.56415126343935E-04 -3.30078219872811E-03  1.08275868137660E-03  2.35198518161731E-03
 -9.42767964657726E-04 -8.19969182866425E-04 -7.23419945544713E-04 -6.54360277266471E-04 -1.29274819611472E-01
 -1.07882045527688E-01 -1.89300738342245E-01 -1.54296878447664E-01  7.45194590288753E-04  1.31803284099680E-03
  7.68873377552441E-05  1.09811061850097E-04  1.08263312419538E-04  2.51193444667953E-01  4.65182235995212E-01
  1.37743730781562E-01 -6.77479390856831E-03 -1.35483576261817E-02 -7.75782393998504E-03 -3.14852133040915E-04
 -4.32017061348387E-04  2.34198365839306E-01 -9.49355037529508E-01  1.16375741576600E-03  4.19451277776345E-03
  2.08875786176792E-01 -2.50600444995611E-01 -2.67551604835595E-01 -1.84469657118045E-01  1.63107246369569E-02
 -2.36990237652858E-02  3.57819790167377E-02 -1.07429580267972E-01 -5.31229347538967E-02  2.96083193988548E-02
 -3.48069417411306E-02 -4.49966947950057E-02 -5.87896964938644E-03  4.26241673665184E-01  3.38654779295419E-02
 -8.55346752916276E-02 -4.72204559302935E-02 -1.38400633130230E-01 -8.97292034565378E-02
* ORBITAL    2   44
 -8.95756195540654E-03 -1.59558841041071E-01 -1.12700945221804E+00 -4.75774535939241E-01 -3.41372599109602E-01
 -5.81668913859402E-02  1.24693899334613E-01  2.98195416134615E-01  3.84861768273081E-01  3.94367052693902E-02
 -3.28392254474430E-02  6.22695712107730E-03  8.00177938717307E-03 -3.11273993163648E-02  8.03803881862704E-02
  5.66528493194030E-02 -3.89192135973830E-02  2.06304930186499E-02  3.16200653585721E-02  4.27908067833932E-01
 -2.38919994506494E-01 -3.56353062264617E-01 -3.17190114972448E-01  1.64262465619174E-01  2.54670172507895E-01
  3.20200908378040E-01  2.60352350102472E-01 -3.21991336321019E-01 -2.60524544395563E-01  6.19229538572430E-02
  5.02164871528096E-02 -6.96955018943193E-02 -5.65953029001442E-02  4.93418099473533E-05 -2.37703529803406E-05
  3.35894062447133E-04 -1.19733033008514E-03  1.09320594768720E-04 -2.12409457437515E-02 -6.54788590460809E-02
 -5.82768738248080E-02  6.14206298577165E-01  8.50345584365336E-01  2.59806840463384E-01 -1.02439781051100E-03
  6.46084953726210E-02  1.34513888388856E-03 -1.13785228785813E-03  8.99047793137946E-02 -4.24448920870052E-02
 -1.54845029358083E-02  1.76449222370557E-02 -8.45022440367610E-01 -4.54530797929976E-01  2.58665872672581E-01
 -2.26576876787738E-01 -3.50200283105687E-02 -4.99864110798555E-01 -2.54532098108498E-01 -2.26188382201345E-01
  8.16161927418912E-02 -9.28392833690580E-02 -1.03911760239242E-01  1.71365525774838E+00  2.37489313400132E-01
 -3.52913030993438E-02 -9.16449373675928E-02 -1.84890630545780E-01 -5.06417786423908E-01
* ORBITAL    2   45
 -3.06072322740743E-03 -5.37539739825468E-02 -4.19900549953763E-01 -1.88569592484018E-01 -1.69734339421063E-01
 -3.58021868429839E-02  7.91953573037194E-02  1.77611140898909E-01  2.00034493130010E-01  4.37812006618792E-02
 -1.92617319987620E-03 -3.74106986247740E-02 -6.55032085882535E-02  7.88018130515122E-02 -3.30708445521356E-01
 -2.23037428904503E-01  2.40444268110017E-01 -1.33560408385455E-01 -1.97343482515326E-01  2.44602761864281E-02
 -3.50252289340299E-02 -3.79909258993642E-02 -1.01835337387531E-01  3.31363610491935E-02  6.40171340496999E-02
  1.20524398211148E-01  9.71635427674795E-02 -5.24184172576461E-02 -4.22843851347878E-02 -4.82813328382384E-01
 -3.89060599713123E-01  3.96620156361982E-01  3.20003858830432E-01 -5.31844922785463E-04 -1.09660182126042E-03
 -1.85505459514627E-04 -3.82969799739783E-04 -5.41337932183889E-04  7.25122215776430E-02  2.25129751229139E-01
  1.96273627162371E-01  2.35354270475395E-01  3.22986336096672E-01  9.87447553977864E-02  5.24421196670849E-03
 -3.95102189212419E-03 -1.46008691181681E-02  9.76170500521074E-02  5.36004250792554E-02 -5.37998543103017E-02
  1.44608012224004E-02 -1.63318582460724E-01  3.93707102792945E-01  1.65861709384318E-01 -2.04929132766369E-01
  2.31135453834816E-01  1.45307927346057E-01  4.24400689464701E-01  3.56031991699152E-01  1.81990063742033E-01
  5.16190228904134E-02  2.37207904515691E-02  1.89503768579143E-01 -8.63640166611400E-01  2.35188242541358E-01
  1.37831400319387E-02  2.68601637470032E-02  7.07158075172854E-04  2.65945480839134E-01
* ORBITAL    2   46
 -5.36966133137752E-03 -9.05285086074871E-02 -6.33638286564934E-01 -2.66901808568385E-01 -2.20093444923587E-01
 -4.37963669318775E-02  1.21197764401857E-01  2.48826755086489E-01  2.49389841431811E-01  3.05286466575179E-02
 -1.65404393256629E-02  8.02457727621492E-04  8.04129652383550E-03  2.97193295807448E-02 -4.10156525620935E-02
 -3.10333157276823E-02  3.27106404524955E-03  3.42614371062597E-03  1.48374018735929E-03 -1.14609364910921E-01
  2.68512259289805E-02  6.11579791427905E-02 -1.49856399169098E-01  3.36266610309092E-02  7.85699289909094E-02
  2.69276525978909E-01  2.14503781266129E-01  1.33717253735831E-02  1.00321532336042E-02  2.97460756105523E-01
  2.37513489261392E-01  3.51258239690019E-03  3.04408867494315E-03  6.08328764132545E-04  1.74392001645294E-03
 -7.27003276891090E-04 -6.65415832414215E-04 -1.91915648513849E-03  2.70178730216047E-02  6.42687815166298E-02
  3.80903601614710E-02  3.46509535178117E-01  4.77509673736719E-01  1.27793817958989E-01  1.75600610532967E-02
 -1.02608819665150E-01 -7.44652063485934E-03 -1.23213967163024E-01  1.02868815039367E-01 -1.36449462388551E-01
  9.75780913132441E-02  8.69218471266271E-02  3.75749312271733E+00  2.25198506538225E+00 -7.70277959485750E-01
  1.22198046445427E+00  5.58023567961157E-01  1.97198095161175E+00  1.00844774053080E+00  9.89582898553606E-01
  1.54140752432790E-01  1.57637325734009E-01  4.81650530943261E-01 -7.11247814906993E+00 -1.63124388288279E-01
  6.87591346290606E-01  7.45391741413268E-01  5.58606717251204E-01  1.91547182571599E+00
* ORBITAL    2   47
  1.49022790188870E-03  2.41441689735464E-02  1.39343977099449E-01  4.94123883812347E-02  3.64607004386450E-02
  7.07012599880246E-03 -2.49307163619071E-02 -4.44187821317875E-02 -3.45574195837510E-02  5.40607462517532E-03
  7.83707854014331E-03 -3.00548188121231E-02 -4.45029758190174E-02  6.82833978179793E-02 -2.69871375399543E-01
 -1.79580444778076E-01  2.46591705700176E-01 -1.80002234520760E-01 -2.31431841588851E-01  4.75613788151607E-02
 -2.59705345868009E-02 -3.69397577121611E-02  3.20702942503741E-02 -9.56247218173179E-03 -1.80854541098021E-02
 -8.87155347345991E-02 -6.99082960734637E-02 -1.83881822657410E-02 -1.42592055240777E-02  5.04498990659946E-01
  3.98721058800129E-01  3.62895841653200E-01  2.87090624414118E-01 -6.42583657607840E-04  3.02499009292873E-03
  8.28930240186092E-05 -7.04840474151515E-05  5.03981607062871E-04  7.94919061192409E-02  2.53945060467364E-01
  2.02215839203773E-01 -7.54909742618522E-02 -1.05711148608348E-01 -2.33491802140777E-02 -2.84766783294553E-03
  5.29036622019323E-02 -3.59547251757437E-02 -2.30175453840025E-01 -2.85251245144020E-02  3.40733844447341E-02
  2.72404533801637E-01  1.11031788923745E-01 -1.44630119781111E+00 -8.81244953098664E-01  2.39754799590983E-01
 -4.65243867647940E-01 -2.16402464151859E-01 -5.32229841303238E-01 -7.52928779850552E-02 -4.36400799599673E-01
 -7.49581305887332E-03 -2.48559113089126E-03 -5.36242510598362E-02  2.62345527721908E+00  1.92460478762077E-01
 -3.10342155415554E-01 -3.99823746132348E-01 -1.44870239704033E-01 -7.56145625768898E-01
* ORBITAL    2   48
 -8.91055969062652E-03 -1.47412815736771E-01 -6.21403199752243E-01 -1.00852005285427E-01 -2.85561633964735E-02
  1.97208738390856E-03  6.14596049336230E-02  6.53895901075838E-02 -3.06696544284462E-02 -2.68482341432680E-02
 -1.14068550047368E-02  9.39406518699851E-02  1.94203043561939E-01 -1.50347581463812E-02  8.73552655452848E-01
  5.34043088158167E-01  2.96215706450720E-01 -2.88768779524346E-01 -3.17642342270255E-01  3.90635604186374E-02
 -2.00585028268313E-02 -2.92497566447858E-02  5.62894304720380E-02  7.12909062755318E-03 -1.44559517744873E-02
  3.68673876696975E-02  2.72780822156001E-02  6.66287893037599E-02  5.09195472883525E-02 -6.72487929390260E-03
 -5.84870860724544E-03  1.95006463609964E-01  1.49732621296551E-01  4.14293646395019E-05 -9.75077957647184E-04
 -3.05717287724844E-04 -8.32483217796398E-04 -1.09382071518611E-03 -5.45440187290498E-01 -1.06058942128804E+00
 -5.58596989006322E-01  3.66682060448740E-01  5.26570841948443E-01  7.83073218392985E-02 -6.64477638149763E-02
 -2.33352938773290E-01 -5.28130506896140E-03  1.08052069967151E-01 -8.04006917161250E-02 -1.08027195773741E-02
  2.76284511762301E-02 -1.05080821367395E-01  1.24013324241763E+00  1.00705576701994E+00  8.05944461178943E-02
  1.18592206486432E-01 -7.00620354949002E-03  5.53153247240770E-01  4.09030832462723E-01  1.86455558493317E-02
  9.65577825676547E-02  1.23031713683530E-01  1.38254683460948E-01 -2.30637384919795E+00 -4.06782215925514E-01
  3.88223877117905E-01  8.24482660614644E-02  4.40267473461331E-01  3.33395998139273E-01
* ORBITAL    2   49
 -3.04538936074560E-02 -4.95148795718204E-01 -1.93596674948631E+00 -2.14553679298558E-01 -1.72202143065739E-01
 -3.64537608034192E-02  1.72365669714746E-01  1.04377153401691E-01 -2.36197503618571E-01 -2.48890590872206E-01
 -1.09948941730027E-01 -1.53983524536196E-02 -3.22003075170547E-02 -1.38025987641519E-03 -1.35787473664026E-01
 -8.18358389166866E-02 -3.32515354669111E-02  3.25230624587727E-02  3.51460101413900E-02  2.39440877729931E-02
  1.45690779851586E-01  1.02444636887878E-01  2.46386196807957E-01  1.53742546423209E-02 -7.35110301942496E-02
  4.70425659403063E-01  3.54650338979232E-01  1.99158124988144E-01  1.50596624786535E-01  4.73560476185505E-03
  3.68914810246526E-03 -1.70643696861659E-02 -1.30730622157067E-02 -1.90565630645014E-04  1.03672094864176E-04
  2.11297180682599E-03  3.02808667403407E-03 -3.18051346866218E-03  8.04821549342258E-02  1.59753829461462E-01
  8.56961265689338E-02  1.22411315848586E+00  1.92860855015261E+00  4.35292943281151E-01 -2.55819977719188E-01
 -1.08345105009309E+00  6.34832938571732E-04 -1.48921184119952E-02 -1.34664976944552E-01  3.70000713776936E-02
 -9.61923411364033E-04  1.56659767161819E-02 -1.17012113199196E+00 -5.35516125854133E-01  3.82562803460587E-01
 -6.13478834607629E-01 -4.43019875000140E-01 -7.21615433020932E-01 -3.52811353505242E-01 -3.15124666497907E-01
 -1.50343988906263E-01 -2.08596043316523E-01 -1.34614528519954E-01  2.76406604471532E+00  1.86561100058069E-01
 -2.51741328409129E-01 -2.75127637229212E-01 -2.68269112203293E-01 -7.19365749717483E-01
* ORBITAL    2   50
  5.33328273585760E-02  9.14274550642102E-01  4.83033374120438E+00  1.30468899516815E+00  9.57196995256683E-01
  1.54627078904395E-01 -1.03576485188467E+00 -2.00281827926969E+00 -1.59478956656430E+00 -6.57104622299687E-01
 -1.81323402510423E-01  1.82124002058962E-02  3.97390176600819E-02  1.67874064781275E-02  1.21336703003128E-01
  6.98387120894079E-02  3.26618480369015E-02 -5.08791483257968E-02 -4.85021916986593E-02 -3.66826227975617E-01
  4.87860919080506E-01  4.83123408091719E-01 -1.26679521270878E-01 -1.59779038707740E-01 -7.93559136019125E-02
  3.15586481530640E-01  2.41473760843884E-01 -3.32615670398639E-01 -2.49329863464896E-01  4.87426546914653E-03
  3.53781488504951E-03  1.06254853677663E-02  7.84825221662032E-03 -4.27791136935883E-04 -1.85849615800084E-04
  3.91919792192651E-03  9.19630804705183E-03  2.21630202708923E-03 -9.04333799655259E-02 -1.55655713333888E-01
 -6.10688994923951E-02 -3.07256564495928E+00 -3.86003683284049E+00 -4.36649458206180E-01  4.64023738170051E-01
  6.83730503976354E-01  7.01721089004337E-03  2.26098350308768E-02  4.76700973128632E-01  1.91856707809778E-01
  2.13463592487693E-03 -1.62883421902719E-03 -5.67774355361374E-01 -1.06998745198938E-01  3.15470437322607E-01
 -6.28392558358984E-01 -5.36378872257753E-01 -4.77757453471054E-01 -2.06303039333261E-01 -2.96586048730727E-01
 -1.26776728952841E-01 -1.35876392212942E-01 -9.65764494340224E-02  1.50840958793935E+00 -4.39707994338024E-01
 -2.68267344281951E-01 -2.39871296699283E-01 -1.78146748982943E-02 -5.34943034494436E-01
* ORBITAL    2   51
  1.75241016281782E-02  2.66696999822470E-01  1.13380974132180E+00  2.05541519520698E-01  5.47113399397600E-01
  1.70374491547073E-01 -3.58125779479348E-01 -5.92724584994233E-01 -3.01699930832576E-01 -1.80696053667212E-01
 -6.81142276467087E-02  1.45597306822809E-02  3.15211604749411E-02  2.63928687862457E-02  2.81527742336339E-02
  1.29722733930012E-02  1.26065947730842E-02 -3.88745012080554E-02 -3.27085661275519E-02 -1.10773344900354E-01
 -9.12884695059811E-03  2.17986212392147E-02 -2.58964610257247E-01  2.51773194924638E-01  2.63789737568831E-01
  1.90490521027677E-01  1.44170994479764E-01  6.13578652310875E-01  4.51473631637851E-01  1.17239405353370E-03
  8.25547792452843E-04 -1.97743343046036E-02 -1.46173718287410E-02 -6.69684490480736E-04 -2.15506340878796E-05
 -2.50581144862614E-03 -5.41944319188048E-03  2.32514276210804E-03 -5.64901413725083E-02 -7.33070176691776E-02
 -5.73632007690408E-03 -7.36882883280171E-01 -1.26658023094136E+00 -3.91981768782579E-01  2.75803666779632E-01
  6.97469987455175E-01  1.64202128010274E-02  2.88295066026175E-02 -8.47012999862643E-02 -4.83115535861656E-01
 -4.66758725163709E-03  1.80753597292800E-02 -7.57529281369272E-01 -3.58325844890294E-01  2.01358569445265E-01
 -6.02863729774931E-01 -4.77348082084494E-01 -4.73742657246950E-01 -2.35937344047009E-01 -2.68249855831001E-01
 -1.76369556980298E-01 -2.19068789128712E-01 -7.77040844358859E-02  1.71932945111803E+00 -1.79960672749474E-01
 -2.16587151690189E-01 -2.28117193214943E-01 -5.03669402451153E-02 -4.60552893819725E-01
* ORBITAL    2   52
  2.23291154234701E-03  3.70271774519377E-02  2.02735787704569E-01  5.96353078903575E-02  6.95267933955426E-02
  1.60319354062653E-02 -4.39364763572697E-02 -8.29780222951958E-02 -6.08035850863526E-02 -2.91728990546397E-02
 -9.42037743028878E-03 -2.49445730374653E-01 -5.17031883568093E-01 -4.68183385187631E-01  4.07588938043825E-02
  8.28773555700561E-02 -1.98997076416357E-01  7.43919874896151E-01  5.98218001598290E-01 -9.00918218482201E-03
  9.36185363613612E-03  9.10272396298582E-03 -9.59916614145649E-03  4.69771605717505E-03  6.31700184054417E-03
  1.38617689606026E-02  1.02716338172063E-02  2.11660064931727E-02  1.53181540063148E-02  1.75723730130412E-02
  1.27438360126725E-02  5.45885118902085E-01  3.94957360919929E-01  1.18914110598047E-02 -2.12641294421890E-03
  1.05430316645109E-05 -4.06393562282079E-06  2.02727653195038E-04  8.94650487034161E-01  9.47581155636167E-01
 -1.77813703683652E-01 -1.19143419251781E-01 -1.69610228788280E-01 -3.86032770419166E-02  2.32976901371439E-02
  4.24462619643424E-02 -3.85734188038213E-01 -6.04148273095422E-01  3.58884501029738E-03 -1.53137141346968E-02
  1.35701902269711E-01 -4.49655393167049E-01 -1.63345496860598E-02 -2.74798839946291E-03  2.10143217831529E-02
 -4.10319752938849E-02 -3.87065517036114E-02 -1.12905092968690E-01 -1.29662446266008E-01 -1.76511222573009E-03
 -1.49381844012885E-02 -1.78771328338314E-02 -5.53347048335009E-02  1.02044674519577E-01 -7.19097805797193E-02
  8.35393707009010E-04  3.51882968938170E-02  9.47229513451052E-03 -1.40777064869986E-02
* ORBITAL    2   53
 -6.74867830043536E-02 -1.17456093704164E+00 -6.94276093097690E+00 -2.24587262298540E+00 -1.72066395012401E+00
 -3.22943121418140E-01  1.20570759270193E+00  2.46469846652843E+00  2.12716312427692E+00  1.86950670220627E+00
  7.85347029058001E-01  3.23916693674273E-03  8.42468647643867E-03  1.19726039429159E-02  2.60293235979256E-03
  6.67172669024938E-04 -2.76104488076657E-03 -2.80970228622390E-03 -1.68121456657895E-03  4.42508789762932E-02
  2.73429107933236E-01  1.84008255401618E-01 -6.35386486687731E-02  8.23150043375724E-01  5.79938280871734E-01
 -1.31207292870698E-01 -9.37753298995536E-02 -4.01724894655269E-02 -2.94738779539763E-02  2.72265491236845E-03
  1.78220749068522E-03  6.83846883186634E-03  4.37476831206512E-03 -2.77445985387306E-04 -1.74222057839982E-04
  1.26526626836959E-03  2.88775179697691E-03  3.29921259049498E-03 -1.60321941693057E-02 -3.20026044479897E-02
 -2.08302589147753E-02  3.54008973316069E+00  4.57653245379763E+00  7.91640901698862E-01 -5.97918701571268E-01
 -7.35373108107326E-01  1.69985973076179E-03  6.80080468226181E-03 -8.23347493147092E-04  1.66541088381891E-01
  5.72869774808448E-04  3.56506694816671E-03 -2.32807502345254E-01 -4.05935279771347E-01 -2.41360294640476E-01
 -1.60140041478345E-01 -1.31170527346046E-01  1.66053960611626E-02 -2.73662681415417E-02 -9.66890918360958E-02
 -8.31454145150138E-02 -1.47648052412182E-01  6.76520791194578E-02  4.18155032353588E-01  5.81724914457266E-01
  3.19244288909246E-01  4.13129222665039E-02  2.27047964660495E-01  9.53154469489548E-02
* ORBITAL    2   54
 -6.43984918936619E-02 -1.11685155165753E+00 -4.43531141475882E+00 -4.17165542266729E-01  5.51299182036088E-01
  2.95292066937319E-01  1.26504930741965E+00  2.13551681976691E+00  1.16442115253040E+00 -6.53981156247609E-01
 -4.24787998347451E-01  1.39186009342891E-03  3.53884176299738E-03  3.51257040296859E-03  1.39243877712070E-02
  5.80992616986202E-03  3.94070627664878E-04 -3.77259283583422E-03 -2.09928875566681E-03  1.40343725426791E-01
  6.21052408467895E-01  3.43788126919932E-01  3.11586497902742E-01  1.15130773253322E+00  6.36998019088924E-01
 -3.46514350770825E-01 -2.10406055277313E-01 -8.07454960345993E-02 -4.79795372041447E-02  7.78767531020262E-04
  4.42088851578341E-04  1.03492887941304E-03  7.28417871993711E-04 -6.60601212274508E-05 -3.41945715675564E-05
 -6.52351275833356E-03 -1.42568489269572E-03  2.07848220782732E-02 -6.83132333750882E-03 -1.06325883810527E-02
 -1.88938955901086E-03  3.66713341995413E+00  3.35983138400690E+00 -5.73403722954516E-01 -1.63240289096981E+00
 -1.40306704008744E+00  1.62202605177023E-05 -6.99444685374364E-05 -2.39058105096788E-01  4.74307927380166E-01
  6.94837965088433E-04 -6.28041225980167E-04  1.92091938001526E-01  3.32600646652311E-01  1.61967131213267E-01
 -2.02505780211801E-01 -1.81346697915091E-01 -6.18791264507095E-02 -4.68689606500738E-03 -2.32787648386002E-02
 -2.95376884586528E-02 -4.60087361067455E-02 -3.23610947692562E-02  5.64158047896730E-02 -1.97739830910822E-01
 -8.67064372601700E-02 -4.31756923926026E-02 -2.81964532478911E-02 -1.31107263572249E-01
* ORBITAL    2   55
  9.83416438522613E-03  1.59880007501841E-01  7.70687391750203E-01  5.42689739609735E-01  7.81104270041686E-02
  1.12802549445628E+00 -1.00442940110030E-01 -1.06503203554973E-01  4.29204996040498E-02  7.07088596722372E-02
  5.33291055598742E-02  3.62163424559906E-03  9.82145797723232E-03  1.28309496169040E-02  3.48749799488580E-02
  4.43530759938719E-03 -5.79991156047310E-04 -3.40756804032436E-03 -9.64172375416065E-04 -2.73204223191759E-02
 -1.45565455673242E-02 -1.94361580960022E-02 -7.74681089776124E-02  8.06158163546954E-02 -5.05499498305004E-02
  2.85643878827127E-02  9.66683536531799E-03  5.53052462021628E-02  5.29190900876982E-03  1.24673000688423E-03
  1.46113412771325E-05 -1.90498078115472E-04  8.09422344405985E-05 -4.52994097635021E-04 -4.39548008508234E-05
  1.82289983053293E-04 -2.49680329059179E-03 -6.59192447616268E-03 -1.02519811058347E-02 -1.04021249829491E-02
  7.80891138634623E-03 -3.07603798265757E-01 -5.33548341361954E-01 -1.72577966517688E-01  2.66623060323815E-01
  2.95327993827577E-01 -1.05994527470053E-03 -2.24916933177430E-03  1.06546472996977E-01 -1.00122881817256E-01
  2.22123789039672E-03 -1.36766738882886E-03 -1.94138103725817E-01 -1.24082022938856E-01  1.12743727000102E-02
 -1.20960022916539E-01 -8.23721804465170E-02 -6.73729362841414E-02 -2.69935594222913E-02 -4.24526483015488E-02
  1.72912313041633E-03  5.61249095910960E-04 -1.12672704655406E-02 -2.11524890978628E-01 -8.87209835584388E-01
 -3.64913133949810E-01 -6.46917143537625E-02  4.56888912959950E-02 -1.24647511445708E-01
* ORBITAL    2   56
 -9.23192666542938E-03 -1.62223008222037E-01 -1.01899243232478E+00 -3.49976736036496E-01 -2.88024263336985E-01
 -2.92325858825451E-02  1.60411380272821E-01  3.38827838293411E-01  3.20503275040107E-01  2.03011647614566E-01
  3.35011798232788E-02 -4.27637347119587E-04 -1.15789121780582E-03 -1.40268258418084E-03 -7.16196124122521E-03
  2.46776906976706E-03 -1.06830328899899E-04  9.12243221375630E-04 -6.35690898536229E-04 -1.29289172826017E-01
  2.46830952917913E-01 -3.71908107606196E-01  7.94223361501438E-02 -1.00896680722924E-01  1.94082680066691E-01
 -2.79204723282339E-02  1.37672894497605E-02  2.14709809627493E-02 -1.19859101287014E-02 -5.31387780659504E-04
  3.05675409148288E-04 -1.05441491261137E-04  1.36541890385499E-05  8.18338496091989E-03  2.72937122727720E-03
 -5.76171057511119E-01 -6.28922608693944E-01 -1.03107254179256E-01  9.43026024398662E-04  3.44893151545298E-04
 -1.95138163123596E-03  5.66417815426895E-01  7.59937533276067E-01  1.58893720214936E-01 -3.22422155581576E-02
 -2.48882469821902E-02  3.19338995374105E-04  5.08971652576457E-04 -2.13677042166809E-02  5.45066415831570E-03
 -6.03870072761935E-04  1.76514687751936E-04 -4.93345138679186E-02 -6.59668189536268E-02 -2.09520190327118E-02
  3.79541180459080E-02  3.35189179571179E-02  7.34790178858458E-03 -5.97511891181765E-05  4.91302938359847E-03
  6.40246913960501E-03 -9.10160943711656E-03  6.03186960928459E-03  6.31308890609124E-02  1.36656655686396E-01
  4.80681069142985E-02  6.07098516865690E-03 -5.99468958887404E-03  2.32429542835958E-02
* ORBITAL    2   57
  5.29601378306777E-05  9.24681913965456E-04  6.24124119459099E-03  2.36844701022841E-03  2.21965805838640E-03
  2.87295246990100E-04 -1.66080752731791E-03 -3.46368395183407E-03 -3.17428500456157E-03 -1.10401563109444E-03
 -6.41981196435884E-04 -4.44451585159243E-03 -1.06190223526441E-02 -1.20764354363040E-02 -7.97861532552033E-03
 -2.00228063213672E-03  1.45227101392264E-02 -2.82925842802362E-02  4.32804475778113E-02  3.76886413493261E-04
 -5.96415694732251E-04  1.04032636837532E-03 -8.34914851728412E-04  1.41477073584502E-03 -2.24189530932017E-03
  2.63715447607298E-04 -1.25077725486312E-04  3.56053626854894E-05 -8.58534451805350E-06 -1.10475619281232E-02
  6.23418030753686E-03 -1.16083483266088E-03  5.62464848942407E-04  3.98666003604394E-01  9.15762293923279E-01
  3.15766775156030E-03  5.13769833329763E-03 -4.72842679419497E-03  1.77435724537633E-02  2.08714532236672E-02
  2.74973699768875E-03 -4.00156515686086E-03 -5.07446751776358E-03 -9.87214153011067E-04  3.65562397128593E-04
  3.34727812041606E-04  7.06737978835461E-03  1.15948266954587E-02 -7.76381404477009E-05  2.73616877980692E-05
 -2.54184115701380E-02 -1.35729248751105E-02  1.47314323736893E-02  1.20188304201647E-02  8.78353000827860E-04
 -9.84390513964930E-04 -1.80346142178869E-03  6.54555464188717E-03  5.68223974728652E-03 -5.07568921069338E-03
  1.79199411846261E-03  2.37286301734335E-03  6.69821936911992E-04 -2.48212805180430E-02 -4.92332439853369E-03
  5.34267198367072E-03  9.07490710590103E-04  9.49621752310744E-03  2.46696283959511E-03
* ORBITAL    2   58
  1.06720196368706E-04  1.86508835754065E-03  8.18014684338748E-03  1.20012406785393E-03 -3.46466222964653E-04
 -4.78149073746568E-04 -1.89072068211392E-03 -3.50882794416733E-03 -2.49146176784783E-03 -9.83641482723071E-04
 -7.03927627965093E-06  3.59278061034945E-03  1.03209649337427E-02  1.45464008106665E-02  2.68193446907887E-02
 -2.94734719963122E-03 -3.68536052022241E-02  7.26887791187895E-02 -1.02176714684168E-01  1.63096530512366E-03
 -3.75690674445182E-03  4.94336798310313E-03 -2.51865495206080E-04 -1.56180579133284E-03  4.37014661146564E-04
  8.47180183199829E-04 -3.87864852071633E-04 -3.13629147503469E-04  1.91449199748507E-04 -4.58235765459567E-04
  1.35947664184270E-04  6.69979583024092E-03 -3.22463878580290E-03 -9.04930406470608E-01  4.01375537160010E-01
 -4.73129890684395E-02  2.49188848130732E-02  2.56370334025246E-02 -3.50645611773164E-02 -4.66727186655421E-02
 -1.09738714775238E-02 -6.19979635307686E-03 -6.61014094463435E-03  3.85464498880136E-04  1.87955324842886E-03
  1.12213934995397E-03 -3.34041495112045E-03 -6.69975672607022E-04  8.68482495741213E-04 -6.42719215361913E-04
  1.59209774536492E-02 -2.08876525188828E-02 -9.73202250976619E-03 -7.10471379661709E-03 -6.23025262358730E-04
 -5.33716315491302E-06  7.36180814272295E-04  3.56010242929186E-03  5.15658201366334E-03  1.53783007418250E-04
 -1.01948153734653E-03 -8.53169219783982E-04  2.82417862113877E-03  1.50958822078393E-02  6.12980206293510E-03
 -5.16191059042611E-03 -4.25093184126502E-03 -6.29532427261397E-03 -3.08102637099681E-03
* ORBITAL    2   59
 -2.02966777451994E-03 -3.49987357611314E-02 -1.66667883258316E-01 -3.84383908030007E-02 -1.79736211379962E-02
 -1.11169226311691E-02  3.87396314353168E-02  6.99211416804450E-02  4.68738141097217E-02  7.29902907943471E-03
  3.20950185231387E-03  1.29124785951796E-04  3.64913359874440E-04  5.40695155348607E-04 -6.79679792866837E-05
  3.81441556197562E-04 -2.49071874772331E-03  5.08845518856125E-03 -7.02152547561515E-03 -1.99156490433233E-02
  5.09877462863164E-02 -6.22608218846905E-02  6.95112104894685E-03  2.10246153135817E-02 -4.47395793228758E-04
 -1.52583747320788E-02  6.52453054406029E-03 -3.17347874082432E-03  1.18838067069079E-03 -1.67651103590834E-04
  8.92783373557474E-05  1.98851455353211E-04 -8.52090360481886E-05 -5.40994531803174E-02  2.21604645225472E-02
  7.07962012461662E-01 -5.16991461075585E-01 -4.70363608799154E-01 -1.91259074008148E-03 -2.48137054464967E-03
 -7.37481678968118E-04  1.18483442383694E-01  1.38129862336564E-01  7.53865343539157E-03 -3.92516909260404E-02
 -2.73554550707490E-02 -1.36975696258540E-04  2.52469292177532E-05 -1.25778007906639E-02  1.84520457658837E-02
  9.31301027876291E-04 -1.19353679077204E-03 -2.17701802931311E-02 -2.14536379092969E-02 -3.86691180922666E-03
  3.82419033150057E-03  4.40214521624773E-03 -2.36484292138335E-03 -2.21330970031737E-03  3.72397603755076E-05
  1.36960764323138E-03 -4.98475593414993E-03  3.58491540953791E-03  3.04824803578143E-02  2.05252658665731E-02
  1.41711129609414E-03  1.08601637833650E-05 -4.13429534627796E-03  2.78075887253961E-05
* ORBITAL    2   60
  3.46036357681858E-04  6.44875641985835E-03  9.75686248394782E-02  5.42052510138242E-02  5.95222243956155E-02
 -3.58548687484106E-03 -4.65856336059871E-03 -2.25269177440118E-02 -4.20375350104932E-02 -4.74660657470803E-02
 -7.48307486100729E-03  5.30892743853162E-05  9.84596999018394E-05  3.85712371043697E-05 -2.56383516028353E-04
  7.78415666210863E-05 -4.55039027985939E-04  8.91763921343661E-04 -1.31849653622283E-03  4.66492525232048E-03
  6.18634242346925E-03  2.60399920178781E-03 -1.10810159173716E-02  4.58298599624487E-02 -4.11908886587955E-02
 -1.32609587041740E-02  5.74971922245850E-03 -1.84642784770241E-03  6.37063969076653E-04 -5.69308987916841E-05
  3.65168419414000E-05 -3.80720368352900E-04  2.14526991068747E-04 -7.74192737314571E-04 -5.41397759618360E-03
 -2.94391538349995E-01  3.89967003855938E-01 -8.70404812953427E-01 -1.63197338850510E-04  1.84222486022280E-04
  4.83183198744559E-04 -2.60398118778079E-02 -5.83776795389077E-02 -3.51622137503970E-02 -2.96199287691574E-02
 -1.41247654992218E-02  4.60672660942907E-05 -1.63252687865792E-05 -2.47265857429200E-02  2.43913009088721E-02
  1.58214715241154E-04  1.15572625588105E-04 -1.97350878155161E-02 -1.14860520500947E-02  1.92051274373351E-03
 -1.24212838596279E-02 -9.22876317546276E-03 -8.88076264099233E-03 -5.16944755860069E-03 -2.67909594933033E-03
 -3.40551411327881E-03 -8.10456279172288E-03  2.71646798257771E-03  3.69252039502711E-02 -1.22044975963350E-02
 -1.33177053390961E-02 -4.15189407342876E-03 -4.48714045093240E-03 -8.55877941023132E-03
* ORBITAL    2   61
 -2.17592201085885E-02 -3.82505957248617E-01 -2.31545086002289E+00 -7.51218933859667E-01 -5.67384588490067E-01
 -4.50184884127572E-02  4.24335056936351E-01  8.82942433772918E-01  8.09882588648214E-01  4.34686796801180E-01
  9.56171945798294E-02 -1.01437710131385E-03 -2.52866674378513E-03 -2.69980272539632E-03 -1.18849077274368E-02
  4.49561278619740E-03  6.64260178666217E-04  3.09586366395810E-04  1.24474935662278E-03 -2.18355273883633E-01
  3.74640519921615E-01 -6.39219510803566E-01  1.52661816745041E-01 -1.42019119593147E-01  3.61342814235338E-01
 -9.53104352720901E-02  5.05256279309624E-02  8.60137899062872E-02 -5.02909402518210E-02 -5.35330329093174E-04
  3.36458470746577E-04  1.26611680277346E-03 -8.01627529259080E-04 -5.30300503926289E-03  1.41010009831673E-03
  2.78853431917915E-01  4.28992122308682E-01  7.08737864444975E-02  2.45216918861054E-03  9.49624171558945E-04
 -4.20074962816515E-03  1.35025414620177E+00  1.70216855229056E+00  2.56535870435998E-01 -1.28847762149204E-01
 -8.94218414865580E-02 -1.00832821963997E-04  2.44363172727609E-04 -7.76020934185979E-02 -6.35434732349680E-02
 -6.68465822627972E-04 -1.23526170327055E-04 -5.62216544787363E-02 -1.22527702175731E-01 -5.61343374568679E-02
  1.37184563196348E-01  1.17441233619933E-01  4.64516157089311E-02  1.73152950605026E-02  2.10435149829784E-02
  4.59131945661448E-02  1.72484091185502E-02  1.13738399576421E-02 -3.59928361901814E-02  2.46440753601758E-01
  1.07341364814140E-01  3.41822197986286E-02  3.65982076915567E-03  6.92489763778186E-02
* ORBITAL    2   62
  1.34049215130325E-04  2.24684137391000E-03  1.50681930712105E-02  6.12506505988900E-03  5.74132429671729E-03
  1.96061440268305E-03  1.89058034081826E-03  4.51134036800111E-03  5.71907743942861E-03  2.91647362767762E-03
  1.29076512703105E-03 -1.12161617002552E-01 -2.44096561670007E-01 -2.36582384346382E-01 -1.69875027281888E-01
 -3.67895597218289E-03  3.28377024363538E-01 -3.47797131405307E-01  9.31248888430965E-01  1.20522795425644E-03
 -8.02326795047995E-04  3.14587122491212E-03  1.14295731349849E-03 -3.81645618791790E-04  2.77615719883788E-03
 -6.32954766729159E-05  1.08442574589305E-04  8.49648782922735E-04 -5.69299353778881E-04 -1.25572208344872E-02
  9.89136271173919E-03  1.93211233932665E-01 -1.34563611335627E-01 -1.35912071822373E-01  3.19651447239284E-03
 -1.36733681263894E-03 -2.24995307645193E-03 -2.52552200247635E-03  5.48211765874906E-01  6.44133871872537E-01
  1.32505664314884E-02 -4.23739528815434E-03 -1.01448558882388E-02 -5.17451599916205E-03 -2.21833843082623E-04
  4.62420571573411E-04 -1.59043203830028E-01 -1.65322276000251E-01  8.08710659524630E-04  5.00092290807747E-04
 -2.42929038058641E-02 -7.71596163702850E-02 -5.34841688832435E-02 -5.11619750868813E-02 -1.27962468583265E-03
 -3.69231492772677E-04  1.24642037682829E-03 -1.56102443127257E-01 -1.55818448860691E-01  5.67838682102847E-02
 -1.26790034562991E-02 -1.63480687336558E-02 -6.59601796677947E-02  1.59966628524590E-01 -1.17903207429002E-02
 -3.81096534066974E-03  5.21160603699133E-02 -3.47943005028098E-02 -2.90677715379200E-03
* ORBITAL    2   63
  2.34708726952238E-02  4.16135817514894E-01  2.21084432999584E+00  5.36274678745037E-01  1.99430291333181E-01
 -1.47075561458706E-01 -3.91705773365001E-01 -7.54179482645859E-01 -6.05284286914002E-01 -1.92152244099095E-01
 -9.50813759106577E-02 -2.55194180203030E-03 -5.58688501918159E-03 -4.21892774814248E-03 -2.95129316088212E-02
  2.51700060318594E-02  1.99426835130436E-03  3.57299933339449E-03  1.95934296193973E-03 -2.12686590055327E-01
 -1.25109620414810E-02 -5.51108362119534E-01 -3.45127111778037E-01 -3.70374146945695E-02 -8.62483611798832E-01
  3.76063647212592E-01 -4.07592985699760E-01 -1.15785707425318E-01  1.33644910010353E-01 -1.22932542887652E-02
  1.40405447448559E-02  1.66041909231298E-03 -1.85313180575972E-03 -2.41138417719920E-03 -8.51020080999584E-04
  4.84392074724078E-03  2.87650651005447E-02  5.11011955589905E-02  9.29307331494791E-03  1.05873082407244E-02
 -2.58966037608532E-03 -1.24806091502184E+00 -1.24459880845671E+00  1.20848414978428E-02  3.96717019545457E-01
  3.02460015116324E-01 -3.08136202554283E-03 -3.36062154354705E-03 -6.82872340101950E-02 -7.36252510833010E-02
 -4.93849272680328E-04 -1.22759883275480E-03 -2.00471735770490E-01 -2.32960827747356E-01 -3.85842148233694E-02
  2.99193958598774E-01  2.48115402272433E-01  2.40043985168167E-02 -2.50781690802325E-03  4.52788374345559E-02
  6.74466052984714E-02  1.15006362336414E-01  2.14376457227619E-03 -4.96101149830981E-02  5.66920263370874E-02
 -4.05200402041777E-02  2.04388728378875E-02 -8.52747868080780E-02  6.61171852814282E-02
* ORBITAL    2   64
  1.44715758250295E-04  2.62638422952968E-03  9.69802614566784E-03 -1.16437621525627E-03 -6.03819652536494E-03
 -6.37890904394385E-03  1.43082197711232E-03  3.97287862897547E-03  5.42233505792472E-03  3.36414102353220E-03
  1.56631118736276E-03 -1.60932116580026E-02 -3.49289555320925E-02 -3.56462841471722E-02  4.80479426315139E-04
 -2.81896662138869E-02  2.16685321813560E-02 -1.12159287966516E-03  6.43827646601794E-02 -4.28301345032781E-03
 -3.34458937538257E-04 -1.18803929912357E-02 -4.82335746641832E-03 -8.22054084931759E-04 -1.26824509849599E-02
  8.92626422741730E-03 -1.11731725071988E-02 -4.51100269345353E-03  5.78218473252799E-03  6.13823875800208E-01
 -7.79824871290009E-01 -8.11168110494564E-02  1.02577594938561E-01 -2.94730943857088E-03  1.24236774101446E-02
  1.95686309988922E-04  6.03376082871568E-04  5.25927581394270E-04  5.55147069859434E-02  5.57378085537533E-02
 -3.32115567014066E-03 -2.97099598853030E-03  1.23347066996861E-03  3.42207300383360E-03  4.08014523198858E-03
  3.20399291198931E-03  1.45032784443853E-02  2.92059601069597E-02 -2.27863233669162E-03 -1.68735730859487E-03
 -4.05138207840019E-02 -7.52188681696321E-02 -6.62457080582492E-02 -5.90840175527008E-02 -6.31866305037116E-03
  3.68077820130191E-03  6.09125122808508E-03 -4.06454405232237E-02 -3.44657472105410E-02  1.43810038377704E-02
 -4.16872484913565E-03 -4.86066052146381E-03 -9.12544009044185E-03  1.18690518228929E-01  2.59304397327553E-02
 -1.74364705628520E-02  2.13520315302555E-03 -2.76912564007823E-02 -8.67844416984201E-03
* ORBITAL    2   65
 -2.39198522875749E-03 -4.27166166333766E-02 -2.48361352605627E-01 -7.44586811860481E-02 -4.60834720188152E-02
 -2.71771534277206E-03  4.72768485422039E-02  9.76242260103263E-02  8.54985044919546E-02  3.95056688634383E-02
  1.21829506547546E-02 -1.21976453111681E-01 -2.70209042785692E-01 -2.82883491784318E-01  2.19758124721789E-02
 -2.62310298410514E-01  1.26878196337271E-01  4.56520180879717E-02  3.38758480195137E-01 -1.80488863030349E-04
  2.17639932388345E-03 -4.37405019249738E-03  1.66958653067622E-02  8.79113374875373E-03  3.92037236324819E-02
  7.29501227112719E-03 -1.20758951335248E-02 -5.60017275733303E-02  8.56518732785434E-02 -7.97235935496566E-02
  1.21691714166288E-01 -5.14479246200432E-01  7.86976683867969E-01 -3.86457065349423E-02 -7.85198843310920E-04
  2.02127595543528E-03  3.24355178489320E-03 -1.18854520804248E-03  4.97889171477488E-01  5.95572635785432E-01
  5.13138860550438E-02  1.50116677504210E-01  1.67618810082358E-01  1.10200273242768E-02 -2.05536346159569E-02
 -1.35345634296693E-02 -2.14598185345279E-01 -1.95259977016749E-01 -1.32211455234001E-02 -1.41608086954571E-02
  6.74773192496759E-02 -1.07173198351414E-01 -1.33602013540417E-01 -1.18311721501312E-01 -1.98550807393845E-02
 -3.49511785672302E-02 -2.26161623605888E-02 -1.76628238146993E-02  3.22106254727119E-03 -3.27545635016875E-02
 -6.01832654758218E-03 -6.48329267399883E-03  5.06864997750527E-03  2.66360487257469E-01  8.95502645957017E-02
 -4.24871807658729E-02 -2.67143936019885E-02 -1.22388771464768E-02 -3.72564163652675E-02
* ORBITAL    2   66
 -1.97319203686636E-02 -3.55225919588287E-01 -1.97104864157732E+00 -5.10935080108778E-01 -2.03294614051403E-01
  1.20986408382282E-01  3.52841344925622E-01  7.14177302051266E-01  6.15795086250711E-01  2.38262458751112E-01
  1.18110578611731E-01  1.40548536008842E-02  3.02135942470813E-02  2.80304120563549E-02  1.60970117071949E-02
  4.22455804809424E-04 -1.48606202152337E-02 -7.51591345080501E-03 -3.71713011356699E-02  3.34266403630564E-02
  2.51187330272003E-02  6.57922024913293E-02  1.87576483430289E-01  9.09910264461157E-02  4.59361509358457E-01
  6.71147823674666E-02 -1.11423913406182E-01 -5.19965230567117E-01  7.99629813280523E-01  5.53878913430112E-03
 -8.61886523123841E-03  5.89621861022414E-02 -9.06125504665897E-02  5.39929082550515E-03  1.32920912668877E-04
  1.77080755241170E-02  2.73953584023782E-02 -1.67515088444496E-02 -5.55033439646049E-02 -6.12846107666171E-02
  2.00379501774229E-03  1.19571256025485E+00  1.20722124586747E+00 -2.76357313918977E-02 -1.93067416426649E-01
 -1.13468608000514E-01  2.55833307264176E-02  2.30006275038300E-02 -1.13728437783185E-01 -1.17913612010105E-01
 -6.63717001014206E-03  1.45201882707371E-02  9.38033818896973E-03  1.83430322823524E-02 -8.29681525056016E-03
 -1.79361836157058E-01 -1.36142562244136E-01 -2.52753129245466E-02 -1.08551926998133E-02 -2.93950664633186E-02
 -6.80779964946208E-02 -7.37316597126627E-02  1.12174538360878E-03  1.20823543952458E-01 -3.60138306234768E-03
  2.16709378889090E-02 -2.96405482004405E-02  5.49610114959051E-02 -2.79500183991629E-02
* ORBITAL    2   67
 -4.39618054419534E-02 -7.72174655007269E-01 -4.17691842877136E+00 -1.13611168119836E+00 -6.45648486754130E-01
 -1.30061310979596E-02  9.57025920170854E-01  1.90897772094797E+00  1.61571429018220E+00  5.39408236561116E-01
  4.12397002444929E-01  3.45791988048242E-04 -1.40615719780653E-03 -8.62797483469269E-03  2.22094628725704E-02
 -4.70103632792227E-02 -2.11369685920323E-03 -3.29181788725532E-03 -2.66496295996520E-03  1.44691361947809E-01
  1.35930501118826E-01  2.70948138624550E-01  3.54779442215491E-01  2.74709555286058E-01  7.49443015626569E-01
  3.88432178559771E-01 -7.35393007848732E-01  1.42446016759816E-01 -2.61855368815210E-01 -1.95260541689037E-03
  3.33304309386584E-03  4.46343130700078E-03 -7.77420675883240E-03  1.63096313329974E-03  8.51567844700140E-05
  1.63409013319062E-02  4.83677454450870E-03 -4.64460607907651E-02  5.95079451329192E-05  8.95091285965782E-03
  1.20016542189814E-02  2.52795492261777E+00  2.67094007056598E+00  8.87012378731283E-02 -7.15944933956572E-01
 -4.92232111641817E-01  4.39057952295745E-03  3.77761950461744E-03 -4.97389273374199E-02  1.96262311583370E-01
  4.53515852524279E-04  4.65537167287744E-03  1.00689897059695E-02 -9.58037853310353E-02 -9.56801233817996E-02
  2.61534295377664E-02  2.35773083230551E-02  5.76288869952108E-02  2.82260944408497E-02 -2.86769881974127E-03
  4.89133788377625E-03  5.53182557617190E-03  1.14455000018191E-02 -1.20169837522598E-01  1.69600860545361E-01
  1.30729517129343E-01  3.20567396423680E-02  8.55150271783589E-02  6.82402976579573E-02
* ORBITAL    2   68
  1.75862650605053E-03  3.20489899944772E-02  1.28482818556573E-01 -1.47845608168292E-03 -5.40845988886895E-02
 -5.72975408445903E-02 -1.74492547712697E-02 -2.93177022108800E-02 -1.44794713508260E-02  1.14812124721043E-02
 -1.41837618666738E-02 -2.63732094014019E-02 -1.14437821722878E-01 -2.84975430055352E-01  3.00239959412459E-01
 -9.41178361202973E-01 -2.11002929451485E-02 -3.55120922261413E-02 -2.41369857781810E-02 -2.10252823773366E-02
 -1.35172038509290E-02 -5.34315876167243E-02 -3.39689048224985E-02 -2.43205103870607E-02 -8.13729849185037E-02
 -1.22303074923114E-02  2.57092617424057E-02  5.58803021505870E-03 -1.04927531663109E-02  3.37526753067799E-03
 -8.93189450030629E-03  1.34137650983351E-01 -2.54786394607150E-01  1.84487764758315E-02 -6.03118113184192E-03
 -9.22596702276623E-04 -1.52091670862943E-04  3.97046359995335E-03  1.60287992461155E-01  4.81606436348229E-01
  3.92049189015880E-01 -7.74754690745359E-02 -2.88965265681650E-02  4.41687506277177E-02  4.00289886152179E-02
  2.28895714062291E-02  7.72938513344831E-02  5.19888913544816E-02  1.30591202911956E-03 -1.03107388809555E-02
 -5.40432282423585E-03  7.59832710915665E-02 -5.09623305664460E-01 -4.50208693674146E-01 -6.01226188485029E-02
 -8.01298175027371E-03  1.35893809215476E-02 -1.66516299811535E-01 -9.89248526009107E-02  3.41024911173484E-03
 -1.68706123817829E-02 -2.25289429050107E-02 -2.98769988267792E-02  9.66043100734279E-01  2.94534130450254E-01
 -1.68356256365187E-01 -3.57119100830383E-02 -1.70273785812242E-01 -1.05825714282823E-01
* ORBITAL    2   69
  9.58732525108191E-03  1.68218095385804E-01 -1.21980172050678E-01 -6.15963159203885E-01 -1.01758299954609E+00
 -3.73176405127897E-01 -2.45522793322796E-01 -2.15315611438968E-01  4.36401476866114E-01  2.89724136643460E-01
  1.34919249606351E+00  1.79996444070154E-03  4.58652767312837E-03  5.92680439063775E-03  4.56581995097841E-03
  4.97429396608831E-04 -4.17332159546585E-04 -1.13148429119566E-03  9.74694869899454E-04 -1.26605993707589E-01
 -1.52527736394054E-01 -2.56123757745928E-01 -2.19626502606105E-01 -2.89972075588556E-01 -3.47101286252220E-01
 -3.62268900440426E-02  2.36388346436822E-01 -4.69311858714285E-03  3.96403511983521E-02 -1.74430520738566E-04
  9.16853003914325E-04 -4.85390286908439E-04  2.46054143581469E-03  3.76635936673972E-04  2.72609840531653E-04
 -1.48949817902419E-02 -9.55402026336296E-03  3.04827372391856E-02 -7.54309390918614E-03 -1.58087932314986E-02
 -9.55018842035054E-03 -7.65341706636260E-01 -1.22784975391671E-01  6.24406171504725E-01  6.79473610639809E-01
  4.34898380903031E-01  7.56276320973952E-04  1.49836366379518E-03  7.39430844973718E-02 -1.35223950606506E-01
  2.44798214306846E-04  7.87151866794978E-04 -2.01431753412454E-01 -3.42489157745576E-01 -1.72625996022612E-01
  4.77041519969828E-02  4.56153793829492E-02  5.15493269497313E-02  1.46938170959777E-02 -1.82210767095767E-02
 -1.08056206145062E-02 -2.03203452699812E-02  4.12137325218939E-02  5.54201476809205E-04  2.43701854152793E-01
  1.70699227432218E-01  3.15317815330209E-02  1.21508708299762E-01  9.65228177920028E-02
* ORBITAL    3    1
 -9.99997472657904E-01  2.54873323394311E-05  1.75044233526770E-04 -6.69040598382146E-05 -3.79150369783758E-05
 -9.23516450367161E-05 -6.82016916341870E-05 -1.18187323503287E-04  5.79600280041711E-06 -2.54086298121590E-05
  4.64165180781472E-05 -7.79240976853267E-07 -1.65812080695397E-06 -1.82065295965291E-06 -2.66101826552892E-06
 -1.28836634719317E-06  6.94749312094153E-07  1.31838125255817E-07 -2.98039060597857E-07 -2.81149278928230E-04
  1.62500956698031E-04 -1.83545372440798E-04 -2.39607984263590E-04  5.59494275846689E-05 -5.62090449731414E-05
  6.86250193229684E-07  4.28631146715615E-06 -1.09634341314956E-06  1.41178356289054E-06 -3.65067162297243E-08
 -8.17582397764616E-08 -2.13059989248024E-08  7.96972555633253E-09 -4.42154714713269E-09  2.94678955628637E-08
 -8.12744988504847E-06 -8.29963311260955E-06  8.45086148543106E-07 -3.94710360237348E-05 -3.09531108535083E-04
 -2.29811260530457E-04 -5.31972193341009E-05  1.57039685326667E-04  1.85461995428902E-04 -2.18889500252665E-06
  4.16328242154339E-07  5.72702009197547E-07 -3.28511453069515E-05 -2.31029378942928E-05  2.09994135916263E-05
  1.86908533159584E-06  1.71015173966968E-07 -1.44364182624436E-05 -2.03399412068293E-05 -3.18961610151053E-06
 -2.14915407514022E-05 -1.18701355126890E-05  3.92916046774192E-05  2.94845555465420E-05  1.07364965016512E-05
  4.23464895421337E-06  5.24361026387128E-06  9.70158457679114E-06  8.63487408286679E-06  5.82216258416624E-07
  7.48089798035447E-06  8.89884888670902E-05  3.81464423876536E-05  9.02390543305182E-06 -3.60119153813813E-06
  1.82679704361842E-05
* ORBITAL    3    2
  8.57587209163273E-06  1.90652422674564E-04  8.54093712433468E-04  1.24591701817377E-04  8.85473292061800E-06
 -3.30641003734328E-06 -3.87772772771393E-04 -4.66355596792150E-04 -3.16281538475171E-04 -8.72536532407889E-05
 -7.43496767643319E-06 -2.96943637474043E-06  2.11912774526712E-07  3.76379859316223E-07  3.32617945980808E-07
  2.28257725264100E-07  1.17840356781125E-07  1.21859614215592E-07  8.75922988669856E-08 -4.44963638254664E-05
 -5.53922688254236E-05 -3.18186434421308E-05 -8.47779140500128E-05 -1.15032214796372E-04 -7.56986006283143E-05
  1.56878951063105E-05  1.90086209644753E-05  1.03011096291124E-05  1.53973018943045E-05 -1.18091404106899E-08
 -1.15655622068057E-08  8.98504060007718E-09 -8.83708702432648E-09 -6.50934155730046E-09  1.40256305697244E-09
  4.17777483753784E-08  3.69679016183480E-07  2.27335407243897E-06  9.99837238562684E-01 -1.25346414462993E-03
 -1.65106208961451E-03 -3.75388956814400E-04 -3.61411882940721E-05  5.13136122907648E-04 -5.00091828103448E-04
  8.53046681556172E-07 -2.05678604448126E-07 -2.20939669387482E-04 -1.36028761272061E-05  2.26684247650211E-04
  6.81420283286587E-05 -4.18939340040218E-08  1.88254984169538E-05 -3.11528371640651E-05  4.26687831966004E-05
  4.50292200534452E-05  9.84610651603336E-06 -3.55617190687400E-06 -6.43601026084141E-06  9.29927251687066E-07
  9.51181188715105E-07  1.28060883210398E-06 -8.22449613377061E-07  1.32403308189263E-06 -4.38660191969760E-06
 -2.08413366355064E-05 -7.25861698086545E-06  3.79779726267776E-06  1.52228652094584E-06 -4.49977828277429E-06
  2.36350727412019E-06
* ORBITAL    3    3
 -6.25214556339982E-05  9.99027575285822E-01 -6.68155212252892E-03  3.04664031284034E-03  1.63987208585579E-03
 -4.66818972221856E-04  6.09146598811694E-03  5.25267503138232E-04  6.57984202709215E-04  4.22334851903805E-04
  2.10289185580173E-04  4.32883638025869E-04 -4.71700985879505E-06  2.22185005312131E-05  2.41462600764693E-05
  1.37236793152794E-05 -5.81920903249643E-06 -6.57996949683739E-06 -2.43825393070484E-06  4.37709800524895E-03
 -5.44402531205800E-04 -1.38109401601833E-04  2.02660740438306E-03  4.33123126242750E-04  2.74774388139617E-04
  1.58441218581180E-04  1.29762417039415E-04  1.68215107604599E-04  1.08762543362790E-04  2.07714224998007E-06
  1.74947348338861E-06  4.21621573039338E-07  5.98545772520405E-07  2.27777913286706E-07  7.55028814638380E-07
 -1.44559070181940E-04 -1.57676357156352E-04  2.31599263275840E-05 -7.93279441818828E-05  1.07847917275419E-02
  2.14253398930685E-03  3.58538878818358E-04 -2.18915035155071E-03 -5.16780442115402E-04  2.50068730178113E-04
 -6.79681219621535E-06 -8.56576637757178E-06 -5.28743342644803E-05  9.63912057080696E-06 -1.28539943564777E-03
 -3.09346020887642E-04 -5.35448293112481E-07  2.31418468713194E-04  5.52816145893905E-04  4.85105382913807E-04
  1.64301155367483E-04 -6.84821134102841E-05 -4.94089015060501E-04 -2.06978237558223E-04  4.81744588552218E-05
  4.58434342679281E-05 -2.90416749261514E-05 -6.58444825422161E-05 -8.88675995645108E-05 -3.43406045053887E-05
 -8.02212101494945E-04 -6.58562132402070E-04 -4.55168580579240E-05 -1.18963181382793E-05  1.41927621675304E-04
 -5.50902470579265E-05
* ORBITAL    3    4
 -1.83071401945898E-03 -5.18408891354692E-02  2.91392080073011E-02 -1.00811994165199E-02 -1.23784705162767E-02
 -1.55646870066150E-03 -8.11827915574036E-02 -1.36322153118758E-02  1.25986055348908E-04  2.61956999935185E-03
  1.44542163300970E-03 -1.71363071897103E-04 -7.46826567062045E-05 -9.22457679152056E-05 -6.91801495102425E-05
 -3.23277007453669E-05  5.98581952726461E-06  6.05598334633396E-06  2.85634692664480E-06 -3.59725909359657E-03
 -2.83052153704428E-03 -1.12367372321408E-03 -7.65097394036414E-03 -6.58827155149308E-03 -2.56988960113826E-03
  1.04524020168325E-03  8.12677768135202E-04  1.90300501077628E-05  2.39038703568488E-05  8.57433602750134E-07
  9.95476210229848E-07  3.64523939027346E-06  3.18073051820679E-06 -1.58545647571971E-07  4.73591386932595E-08
 -4.31613583211456E-05 -3.56529658088734E-05  1.02709824871896E-04 -3.20567188486181E-03  9.80015549910113E-01
  7.96075689059706E-03 -2.38246279955237E-03 -5.00085484732783E-02 -6.56736447496166E-03  8.13130875531565E-03
  3.46909050328573E-05  2.29069171145856E-05 -2.23880118288101E-03  1.54071897573329E-05 -9.63082660115372E-03
 -3.67291535759214E-03  4.09847372949296E-06  1.64478716780265E-03  2.94722133313084E-03  3.98735452130097E-04
  1.56200455740519E-03  8.74235862314674E-05  4.62881576055701E-04  2.22880426790116E-04  4.37226429430324E-04
  2.69824467662882E-04  1.15263846958890E-04  1.35180278218704E-05  4.12410563821887E-05 -9.15405679017667E-05
  1.98697308507152E-04  6.93407051666075E-03  3.05958673694053E-03  4.85784801305466E-04  1.02580430217767E-05
  6.31340311812752E-04
* ORBITAL    3    5
 -3.68048872952503E-04 -9.17332887421898E-03  1.54842271576862E-02 -2.58482668482586E-03 -5.53997973696978E-03
 -1.41082191994342E-03  2.21884560990254E-02  8.70097789320732E-03  3.77381617741945E-03  3.58763157907562E-04
 -3.50404799114288E-04  8.83289283650267E-04  1.51575427295331E-03  1.55949118161242E-03  8.77818962163981E-04
  3.31513958289870E-04  3.93625198404299E-04  5.31175772377497E-04  3.26842630115660E-04 -2.32959320362957E-03
 -2.54654605583077E-03 -1.29253747581177E-03 -2.90734998332730E-03 -3.19826325512325E-03 -1.57503842007575E-03
 -4.03434864755181E-04 -3.80882752817853E-04 -3.83375145158844E-04 -3.71130139379790E-04 -2.49203923213657E-05
 -2.70652743015540E-05 -9.35398389879683E-05 -1.02703612259664E-04 -6.03598631971950E-06 -3.15366286099723E-06
  2.28590455560763E-05  3.29284827871971E-05  3.19376278547587E-05 -1.28690977756677E-04  2.22417491962916E-04
 -5.53264062426541E-04 -2.41123400329013E-04 -4.72745749315151E-03  3.34469278000939E-03  1.39833474586366E-03
 -2.19954084720483E-04 -2.09378298437647E-04 -6.71786278346192E-04 -4.51067772139654E-04  6.89676630482169E-05
  2.01242877120435E-04 -3.86450617451732E-05  5.66584045607789E-05 -3.08987085699650E-05  6.46768495163652E-01
 -3.50276394055402E-02 -5.09624338402299E-03  1.31917351849898E-02 -6.22197387954559E-03  2.25134016682322E-02
 -1.92476966235431E-03  6.57641901437949E-04  1.01528645690956E-03  1.16044611044452E-03  1.72482562447985E-02
  4.87831078241098E-01 -7.24068445895645E-02  2.32888352320117E-02 -3.32154561292792E-02 -2.63876431916176E-02
 -3.30301725749088E-02
* ORBITAL    3    6
  3.47257695557279E-06 -3.52519888149980E-04 -2.82576980880403E-04 -6.50150976363069E-05 -9.60119651177286E-05
 -3.94333317836222E-05 -4.05131829556075E-04  5.68818911605456E-06 -7.30107946842814E-06  5.87055763826838E-06
  6.83074733708117E-07  9.98155373264788E-01 -3.55900838979408E-02 -2.28776596425001E-02 -9.00705722036764E-03
 -2.29385186364419E-03  3.34620419183256E-04  3.76387766074217E-04  8.05251941323151E-05  1.61129066541580E-05
  1.44081708174541E-05  6.20078987952859E-06  2.02430037672375E-05  2.07320651799279E-05  7.99082777791646E-06
  7.86148717578375E-06  1.61295539565249E-06 -1.76062244425756E-06  1.67368906336844E-06  1.76867333038001E-03
  2.66997472873336E-04 -1.15361499198149E-03 -2.61763657693267E-04  6.52414822526849E-05  4.09547374206141E-05
 -1.45688288151491E-07  6.16198732963824E-08 -1.77694636161997E-07  7.17390919989720E-06  1.56999988546273E-04
 -1.28486383180987E-05  2.78178906799005E-06  9.26376549678252E-04  9.97343286704138E-05  8.80869892469885E-06
  8.85719678069094E-03  1.83343798839104E-03 -1.56474456934187E-05 -9.76506786307146E-06  1.82544699734568E-05
  1.03771133289068E-05 -1.54818729119552E-03 -7.05557072672322E-07 -8.94510402868700E-06 -3.50878716794218E-03
 -6.99458491034353E-04 -7.39982319338780E-05 -1.07846866302361E-04 -2.23580290212216E-05  1.70009895175100E-03
  6.42889176594219E-04 -5.42989897885990E-04 -4.59726039102903E-06 -2.68646678463179E-06 -1.34595298129913E-04
  1.02982915783553E-03  9.85654554193190E-04 -1.61897248088447E-04  1.04965427959129E-04 -3.08717768935804E-04
 -1.99940987780925E-05
* ORBITAL    3    7
  3.22145410212870E-04  8.05247993886579E-04 -1.46600946051950E-02  2.37794844442803E-03  3.48396437534533E-03
  2.29188884112177E-04  8.23151725355574E-01 -1.65666661114444E-02 -1.54796080800294E-02 -6.70557272537094E-03
 -2.36010289664895E-03  0.00000000000000E+00 -9.57203518155321E-05 -5.78302282005758E-05 -1.09947344762946E-05
 -1.72046586055541E-06 -4.46970844651259E-05 -4.56239624905267E-05 -2.53867907729656E-05  5.41432426038292E-03
  4.78833555866602E-03  2.06550466411731E-03  6.58615981386835E-03  5.62079913883049E-03  2.36775062253718E-03
 -2.51699561266495E-03 -1.11044963917650E-03 -1.24209441816156E-04 -6.48345849193998E-04 -2.28360556235956E-07
  2.71237921002815E-06 -7.31932103054062E-06  5.06168370495838E-06  6.80382592198989E-07  1.88957419071083E-07
 -3.96799168872063E-05 -8.16920680700726E-05 -1.50305521010214E-04  1.46100335177904E-02  2.15231009115593E-01
  3.59730802206166E-02  9.73725672001250E-03  5.18112242536034E-01 -1.60441630051369E-02 -1.36371005224167E-02
  2.58837243830203E-05  1.43667301157904E-05 -1.10509281378475E-02 -5.04180987727486E-03  7.71860845820291E-03
  1.10737273969785E-04 -1.16309615742483E-05  2.86569975821045E-05 -5.43770247461141E-03 -2.63839093609352E-02
 -7.50672493538095E-04 -3.60497683263621E-04 -7.50518072263149E-03 -1.63996737332660E-03 -1.40244262797818E-03
  9.39447312456173E-05 -2.48303557821544E-04 -7.24617163278418E-04 -9.46836041327268E-04 -7.50295403987036E-04
 -3.06002030091063E-02  2.14167554487749E-03 -4.74974869935644E-04  1.10438478070906E-03  8.68852625940133E-04
  8.82371548550979E-04
* ORBITAL    3    8
 -1.84333832773188E-03 -3.38903036778709E-02  9.66263828746995E-03 -2.01903862016102E-02  2.44021389203979E-03
  2.64750690236765E-03  5.63652522027100E-02  1.01932473191652E+00 -2.58879621224453E-01 -4.99097128447034E-02
 -3.12726003460203E-02  2.20335133848946E-04  4.17806057324353E-04 -1.83133902871398E-03 -8.10390745715979E-04
 -4.04703428764654E-04  2.55948778330430E-05 -1.21784945269404E-04 -5.50473701320271E-05  9.97856642649999E-03
  5.82990344668840E-03  2.92365198095035E-03  1.10234816470778E-02  7.59883682925291E-03  4.30934489976841E-03
  7.39137188782586E-05  6.74974268997414E-03  2.62561083492941E-03  1.53250629552848E-04 -2.71106247480288E-05
 -5.21078458751297E-05  1.73125502766995E-05  7.75072882045251E-05 -2.57623814431274E-06  5.55181560791246E-06
  1.61181072047215E-04  1.64276297252444E-04 -2.94437660909364E-05  4.56646187641466E-02  3.94409374754564E-01
  1.84776217419345E-01  3.56476152208996E-02 -1.91728261178241E-01  2.93666876436414E-03 -7.91536613132633E-03
  3.13793128215620E-04  2.76492296797463E-04 -1.00449500176386E-02  4.67767667600039E-03  8.25867856915533E-03
 -3.82652504572665E-03 -1.97409770944418E-05 -1.63596228341336E-02 -7.22522493671312E-03 -4.98838629771069E-02
 -9.18860902203890E-04  1.03791076847199E-03 -1.81717459334919E-02 -1.94837121027422E-03 -3.58760927254185E-03
 -1.70929060376548E-04  1.44177908386222E-04 -1.27334358724489E-03 -1.74467149724494E-03 -1.61110764997526E-03
 -5.02465092987427E-02  3.36383065224471E-02  5.74376038286951E-03  2.07239884877781E-03 -2.67065929903854E-03
  1.73893469351600E-03
* ORBITAL    3    9
  3.72896391239379E-05  6.48653977196108E-04  1.20978487911915E-03 -6.34123397927427E-04 -1.96700254869049E-03
 -8.59617748899281E-04  4.18638481789489E-04  0.00000000000000E+00  2.61045844507152E-04  1.65926098613903E-04
 -1.35975961451573E-05  2.50292492249097E-02  9.65951845599971E-01 -2.38832880260470E-01 -4.13626430981269E-02
 -2.48210142257175E-02 -9.25119683169659E-03 -3.57423958063447E-03 -1.37686492417802E-03 -1.75012631039643E-04
 -2.55863566430837E-04 -2.00379306825925E-04 -2.40442405806059E-04 -4.10421072407607E-04 -2.38931629254677E-04
 -9.99947288956440E-06  3.09428876599625E-05 -8.80758196764480E-06 -3.04534127918039E-05  4.70782451322368E-04
 -5.31187338652039E-04  3.07125783709422E-03  3.35386383738213E-03  2.25083072151557E-04 -1.01959575636135E-04
 -2.08283043224640E-06 -2.87746051718837E-06  7.42213888160374E-07 -2.04298388278331E-04 -1.65030592904699E-03
 -1.24882576365893E-03 -3.50012258820795E-04  2.04145092295744E-03  2.63675920472660E-03  3.83138678341130E-04
  2.03508084869658E-02  1.98882864518280E-03 -3.24802380126735E-04 -1.85549983037554E-04  1.66083300146162E-04
  2.55054502971397E-04 -2.63691857758059E-03 -4.58256453720015E-06 -4.49493754248062E-05 -2.29610958332505E-02
 -1.57870876262691E-02 -2.21009949086554E-03 -1.78288929540224E-03 -8.60042109903381E-04 -5.24106463013954E-04
 -1.10360866023994E-03 -1.61946337633498E-03 -4.37554313122287E-04 -5.64228477909402E-04 -1.31737213992929E-03
  3.47427901852297E-02  1.30506589493037E-02 -5.54594204281147E-03 -7.14590170954309E-04 -4.69680214761995E-03
 -3.14406711113926E-03
* ORBITAL    3   10
  1.88864200694634E-03  4.02883060505943E-02 -5.24323220286082E-02  1.03598987297049E-02  1.43634043409235E-02
  2.05934558440724E-03 -5.82867194826180E-01  0.00000000000000E+00  5.36901991124937E-02  8.45672000565602E-03
  2.36012889648389E-03 -9.33304040275116E-04  0.00000000000000E+00  5.78159852676493E-04  2.77896418303373E-04
  1.20650698061185E-04  2.48609357413569E-05  3.68948963409995E-05  2.12495285956011E-05  6.93918227661922E-03
  6.57137609989876E-03  2.70390040316435E-03  9.99504233754037E-03  9.25389042167363E-03  3.55467139369043E-03
  7.54483054226860E-04 -1.61786340933747E-03 -2.30228270795354E-03 -1.08729196717072E-03  7.03796512876855E-07
  1.20762712916711E-06  7.38847154125300E-06 -1.66687738439487E-05 -3.36157033959802E-07 -7.96631198080423E-07
  8.51587421465381E-06 -3.71525486917433E-05 -1.24630771671334E-04 -6.75809072469912E-03 -1.12426140806158E-01
 -5.17176308813400E-02 -5.50353393723448E-03  9.17427063599390E-01 -3.47461244536040E-02 -2.27822529921815E-02
 -8.40739534867108E-05 -6.15208240129731E-05 -1.05767622199479E-02 -9.04728047958392E-03  2.71292714510219E-04
  5.29583111752938E-04 -1.87323071491521E-05  8.22358043324971E-03 -3.52815045476932E-03  2.44258661901163E-02
 -2.47063837934038E-03 -5.53973288685868E-04  4.78334027396594E-03  3.97415480473732E-04  1.00978124446698E-03
 -2.22000412471388E-04 -5.14733770206837E-05  4.33682459489764E-04  5.73841505658195E-04  8.69354244614346E-04
  2.08519746506912E-02 -1.62921097578177E-02 -3.59020519948762E-03 -1.56344519267587E-03 -1.06186197559401E-04
 -1.51202008463151E-03
* ORBITAL    3   11
 -4.75114271191604E-04 -9.46502263416315E-03 -2.08769752972930E-01 -9.71582341733646E-02 -1.02598373218672E-01
 -2.65969865360950E-02  7.48807006554421E-02  1.70384213940610E-01  1.08716741207238E-01  4.15651672987685E-02
  1.10949064073724E-02  6.05094322260338E-03  1.38605783379175E-02  9.65896194526823E-03  4.25760564916197E-03
  1.33888557526643E-03  1.43784788745253E-04  4.36877296315936E-04  3.58962297028052E-04  2.86435027645249E-04
  9.44179467993265E-04  7.21968299466126E-04  1.25840950812140E-04  2.04541812097427E-03  1.70114100152523E-03
 -3.10637568457802E-04 -3.29400454115109E-04 -5.68515075632424E-05 -1.85028979109038E-05 -3.71171665844035E-05
 -4.75726934451801E-05 -1.21755216734130E-04 -1.52944101700339E-04 -3.98201963307374E-06 -3.53407287077635E-06
  6.95404560961560E-06  5.20311934455543E-06 -1.21521091665592E-05  5.42644215478013E-02  4.40405046114678E-01
  2.28164062618031E-01  5.41459326935368E-02  1.05423525343417E-02 -3.16571865677650E-02 -7.21519380225803E-03
  9.50013759278619E-05 -1.88782244630458E-04 -1.66944943108898E-04 -1.01390723858529E-03  3.69298681293080E-05
 -8.25677138685882E-04 -8.08275070488265E-05 -3.49197405523295E-04  1.56283886160690E-04  1.24983538563773E-01
 -1.62713547313366E-02  1.88632332549789E-02 -4.43072545725836E-02 -2.15989367798782E-02 -5.10498704588748E-02
 -2.64799770446200E-02 -9.45523622469936E-03 -1.93384868798130E-03 -2.55655984712112E-03  7.90360371432433E-04
 -1.12197259082632E+00 -1.95011514657132E+00 -6.02465646980291E-01 -3.65160538997704E-02 -2.67143533481740E-02
 -6.17835891330549E-02
* ORBITAL    3   12
  5.82941076224811E-03  1.08959120771528E-01  1.19138190452138E+00  5.36242540031759E-01  5.40669076132741E-01
  1.30860633053873E-01 -1.85009484203866E-01 -4.05713156562466E-01 -2.59857085208823E-01 -9.53726744566290E-02
 -2.38720933575222E-02  5.72525215927225E-03  1.18310164477424E-02  3.61363035513120E-03 -4.02779921293883E-04
 -7.24303887295428E-04  1.26791527324887E-04  4.87846131117495E-04  4.09216235485495E-04 -6.84253006657726E-03
 -1.05517024644273E-02 -6.52684506157720E-03 -8.17944203542219E-03 -1.55776587664909E-02 -1.00909613438121E-02
  8.05216800979696E-04  9.31164994736957E-04 -1.87197359051085E-04 -2.49626982859056E-04 -2.40459018526402E-05
 -3.34596741757021E-05 -6.04107553462476E-05 -8.15829544148807E-05 -4.34540036785359E-06 -1.99236395283521E-06
 -1.45265491449352E-05 -2.35653133688254E-06  7.71088324510447E-05 -1.66360504489040E-01 -1.30301535999148E+00
 -7.21717307622339E-01 -1.71340746567096E-01  8.54895559876018E-02  2.39131517742742E-01  6.47314693520330E-02
  1.63952218945805E-03  8.90505007698335E-04  4.41464962318745E-04  2.77344781428607E-03  1.68897364457278E-02
  1.32099547999100E-02 -1.70495775302410E-04  1.61268339531430E-03 -1.51365031805333E-04  6.22110864485973E-02
 -1.34975887893219E-02  1.01363842422838E-02 -1.34692560856373E-02 -7.14526370955841E-03 -3.75543858303191E-02
 -1.91581536256785E-02 -6.42864692644209E-03 -8.90738383410703E-04 -1.06956772431282E-03  3.27745265458112E-03
 -1.26919793029901E+00 -2.00981068687705E+00 -5.78015262482268E-01 -2.22810217066842E-02 -2.36238024206666E-02
 -3.48322011280735E-02
* ORBITAL    3   13
 -1.64597882119608E-03 -3.41781962731923E-02 -4.57180089692493E-01 -1.50980565858899E-01 -1.14478000057876E-01
 -1.80259606412176E-02 -6.68770300596893E-02 -1.41180935498118E-01 -1.25169103812891E-01 -5.94395957013226E-02
 -1.90323714194661E-02  4.23506596876153E-03 -6.08445867490272E-03 -8.65635413976887E-02 -6.85996963389513E-02
 -2.96419125153807E-02 -9.21471498727989E-03 -1.16760013000370E-02 -6.81286514198177E-03 -5.06713419139192E-03
 -4.99918861785643E-03 -2.04766566465469E-03 -8.34781055733515E-03 -8.54964830454643E-03 -3.86386124356687E-03
  1.71843515350731E-04  2.47568829952001E-04 -4.23799444261744E-05  7.02002368256880E-05  3.59901673835095E-04
  3.78818170025970E-04  1.59175197496261E-03  1.79148196745296E-03  1.81266502101707E-05  2.73512442344693E-05
  2.51863256215542E-05  4.57370127704332E-05  7.36174292563907E-05 -6.25154235519193E-03 -2.50461779219604E-02
 -7.25721336831799E-02 -2.10833565030283E-02  6.27420239005771E-02  1.16027782522526E-01  3.44456443976596E-02
  3.05220668949479E-02  1.96807241848089E-02  4.33109391939080E-03  7.39998132749619E-05  7.41626532878843E-03
  2.92973996827933E-03 -1.46808781411852E-03 -1.53728917742603E-04 -1.51783283444689E-03  1.81314549857232E+00
  1.12300988546721E+00  6.17601287852642E-02  1.47021227551377E-01  8.26598182068791E-02  1.50279525708244E-01
  9.49349942801798E-02  3.55294875038887E-02  1.07544471977478E-02  1.38082567719395E-02  6.30459839572213E-02
 -2.34260256124740E+00  6.90980395688589E-01  1.13043093010754E+00  4.82022247219562E-02  9.45736725055937E-02
  1.73407648656052E-01
* ORBITAL    3   14
  4.09062484352624E-03  4.59234336080226E-02 -9.08776419650019E-01 -3.61056832865658E-01 -3.24068288055704E-01
 -6.45224034661130E-02 -4.79039233123310E-02 -1.00409878503144E-01 -2.59340363385278E-01 -1.56284405486933E-01
 -5.74474728903484E-02 -1.52803634409193E-04  7.74660857529755E-03  4.41970663169283E-02  3.41960935131371E-02
  1.47051229120287E-02  2.86314376052564E-03  3.40219375681265E-03  1.93084792486341E-03 -2.99391494504443E-02
 -3.95924421248553E-02 -2.12159536421059E-02 -5.17456272030727E-02 -6.54048809780621E-02 -3.45712290498323E-02
  4.35734468935242E-03  4.33079198812235E-03  3.48352571958320E-03  3.51728345353339E-03 -8.34847778361430E-05
 -7.76164613647776E-05 -4.66165376163546E-04 -5.15274254589180E-04  2.09291169371191E-06 -7.92674638808254E-06
  2.03400396078505E-05  1.04185471913163E-04  3.14625814386828E-04 -4.52726885228961E-02 -3.24195560104431E-01
 -4.57224517015815E-01 -1.26863782069377E-01  5.52901503388414E-01  1.40417465351061E+00  4.32921416545702E-01
 -1.35246727325801E-02 -8.85041686088662E-03  1.60911009879076E-02 -6.53617989636663E-03  1.11785803134869E-01
  6.00676215211638E-02  8.44626300918836E-04 -5.88740826422602E-03 -1.58764106255685E-02 -6.68261792956775E-02
 -1.63451936522487E-01 -4.73870096624823E-02 -3.81275091910241E-02 -3.49783677740297E-02  3.85240536835459E-02
  1.44845783905560E-02 -4.71855476174649E-03 -6.89916778859705E-03 -8.73027837224240E-03 -3.39628371312547E-02
  7.98471408741818E-01  5.11098340712539E-01  5.25839878660265E-02  9.37116814363402E-03  3.25908864534336E-02
 -2.22040906429873E-02
* ORBITAL    3   15
 -2.34668689570489E-03 -4.33993725895860E-02 -2.62751254762907E-01  4.01653360457336E-01  6.41971839003166E-01
  1.87912100643030E-01  1.25210426298385E-01  2.96242403795758E-01  3.00383150648362E-01  1.62494585174615E-01
  5.87986318482069E-02 -2.60811070356909E-02 -1.07721804171970E-01 -3.00159708908421E-01 -2.14331986583918E-01
 -8.84142548728512E-02 -1.05010524408926E-02 -1.19109788879531E-02 -6.48531924617909E-03 -2.33188784702684E-03
  1.50761689102217E-04  1.22750438299994E-03 -5.76753578780395E-03 -2.82683510673409E-03 -9.28969191684835E-04
  6.80719252323202E-05 -2.57935044392140E-04  2.67236703758097E-04  3.05708065279334E-06  2.08998011217325E-04
  1.79679436462111E-04  1.62677286169488E-03  1.86451489067271E-03 -3.21761318784684E-05  2.47425068573071E-05
 -5.48834751617974E-05 -7.42862897630877E-05 -1.19060888982330E-04  8.93230118723693E-02  6.88749435435631E-01
  1.89147483081709E-01  1.41289032829358E-02 -3.56250145852040E-01 -3.98918246013052E-01 -5.29211906011095E-02
  6.48593976207541E-02  4.23880289648959E-02  5.44223468432540E-02  2.81355030442731E-02  2.72624700411640E-03
 -8.47743287421169E-03 -6.87309654823021E-03  7.47745040061215E-03  1.32154048177032E-02 -3.06193984608986E-01
  3.38994439097300E-01  1.81581642583567E-01  2.88763502460887E-02  2.84483023721607E-02 -1.88190844455115E-01
 -9.53684278535303E-02 -4.66021013006460E-03  4.57280478055357E-03  5.87411893352323E-03  1.10653331462329E-01
 -7.33806304605587E-01 -1.60717323688810E+00 -6.70528560522577E-01 -9.34840078866792E-02  7.24012749808829E-03
 -8.28950358549409E-03
* ORBITAL    3   16
 -1.13066812386440E-03 -6.04268452007985E-03  3.90607439156957E-01  7.81803026499136E-01  1.03438856181655E+00
  2.76771121164195E-01  1.26495061619698E-01  2.71432136200639E-01  2.09362228830435E-01  8.70648191621372E-02
  2.55236869871999E-02  2.62083870614056E-02  1.02556332988836E-01  2.71491471968547E-01  1.90669275456092E-01
  7.76371800662318E-02  1.36282230569413E-02  1.65325907099502E-02  9.31452269448088E-03 -1.57231053503777E-02
 -1.90122551281202E-02 -1.09807514843321E-02 -4.29709099428437E-03 -5.37846352493670E-03 -4.47592769818569E-03
 -2.10911021218312E-03 -2.19133127685734E-03 -3.77172689083508E-03 -4.35417010100661E-03 -3.29023377286611E-04
 -3.22051421826349E-04 -1.77140069637450E-03 -2.03181320104835E-03  1.37114343924619E-05 -2.45045168854574E-05
 -8.20533285212379E-05 -1.15091139944913E-04 -1.26197578978167E-04  5.86781392731061E-02  5.29513360292102E-01
  7.11588582623126E-02 -6.58013183235222E-03 -8.03904416955363E-01 -1.45300039583031E+00 -3.87818643140014E-01
 -5.94515764766668E-02 -3.83279207723753E-02  4.14638990248015E-02  2.82308589281542E-02  2.53530416121736E-02
  1.82922146213780E-03  6.18558500443605E-03  6.38076746358741E-03  2.10286166530810E-02 -9.74143151282667E-02
 -4.36847424608350E-01 -1.31520207198729E-01 -7.11784044346812E-02 -3.94545281941283E-02  1.28500497336006E-01
  6.46574364841450E-02  3.04761351003117E-03 -7.90448340225834E-04 -1.08112023446925E-03 -1.02778050910623E-01
 -5.61490498193471E-01 -7.48419335062021E-01 -1.12589155987269E-01  1.04806825779502E-01 -1.64617237881180E-01
  1.35784231599130E-02
* ORBITAL    3   17
  5.15225607328682E-03  1.12885392533112E-01  8.42586807859722E-01  3.97052134147990E-01  3.49376310582275E-01
  6.52008628656534E-02 -2.32057693703090E-01 -5.86778491474240E-01 -8.94774867079600E-01 -5.29451050334230E-01
 -1.92649797839720E-01 -4.67961955013584E-02 -1.69774301201170E-01 -4.10404586485698E-01 -2.83238408431459E-01
 -1.14094616383659E-01 -6.96061854741269E-03 -7.04322100039071E-03 -3.49508067145041E-03 -3.10113842574433E-02
 -4.41905959714212E-02 -2.70733084481535E-02  1.58121197669364E-02  1.00254554269048E-02  2.79818418476845E-03
  3.12805741598691E-03  4.37495107831657E-03 -1.80207657233210E-03 -2.28046049778790E-03  8.04257615293668E-05
  7.05162789502013E-05  1.21034235034022E-03  1.50330128493118E-03 -4.38645180715570E-05  1.64377054801066E-05
 -2.80049710006872E-04 -3.09619254434441E-04  1.08176090077099E-05 -1.91409435485385E-01 -1.19875093195131E+00
 -6.48207870404304E-01 -9.06714549833465E-02 -3.87342374481018E-01 -1.05480203000351E+00 -4.42220770066545E-01
  6.64798471338842E-02  4.30514572809387E-02 -4.10469288593527E-02 -1.14621719867797E-02  2.53252887919725E-01
[truncated: 358,802 more chars]
