# Supplementary material for: FCIQMC-CASPT2 with Imaginary-Time-Averaged Wave Functions
Source: J Chem Theory Comput. 2025 Jan 17;21(3):1029–38. doi: 10.1021/acs.jctc.4c01462 (PMC11823415; doi:10.1021/acs.jctc.4c01462)
Supplement: Supplementary file 1 — ct4c01462_si_001.zip [file ct4c01462_si_001.zip › si/orbitals/nife_s0.LocOrb]

#INPORB 2.2
#INFO
*Localised orbitals
       0       2       0
     304     236
     304     236
*BC:HOST pcal036 PID 15251 DATE Mon Aug 26 08:17:51 2024
#ORB
* ORBITAL    1    1
  1.00000088159407E+00  1.46138372793225E-05  2.56485582333331E-05  1.19896251202522E-04  1.71935164216252E-05
 -7.00072001747176E-07 -5.69995156777301E-06 -1.58585667218290E-06 -4.23686535903441E-06 -2.85087756734557E-05
 -1.04107463160927E-05 -9.12388481419022E-06 -1.75201526972331E-06 -2.31353121978103E-07  2.68067987781922E-06
  1.67079359784446E-05  5.80750943922662E-06  4.26327662019058E-06  4.24585429821700E-07 -1.88212516758174E-06
 -1.02435053673879E-05 -1.03684435156214E-05 -2.38721683538475E-06 -4.33551525588409E-06 -7.77783894342954E-09
 -7.49152298218582E-06 -7.58900294880411E-06 -9.11081533711324E-07 -3.66923327245297E-06 -1.32533528334726E-06
 -1.10568231218069E-06 -7.24866122104613E-07 -7.33913942168632E-07  6.33807831128824E-07  3.47111656291087E-08
 -2.55348050511267E-07  6.35004298284678E-08  1.59762813946086E-08  4.40396853752372E-07  2.68504898033005E-07
 -2.77394967483216E-07 -9.84673546776981E-07 -6.28327234307569E-07 -9.30217117017875E-08 -2.33419393045892E-07
 -2.65142968298150E-07 -7.76385156905803E-08 -9.39904110014632E-07  1.62355800765598E-07  7.05452032726317E-07
  2.83190295174990E-09  7.90554295030008E-09 -1.24680474647220E-08  6.63069258513532E-08 -7.30738786753589E-08
 -1.17058904259767E-06  7.76152832078612E-09 -7.79571308244482E-09  6.56807837683652E-09 -7.49085058057667E-12
  1.62021967740322E-09 -1.33702368271886E-08 -3.41370629204816E-07 -2.69199750734022E-06 -1.36361691310252E-05
 -1.00352035749269E-05 -1.88716501554486E-06 -7.39301646275919E-07 -9.41078053786851E-06 -5.42784622430152E-06
  8.24455922873121E-07  5.02689594447643E-07  6.20333458516865E-06  2.64573426838973E-06 -1.26174037124218E-06
 -1.82556280862524E-07 -2.10315933015129E-06 -8.03064236155356E-07  2.27251006389088E-07  4.88955293632188E-06
 -2.81423277446309E-06  1.86073911263320E-06 -8.27155956329907E-07  1.98338760133474E-06 -1.06564664808989E-06
 -2.03113840958409E-06  1.09610845698475E-06  4.54907344412805E-07 -4.57333048040802E-07  9.08492269676945E-07
  1.41779184546769E-06 -5.36131274784289E-07  8.76875459081805E-07  8.72728957277566E-07  1.53735970563317E-07
  8.26521427312729E-07 -4.88587805613158E-07 -3.83383393229460E-06 -1.79851951138754E-05 -1.13953409023646E-05
 -1.10895323794820E-06  1.27853771102851E-06  1.53572906686351E-05  8.12736686700633E-06 -2.39651545858932E-06
 -1.97694775799463E-06 -2.84741133888013E-05 -2.31064344672660E-05 -1.57555622574133E-06  3.21704126101893E-07
  2.97358077354480E-06 -3.36021317423648E-07 -1.81305178311007E-06  8.77863476894249E-06 -5.80969218545494E-06
  5.25440240642115E-06 -3.76470515128878E-06  3.00352638241502E-06 -1.89151639230401E-06 -4.64714526525665E-06
  3.26694750768605E-06 -1.76460196887106E-07  3.57344395179046E-07 -1.61924155996794E-06 -1.74658597136312E-06
  4.26728476122650E-07 -9.16186301481257E-07 -2.49970491070750E-07 -2.60885467062396E-07 -9.16625131431531E-07
 -2.54701672672351E-07 -1.82833529569453E-06 -8.72046966428376E-06 -4.41638189435200E-05 -1.99480927511233E-05
  3.03412132079230E-07  2.00899735989298E-06 -2.60715322564302E-07 -4.67024564112142E-06 -3.11193158326700E-05
 -1.15941407571290E-05 -1.01155980942400E-05 -1.44006716976818E-06 -1.84765847547738E-07 -3.16312377066140E-06
 -1.64758059758488E-05 -3.92596822069139E-06 -2.42549511024218E-06  5.39770348779245E-08 -1.53147003029584E-06
 -5.55891637069174E-06 -7.16723272948934E-06 -2.78439489485699E-06 -4.22215067153466E-07  2.61119968994339E-07
  8.88622479672754E-07  9.19637920550859E-07  1.08783817825705E-07 -1.21528064391739E-07 -9.98592369832667E-07
 -3.34843892167618E-06 -4.71864400145983E-06 -2.30351552908099E-06 -6.19846905359259E-07 -2.02459488523702E-08
  1.61856229345071E-07  3.38141979968446E-07  3.67657696462072E-07  7.49207067974582E-07  6.56646955477974E-07
  2.91338784789635E-07  4.94004408547495E-07  3.44379707411273E-07 -1.55209070213062E-07 -3.01498466765856E-07
 -2.64775834819851E-07 -1.07335694808724E-07 -1.87902274061883E-07  3.76114628958943E-08  6.42354898806072E-08
 -2.66656131313235E-08 -9.58879143127651E-08  1.23416215155262E-08 -3.67315744232125E-08 -1.07550486250548E-07
 -2.52047310717908E-07 -3.15585629427266E-08 -3.68639362796350E-08 -2.97958774922580E-08  1.17112819420919E-08
  8.58966268564055E-09 -7.83943611418658E-09  2.27641183918514E-07  1.70667149079979E-06  9.18298232212470E-07
 -3.34060344825610E-08  7.23184595889799E-06  5.83791887077437E-06  5.22365143667480E-07 -4.96848886068689E-06
 -3.87756695436830E-06 -3.09129594935294E-07 -5.87572556166952E-06 -4.96125665656372E-06 -6.20067921837599E-07
 -1.25070607487240E-06 -6.95904590352419E-07  9.03004809119170E-07  5.02387071364159E-07  3.72004252541704E-08
  9.17292237522414E-08 -8.03582950807895E-07 -4.01454985945440E-07  3.54319898182424E-07  3.48339929719501E-07
 -3.04002055038845E-07  2.19134388676764E-07 -3.03263716233099E-07  2.54978492378969E-07 -3.11755327701772E-08
  3.73849738589644E-08 -2.63932796711153E-07 -1.83825935417164E-06 -8.94767396122835E-06 -3.41090564431249E-06
 -1.03652735847327E-07  2.11605113079084E-06  1.28674039308895E-06 -1.21746227349743E-07  5.21381593933596E-07
  7.37157708763920E-07  1.74784222916828E-07 -1.13022170066260E-06 -5.91677591476621E-07  1.03110859478643E-07
 -4.71200295988115E-07 -2.74289904598594E-07  4.32029002382829E-07  3.17840956326831E-07 -2.75558033983078E-08
  6.28696622575805E-08  5.45708703840758E-08  6.80778336380187E-08 -2.50163160158328E-07 -4.42717337732608E-08
  1.88013722625446E-07 -2.31622705255106E-07  4.90195884093151E-08 -1.56573391022852E-07 -2.46583034877315E-08
  3.69038406102606E-08  9.55911801196078E-08 -2.30727079238888E-06 -1.41050505409986E-05 -8.89960000648131E-06
 -1.85640647834885E-06  2.71299961084324E-06  1.01884924308604E-06 -5.70128301602959E-07 -8.04074938294703E-07
 -4.86556103266401E-08  2.92655977817776E-07  6.82510882639954E-07  1.88621543873515E-07 -8.80408859945160E-07
 -5.29801374708441E-07  2.76799594751930E-08 -8.19299266070327E-10 -2.10727195493717E-07  3.52277528265120E-08
  2.44922770466749E-07  1.03874289413639E-07  7.22494910520408E-07  4.35351816204395E-06  2.43725525818115E-06
  4.50326541986285E-07  2.01779675498543E-06  1.64710648218550E-06 -7.12406531592239E-08 -3.92107703571489E-07
  6.17731218202417E-07  8.90664864635053E-07 -2.56897889962813E-07 -6.42652246121222E-08 -1.82043783363960E-07
 -2.22529995686810E-07 -3.81868256456027E-07 -2.80050964400800E-07 -4.11111669199224E-08  4.30815005625983E-09
  1.74528508127174E-08  4.68504005614383E-08 -5.51290402268213E-06 -4.10511044980170E-06  1.93378268019237E-07
  7.83330291532114E-08 -5.67853242792380E-07  2.92657985329498E-07 -4.01098017021160E-06 -2.52788023202808E-07
  1.35728058639605E-06 -1.75669575195983E-07  2.15359986252817E-07 -3.47867489952825E-07
* ORBITAL    1    2
 -6.91035879213776E-08 -4.93492017592293E-07 -2.43890302297711E-06 -1.35117207196730E-05 -5.61473370273219E-06
  6.57900955533269E-07  1.19843712844853E-06 -1.55682442421066E-09  8.37200793056109E-08  2.80709923116203E-06
  1.67628652159368E-06  1.54438580714652E-06  2.94534626087086E-07 -1.15843931456925E-08 -2.03983247292885E-07
 -6.84322592235370E-07  1.21913118494983E-07  6.00282120869226E-07  4.40928502777890E-07  7.83823516205461E-07
  9.01758718718228E-07  1.07245276555888E-06  7.04938242927927E-07  3.71520155113898E-07  2.44286813257843E-10
  1.62147527263430E-07  2.40041004385117E-07  1.11039132659950E-07 -2.25630132961674E-09 -3.36116275971250E-07
  7.58732404205042E-07  1.00532684420718E-06  5.64301015098608E-07  1.69228774093233E-07 -6.91542009255472E-08
 -1.99962550139182E-07 -2.72902051457122E-07 -1.34230216479989E-07 -3.05617593134110E-07 -3.69914756467171E-07
  9.44861397397796E-09 -2.97148205810856E-09 -2.73263377684768E-08 -1.47787841969992E-07 -2.72798813859444E-07
 -2.46399189691524E-07  5.80499519350867E-08  1.27866402976473E-07  2.91904412169941E-08  6.87686358524941E-08
 -2.56379757589644E-08 -6.93644883759100E-08 -5.09853752796600E-08 -1.24198184900570E-07 -9.40503733005738E-08
 -2.20278704784429E-07  1.79433515497680E-08  8.89746413381924E-09  5.00589237586923E-09  4.15560315053582E-09
  6.54280054152443E-09  1.06884540371616E-08  1.12619939989815E-08  7.62143591068705E-08 -5.26345576046497E-08
 -4.50289874440946E-07 -2.01916013578240E-07  4.62446524752867E-08  8.81781064253187E-07  1.06659797470767E-06
  3.38683829659272E-07  4.91809671758658E-08  8.83252905944684E-07  7.78335943320926E-07 -2.31857918309737E-07
 -4.14490755732182E-08 -5.95443019148667E-07 -5.26072332029076E-07  9.09034557738832E-08  6.16907360502687E-09
  5.55602805931968E-08  2.42896608335199E-07 -2.29610580707578E-07  1.44245633809357E-07 -2.09388482295318E-07
 -1.29529037016853E-07  1.00324703553746E-07  5.49404165528852E-07 -5.25297560285261E-07 -1.59846576332844E-07
 -3.36222365926931E-09 -5.14219337403860E-08  3.51090021806523E-08 -4.27302448833716E-08 -7.55507741001476E-09
  4.25924493162564E-08 -4.09377180807552E-07 -3.27683530453689E-06 -1.59879949541601E-05 -1.01637775431542E-05
 -5.42742680163613E-07  1.19385384139648E-06  1.37136752975463E-05  6.82508736806766E-06 -2.50653614959392E-06
  1.15187307890600E-06  1.27616421643376E-05  7.10287609594903E-06 -1.73967599944027E-06  7.66374781555677E-07
  8.37647389892652E-06  2.75838038485263E-06 -2.60025831576815E-06 -6.54275908035312E-06  4.09219717753429E-06
 -4.95500371184542E-06  3.23166113614051E-06  1.31668891071507E-06 -6.99358320918893E-07 -5.71211723402451E-06
  4.00336127964914E-06 -3.46360502654315E-07  3.85169017938490E-07  1.31301154513983E-06  1.66674059561535E-06
  2.17430933141085E-07 -1.08894465700272E-06 -4.34694270964519E-08 -1.24148300133171E-07 -7.49635932840044E-07
  9.99999899578849E-01  1.81495700353622E-05 -1.05111267057606E-05  1.65171842168540E-05 -2.16063669328637E-06
  2.43676319010644E-06 -1.44884252548916E-06 -2.53045927207111E-06  1.50539328121510E-05  6.01971511016868E-05
  3.45463285603109E-06 -1.98039698386378E-07 -2.32724643701042E-06  1.32910186278760E-06 -1.30534826642432E-05
 -3.91654126760700E-05  2.56010080072551E-06  5.77288047304404E-06  1.15081748067777E-06  1.54013674749546E-05
  2.53380566022475E-05  5.19936894323651E-06 -6.34590511783838E-06 -3.67153318391897E-06  2.70079229672052E-08
 -1.63836215307394E-07  3.50510140791092E-07  6.50967548760410E-07 -4.35564687890637E-07  1.03752718233787E-05
  1.68054650477437E-05  3.98856235754641E-06 -3.42936259758104E-06 -2.34960210923521E-06 -1.18824553352031E-06
 -1.87598764329139E-06 -4.80953347071092E-07 -3.45069389182484E-07 -7.30021517273900E-08 -9.83432955411420E-07
  8.34148959778434E-07  1.01054219289601E-06  1.61841394257385E-08 -5.63855821042653E-07  1.81055663739807E-07
 -1.96452348404121E-06 -5.30604995834178E-08  1.45869935886694E-06 -4.65931900331859E-07 -7.80595436659487E-07
 -1.39566118861240E-08 -8.47496478156406E-07  5.56534552208940E-07  8.01597403867974E-07 -4.90459374122512E-07
 -8.21343614880803E-07 -2.02218835592527E-08 -1.16867084574666E-07 -9.52119873439917E-08  5.93430474360062E-08
 -1.28330460504514E-08 -1.68529931081323E-07 -6.49879614647740E-06 -3.53099719961215E-05 -1.40759028558935E-05
  1.10848175453332E-06  1.17408041835272E-05  1.05056821059324E-05  1.11402693702359E-06 -8.66662037673867E-06
 -7.99259647887285E-06 -1.21672242174171E-06 -8.34884418811234E-06 -7.48916155268905E-06 -7.52055610814557E-07
  7.61200878946166E-06  3.61032693554705E-06 -5.79958542945400E-06 -2.54012069093208E-06  8.30843973978312E-07
  4.86261488541499E-07  8.83040084344106E-06  3.59533597898477E-06 -3.91105045038966E-06 -1.49717911344798E-06
  9.94985350398118E-07 -1.44774248151842E-06  2.62366027750072E-07 -9.25005622217084E-07 -9.17238468039655E-07
  1.47608785942973E-06  9.52320312234301E-08  2.57666512958979E-06  7.27678527320993E-06 -3.84275459816852E-06
 -2.59552334017542E-06 -3.45197850669867E-06  4.45728768104785E-07  1.43482491485381E-06  5.72023810228412E-08
 -9.61816119879225E-07 -4.38829628808834E-07  2.64210691895314E-06 -2.31816044109762E-07 -9.30018312476581E-07
 -4.15688274568892E-07  2.55009055902131E-07  2.30623945508038E-07 -9.64870152600156E-08  5.79148363897226E-09
  8.28109883324816E-08 -1.52841399136802E-06 -1.03572512839328E-07  1.08650762641504E-06  1.92005588496906E-07
  2.91084772062826E-07 -2.86102153758402E-07  1.41265886729514E-09 -2.96504514892972E-07 -2.14381540482055E-07
  4.57380390947177E-07 -1.83939075225515E-07  8.89372030618595E-06  5.94941680779535E-05  4.10815644094503E-05
  5.92934272902038E-06  3.83457170045258E-05  2.41690452940876E-05 -1.74930442687359E-06 -2.74166390836611E-05
 -1.74642451609133E-05  1.18121691106663E-06 -6.05622665314196E-06 -3.43341328461369E-06  7.93456999271721E-07
  4.31430983058663E-07 -3.64019010422702E-06 -2.09245156194891E-06 -2.61950176392919E-06  1.81841946927365E-06
  2.35212292069051E-06  4.70510455294337E-06  3.23104283075099E-06  1.75056332640028E-05  7.55685101660462E-06
  8.19705054839868E-07  6.95311770588432E-06  2.48653572266458E-06 -1.93352477640161E-06 -6.19962536783072E-06
 -3.11235627403797E-06  1.24149042491792E-06 -2.75230395228208E-06 -1.21560314955322E-06  3.58190908088854E-07
  2.79662409981427E-07 -1.64523334011524E-06 -6.45477050516841E-07 -3.65077464757999E-07  3.89550542571590E-07
  3.29380742079472E-07  6.67886105823892E-07  1.85644465809244E-06  2.76932226698487E-06  9.43729859388703E-07
 -8.24636704489377E-08  9.52213451225623E-09 -3.90355549500216E-08 -5.36462574949420E-06 -4.64897137187984E-06
 -5.59848117490708E-07  3.16783985387147E-07 -5.92539428325013E-07 -4.89581485933240E-07
* ORBITAL    1    3
 -5.65421513393907E-07 -3.84711155382106E-06 -1.31240571391408E-05 -3.02915717305276E-05 -1.42727005186856E-05
  1.95489379080624E-06  1.32144327441047E-05  5.16188147293712E-07  5.50905237433604E-06  5.21331969551380E-05
  3.28886774866594E-05  4.34807287232583E-05  1.36476456222708E-05  9.68001531174517E-08  3.90258279538673E-06
  2.15100310035201E-05  2.86244568967346E-06 -4.66280286474768E-06 -2.95435404291876E-06 -1.48740007936990E-05
 -3.01281344817254E-05 -2.32372391688545E-05 -7.77708401965840E-06 -1.14670337711612E-06 -6.59544578719801E-06
 -1.32090937221244E-05 -9.33252717457962E-06 -2.76627571579707E-06 -5.04061494258511E-07 -9.97122268992381E-06
 -2.28384861780154E-05 -2.52977816685250E-05 -1.49737751935859E-05 -6.74545747760753E-06 -3.23150592313732E-06
 -4.60249918143388E-06 -1.96867427831637E-06  5.14848123189720E-07  5.91697899929384E-07  5.86930866013250E-08
 -5.63709966678684E-06 -9.47395748246614E-06 -7.21292728966867E-06 -8.68042729559843E-07 -1.49734607532548E-06
 -1.23182589435440E-06 -7.50091365887809E-07 -6.79089975190265E-07  1.18351790071357E-06  1.65544996403401E-06
 -2.95948278840566E-07 -4.89968341570387E-07 -1.72196268478610E-08 -6.41036208323651E-08 -1.22723696300903E-06
 -1.40809919043177E-06  1.14501713457617E-07 -2.37870430325290E-08  6.55216549985728E-08  5.09456003546033E-08
  1.48551661732925E-08 -1.46275690761938E-07 -1.76344769062062E-06 -5.59458072713666E-06 -2.62289531750404E-05
 -1.96914025438025E-05 -3.84436448882253E-06 -1.60960730065087E-06 -2.30483222242948E-05 -2.02202324719420E-05
 -1.63017545760766E-06 -4.28577389084611E-07 -3.95520326028323E-06 -4.70198569341367E-06 -3.93561333348170E-06
 -3.74165914317829E-07 -7.42767926435219E-06 -6.24094616066690E-06  1.23115591618990E-06 -6.60903684826402E-07
  1.01352978561951E-07  2.34403380984697E-06 -2.40948797431536E-06  2.50429557400408E-06 -2.28810836449323E-06
 -3.12404994998994E-06  3.66029940280758E-06 -6.01038641765250E-06  3.94882176404819E-06  1.62339120344531E-07
 -9.14445963789833E-07 -1.93989155698804E-07  1.60488906249387E-06 -1.43411707030348E-06  1.02129246609791E-06
 -1.62174254742142E-06  1.00000010741565E+00 -8.12305697113183E-06 -3.64595401813514E-04  2.80202577096455E-05
  1.08490827528869E-05  2.21944428896788E-05  4.02488241274477E-05 -1.53976385640698E-05 -3.74726600434703E-05
  6.41169162669112E-07  7.67150172529777E-06 -1.84994457568608E-06 -3.66439307277807E-06 -3.65644967342268E-05
  1.09682218566928E-05 -2.59971931962646E-05  5.09797170567670E-06 -2.41401274765970E-06  1.09536845765882E-06
 -4.72844777577628E-06  1.99917863891727E-06  1.63627356633892E-05 -8.53338278698283E-06 -1.90655304910634E-05
  7.48513952991204E-06 -1.42828300440324E-05  1.15426512101852E-05 -6.60861890072258E-07  7.90739486911947E-07
  1.02515800327130E-07 -8.92564526636479E-06 -2.77160964712864E-06  5.08286395151232E-06 -7.70691542049370E-06
  5.64035821526118E-07  4.08776495435065E-06  2.08884770145785E-05  3.54569802293681E-05 -5.00438550367975E-05
 -5.29678652201492E-06  9.54877989462457E-06 -3.36501348984978E-07  8.57647346585410E-07  7.38970570014590E-06
 -1.04401905944043E-05 -2.64084341295557E-05 -9.97765773729981E-06  2.62551153981206E-08  3.34537678987504E-06
  1.85266272039865E-05  2.70112774143957E-08 -7.35436313742504E-06 -3.06816997627436E-06  6.36152658211203E-06
 -5.44023706680555E-06 -4.52318597161720E-05 -3.57259926896055E-05 -1.13165766101146E-05 -4.01457986491018E-06
 -1.23594961168902E-05 -1.18981674863708E-05 -3.59475814655402E-06 -7.54672971411146E-07 -2.88565370992338E-07
 -1.39154812746660E-05 -3.13145197540769E-05 -1.81748177739355E-05 -4.72254034913297E-06  3.33934719323525E-06
  5.41435408977645E-06  2.81046968180196E-06  2.49031618785610E-06  4.83086340659855E-06  3.69088603011319E-06
 -4.89957872534891E-06 -8.51812633797420E-06 -5.50878312343445E-06  2.69856282074644E-07  5.59656637009963E-07
  1.59507666283797E-07  7.68082612552364E-07  3.49306391805429E-07 -1.92856220231476E-06 -2.60285572325036E-06
 -7.43315354421041E-07 -9.01233547420461E-07  5.43100761937443E-07  7.55959486170662E-07 -1.82214234162020E-06
 -2.10622436365933E-06 -1.85107604858368E-07 -4.35420032730490E-08 -4.10357421694700E-07  1.14642778813615E-07
  1.45861221758724E-07 -6.15279826408254E-07 -5.07472634758781E-06 -1.58783587417711E-05  1.35242311168472E-06
  1.48853574906220E-06  5.14709578640868E-06  1.09510608883900E-05  2.65038085155473E-06 -2.66226013285414E-05
 -2.74122740151198E-05 -5.03268813061765E-06 -2.96560335601899E-05 -3.41207434349507E-05 -8.24282240026531E-06
 -2.66643846671397E-06 -1.83301401928780E-06 -3.10428128192669E-06 -1.73770763689886E-06  2.16183233225138E-06
  1.48723223747732E-06 -2.22896134192887E-06 -1.21028428725567E-06  3.29944110083272E-06  4.22912854661838E-06
 -1.33960311229661E-06  2.38513170800905E-06 -2.78808330235035E-06  1.49244565506052E-06  7.91810970307024E-07
  5.84214721793718E-07  4.50658199597374E-07 -2.16088345755481E-06 -2.23853043045559E-06  7.15134364177051E-06
  2.37129580722403E-06 -6.18912317339055E-06 -6.77903295296241E-06 -1.27763600034941E-06  1.08456631951536E-05
  1.11144573254573E-05  1.88220004964695E-06  1.36170275771487E-05  1.33910840439547E-05  1.63746078617491E-06
 -4.35333602205167E-06 -2.38655929202556E-06  5.74853909374434E-06  4.69004877627781E-06  1.07240314515457E-06
  1.13513498784267E-06 -6.47471388874811E-06 -3.53772549486321E-06  7.51615192351604E-07  3.25475052234062E-07
  9.59108225487542E-07 -1.77867184718937E-06  2.20286140302906E-07 -1.48793574792313E-06 -7.17500564689492E-07
  1.14430941094556E-06  1.44654066104453E-07 -2.07150372932029E-05 -1.29297743567484E-04 -8.28749880836349E-05
 -1.57433922612539E-05  4.05257185966517E-05  6.23477887180042E-06 -1.13617846082388E-05 -3.46524967225689E-05
 -1.52241952473701E-05  3.86949813747972E-06  1.69889024371843E-05  6.04055167548010E-06  5.09340259646251E-06
  4.15827065536351E-06  1.84907063827637E-05  9.74838916055558E-06 -2.37943476454420E-06  3.43763363131105E-07
  2.70934842723070E-06  1.92382978811079E-06  1.43090795021060E-05  8.32681263004263E-05  4.32406930752614E-05
  5.89658883681758E-06  2.98997148421601E-05  1.98617987096564E-05 -5.72189478537887E-06 -2.14356772577108E-05
 -6.73260000377245E-06  1.10419169469372E-05 -7.37259096886897E-06 -2.96880284579562E-06  1.04845230705715E-06
 -1.97818699182546E-08 -4.93922481829428E-06 -2.97997004884451E-06 -3.29919395914735E-07  7.71866016940131E-07
  1.50017196782862E-07  9.53795875909682E-07 -1.30197672983432E-05 -2.44817975884792E-05 -7.07896572649851E-06
 -1.46959933360186E-06  3.65587059274133E-06 -2.48434320629047E-06  1.90998349460739E-05  4.94681545614418E-05
  2.85587815210127E-05  2.35745720698322E-07 -2.59250221862875E-06  7.28327445765268E-06
* ORBITAL    1    4
 -1.17258840814301E-06 -8.21180333851192E-06 -3.51517662805725E-05 -1.23340219677854E-04 -2.45656035629021E-05
  1.35890395942220E-05  2.44405285386447E-05 -8.88619340067822E-07 -1.21211209757153E-05 -9.19718271397116E-05
 -4.65126525006073E-05 -5.40203563635660E-05 -1.55839958767110E-05  5.62475080184395E-07  8.39083232238443E-06
  6.53220690464072E-05  3.22296046984954E-05  3.59649648645996E-05  1.00834242620249E-05 -6.77720335972454E-06
 -1.33881875555134E-05 -8.84243931444574E-06 -1.36217651015334E-06  1.13757735787397E-06 -7.26068293978960E-07
  1.82016041063686E-08  5.79293407559093E-06  7.21120230473108E-06  4.96939842881961E-06 -6.47671559037337E-06
 -1.43622772567689E-05 -1.57386088281629E-05 -8.96832194641026E-06 -3.65084273816106E-06  2.61452164980944E-06
  3.66511200839572E-06  1.40431484614082E-06 -2.02816366802515E-06 -3.24170558878166E-06 -2.14243487313067E-06
  3.33966493325407E-06  5.46762069268378E-06  3.84801909399244E-06  1.10960635543815E-06  2.24598213221702E-06
  2.42392101207513E-06 -5.73828954554558E-07 -4.44721562291616E-07  8.50147850984623E-07  1.09739835020998E-06
 -1.93668762763714E-08 -1.65882474854479E-07  1.99389118008287E-08  3.86776241449792E-08 -1.01192678460827E-06
 -9.50984973304616E-07 -1.25681118757171E-07  3.30152188660829E-09 -9.89809880906167E-09 -6.62680880942502E-08
 -2.16423240262451E-08  1.12277183912022E-07  1.00000252552360E+00  8.01255723230400E-06 -2.92105899641294E-04
  5.09162012788582E-05  1.27817832809261E-06 -2.51661869099170E-05  2.42077168933843E-05  3.44632554436250E-05
  2.60764192151828E-05 -3.59590190960029E-05 -2.76646729864079E-05 -4.78709559301469E-05  4.60008365106875E-06
  1.68677411228550E-05  8.97920624743021E-06  1.70177058254852E-05 -4.47097703086945E-06  1.31009368093113E-06
  4.68059486383304E-06 -3.05938295205678E-06  3.98767185363022E-06  1.54721768289841E-06  1.31451872307276E-07
 -8.38568644426160E-07 -1.85491407021762E-06 -9.49271308483385E-06  8.09417588858001E-06  7.84892496394172E-06
  1.81148140223013E-06 -2.32780811154832E-06  2.78275846381803E-06  8.17179670361972E-08 -2.51056619123290E-06
  2.47173495213498E-06  9.25533211082699E-07 -8.33237124077453E-07 -5.87929547450955E-06 -6.00561490220921E-06
 -1.16243313832878E-06  2.98979130818686E-07  4.87814229684255E-06  6.08588267287731E-06  1.65105178359141E-06
 -1.12850050450708E-06 -2.18048584854066E-05 -2.12194068452799E-05 -1.06446332821796E-06 -1.40294516569757E-07
 -2.39531582481969E-06 -4.42381512306580E-06 -3.43827202991434E-06  4.84166677208680E-06 -4.83625160114845E-06
  2.83679728596409E-06 -3.39303420623158E-06  1.75753914012088E-06 -1.42891539667487E-06  5.88818445437230E-06
 -4.57367736100142E-06 -1.61285605854258E-06 -1.08041004363073E-07  2.28777245981953E-07  1.29389220091900E-06
  3.36635504895377E-07 -3.97264534878372E-07 -1.21549120698445E-06 -2.28747687674410E-07  5.70489203422704E-07
 -6.93864831144375E-07 -4.95726574994022E-06 -2.25439553449288E-05 -6.33836752561199E-05 -1.71209568050110E-06
 -7.44018833575155E-06 -2.98858831299683E-07 -5.05189155015105E-08 -1.27070508082755E-06 -1.14307715524469E-05
 -4.63067231679005E-06 -3.70590015151664E-06 -5.69116463863409E-07 -4.31366294905449E-07 -7.00896701449953E-06
 -3.83714285773786E-05 -1.19582761211034E-05 -1.12926159285475E-05 -2.48079735330286E-06 -2.31787001422771E-06
 -9.91268416434821E-06 -1.42555708937012E-05 -6.13138811502901E-06 -1.22721845404061E-06  2.30408168499919E-06
  5.26371790480953E-06  3.84029899560438E-06  5.40145602871400E-07 -5.40033073185509E-08  7.61646387561363E-08
 -2.71897880642473E-06 -6.08174560022196E-06 -3.06470226820307E-06 -5.51946396045930E-07 -9.52310591533398E-08
 -4.02440477996489E-08  5.37598815277435E-08  2.30403531221873E-07  2.38518490148043E-07 -1.07284450605111E-08
  3.58898360097848E-07  6.23629359932686E-07  5.38105942810742E-07  5.45761271006850E-07  6.86343844785832E-07
  2.65096131596184E-07 -2.09518791453184E-07 -2.65228748058927E-07  5.67293077670634E-08  1.31646386866369E-07
  1.06070397804867E-07  1.50926216232675E-07 -4.64237135407415E-09 -3.77112305634000E-08 -9.03665893336172E-08
 -1.56022739424151E-07  6.13036001785750E-09  5.87350661919466E-10 -3.11347851798455E-08 -1.28759223538309E-08
 -2.83971732347403E-08 -1.73460726365422E-08 -5.99355212431132E-06 -3.06495728657963E-05 -1.37098577658588E-05
 -1.78581510628501E-06 -1.02298987335182E-05 -3.42997169001180E-06  2.21172034622087E-06  3.53846008757810E-06
  6.82749622011384E-07 -9.80357914734614E-07  1.05106221750004E-05  7.55951432220080E-06  9.09525827665739E-07
  3.34095315983918E-06  2.17791119374723E-06  2.68416589444079E-07  8.57775497679129E-07  1.59412598990146E-06
  5.39037063511619E-07  2.14575470043161E-06  4.98136857310426E-07 -2.25743117470507E-06 -9.80481189286295E-07
  4.50175226515650E-07 -9.96192269690413E-07 -1.98323599187832E-07 -4.20206608786692E-08 -1.78283395216522E-07
  3.56451033987613E-07 -3.19199466983563E-07  5.22525163773547E-06  2.84129498146549E-05  1.39474491854051E-05
  1.66243419045428E-06 -7.95028843790041E-06 -4.92137630800396E-06  7.36793564443924E-07  3.95453280013374E-06
  2.74417479754194E-06 -7.31030961588238E-08  8.34424446303241E-06  6.08380119814704E-06  2.39226427966095E-07
 -1.14613767048874E-06 -4.89454468559768E-07  1.05708941913489E-06  5.58420473436213E-07  9.61798649647067E-07
  4.30453873552570E-07 -2.31143724382995E-06 -1.06493344583940E-06  6.28194403000691E-07  1.17547773242136E-07
  1.44212364787455E-07 -2.61708230465351E-07  1.48835325239947E-07  2.00320098588731E-07 -5.84444521898313E-07
  2.14903610835821E-07  8.79294219701293E-08 -6.77400640524208E-07 -2.69959406582322E-06  5.27341912534618E-07
  5.77478130134771E-07  2.01734922125596E-05  1.33381049112608E-05 -1.02683403644988E-08 -1.25567213616185E-05
 -7.27796207368249E-06  7.98475618185077E-07  2.57968755046997E-06  7.59459904133781E-07 -4.10769188128733E-07
 -2.40797804353865E-07  1.22446283607197E-06 -3.68411081339627E-08 -8.87643119402851E-07  1.04724868380777E-06
  9.67895285275838E-07  1.72285120236784E-06  3.21113148192428E-06  1.70531029338153E-05  6.85667004613137E-06
 -2.09390812034715E-10  4.32503653482804E-06 -3.90147985925726E-07 -3.19342053192442E-06 -3.08382113433619E-06
 -2.30316728108465E-07  1.89873946149392E-06 -9.51478739211419E-07 -9.08506862165345E-08 -1.63559662034702E-07
 -3.33802252510405E-08 -6.50722135038359E-07  5.87436639567845E-08 -6.45975240999329E-08 -4.72265283171031E-08
  1.37101031416442E-07  1.10183933405510E-07  1.88218889795186E-05  3.51675269436557E-05  2.20699008286559E-05
  2.35796087548345E-06  4.92794718005894E-06 -2.03698550033626E-06 -1.53025320540764E-06 -2.11021130978478E-05
 -1.10560668126955E-05  7.46404720863024E-07  2.70617308662353E-07  1.47193666135740E-06
* ORBITAL    1    5
 -1.32028930157600E-05  9.99963274844450E-01 -1.83504433361984E-04 -1.62166576063256E-04  6.44345772171701E-05
 -3.60730358575538E-05 -3.23278267854330E-05 -3.05704041308380E-04  1.73332686176581E-05  2.29614875802268E-04
  7.40295929446303E-05  7.21417578096189E-05 -3.45270253651851E-06 -1.36293983874107E-04 -1.21584594434842E-05
  7.76918386598482E-06  2.58628329480590E-05  4.81391677730359E-05  1.10145618031747E-05  1.28378914709725E-03
  1.99415984956013E-04 -2.09874271544298E-04  1.17213991324843E-04 -1.70701127074829E-04  1.45138862824866E-03
  2.16807984841982E-04 -1.78004065013505E-04  1.38936820879188E-04 -1.57349901637214E-04 -2.54276525119338E-04
 -2.80160874951803E-05  5.61675486583768E-05 -2.50303802107675E-05  3.54193144929505E-05 -8.30675044476836E-07
  3.36607140322039E-06  2.51107399081793E-06 -2.19918411356868E-06 -8.69992320676445E-06 -7.03188429630684E-06
  4.46155676649277E-06  1.22617543873787E-05  8.02459079218203E-06  4.50685348434682E-06  5.73946469298744E-06
  2.91199911045210E-06  7.79504647943780E-05 -3.94336589642723E-05 -4.17350184501990E-05  1.29860686970187E-05
 -1.06651402359311E-06 -1.61865488039929E-06 -7.93276148154919E-06  6.33479508241444E-06  1.02615101688752E-04
 -5.19050036446837E-05 -2.55458904430823E-07  1.00595143941292E-07  3.51372339978764E-08 -1.28606686554246E-07
 -8.17571035730056E-08  1.86558228012850E-07 -2.53359310157290E-06 -1.67798700708386E-05 -5.63707101804292E-05
 -1.67540636416873E-05 -8.22029781803357E-06  5.77245773587469E-06  1.35031278362712E-05  3.72657628882597E-05
 -5.82262298451294E-06 -7.50890600390170E-06 -3.42413093881619E-05 -5.40497003632716E-05  5.56758850303642E-06
  2.99955602415314E-06  2.08196080720836E-05  1.36036933922760E-05 -6.67273369507281E-06 -2.01192446110309E-05
  3.66068828694830E-05  6.29306568090976E-06  9.86012615291737E-06  9.15876802820426E-06  1.01309176800541E-05
  9.86165274915808E-06 -1.62528505681503E-05 -1.10364906076964E-05  6.45954331512063E-06 -3.97401962693168E-06
 -3.95870768449232E-06  1.88328383659732E-06 -2.04911970112040E-06 -2.12002639896930E-06  1.86630599921999E-06
 -3.63641488377785E-06  2.67576280616791E-07  4.84447451404360E-06  3.79531630725739E-05  5.56105558715429E-05
  4.98518487145581E-06 -1.01488840681211E-05 -8.71312754030729E-05 -7.56994173406032E-05  1.33153896798953E-05
  1.06796012971217E-05  1.16372110171868E-05  4.84186006689051E-05 -1.67750783585776E-05 -6.58392281557935E-06
 -2.95176788555104E-05 -4.16179566839678E-05  1.01893453426754E-05 -3.65644920863706E-05  4.31286365892745E-05
 -1.89058683933508E-06  2.26483181523369E-05  5.98942638856734E-06  1.10422945183883E-05  2.59916367279310E-05
 -3.22237852889358E-05 -3.33818170620884E-06 -1.99742462259918E-06  8.31621648816719E-06  6.36559440444425E-06
 -4.11991784414015E-07  3.62197839179190E-06  2.45823732764651E-07 -2.36166565704261E-06  7.17072516085224E-06
  1.77555261952720E-07 -3.13863863954207E-07  6.34317623591124E-06  1.78621371194292E-04  1.08043846602508E-04
  4.65873157499794E-06 -4.80310872190391E-06 -5.63788142758913E-07 -3.30186581972668E-06  2.48482460362240E-04
  7.66213940159957E-05  5.84398255998174E-05  4.33164324735078E-06  6.87030943807866E-07  1.27518061193468E-05
 -1.71200663909059E-05  1.06346825204417E-06  1.04377203366350E-06 -1.21695895686370E-07 -2.40221883755208E-05
 -6.15049652404050E-05 -6.56430169377935E-05 -2.18931182006800E-05 -3.21856543642886E-06 -7.49137599683792E-06
 -2.82287147565353E-05 -3.18579398112916E-05 -9.93421087016257E-06 -6.60743144075101E-07 -3.23630181391411E-05
 -6.82308385168346E-05 -7.64065435855109E-05 -2.34154827618982E-05 -1.56817794607316E-06 -2.59364026077591E-06
 -5.45187165912604E-06 -4.91313229583708E-06 -2.01573513223691E-06 -4.72430429237592E-06 -3.93305671788409E-06
  1.14303342770445E-06  4.09198454633661E-07 -5.06379120351293E-07  5.33802577598999E-06  6.75569265124500E-06
  3.72124391865671E-06  7.16508072889775E-07  1.08886342104396E-06  1.62115366149487E-07 -1.19688060142666E-07
  6.37362082382729E-07  1.07887076973211E-06  1.38405668742926E-06  2.31456097728497E-06  1.36838060587668E-06
  2.57867064819212E-06  3.21268979745562E-07  2.42353765052009E-07  1.13542189068042E-07 -4.91587707706614E-08
 -1.15950179042010E-07 -1.68091846657856E-07  1.21664342532096E-06  1.37866443629761E-05  2.62051262330580E-05
  6.38984414531529E-06 -2.53076362130561E-05 -1.51159646863184E-05  1.36821312368043E-06 -5.96247248609136E-06
 -7.93923688348600E-06 -7.96325670160804E-06  2.27417204638950E-05  1.33768872500746E-05  1.16072853640239E-06
  9.58396658652675E-06  8.18325092799982E-06  1.29477191586697E-06  2.69261147909748E-06  6.31979005860206E-06
  6.17931213636471E-06  4.75941579011850E-06  3.00788861951770E-06  3.85327583697675E-06  6.46314283525114E-06
  7.59491110517323E-07  2.20359369044116E-07  2.03045989649068E-07 -1.33749943413984E-06  2.81045345851098E-07
 -7.54640556188526E-08  1.22961770901122E-06  8.14955635233405E-06  4.53845840387775E-05  2.27020753455251E-05
  2.48395294613084E-06 -1.99750527448845E-05 -1.24714224035328E-05 -3.21983717908805E-07 -4.02386919430061E-05
 -5.90300043348218E-06 -1.46440996554412E-06  3.45889947480213E-05  1.48876744677555E-05  5.10162137280646E-07
  2.34348847062428E-06  1.13145664803233E-06 -1.17874524027340E-06  2.00064134995384E-07  2.96465398064884E-06
  1.25427116236312E-06 -7.84359469414021E-06 -3.35141165824869E-06  3.87132798015425E-06  1.93230748567788E-06
 -7.07493755222364E-07  5.61799727068975E-07 -6.15498267993888E-07 -4.00755931688111E-07 -1.85420731735022E-06
  2.13204542153437E-06 -5.99472594509260E-07 -2.38034107731246E-05 -1.99295617186959E-04 -6.88634676916245E-05
 -5.65328336612089E-06  5.74352163350428E-05  6.58582248585463E-05  1.04795956169305E-06 -2.09555637826937E-05
 -3.26750715018420E-05  4.66469120206133E-06  2.65210226280606E-05  1.22231781413861E-05  3.09153288347044E-06
  2.04420135684906E-06  2.04614343593704E-05  9.53049178978918E-06 -3.54903125115323E-06  1.84536611816511E-06
  2.54306760512494E-06  6.01009803927159E-06  2.29081126326370E-05  1.39909730045210E-04  6.39047206562706E-05
  8.08645690668541E-06  4.66579661485837E-05  9.37010316332458E-06 -1.38972832385796E-05 -4.68633605308067E-05
 -1.60410029678988E-05  8.05527754311991E-06 -6.34520265778752E-06 -1.48053847012047E-06  1.14766548376496E-06
  1.03018689401544E-06 -3.48037957777378E-06 -5.12666239560495E-09 -1.23552110434192E-07  1.34207325090065E-08
  6.54654907961286E-08  1.58176820155601E-07 -4.57053506005776E-06 -4.66787202836053E-06  7.90829317338818E-06
 -7.44534131942017E-06  8.56374197999746E-06 -2.84658794427656E-06 -9.26515323524599E-06 -1.95136801111271E-05
 -8.15755096141890E-07 -5.12479815661802E-06 -8.35439611564972E-06  3.66706179695408E-06
* ORBITAL    1    6
 -4.06383586090281E-06  1.78189230398087E-04 -1.85375024168513E-04 -8.38110961593321E-04 -2.94490968837437E-04
  1.80074959846352E-05  4.41117620959476E-05  8.94571781692420E-01  5.33379297603907E-06  5.60110618755748E-04
  3.29031861586146E-04  3.06106840605445E-04  1.31551196086002E-04 -4.46929579171658E-01  8.16998634671079E-06
 -1.71057964286780E-04 -1.02993522985750E-04 -7.90612376177881E-05 -4.05292419990513E-05 -4.86282809218140E-05
  3.80494625734218E-05  3.89698995134495E-05  1.77067427142889E-05  2.78141632175687E-06  5.23977751974241E-05
  1.18412092968494E-05  4.45849897982330E-05  1.18327188013502E-05  7.23229216424127E-06 -6.51098468934798E-05
  4.20041540160998E-05  7.61257438546899E-05  2.05349244019626E-05  3.10250964077088E-05 -4.21365474450784E-04
  1.98083110709319E-04 -1.66030025578897E-04  7.00736475009022E-05 -3.00410908197221E-05 -3.78546404072135E-06
 -4.57752573512078E-05  3.84235610840464E-07  9.85256906825556E-05  2.37297480238232E-04 -1.30149832831643E-04
  1.76544631861651E-04 -2.26684524455418E-07 -1.35187650714087E-07 -3.20673247174386E-07 -2.62197308484039E-06
 -4.97879274500739E-08 -4.17134434664817E-07  4.49795375881296E-07 -8.78319583636244E-08 -8.21792045729187E-08
  1.59834684845858E-06  1.08641684184301E-05 -2.77909308523895E-06  1.20296030027464E-06  2.61300103574483E-06
  4.22862806013994E-07 -1.14508584112548E-05 -2.31867535155525E-06 -1.68900075364465E-05 -4.01190670616101E-05
 -4.70830551729570E-06 -9.29907276545220E-07 -3.14290719276948E-06 -1.41317687869165E-05 -2.39994942663371E-05
 -1.02076969732418E-05 -3.71527947745862E-06 -1.07183240594885E-04 -8.56712660742231E-05 -8.54559512110270E-06
  1.49089879097946E-06  4.14931488794435E-05  2.60224592026858E-05 -2.87292809958802E-07 -3.73719233976564E-05
  1.87969351124013E-05 -3.34029228121464E-05  2.46840434393087E-05 -5.95917810524399E-06  7.16284509529190E-06
  2.10890081623482E-05 -1.14695298391508E-05 -5.66607575297709E-05  4.30121222931438E-05  7.50169559215163E-06
 -2.19587070924833E-05  2.76197365280956E-06 -8.02260693617321E-06  5.25911750920359E-06 -6.31386999975743E-06
 -3.36915311167559E-05  8.58118829592383E-06  6.39168274447775E-05  2.19042005238222E-04  1.04174625156905E-04
  1.04403912649198E-05 -1.80073186046650E-05 -1.92195337807975E-04 -1.28005640012392E-04  6.67479942248704E-06
  3.04756678218058E-06  1.03920466871475E-05  3.55658748053870E-05  2.96181793213072E-05  4.04501921878923E-06
  1.17863084880453E-04  1.44718520639561E-04  4.11693541223615E-05  2.55932656026828E-06 -1.46201769323918E-06
  2.50702631161922E-05 -1.47605059441086E-05 -2.59948664480400E-05  1.96593949948815E-05  8.08348532728794E-06
 -4.52708601913988E-06  7.84942469015488E-05 -5.15585768047749E-05  1.34206701270351E-05 -1.25284780427195E-05
  1.72178655536884E-06 -2.48096761647729E-06  9.63792033020524E-06 -1.85383231931816E-05 -2.81632382022319E-05
  2.12982653140283E-06  1.49505033741498E-05  7.27330701199959E-05  3.72611128079055E-04  1.68731492000324E-04
  3.46585416361963E-06 -1.29933705151427E-05  3.07160786489611E-06  4.86093180771950E-05  2.83619980868528E-04
  9.14520130443007E-05  8.09059325704862E-05  1.38363312648428E-05 -5.13374590411182E-07 -1.24652239917766E-05
 -4.01427424562300E-05  6.45479430245507E-06  1.41778996365628E-05  4.82049540542178E-06 -1.13944847460395E-05
 -5.25991050125187E-05 -6.28963821461245E-05 -2.34290075712426E-05 -4.15842838434297E-06 -2.83184902998536E-05
 -7.36621080977530E-05 -6.42343025060055E-05 -1.25056003871553E-05  1.33099719925403E-06 -6.92955147073080E-06
 -1.07227550439768E-05 -1.54434123195043E-05 -8.70366431251172E-06 -3.78995584155424E-06 -5.53446421039754E-06
 -8.68822445894199E-06 -4.37895339484577E-06 -3.92290588564235E-06 -6.93081994154705E-06 -4.36490047505257E-06
  3.01724549399448E-07 -9.60824407032905E-07 -2.28816608027948E-06 -1.25639744271559E-06 -2.90748007577527E-06
 -2.71109261188436E-06 -2.52767486717983E-07 -7.07744519509910E-07 -1.04277211427970E-06 -2.08360994136331E-06
  9.73204825965083E-08 -2.22202653903034E-07  2.01874462430258E-06  2.99938730697338E-06  1.73391753919207E-06
  2.46692512049016E-06  2.55583358691434E-07  1.22966238138385E-07  3.07194006027833E-07  1.15062863230526E-07
  2.77604436892783E-07  4.05726714463938E-07  3.60423281017214E-05  2.04750245335002E-04  1.15256256069415E-04
  2.21587045234388E-05  2.99825797074837E-05  3.33204885233460E-06 -1.11351221823216E-05 -2.35459045309905E-05
 -6.42252102445285E-06  6.23646100491380E-06 -5.07354037367082E-05 -3.02194906365225E-05  1.18859790877537E-06
 -1.47357230798291E-06  2.05861738048199E-06  8.56600115366324E-06  6.16179900033762E-06 -2.96461889048535E-06
 -2.78870304048669E-06 -1.11771203142376E-05 -3.32970100869495E-06  7.29385659525516E-06  1.88751715264564E-06
 -1.71773586452622E-06  3.64005940678849E-06 -2.25683550853289E-06 -1.36078238547530E-07  3.16539852457775E-06
  4.20722121994626E-07 -3.79967361792677E-07 -2.39600782549094E-05 -1.34874564155951E-04 -7.13719387880405E-05
 -1.13575160666767E-05  4.25384316301068E-05  2.42758317489683E-05 -5.38228411100720E-06 -1.92553007129840E-05
 -1.45284897772827E-05 -3.86874316117017E-07 -2.61949138122901E-05 -1.80207668438999E-05  5.71463100856702E-07
  5.23641925829082E-06  2.61650841500538E-06 -3.88865011032979E-06 -1.32917930751677E-06  1.85673163180882E-06
  7.65922795058915E-07  8.69607689981546E-06  3.79493685349010E-06 -5.56369662478097E-06 -1.51190261710323E-06
 -3.11001371275131E-07  1.25473279957414E-06 -6.39245565360162E-07  9.85472036119345E-07  3.18772344486182E-07
 -9.98893291013290E-07  6.92740289025643E-07 -6.93683990341745E-06 -3.55077640269200E-05 -2.65980796171046E-06
  5.47420641578386E-06  1.11771475595109E-04  8.88645486556086E-05  7.41845374148809E-06 -6.28321003214209E-05
 -4.23324756525291E-05  5.66993565106730E-07  2.42623349257753E-05  1.22461476960775E-05  6.01897763724037E-07
  6.79643924217515E-07  8.39843330519788E-06  1.11869756701664E-06 -4.40316842486623E-06  1.80556785835925E-06
  1.92980725870408E-06  7.02893647244905E-06  2.12327427706155E-05  1.21089217492980E-04  6.17903960717493E-05
  9.24124516262953E-06  2.80441668218718E-05  7.81697752217999E-06 -1.23289554444936E-05 -2.12155411857982E-05
 -1.24445050588112E-05  4.39120652242958E-06 -2.52695730857448E-06  4.25248020691008E-07  2.57932895843628E-07
  7.63929769777106E-07 -1.67063331561876E-06  1.56607968984813E-07  3.81999454143995E-07 -4.02037306770773E-07
 -8.75985602874054E-08 -6.20160867314205E-07  1.98133274027391E-05 -2.52768420559162E-05 -1.42410761859469E-05
  7.50731598994895E-06  7.71161072029413E-06 -1.35524765752508E-06  1.44758761634229E-04  1.33167880800291E-04
  5.87609259988738E-06  5.28197457350210E-06  1.32838787293012E-06 -7.46326054606568E-06
* ORBITAL    1    7
 -4.06540298408015E-07 -2.55787641135704E-04  1.47451461884269E-05  1.15349190005811E-04  6.23197251915810E-05
  1.00604241589174E-05  3.77935474453456E-06 -4.46930460191744E-01 -1.72435655589469E-04 -2.59721302993273E-04
 -7.55824654820995E-05 -6.68948293673931E-05  2.24957445930492E-05 -8.94571344282382E-01 -3.17407107445630E-04
 -2.96434750609215E-04 -5.67034151842929E-05 -6.12809348587727E-05  5.04359957881500E-05  1.78916479868347E-04
  4.72253874151224E-06  5.45864792010710E-05 -1.20357877186143E-05  2.84418081746158E-05 -5.64067021611864E-05
 -1.96775752805692E-05 -1.99133610072135E-05 -5.83172123676125E-06 -5.46052666149905E-06 -3.63165862660670E-05
 -2.81278058376448E-05 -4.71013579690324E-05 -1.01643547500302E-05 -1.50490519901826E-05 -1.60075880544316E-05
  1.78940707067734E-05 -1.33799008728039E-05  1.72177079872419E-04 -9.34988389704301E-05  2.31350576822267E-04
  7.92990065057536E-05 -4.69022688570439E-05  1.15451471929812E-04 -7.96846838451706E-05  5.70196622544409E-05
 -9.13194933345745E-05 -2.04997599385469E-07  4.49760079774398E-07 -3.43781850779861E-07 -1.17207711335852E-07
  1.24949346241483E-06  2.94577590541204E-06  9.51555927402266E-07  1.23624645247456E-06  9.48695042744005E-07
  1.29735513321006E-06 -5.29933757630563E-06 -6.84932424398222E-06  3.24172662361529E-06 -1.15494003061948E-06
  1.33119281948368E-06 -3.14526556578925E-06  2.12353154435317E-06  1.62448524230804E-05  6.84905749374981E-05
  4.11509998785875E-05  6.81188331044862E-06  1.81825748903123E-06  1.29744066046710E-05  3.36229676507594E-06
 -2.91650038230758E-06  4.17175700995795E-07  1.65972555709847E-05  1.02440083582996E-05 -3.59650042223141E-06
  7.55093699191651E-06  9.63072034795010E-05  5.32778321402894E-05 -1.88930201529185E-05  2.01102140100814E-05
 -1.54133993737831E-05 -4.83799851117757E-05  3.56038393321700E-05  3.88274931222173E-05 -2.93866397330463E-05
  5.04019481575884E-05 -3.28610609083716E-05  2.28494430336578E-05 -1.76187475204740E-05 -1.94842748607307E-07
 -2.28336226400059E-05 -2.64147117701488E-05 -1.76728264144693E-05  1.87516738171159E-05  6.55572334839516E-06
  1.64248856707485E-05  5.65108716781004E-07  3.91882599881475E-06  7.92544626368602E-06 -9.60646687648929E-06
 -4.77271477378332E-06 -4.78306553290237E-06 -4.31622953075571E-05 -2.74339624876515E-05  4.24453888834909E-06
  5.87087192103611E-06  7.77118581152033E-05  4.33731039518751E-05 -1.52774626603772E-05  1.18351428589554E-05
  1.80227903287801E-04  1.17710190450650E-04 -1.45240838099809E-05 -3.66069226352972E-05  3.13190764963076E-05
  2.84648848885624E-05 -2.14612078203870E-05 -6.41821122564409E-05  5.44399664912407E-05 -3.26692126308277E-05
  2.83359248533962E-05 -3.78306929696633E-05  2.63242118616653E-05 -3.33615487218546E-06 -1.24063716876405E-05
 -2.80128606158534E-05 -7.93210974878058E-06  1.69580874168224E-05  9.99395605076985E-06  1.39334053624407E-05
 -8.63846588792294E-07 -8.18205025104206E-06 -3.12491542465715E-05 -1.88198066388840E-04 -1.04149052589400E-04
 -1.49847714017599E-05  4.97306960609774E-06 -8.30609371426416E-07 -1.79652278364007E-05 -1.57017884545445E-04
 -7.38528095312502E-05 -6.32660035281816E-05 -7.73390050877234E-06 -3.89235340783187E-07 -4.36085051978440E-06
 -3.70672984723994E-05 -9.28768233394194E-06 -4.56871997570140E-06  1.27811640544016E-06 -1.67045636040167E-06
 -9.52841101323179E-06 -2.09751753343465E-05 -9.40410286422272E-06 -9.13356064372578E-07  1.19277209488081E-06
  4.66544855756264E-06  4.29895306999924E-06 -5.70749587534786E-07 -1.00829877756200E-06  1.10768197481975E-05
  3.08041264919259E-05  1.31891429648954E-05 -8.01195283080056E-06 -5.37043735536047E-06  7.02207654866282E-06
  1.47020098886077E-05  1.14326414381209E-05  3.00623169003418E-06  5.74709389576202E-06  4.07573487021660E-06
  1.59997895715268E-06  3.29767964813302E-06  3.22473593310653E-06 -9.78222509230216E-07 -2.94077539893838E-06
 -2.67420966681030E-06 -6.04930836877113E-07 -1.03921182777954E-06  3.34539615121825E-07  6.64692031620499E-07
 -1.04170382703719E-07 -2.74761625734851E-07 -1.00893186202344E-06 -1.83980516002351E-06 -3.20231862982643E-06
 -5.33833230457736E-06 -5.25516038150682E-07 -3.58644592397428E-07 -1.48427188820987E-07  8.11574894225773E-09
  6.32378119550357E-08 -5.75422323292185E-08  7.04907808049503E-06  4.07597876361960E-05  2.31510618842237E-05
  4.02583926304764E-06  2.69341155510727E-05  1.91021065893136E-05  1.05701349876588E-06 -1.05584380318938E-05
  1.55423992642778E-07  4.73654913271746E-06 -2.01532048588014E-05 -1.43801505866908E-05 -8.07869211672182E-07
 -5.12331527821743E-06 -1.81131433132743E-06  7.06501188753887E-06  4.74549718779825E-06 -1.94952426770999E-06
 -2.14436608494482E-06 -4.14216035832776E-06 -1.99124873296240E-06 -2.13414808476633E-06 -2.70823032872342E-06
 -9.61212803321037E-07  7.31130632091611E-07 -1.73071772417921E-06  7.54324562008798E-07 -1.02035164332194E-06
  6.18841861203754E-07 -3.36027954476076E-06 -9.04323684996823E-06 -4.90413504106297E-05 -2.39287421084801E-05
 -2.40432965511613E-06  1.75245323829264E-05  1.15576734827754E-05 -5.31294614406810E-07 -1.53799272274873E-06
 -1.04073208487004E-06 -7.21353318406450E-07 -8.03180059369104E-06 -6.52606118580656E-06  3.31324767915859E-07
 -1.38776985187793E-06 -5.84550205290220E-07  1.15378350779622E-06  6.23392625981544E-07  9.97679327484921E-07
  1.01874927815895E-06  3.90817325397794E-06  2.31778857156740E-06 -2.91419764156049E-06 -8.35422335121180E-07
  8.99013127014991E-07 -6.29910980706858E-07  3.87743977405574E-07  5.05992462553414E-07  2.93013094597627E-07
 -6.99360941023170E-07  9.02460329764359E-07 -6.35134733156684E-06 -3.70921995578202E-05 -1.64861004392319E-05
 -3.46261403274257E-06  2.51671647104457E-05  1.89264867101531E-05 -8.23046270175186E-08 -9.04206076357574E-06
 -5.18728812933756E-06  1.65898646342149E-06  1.63262072952544E-07 -2.22907696270421E-07 -3.92611086892624E-06
 -2.23478580102250E-06 -2.24201090924801E-06 -1.88786693767271E-06 -1.07405018772176E-06  6.04121656719519E-07
  2.19407082331984E-06  1.52731123790983E-06  3.82342937679855E-06  2.31272258794670E-05  1.20217439293513E-05
  1.88122701721044E-06  9.66986688760261E-06  5.49505602989680E-06 -1.40259068409069E-06 -4.37649397334059E-06
  5.93070070825775E-08  2.98520938743583E-06 -1.51757903912823E-06 -4.98838751233061E-07 -7.29595912477366E-07
 -6.73564474611925E-07 -1.43263765386542E-06 -8.12016789805817E-07 -2.72041912854491E-08 -9.23336072497079E-08
  2.65934756830665E-07  2.70924367638792E-07 -1.82544855921756E-05 -1.44537508441736E-05 -3.46765917996727E-06
 -1.58351786556592E-06 -2.79481524302908E-06 -5.05510036579997E-06  9.62403855415983E-05  5.50477109997172E-05
 -1.35202544663234E-05  1.71339627384326E-05  7.42438384272897E-06 -3.77786846080998E-06
* ORBITAL    1    8
  5.95189825568980E-07  5.68225202419667E-06  2.00513027994350E-05  1.10433059785688E-04  7.18949737796685E-05
  1.39333962192873E-06 -6.40822872935938E-06 -1.15865819250826E-06 -1.43232975402011E-05 -4.30247549742954E-05
 -2.81068767250879E-05 -2.65620875429640E-05 -4.52201459358874E-06 -1.78344169905285E-06 -1.22033666800484E-06
 -2.64026125816413E-05 -7.58917303917803E-06 -8.39701529988348E-06 -3.76788482619789E-06  1.13252720122544E-04
  4.47701549160873E-06  9.57258829802957E-07 -1.49565492142995E-06 -1.52688670026831E-06 -1.00596643935214E-05
 -4.89345162008261E-06 -7.63604676364011E-06 -5.27487890722829E-06 -2.38838579806496E-06 -1.62580259231971E-04
 -3.09336831485412E-05 -3.33853091851411E-05 -1.82727794056228E-05 -6.74834464656856E-06  2.50020358130506E-06
  3.88993619507441E-06  3.39140448458220E-06  5.83103823731956E-07  1.79236027258685E-06  2.27798026326789E-06
  1.20426622061955E-06  1.74288691929572E-06  1.28343794184013E-06  7.41348217151440E-07  2.04367755107524E-06
  2.08297382906283E-06  2.46833422842010E-07 -1.76903001816229E-07 -2.68010134392130E-07 -3.07952892979139E-07
  3.14431332045259E-07  3.02312423778246E-07  7.63318292918671E-07  6.73365752587335E-07  4.36707803049130E-07
  9.68594920134991E-07 -5.02638010386806E-08 -1.80201914897055E-08  5.26232329716672E-10 -1.79845291494687E-08
 -2.24503830675596E-08 -4.17424595198082E-08  1.75131745989586E-07  1.34987340188452E-06  1.19928992329682E-05
  7.79314324847415E-06  2.17698679321040E-06 -1.69527439324998E-07  8.70002793788547E-07 -5.73067931315737E-06
 -1.82683200582256E-06 -1.63480361388784E-06 -5.23673880307037E-05 -1.91428207660943E-05 -1.62959621125848E-08
 -1.14924373881144E-07  2.60586718382326E-05  2.31434547470850E-06 -1.11557938840129E-06  9.41234676968173E-07
  1.35167665107628E-06 -1.59655146292734E-06  1.98165677414082E-06 -4.94233033891446E-07  5.89137066005859E-07
  1.90809084819488E-07  1.40941828534059E-06 -5.27620058163411E-07  5.20241235201358E-06  7.03798316792350E-08
  7.99109463233781E-08 -4.37077536322267E-07 -4.26752419541282E-08  2.91033895741396E-07 -4.96552137620202E-08
 -4.08844554683686E-07 -5.37863682721956E-06 -4.05088096807991E-05 -1.15404119151715E-04 -6.71866978924051E-05
 -5.19737852097243E-06  6.55870112633351E-06  6.10058150085687E-06 -3.72705293535581E-06 -1.30427607591375E-05
  9.34200787507674E-06 -9.94259349924291E-05  3.06676747460495E-05 -6.47981842932480E-06  3.98730789846014E-06
  7.60450694178374E-05  2.27839519488588E-05 -7.62684851963762E-07  1.36194411309503E-06  4.65384690662931E-06
  2.41247658321976E-07  4.15512143499323E-06  2.17781446677821E-06  1.86077218354158E-06  1.31617395271893E-05
 -1.01996087154035E-05 -1.15567366150863E-05  8.66278238630115E-06 -3.74736763358163E-07  5.08630524837311E-07
  8.92646173436228E-07 -5.73644020624008E-07 -3.41195654867970E-06 -7.67839394610810E-08 -8.53204629298688E-07
 -1.31480491667555E-05  1.00003791212076E+00  1.13977539922239E-03  1.84863273643550E-04 -1.20676439561196E-04
 -6.05052828618903E-06 -3.94438382013922E-05 -1.94168308260451E-03 -1.35050123983912E-04  1.80805601771876E-04
  1.01025032848754E-05 -6.57061060828564E-06 -1.49949887010758E-04  7.52922004702233E-04  5.40504912875782E-05
 -4.16253859342089E-04 -4.68418567105876E-05 -1.20924723245842E-05  6.00860950785752E-05  2.46285646675571E-04
  2.16587380810271E-04  4.88644815448470E-05  5.88307970286384E-05 -1.24194185128401E-04  1.09793804267210E-04
  1.13869065335615E-04  9.24668631209356E-06  1.01580224720430E-05 -4.72853859015253E-05  2.43428013013835E-04
  2.29547957646219E-04  6.77712560717635E-05  3.10910856148966E-05 -9.56937745056981E-05 -9.64561498698075E-06
 -5.04797202317907E-06 -4.33412122650311E-06 -9.73213417781267E-06 -3.41521671410973E-05 -1.93137503732137E-05
  8.29689440949924E-06  8.26850481076679E-06  6.22773182600937E-06 -1.36141787139258E-05 -5.82009143084315E-05
 -2.89110496878267E-05 -1.49509783081817E-04  1.25638143187579E-04  1.07116408358468E-05 -6.05026819919601E-06
  7.34021592088746E-05 -7.16765934940702E-05 -9.51738306041154E-06  4.78577530367947E-06  1.77505571898909E-05
 -5.93973670255179E-06 -2.03250567868230E-06 -2.49146439398341E-08  2.30748759058671E-06  4.24805998966056E-07
 -9.77836778538101E-07  1.34075493262504E-06 -5.69309020976498E-05 -2.30513729396793E-04 -2.68986206442779E-04
 -4.81581585479128E-05  6.12559412088764E-05  7.78227538189774E-05 -3.03908310795061E-05 -1.10939560788114E-04
 -8.07975467324888E-05  1.18071660067787E-05  1.06134085907292E-05 -2.81913205645775E-05  2.99106061314186E-05
  4.07212401621182E-05  3.33579895974320E-05 -1.84745415225708E-05 -1.52222882404090E-05  3.09393376163036E-05
  2.29680431002449E-05 -1.75566801521132E-05 -7.55785463396867E-06  5.21304552182420E-06  3.37031279449226E-07
 -2.88156315946673E-05  3.73652861938312E-05 -1.20921450020609E-05  2.28408927621495E-05  2.13067799058000E-05
 -2.32540919140785E-05  8.33939566469514E-06 -1.77825316356830E-05 -5.68644083753269E-05  6.34332136766536E-05
  2.69354042201055E-05  1.16134659066599E-04 -4.71281132542483E-06 -1.77292855199917E-05 -1.28021772517233E-04
 -1.04977298110536E-05  1.18378292173595E-05  1.32322337256810E-05  2.18417435829495E-05  6.63173404349519E-06
  2.75145645669239E-05  6.38603058417701E-06 -1.59999562069436E-05 -4.47878334572078E-06  1.55540922404292E-05
  6.00929872779532E-06  1.87213759126671E-05  2.43853896805211E-07 -1.48263019163529E-05 -1.33511994484136E-06
 -7.97020825327408E-06  9.28532402352629E-06 -1.40847655537779E-06  6.67698629863762E-06  4.22774325987673E-07
 -7.30488407294680E-06  2.28487543056331E-06  1.21831133445292E-04  5.59908213954387E-05  1.97064092717244E-04
  2.88439881952629E-05 -4.62791921660774E-04  6.40416776531202E-05  7.63040109864916E-05  2.79677019588394E-04
 -9.13689042095172E-05 -5.16435611344064E-05  3.40346875306241E-05  2.52777350656066E-05  1.98622140885530E-05
  1.00744961916217E-05  4.52079813832027E-05  3.01785441046426E-05  5.67301410430368E-05 -3.46242901622836E-05
 -4.92793491550454E-05 -8.63897575054514E-05 -4.72535545857766E-05 -1.75756024958919E-04 -8.26418463986773E-05
  1.94576766338387E-06 -1.22567287167570E-06 -5.49022861825217E-05  4.21327031824813E-05  2.51117324203275E-06
  5.02942262999571E-05 -2.22962336378396E-05  5.32069625905057E-05  2.67009128789055E-05 -2.47851296530512E-06
 -1.25571953096135E-06  3.47430750351385E-05  1.67327098164133E-05  8.21400826478466E-06 -8.01706045324098E-06
 -7.46186068980893E-06 -1.61433444725168E-05  4.35510263410138E-06 -2.06830785082065E-05 -7.73680151631012E-06
  9.76084762768874E-07  7.61807496559140E-07 -4.82042752180184E-07  1.81464249526230E-05  4.85876636066438E-05
  1.18314838236126E-05 -3.47891560054666E-06 -5.43762791724350E-07  2.82881147573378E-06
* ORBITAL    1    9
  1.44608729960693E-06  9.78592317254264E-06  5.23030768355375E-05  3.30155679374184E-04  1.39856218058990E-04
  1.43734471746544E-05 -1.15110352160767E-06 -1.11579991844434E-06 -1.71009552625645E-05 -2.28426353894339E-04
 -7.80728140206525E-05 -6.08003854640200E-05 -1.07097507680544E-05 -3.90217688803061E-07 -5.21111128588113E-06
 -1.00078559445242E-06 -6.20474473039220E-06 -9.46832970911088E-06 -4.11122877100830E-06 -4.52381492416457E-05
  1.77044447250851E-05  1.85400841703591E-05  1.03588055007635E-05  4.11362603140513E-06 -1.74802283753403E-06
 -2.51322814151695E-05 -2.51349427570286E-05 -1.40995243692660E-05 -6.14882679096258E-06  7.00165818898842E-05
 -5.14431953031323E-05 -4.80949373059175E-05 -2.31959879157076E-05 -7.92281377769852E-06  1.19003693854921E-06
  3.84727366077682E-06  3.27470117166065E-06  2.07494066439757E-06  2.82442082584216E-06  1.65742415402245E-06
 -3.96088854474387E-07  8.47655271364399E-08  4.02102124726823E-07  1.43610321565161E-06  2.54359577413985E-06
  2.41470598326549E-06  1.22378333745016E-07  6.34244958628928E-07  1.92868480756774E-07  3.68972204075869E-07
 -2.40841658902397E-07 -3.73634857774841E-07 -2.00263163699294E-07 -8.21564020872156E-08 -2.64292431492269E-09
 -2.07491948903298E-07  6.50864713937192E-08 -3.49223311747511E-09  1.12228763050230E-08  5.18952196090259E-08
  5.09753124748689E-08  4.65800547464908E-08  8.71976102389432E-07  6.59772361289523E-06  1.41889160331556E-05
  1.13897138882901E-05  1.38519067937577E-06  1.04844655415669E-06  2.42667526560951E-07  3.52932945047513E-06
 -2.20694272810946E-06 -7.98823559046962E-07  4.49187911492185E-05  3.55913482009291E-06 -1.51340138283454E-06
  2.91321816466816E-08 -5.68213150427269E-05 -7.86199802132366E-06 -9.71536035210468E-07 -9.95340269107181E-06
  5.46965286875547E-06 -9.18307111837499E-07  9.23339724367244E-07  3.48286667909933E-06 -3.67651298250700E-06
 -4.11484320526656E-06  4.11801244358498E-06 -6.40806033473474E-06 -3.04769934568069E-06  8.45192377017949E-08
  3.74227203965727E-07 -2.00773208255991E-06  1.52306384421480E-06 -1.85425905185245E-06 -3.71182053647485E-06
 -2.41516292436230E-06 -1.36913381319097E-05 -1.04119652987172E-04 -5.08040032279988E-04 -2.49518098316057E-04
 -2.12062392049759E-05  1.99859762982755E-05  3.10673523359224E-04  8.98547524110942E-05 -5.44061017924498E-05
  1.56990522367484E-05  5.29947744906216E-04  8.46334956452175E-05 -5.53892387430766E-05  1.37680000482586E-05
  1.12180217441722E-04  7.83492308274094E-05 -2.59061457960170E-05 -1.12179403341331E-04  5.73527197239792E-05
 -9.87871735247877E-05  5.55819101405314E-05  4.14072053844133E-05 -2.06977738917387E-05 -7.64677190263667E-05
  4.53490990102876E-05  1.87784923118580E-05  1.59713675842572E-06  1.50637583294098E-05  2.29962952329096E-05
 -5.35779257977182E-07 -2.11740566150995E-05 -5.75856354683419E-06 -1.73494839559517E-05 -1.03026225337507E-05
 -5.56372893032884E-05 -2.43414862697611E-03 -1.73623092591575E-03 -3.68960661737304E-03  4.34453773764102E-04
 -7.34519868556511E-05  3.96421099641183E-05 -8.98538916294302E-01  1.25274274580088E-03  2.76044739427235E-03
  6.15199341525197E-05 -3.32081288212349E-04 -2.10184466280846E-04  4.38707503567664E-01 -8.56074215934668E-04
 -1.94490505035290E-03 -1.01648906725693E-04  1.25093989733053E-04  1.05268598892279E-04  1.14138663991415E-04
  1.25189033683461E-03  3.44162368341602E-04 -1.22736870950746E-04 -2.91868350781165E-04 -2.71117330558245E-04
  5.34317819182052E-05 -5.88496621413580E-06  3.64884756307550E-05 -2.58026318381256E-05 -2.82927061318482E-04
  9.44723565977262E-04  2.42771799459772E-04 -3.22335177108678E-05 -2.37390526287605E-04 -1.76381827887096E-04
 -4.83123592887413E-07 -6.05782236655338E-05  2.47535991351822E-04 -1.21097411960805E-05  1.40491346038897E-04
  1.44341177223714E-04  8.51417280955028E-06  4.24825436484940E-05  5.54139118539471E-04 -5.70845727785134E-05
  2.46289344274808E-04 -1.63303392234336E-05 -2.40542092322550E-05 -4.31784478694761E-06 -8.59527725928826E-06
  8.78364871198855E-06  1.15380254871118E-05  2.06545365743885E-05  2.97178533468307E-05 -9.28690084226835E-06
 -1.63432579731418E-05 -1.94418574397397E-06 -1.00678406736127E-05 -1.00794263996607E-05  7.70610490667809E-06
 -4.78403846121098E-06 -2.11853526741248E-05 -6.64758062510016E-05 -6.84460181153247E-04 -2.16495257184786E-04
 -2.03478971284773E-05  3.50422062286825E-04  9.86686813958383E-05  1.27360382675976E-05 -1.81734925516464E-04
 -9.84582104230116E-05 -1.15713623366541E-05 -2.76166600770831E-04 -3.75159293667558E-05 -6.59451922056239E-06
  6.90762556801801E-05  3.26062886678859E-05 -6.22233204165507E-05 -2.78479096627894E-05  3.46651432945958E-05
  1.33130827932016E-05 -1.02913823488787E-05 -5.99224456034174E-06 -1.02694790982369E-05 -5.49644157481534E-06
 -1.09058219495205E-05  1.20269105242318E-05 -1.39764281826706E-05  5.11367400494021E-06 -1.42126511212953E-05
  1.01492676525419E-05  6.02388805828732E-06 -8.92556373230417E-06 -4.48432236158757E-06 -4.60564899794892E-05
 -1.26784623109961E-05 -1.22087423779448E-04 -3.30675678085494E-06  1.97225752602672E-07  1.89720917242900E-04
  7.32263842838244E-06  5.07995403703145E-06 -2.78223760418891E-05 -8.13334375166487E-06 -3.65468402876062E-06
 -1.10209642592666E-05  1.51345153613936E-06  2.47416919426113E-06 -1.59695987452303E-06 -6.21602120587075E-06
  1.83747544354994E-06 -5.63850557079036E-06 -4.29958924070977E-07  5.21999217653717E-06  3.48879835510219E-06
  3.77528754237079E-06 -2.08545429810314E-06 -1.32602001631189E-06 -2.14307597566755E-06  1.91042010987710E-06
  1.09076031963037E-06  2.08600706128237E-06  9.40813507994693E-04  6.23932774378369E-03  2.68126889891692E-03
  2.67602069686940E-04  2.22745289266783E-03  1.04717540818635E-03  1.06540671846139E-05 -1.59829194592551E-03
 -6.85976519087546E-04 -2.73819432216194E-06 -5.14361908663669E-04 -2.18350069498269E-04 -2.79680353356694E-05
 -2.02154905770396E-05 -3.94323092204164E-04 -1.76279082862607E-04 -1.40212537590339E-05  6.08895662230554E-06
  1.05433919255901E-05  2.12598700598364E-05 -6.05818368889042E-05 -4.28952277344776E-04 -1.11706402813835E-04
  5.06000836098238E-06 -3.34959211265337E-04 -4.00404907130522E-05  3.29611088949906E-05  3.10310358461852E-04
  5.67167969686334E-05 -2.24897131960753E-05  4.01508654474706E-05  6.73122191099968E-06 -4.80483335494090E-06
 -4.15761020013673E-06  2.44846554291768E-05  1.47433111993918E-06  5.20635703805599E-06 -5.17773229128059E-06
 -4.55942463224013E-06 -9.59253976760460E-06 -2.32918234118607E-05 -1.31627811273831E-05 -6.35053363645197E-06
  7.78363748225937E-07 -4.39510420330359E-07 -1.83615451458295E-06  4.29818989613649E-05  3.92364052462487E-05
  2.88818803397138E-05 -5.53400855243796E-06 -2.18855733968279E-06 -2.16420426410363E-06
* ORBITAL    1   10
  5.75586594632216E-07  4.14171437245189E-06  2.17445068773311E-05  1.03579298742982E-04  9.44212242994500E-05
  4.57438216148859E-06 -2.79030103480720E-06 -2.31455546610934E-07 -1.58979699520243E-05 -6.74189994817145E-05
 -3.24422468745719E-05 -2.19991152641416E-05 -1.10371050471602E-06 -1.94004277998866E-07 -3.36892247236499E-06
 -5.57442283235418E-05 -1.30138041129620E-05 -8.62315361789380E-06 -2.11589573222154E-06  5.56068677376070E-06
  5.82009324950964E-06  4.85654118577807E-07 -2.82624745669531E-06 -2.26715483823600E-06 -2.53137658903996E-05
 -1.75423853542149E-05 -1.58712675891903E-05 -5.97684308128907E-06 -7.31890014142074E-07 -1.03063871949346E-04
 -5.88884178725913E-05 -5.25369033084328E-05 -2.24208152583104E-05 -5.76617793028760E-06  9.89184061234412E-06
  1.53164601983106E-05  1.11488701402086E-05  6.10651622704280E-06  1.10538962267298E-05  9.33485446822848E-06
  1.32626378774552E-06  9.96311791454523E-07 -3.01491496015573E-07  3.82722143848839E-07  1.53624346244018E-06
  1.59628789784968E-06  2.87296322871027E-07  4.09121620198140E-08 -1.78944761177395E-07 -3.83337532373459E-07
  9.82786196779337E-07  1.43593227324625E-06  2.16847743443942E-06  3.35955757944429E-06  2.43708338887487E-06
  3.83525998947168E-06 -2.50195010436864E-07 -1.49804483242195E-07 -1.19005251846161E-07 -5.03772277924121E-08
 -6.62057322731211E-08  4.77739204211174E-08  7.19378165097657E-08  5.59237136795274E-07  1.19120910260572E-05
  1.88424312422056E-06  1.07703157987157E-07 -1.44985651186861E-06 -5.14859981895752E-06 -1.66384885106865E-05
 -2.82635921213107E-06 -1.19879331206263E-06 -4.93171498055873E-05 -1.53590806054563E-05 -1.04036145492811E-06
  3.30222210182697E-07  3.02263870226232E-05  6.32450689510379E-06  2.93326294856532E-08  2.38574427756310E-06
 -5.18800901363071E-07 -1.87864426063795E-06  2.64658819911068E-06 -3.36118724707979E-06  2.30741368330844E-06
 -1.63075107185435E-06  1.38645329449384E-06  4.42843779846672E-07  3.97588013592968E-06  2.27211992284062E-07
  3.57877095376229E-08  2.19462813206998E-07 -3.90225912658385E-07 -1.71934799551170E-07  6.90255957169672E-07
 -8.60937402314329E-07 -9.12882034027032E-06 -7.19442470692698E-05 -3.19784045488011E-04 -2.02481360824268E-04
 -2.04681435625265E-05  1.95077758611016E-05  2.36926078270103E-04  1.26457922670153E-04 -1.96677706390470E-05
  2.33557011817588E-05  1.44754922978443E-04  1.57701736207576E-04 -3.53389927597589E-05  9.13732892558829E-06
  1.32521044990764E-04  2.00362715022636E-05 -2.25338268357816E-05 -1.10883257236133E-04  7.44510125262168E-05
 -7.07234826688639E-05  4.57109068653472E-05  3.64393563306728E-05 -2.06020867907869E-05 -4.12547959331098E-05
  2.99135138040237E-05  6.18726141970713E-05 -2.36213205570577E-05  4.47585674736228E-06  3.37273365205767E-05
 -9.82860730435704E-06 -1.74566066019925E-05 -3.06440763752323E-06 -1.83988472785413E-05 -3.77470373980466E-05
 -2.38654235503043E-05 -3.47383105981706E-04 -8.28649543727239E-04 -2.21470848312422E-03  2.35320840547742E-04
 -7.22909671292148E-06 -2.77603156786057E-05 -4.38743397263286E-01  2.25136652269383E-04  6.98741012440195E-04
  2.75649497970410E-05 -1.10631979505339E-04 -2.76432925408009E-05 -8.98567805120252E-01  7.15005570044371E-04
  2.03310336239237E-03  2.06782916270260E-04 -1.53712434602272E-04 -9.68854253124761E-05  4.65054852238787E-04
 -5.18526584643700E-04 -8.65992405362856E-05 -5.68747157915303E-06  1.43630467771647E-04 -6.47825432234352E-04
  5.89607511630862E-05 -3.18915493964555E-05  9.45216978381515E-05 -6.36627642866758E-05 -7.88123999370116E-04
 -3.62419703055715E-04 -1.60828325286378E-04  1.20854237679398E-04  2.53156662593309E-05  5.46769718427437E-04
 -4.23102514886586E-05  3.25375614013084E-04  1.20670481676463E-04  2.07017873628487E-05  1.26924238393664E-04
 -4.25988511622798E-04  1.65122757859048E-05 -2.30910792278280E-04  3.34731628603802E-04 -3.62297546055455E-05
  1.89353212961453E-04 -1.58390076494227E-05 -2.29831710723082E-05  8.30714305806841E-06  6.82005474640437E-06
  1.40927446423989E-05  1.88728352129220E-05 -6.26837517436101E-06 -1.77112176506370E-05  6.06611694014492E-06
  2.77185095275689E-06 -1.27378117332893E-06  2.04777398224660E-05 -6.72556915750859E-06 -1.02139610419209E-05
  7.75043232555348E-07 -1.06771884691664E-05  4.57812345234362E-04  2.87940685111597E-03  1.55865340068825E-03
  1.57488852665703E-04 -8.65510636854236E-04 -5.32298358654895E-04  4.39228551038219E-06  4.01561477318661E-04
  2.72553558014373E-04 -1.35881421385945E-06  7.14541529308083E-04  4.36885811597978E-04 -3.77762136081793E-06
 -2.01707507944453E-04 -1.03385902113482E-04  1.86016893649338E-04  9.74825974530263E-05  2.41747692504619E-05
  1.22983275943069E-05 -3.88567585951929E-04 -1.88529400182962E-04  2.01512129956577E-04  9.71913003479724E-05
  3.21565664780192E-05 -4.38812537700307E-05  1.48013537258687E-05 -2.43103944619499E-05 -1.10844724355477E-05
  2.52820522916527E-05 -1.63475467818075E-05 -7.57408168688991E-05 -3.87598701538445E-04 -1.33443550070648E-04
 -1.87880063485178E-06  1.54299951229657E-04  5.01847935750431E-05 -9.12728815330232E-06  2.34523050269429E-05
 -1.10171084796240E-05  8.67672715510648E-06 -6.24578414563770E-05 -3.12438438014289E-05 -9.13893232171323E-07
  4.41321386030724E-06 -8.62561478870327E-07  1.07930105542923E-06  7.72688621649907E-08  9.14630860709377E-06
  2.44763707570353E-06 -2.51511974074686E-06 -4.64434802674126E-06 -1.77632527537125E-06  1.39873754358536E-06
  2.82878949086534E-06 -3.52382634898048E-06  3.38037928111630E-06 -1.34420051793511E-06 -3.78389517655521E-06
  3.61567400466683E-06 -1.25429625877910E-06 -1.45569429074726E-04 -1.02021894878606E-03 -3.58623477541479E-04
 -3.20007020258498E-05 -4.72402639617675E-04 -9.96038691284492E-05 -1.00416761597208E-05  5.63286588598626E-05
  7.02770499370368E-05 -1.11524660159086E-05  5.41019018840281E-05  2.32593373909531E-05  1.73306495041643E-05
 -1.16727012646034E-05  6.15816071566582E-05  1.42534077836358E-05 -1.72503158650188E-06  3.02706473340021E-06
  7.99463804446462E-06  1.75339092986389E-06  1.40705915502951E-05  1.04905066032498E-04  2.96325903075395E-05
  4.95325725471047E-07  2.19272300866496E-04  3.12355535998481E-05 -8.90697173244381E-06  1.06238165634400E-04
  1.99182304135915E-05  7.49656560695528E-06 -1.11663180540092E-05 -1.18384256410778E-06  2.78254715869680E-07
 -7.21510324447481E-07 -7.29933174644869E-06 -1.60718255673195E-06 -1.53798176063600E-07  2.72142464267047E-06
  8.19116624984133E-07  3.97854941061350E-06 -3.03722153818996E-05 -4.86264401578842E-05 -8.55978638496994E-06
 -1.78987561780366E-06  2.66560627458322E-06 -1.38854930222247E-06 -5.00620315279043E-05 -8.48078771799148E-06
  1.35516854069540E-05 -3.55138501248243E-06 -2.52015289276301E-06 -2.29935250426920E-06
* ORBITAL    1   11
  7.82631467777416E-07  5.50610937004357E-06  2.51257976892591E-05  8.66225084742697E-05 -2.87080699784310E-05
 -4.63726941093061E-05 -4.82231869083753E-05 -7.84871889041023E-07 -1.49050926645370E-05 -1.56671771309795E-04
 -8.16645696164076E-05 -8.67650663967572E-05 -2.23318397968410E-05 -1.18213258380741E-06 -2.10674877343322E-05
 -1.63934740163171E-04 -7.64544082036196E-05 -7.64969310537142E-05 -1.77649013977407E-05  7.66009381946578E-06
  2.98042651330000E-05  3.69094761921857E-05  2.52993667446343E-05  1.27947096136923E-05  1.05043703895576E-05
  2.38359023428281E-05  2.94146663883202E-05  2.05174134771701E-05  1.07634022512370E-05  5.49813175908217E-06
 -9.10745240755058E-06 -1.33986748938484E-05 -1.05105497820017E-05 -5.81439087290430E-06 -4.97200183911445E-07
 -8.27103712913262E-07 -6.40720531519017E-07  1.16207137289051E-06  2.24778547341254E-06  1.82564428066300E-06
 -9.72563050903410E-07 -2.37976296568347E-06 -2.57523975679653E-06 -3.62494526697273E-07 -8.81195417553841E-07
 -9.01604998596381E-07  2.96707993177337E-07  5.03728152087020E-07 -2.45520452990577E-07 -4.25454256693424E-07
  5.34794775341282E-08  1.44804983475223E-07  2.61658155081381E-07  5.34830758775407E-07  6.03280616804493E-07
  1.04143408155511E-06  9.00749012331762E-09 -2.52272193718173E-09 -4.82176052453157E-08  3.54354825749270E-08
  2.45650356353008E-08  1.90110339494761E-08  1.52268624469308E-06  1.13983012204578E-05  3.48515695715198E-05
  4.86781022897728E-06 -7.47791594335706E-06 -1.69775853041222E-08 -9.67096916789870E-06 -1.57472226974499E-05
 -6.08227620831718E-06 -2.17921548331622E-07  2.23020849048282E-05  4.17635224626881E-05  2.08286095041310E-05
  2.39514071507799E-06  3.30347889543545E-05  3.78734347718884E-05  1.26793045750198E-05  9.65657485155404E-06
 -9.77139935219519E-06 -6.36613782755084E-06  5.05613330269166E-06 -2.76186241757426E-06  2.30258722696618E-06
  3.69487969459388E-06 -6.65599510091591E-06  9.83348206606104E-06 -8.60333925907753E-06 -6.20159644693551E-07
  4.62641583635006E-07  6.75043896044618E-07 -1.44490400982480E-06  1.69925102305248E-06  1.10401215811524E-08
  3.14801452326650E-06 -6.54731283106899E-06 -4.84018973143363E-05 -2.02045499107378E-04 -1.40809483164227E-04
 -4.05357548956327E-05  3.58753887033041E-06  8.09786756056995E-05  9.44924565917318E-05  2.48635626633873E-05
  6.57168254088514E-06  1.54030369355727E-04  1.61651902302230E-04  4.07188860347567E-05 -2.18224587599427E-06
 -3.96278953157198E-05 -4.45245409036601E-05 -1.55027431264097E-05 -1.06776979179649E-05  1.71744029485455E-05
 -1.51322053680713E-06  3.02732459781315E-06  1.72059247244761E-06 -7.43908439309176E-06  5.56911126274422E-07
  7.66917661754289E-08  7.24329101851404E-06 -1.06125181104775E-05 -3.96378408281469E-06 -2.62810572637125E-06
 -1.26857191676663E-06  6.62721606149125E-06  4.74373937031771E-06  2.99651344580235E-06 -3.24931224865703E-07
 -1.84701182623028E-05 -1.30600926935663E-04 -5.57888227008529E-04 -1.18609593939968E-03  1.98366797356318E-04
  1.06850253989933E-04  8.46097122452335E-05  2.04781818924936E-05  3.30465566738437E-04  1.13979863121062E-03
  1.44520006190858E-04  1.34095823425675E-04  3.90963398025062E-05 -1.69207610755501E-05 -2.68967625277489E-04
 -8.12270971216176E-04 -2.38272796576735E-05  1.12473028562053E-05  2.84556607522519E-06  2.43504120515725E-04
  5.50637627964586E-04  3.84191039484752E-04  7.79056696765109E-05  1.04537302189396E-05  2.66618922873589E-05
  6.07352941782048E-05  3.74920142869564E-05 -1.73692546243802E-06 -4.77787231761824E-06  1.83724168573713E-04
  4.18995455809342E-04  2.86049805614959E-04  5.24792615246114E-05  5.34266831090256E-06 -3.65004870753765E-05
 -4.92943773284480E-05 -2.01042339128367E-05  1.66817899418995E-05  2.22985037561334E-05  9.55334916225213E-06
  3.20145692534256E-05  4.23542574208324E-05  1.60047373766537E-05  4.77752349492428E-05  6.33290803363750E-05
  2.50549576103784E-05 -1.92432123445806E-05 -2.29790598013807E-05 -8.23090201254415E-06 -9.12883255880599E-06
  1.08975589584244E-05  1.30727726602014E-05  1.41204556724251E-05  1.63788980735034E-05 -9.86393044542241E-06
 -1.08383500520232E-05  2.14422763414331E-06 -4.62157580013948E-06 -3.88947052810634E-06  5.01482393662073E-07
 -2.40674111826646E-07 -4.05696897215565E-06 -2.01631679872049E-04 -1.15943005621682E-03 -6.17650988703272E-04
 -8.72966723218882E-05 -1.73599794799029E-04 -7.47785527396526E-05  2.33931363841108E-05  1.89707884413335E-04
  1.31332656766023E-04  1.25679011741353E-05  7.68852259235486E-06 -3.99715492607435E-05 -3.36007943539768E-05
  1.13506773044069E-04  5.50392484852775E-05 -5.06469352852051E-05 -1.76820150833651E-05  5.29439998555456E-05
  2.44195067788276E-05  7.41285107574192E-05  3.42333065193608E-05 -4.60065425733521E-05 -2.01604630051614E-05
  3.72241058207298E-06 -5.05708742814478E-06 -2.38221574098808E-06  5.19295377735327E-08  2.58432539649228E-05
 -9.93139274082481E-06  1.24875561448926E-05  1.25448839704800E-04  7.10937113136476E-04  3.78360949609666E-04
  5.51401641391783E-05 -1.95583605265618E-04 -1.32813831417125E-04  5.93258899476916E-06  4.27997112290766E-06
 -1.82373432664801E-05 -9.99144982834912E-06  2.43844818521368E-04  1.88674023825591E-04  4.80312686034372E-06
  9.30473486183204E-06  9.84800292581342E-06  3.49306830879548E-06 -2.83700479355725E-06  3.62441243878163E-05
  2.32731301966698E-05 -6.63786077168180E-05 -3.76134306983051E-05  2.60692006390033E-05  1.23007165792188E-05
 -2.17322810907193E-06 -8.69828707545132E-08  2.56699574158838E-06  1.15552987433172E-06 -9.23716913895322E-06
  6.55257643703338E-06 -2.34052255005165E-06  1.93164732330096E-03  9.35345181106880E-03  3.27164998802216E-03
  1.78465836487441E-04 -2.73230943274950E-03 -8.55716361327761E-04  3.17389962381746E-04  1.85982136739340E-03
  5.13857785695180E-04 -2.55235195654559E-04 -1.03419147513593E-03 -3.21197920553631E-04  1.63400970091749E-05
  1.05365663147362E-05 -7.14606916963912E-04 -2.15772543848462E-04 -4.99877512541782E-05  4.44026025154466E-05
  4.48619993705197E-05  8.37467765958057E-05  9.99025425553944E-01 -6.02033034129241E-03 -4.71531394318271E-03
 -7.96267742393489E-04 -1.86532511415651E-03 -2.16496559765454E-03  1.29908613940120E-03  1.34166332585661E-03
  1.55018732073180E-03 -9.22854943373629E-04  6.37335925577203E-04  5.62990888268332E-04 -3.44928402313983E-06
 -2.65395244919763E-06  4.47837408143458E-04  3.95647022285955E-04  4.56896004871769E-05 -3.35143698823834E-05
 -4.09955147731886E-05 -7.79226407361708E-05 -5.95301682510890E-05 -4.36188791384897E-05 -1.44124213017029E-07
 -6.93715358261069E-06 -1.03650486588522E-06 -1.93567117364031E-06 -1.30629644788730E-04 -1.45611348611923E-04
 -2.39662337467681E-05 -1.75668150256585E-06  5.32365232527101E-06  1.39337224033639E-06
* ORBITAL    1   12
 -1.16911026390650E-06 -8.35277263519689E-06 -4.11141467222943E-05 -2.13015010795016E-04 -9.95793708581472E-05
 -4.44917263984137E-06  8.95790576748062E-06  1.45895932304734E-06  2.58134474676788E-05  1.81524145546598E-04
  7.54225674018147E-05  7.09895359904580E-05  1.67168406878509E-05 -5.99013374157997E-07 -1.00531239911012E-05
 -5.15202396778892E-05 -1.28326733999759E-05 -2.96399942244493E-06  3.53013576757355E-06  6.56457624812316E-06
  1.38622707593084E-05  1.11429410531719E-05  3.78814510535423E-06  3.52507163256872E-07 -7.72994781623023E-07
 -1.61358562997872E-06 -3.31144417593491E-06 -3.13203026014734E-06 -1.94201176601700E-06  9.50929815257321E-06
  2.40160788673220E-05  2.83369530945401E-05  1.79457187492941E-05  8.07789621895856E-06  1.65142986869185E-06
  2.62097169507169E-06  1.62821626412793E-06 -8.32674358320811E-07 -1.68805841520845E-06 -1.43036559995248E-06
  1.45654690568597E-06  2.41099784857776E-06  1.66562043404402E-06  1.03903427308996E-06  1.86577512126416E-06
  1.35487604949007E-06 -4.13991338749594E-07 -6.70210153962856E-07 -2.13102793344479E-07 -3.14470350445009E-07
  1.12924503849167E-07  1.61418281687809E-07  1.80557122338494E-07  2.81002163517313E-07  1.95730712598776E-07
  2.71270360472630E-07 -2.80906391173031E-08 -3.78971077008342E-08  1.33570121997206E-08 -1.83001027094917E-08
 -1.04041365342197E-08 -9.35605391301501E-09 -1.04763448289622E-06 -8.04233556862551E-06 -3.27219724957226E-05
 -1.72788079663384E-05 -3.28813812453443E-07 -3.80008117461448E-07 -1.01834592155416E-05 -1.64879711783893E-05
 -6.96207479232043E-06  1.87041722132395E-06  2.30694417707427E-05  1.78056833253561E-05  2.44686362181812E-06
 -1.37292202580600E-06 -1.69278960288884E-05 -9.55967103211093E-06  5.30235978100890E-06  7.04190705445422E-07
 -6.85263682761886E-07  6.70208773028364E-06 -5.56602045875116E-06  3.99914417390058E-06 -3.62108821305186E-06
 -2.42560463259118E-06  4.27257862949492E-06  1.25567587701324E-06 -1.75829719950345E-06  9.55366222247960E-07
  1.67089694168787E-08 -7.61235756152406E-07  1.38035125003954E-06 -2.19901517495201E-07  9.13115995086510E-07
  7.41578482847169E-07  6.87122545562077E-06  5.21941960464367E-05  2.24334393410228E-04  1.50490156929119E-04
  3.06923016348621E-05 -1.09664448234868E-05 -1.62845207924328E-04 -1.51732126137874E-04 -2.30701436511864E-05
 -4.95035200664505E-07 -1.20762182208593E-06  6.70027240651383E-06  6.49196961224159E-06 -6.16493062397616E-07
  2.20037982623870E-05  5.25500342999369E-05  2.78649938083119E-05  6.33364858837735E-06 -6.84644428225766E-06
 -7.04133504342741E-06  8.30405634017256E-06 -1.33252168131133E-05  8.96208352629202E-06  9.86398383476354E-06
 -9.41272432391250E-06  1.99854023842883E-05 -1.42665709970888E-05 -9.20458652974503E-07  3.57285587648522E-06
  8.18730334630223E-07  1.15601014426517E-06  2.60133972808537E-06 -7.06314452954276E-06  2.47540246573138E-06
  1.68706370639903E-05  1.20136604732261E-04  5.34951278158783E-04  1.38005400542449E-03 -8.25336249989250E-05
  4.33699750991689E-05 -7.08038753768724E-06 -1.28978651395096E-05 -1.90383593943376E-04 -7.47701200920761E-04
 -9.69197739688471E-05 -3.55386609663379E-05  4.75460241373094E-06 -7.40184421958580E-06 -1.09688553517188E-04
 -5.81148844148502E-04 -1.58697522434613E-04 -1.13758449195854E-04 -9.36508327583908E-06 -1.47000426268765E-05
 -2.92572455682924E-05 -1.81475796934084E-05 -1.00964877061709E-05 -5.76992252374028E-06 -2.97732942587974E-05
 -5.53360149261477E-05 -4.59788414413522E-05 -9.23765556900166E-06  1.17207022631677E-07 -1.94330665983542E-05
  7.18587806704055E-08  2.43029457118230E-05  1.36475060554536E-05  1.85008857457294E-06  9.00200743690864E-06
  1.22194216038927E-05  5.38046369345171E-06 -1.25870796047604E-06 -2.80954704186245E-06 -2.49046014809942E-06
 -6.03487151957467E-06 -6.32568497295425E-06 -6.37147813546557E-07 -8.93852704751279E-06 -1.34974584233204E-05
 -6.75560665479339E-06 -4.60667848540472E-06 -6.57139406655757E-06  4.04931790805639E-06  5.28837396281110E-06
  4.46373489361171E-06  6.21073493209875E-06 -4.12006004272293E-06 -5.01695782382454E-06  2.68272532277533E-06
  3.08538258923562E-06  4.05296713104956E-07  2.01223145294461E-06 -4.17310426368950E-07 -3.10125701842440E-07
  3.55395780453497E-07 -9.07111068502408E-08 -4.10857256757768E-04 -3.23984566021513E-03 -2.07668550450312E-03
 -2.46873706545052E-04 -5.47874659115548E-04 -5.95869481341571E-04  5.19240860812166E-05  2.75630633286908E-04
  2.90630155395495E-04 -2.27421012352222E-05  4.16640287332765E-04  4.48884896977759E-04 -3.66935971530111E-05
  2.41814637232666E-04  1.53811448858102E-04 -1.74065241900373E-04 -1.08500757024254E-04  1.61638416256739E-05
  9.75442434271379E-06  4.07945119869295E-04  2.58118768526851E-04 -2.16817863415182E-04 -1.34508447216810E-04
  7.88782467514837E-05 -1.06251339803703E-04  2.07933727669045E-05 -7.16785873319927E-05 -4.96651563329696E-05
  8.64030292243306E-05 -2.47418358138970E-05  1.00050005540880E+00 -2.48636142950022E-03 -5.69620737431079E-04
  4.42193931855140E-04 -1.36077007735480E-03 -2.15180051224581E-05 -5.37579174709327E-04  6.19738786647265E-04
  7.92686687982213E-06  2.46955399928434E-04  1.01581353555016E-03  1.18577220139683E-05  4.04196117569225E-04
 -2.14928400375544E-04  7.99221955347203E-05  1.77409858385220E-04 -6.39831297579280E-05 -1.29228533003853E-05
  3.89566197245568E-06 -3.63097430602651E-04  1.33399256495426E-04  2.02905073064101E-04 -7.18884021814580E-05
  3.94452307801743E-05 -5.14993466734972E-05  1.17878793463566E-05 -3.69757794514207E-05 -2.44523462840761E-05
  4.59778155202232E-05 -1.32306859781188E-05 -9.24450300444912E-05 -5.43140568406045E-04 -2.89901657697667E-04
 -2.97102616521965E-05 -9.51807956565938E-05 -4.59533631790095E-05  1.28094525734483E-05  1.43583016910710E-04
  9.94017412776055E-05  2.55344079121257E-06  7.83881717185527E-05  4.38747599153541E-05 -2.28716369868713E-05
 -1.12934731725106E-05  3.09171489699727E-05  1.51473897380509E-05  7.65348898237110E-07 -7.06277750767384E-06
  4.65555758748972E-07 -1.18952246964526E-05  1.40952006379860E-05  8.66104198404804E-05  5.33424248053723E-05
  1.23099175325781E-05  3.00589650444285E-05  3.83824746985432E-05  1.18030668174063E-05 -2.81541826171910E-06
  3.15713639780101E-06  8.55363017296225E-06  1.73531350259026E-06  5.12002336350817E-07 -3.20568812814802E-06
 -3.02008159972172E-06 -7.98826616394440E-07 -2.26149457314798E-06  1.20900260685037E-06 -1.75510592048180E-06
 -2.39229163908983E-07 -2.01515701939428E-06 -1.47906078261017E-05 -4.92988188295198E-05 -2.30621903776293E-05
  4.15933725741921E-06  8.51457715117515E-07  1.38921980578900E-06  1.26298758962516E-04  1.81404438877950E-04
  4.67539596313574E-05 -5.31373228879529E-06 -2.63317615845281E-06 -8.97934744950952E-06
* ORBITAL    1   13
 -9.67987789900536E-06 -6.88938257697399E-05 -3.23322873890865E-04 -1.37480975502891E-03 -4.12093795069724E-04
  4.30329675182141E-05  9.94111713208853E-05  7.07569783721296E-06  1.32037026258744E-04  8.65742373417529E-04
  3.63833939921408E-04  3.31734607600037E-04  7.11783325605999E-05 -1.38987161198018E-06 -2.12290235115573E-05
 -7.78384169127031E-05 -9.07967691379977E-06  1.39125221918529E-05  9.97515338797562E-06 -1.00099845195122E-04
 -8.20715416375885E-06 -1.95761180496764E-05 -1.93728991088009E-05 -1.11385709443157E-05  1.35917513554206E-05
  3.31638277226694E-06  2.93938957202496E-06  1.64602738073990E-06  8.54509543187324E-07  2.07543088769193E-04
  3.52422597708039E-05  3.15603137890617E-05  1.39309912639022E-05  3.55196296937144E-06  1.41721532480420E-06
  3.26355320547424E-06  2.42085409354424E-06 -3.18006443149383E-06 -5.87490397410212E-06 -4.56970394887618E-06
  5.55196994336679E-06  1.01218118472948E-05  7.48032006428814E-06  3.44141994693271E-06  6.31143759979546E-06
  5.06205888263891E-06 -3.72273711129142E-07 -9.88704697033539E-08  3.35101165277604E-07  5.39739055462243E-07
  1.07120518802767E-07  3.34826276184356E-07 -4.54456208325912E-07  2.41416527332318E-08 -8.81725631515274E-08
 -2.98944365396103E-07 -1.06848400116746E-07  3.03200297312933E-09 -3.58630828297959E-08 -2.08326490335902E-08
 -1.53065782116919E-08  1.09708055473079E-07 -4.27003451865370E-06 -3.25171166801305E-05 -1.35670616844132E-04
 -7.72383539383809E-05 -9.56431743516755E-06 -8.82415201289238E-06 -1.06627789992315E-04 -6.18643223735832E-05
  1.09619541540834E-05  4.11242528816087E-06  5.99001555431082E-05 -1.37241590232571E-06 -1.87105879644145E-05
 -3.64276373964811E-06 -7.85043099620666E-05 -5.68273024578447E-05 -1.18549969874732E-05  1.64042373753241E-05
 -1.22963365649608E-05  9.46121754117831E-06 -9.73309287554310E-06  7.45877096763371E-06 -4.43717942417087E-06
 -1.67077306507077E-05  1.37280432842440E-05 -2.06088301877059E-05  1.07460440278376E-05  4.04378302375644E-06
 -5.99347010520647E-09  1.93907212077462E-07 -1.20439790373132E-06 -8.31927246065682E-07 -3.01078143246235E-06
 -3.18745643954453E-06  1.18695967536437E-05  8.97384221512563E-05  2.97381661588320E-04  1.39917011234543E-04
 -4.15164643710431E-06 -1.13653286916095E-05 -6.17864411562462E-05 -3.84996551726078E-05  8.08312685337607E-06
  6.31318152543218E-06  3.96461513976588E-04  3.05865826689586E-04  6.53030244743793E-05 -5.82913055009508E-06
 -9.59979506646190E-05 -2.80008312762351E-05  1.54478908888332E-05 -8.51410982214986E-05  7.73011110209949E-05
 -2.87642848923035E-07 -1.47195629417977E-05 -1.99653768734622E-08 -1.52867495124238E-05 -2.04558352281250E-05
  1.18915687460006E-05  5.34260912960827E-05 -5.77037145950336E-05 -1.65620974955745E-06  7.49428619719044E-06
 -8.46920984232911E-06  1.76037769198939E-05  1.09756688990946E-05  1.20435754479559E-05 -6.63567760874525E-06
 -8.53062732667961E-05 -5.97567540292535E-04 -2.56925753538404E-03 -4.53992006856552E-03  1.80252260376127E-03
 -1.23211833839068E-04  1.22129734146704E-04  5.62103806275217E-05  1.11261273698600E-03  2.85720820183813E-03
 -1.10912417191604E-05 -1.74769889624713E-04 -5.06448957753847E-05 -3.71758407162799E-05 -7.42925337916367E-04
 -1.56370929811790E-03  1.62433018743959E-04  2.60984843976032E-04  6.13506322731492E-05  1.01097283027620E-04
  2.31508554734996E-04 -9.55723581086173E-05 -1.34745557715468E-04 -3.65510275195900E-05 -6.43576661083534E-05
 -1.66021381916314E-04 -1.71648002036473E-04 -4.52122175180657E-05  3.49720077039082E-08 -4.38188602688667E-05
  1.18065063729192E-06 -2.28067855405654E-04 -1.33017478353206E-04 -2.36703498953772E-05 -1.81455737410015E-06
  1.35479826986620E-05  1.44022903995590E-05  6.47700599017642E-06 -1.02786637168786E-06 -4.90469919167580E-06
  2.41315999060159E-07 -1.40671250052422E-05 -1.41823422050518E-05  1.53070416241406E-05 -4.71493866837089E-06
 -1.61081258440708E-05 -4.10418284158440E-07  3.34860782569357E-06  9.20004482085656E-07  2.86686850975984E-06
  2.62617811777435E-06  1.26913336176110E-06 -5.77759885782905E-06 -1.04592083490552E-05  1.19210463804327E-06
  3.99669499328852E-06  1.38284469991788E-06 -7.08059359430431E-07 -1.40626859167436E-06 -5.57594458014700E-08
 -8.49990939513622E-09 -1.14807320253402E-06 -2.15296959091832E-04 -1.21349448019683E-03 -5.73162258499377E-04
 -9.17654423572803E-05 -2.54584633496734E-04 -1.33125999415383E-04  6.21155772415505E-05  3.38406327891625E-04
  2.69820889111148E-04  2.08523334036553E-05 -1.73373963744772E-05 -7.67479052739167E-05 -8.36127537497554E-05
  3.92660646943893E-05  5.39789130879538E-06  4.84202503139881E-05  5.56592247794188E-05 -2.74873722145941E-05
 -1.87735149839848E-05  1.96166535628571E-04  1.09424631872494E-04 -2.72412976950740E-05  6.17825487566146E-06
  9.28598295599189E-06 -1.58371463241931E-05  1.79997080931013E-05 -6.75598423533336E-06  5.17053654164193E-06
  1.86284283789611E-06 -1.68792347907533E-05  1.74915509800834E-04  9.96463994059431E-04  4.84527406354543E-04
  5.88962481386040E-05 -3.78651435855582E-04 -2.14042379508675E-04  1.34920657831003E-05  2.26939346874213E-04
  9.65216518284822E-05 -8.96576497504933E-06  2.46312589691772E-04  1.73028166869993E-04 -6.06976066823882E-06
 -5.76480986325832E-05 -2.26274576442916E-05  3.52311437948850E-05  1.38082172904003E-05 -9.22426964967239E-06
 -1.41975533627036E-06 -7.89046217432431E-05 -3.61755974280430E-05  3.15548433798106E-05  1.30475643268857E-05
  9.29619116941219E-06 -1.17968156912582E-05 -1.12431543346987E-06 -9.41081081493065E-06 -9.41418553436993E-07
  6.53925712328038E-06  4.30872808964117E-06 -9.98598246887303E-01  9.63200441822747E-03  5.82917196564061E-03
  5.23698842037940E-04  2.28238282794007E-03  1.75967722971072E-03  1.51025693819401E-03 -1.57563824553662E-03
 -1.26102063346330E-03 -1.01962009447479E-03 -6.41210612322094E-04 -9.67827882720055E-04  2.91971959433752E-05
  2.47571172667507E-05 -4.24237611735281E-04 -6.60613036728587E-04 -8.31643977939462E-05  5.97691447063071E-05
  7.49615229705597E-05  1.17619807355319E-04 -3.17044715404841E-05 -2.81139901511924E-03 -7.29750481065828E-04
  5.27867698809690E-05 -2.09204843338707E-03 -4.92771074334203E-04  2.77608372642786E-04  1.46393014282816E-03
  3.56879427438014E-04 -1.83436826515016E-04  6.14863269902778E-04  1.39505919451846E-04 -2.59583644148508E-07
 -8.18313179666638E-07  4.34061414209734E-04  9.76608819514300E-05  7.96514397452856E-05 -6.21192989957042E-05
 -7.13566010960477E-05 -1.36445565137196E-04 -3.79636697822354E-05 -1.43003159154535E-05  3.98446356207556E-07
 -2.84938346447302E-06  1.37602915023174E-06 -2.04824050736281E-07 -7.55783244787108E-06  4.26478826239699E-07
  1.46625143538452E-06 -1.17667702113639E-05 -1.29880552931842E-06 -4.85893141987069E-06
* ORBITAL    1   14
 -1.69993619913725E-06 -1.20957166316316E-05 -5.81768932918361E-05 -2.57870581463045E-04 -9.43277994729026E-05
 -4.08788715010484E-06  6.35262689304772E-06  1.79079179060980E-06  3.24828873157094E-05  2.26481917546989E-04
  9.14344949189507E-05  7.99623135629597E-05  1.62314542196417E-05 -7.17175344553809E-07 -1.27240581186521E-05
 -8.53461896194248E-05 -3.59618702253726E-05 -3.57284085622859E-05 -1.01418148813877E-05 -2.24612574815177E-06
 -1.61049128036175E-06 -4.28189352906691E-06 -4.16379585775440E-06 -2.40578799821141E-06  1.12175099358732E-05
  1.94388335536564E-05  2.13539623508804E-05  1.26832472983244E-05  5.45945979499142E-06  1.11790815001721E-05
  7.95753059104735E-06  8.48222178806526E-06  4.52304271552488E-06  1.61512978854529E-06  5.69487751581126E-07
  7.93978833806624E-07  3.75897966268382E-07 -1.89454376918153E-06 -3.54318363615520E-06 -2.71147553638492E-06
  3.24270701796336E-06  6.35757114193605E-06  5.23970731227423E-06 -2.38599702121095E-07 -3.14572422024147E-07
 -1.08355515145454E-07  5.04246477312636E-07  7.51565143746884E-07 -1.45038295730689E-08 -4.13781554500820E-10
 -5.22713764688374E-07 -7.89480647983614E-07 -4.66648189621799E-07 -6.70899293917511E-07 -3.80932945111510E-07
 -5.75501928332036E-07  2.03458913053414E-08  3.66166771484658E-08  4.27760111634928E-09  5.63168487965824E-09
  1.65172350927928E-08  5.74397620476612E-08 -1.65368460027041E-06 -1.25524936540137E-05 -5.45368007013546E-05
 -3.70222370157153E-05 -8.53706116942656E-06 -3.16192342491520E-06 -4.20020737578576E-05 -2.84999776896864E-05
  2.14661071901935E-06  8.69431946480525E-07  7.42408456637619E-06 -4.40563483571039E-06 -7.03946910837712E-06
  8.87514799470191E-08  6.03837238908429E-07 -1.67218137266924E-06 -3.87091960586941E-06  1.14043270575219E-05
 -9.64069449636330E-06 -1.32442375731703E-06  6.84812762228509E-07  7.88574100596765E-07  1.24942113791514E-06
  1.20390800790220E-08 -1.96780874537001E-06 -5.00029128963526E-06  5.19968752621976E-06  1.33685844047644E-06
 -1.08584831995596E-06  1.75141323734523E-07 -5.12908261991205E-07  2.42437080892274E-07 -2.82562253234027E-08
  8.03422272519734E-07 -3.35748637035161E-06 -2.63118539045157E-05 -1.26525398495494E-04 -8.87812098775948E-05
 -1.71755424836735E-05  3.44049365043789E-06  4.70300082576786E-05  4.77935505986859E-05  6.20707601343117E-06
  1.10931401278954E-05  1.56761476655184E-04  1.07715150475310E-04 -5.99378428833218E-06  4.87566353281414E-06
  6.71943206835647E-05  4.01254376022339E-05 -1.35568303147943E-05 -4.03679892902432E-05  3.00413924483242E-05
 -3.25435398282945E-05  2.84871546034200E-05 -3.16311755801776E-07  2.87054957486488E-06  5.01755394408899E-06
 -3.37972186029217E-06 -1.26980071337369E-05  2.67426512602821E-06  6.58850116440656E-06 -1.91976087160390E-07
  4.32635122046046E-06 -3.15416078864738E-06 -5.63371911412713E-06  3.20640208123743E-06  1.08667066527462E-06
  1.57861320117308E-05  1.12562006406234E-04  5.50816264666756E-04  1.27450804826177E-03 -4.85104195251975E-04
  3.94381446880549E-05 -1.53462706419092E-06  2.61965547788622E-06 -9.41543928614925E-06  2.46260463954353E-04
  2.11038732793769E-04  2.00281031588210E-04  2.43441728661760E-05 -1.31450298120193E-05 -2.97486431805249E-04
 -6.45605342446436E-04  2.50843260641455E-04  2.93505778824264E-04  3.22977455999306E-05  2.12493616438773E-04
  3.34724125830745E-04  2.95922887070003E-05 -9.65822292598861E-05 -2.77077863876289E-05  6.84057016414138E-05
  1.80682581893846E-05  5.34246535340867E-06  2.02079122544420E-06  2.92522228757623E-06  2.80890936817458E-04
  2.20820493144216E-04  3.12954455665825E-06 -6.40080227468327E-05 -1.32997195254926E-05 -7.68292871504594E-05
 -9.23386658180836E-05 -3.74523129607718E-05 -2.61437275676190E-05 -3.25492516607909E-05 -1.52407154962940E-05
  6.74655394981323E-05  7.98636540538894E-05  3.12886599036734E-05 -4.96675017551982E-05 -5.14694014525910E-05
 -1.75466561437915E-05  2.81009860558928E-05  2.82179019356685E-05 -7.11441645869499E-06 -7.41519884651938E-06
 -1.83565051490386E-05 -1.82056809373108E-05  1.91293675823127E-05  1.94885968718707E-05 -9.13097982930292E-06
 -1.00028149644838E-05 -8.59368690883132E-07 -5.63443960339478E-06  1.19196625237393E-06  1.30516814175455E-06
 -5.06737298608394E-07  6.75725285485667E-07  1.00038615783331E+00  1.29183139849955E-03 -1.03066551765649E-03
  2.77733415819102E-04  2.52738402930926E-03  1.08424778798829E-03 -2.26833721668294E-04 -1.17299928045440E-03
 -5.15935720064750E-04  4.65408986845463E-05 -1.82639647319193E-03 -7.65694007030269E-04  1.86023515544998E-04
 -5.37387018150615E-04  1.32851354094828E-04  3.69674946489194E-04 -1.10827996979750E-04 -3.18893851004257E-05
  1.05065459389213E-05 -9.12821917143538E-04  1.85743279768125E-04  4.71665602479157E-04 -1.04175809941881E-04
 -2.05310794502380E-04  2.78700433835148E-04 -6.47137568682104E-05  1.94355990246402E-04  1.28508201346060E-04
 -2.50248869360465E-04  7.88712093864284E-05 -1.49132698114356E-03 -3.32644735014190E-03 -1.66987929981965E-03
 -1.69317679701913E-04  4.97112043244182E-04  7.11639659203884E-04 -1.15743248470041E-04 -2.73739540809251E-04
 -3.40777988618191E-04  5.92952249022061E-05 -3.87133151042625E-04 -5.59407460789860E-04  7.60797228361057E-05
  1.61411751792809E-05  7.72230355325650E-05 -1.07340239573563E-05 -5.65100096630751E-05  1.43712595409841E-06
  1.85545149514217E-06  1.10130676190864E-06  1.19024715305808E-04  1.22674868365414E-05 -5.46914608994065E-05
  5.86780570863726E-05 -7.55531946147217E-05  1.69602820707228E-05 -5.51481511642549E-05 -3.87287462203572E-05
  7.34222552604072E-05 -2.25088861726880E-05  7.38280453636764E-05  5.50007486496694E-04  2.52813801880144E-04
  1.65134031554326E-06  1.13266348315564E-04  3.58174324777829E-05 -2.24011767874523E-05 -2.00257587044676E-05
  2.65696768932955E-05  3.20898449210290E-05 -1.05197929791367E-04 -5.63620071347672E-05 -4.95191156556837E-06
 -4.97469152687731E-06 -7.89619667749468E-05 -4.55052216861594E-05 -1.20426766507999E-06  5.08263809371326E-06
  1.96174716685416E-06  1.75621691964445E-05 -2.83535890525821E-05 -1.60082901793893E-04 -8.18780485519245E-05
 -1.21350761916981E-05 -4.07005135693886E-05 -4.47942105505311E-05 -1.24216668002787E-05 -1.74166742810261E-05
 -2.50036232271981E-05 -1.45499060300667E-05 -1.14307456600948E-05 -7.71820877166591E-06  1.73049131523808E-06
  3.93686358048576E-06 -6.16469627289604E-06 -1.93954514225161E-06 -3.42975786863307E-06  1.36353384355218E-06
  3.33026432523632E-06  5.37138774503996E-06 -9.56141277489574E-06  1.05423143036869E-06  3.84961169887833E-06
 -1.69088331250831E-06 -1.02526107986001E-06 -2.04154588944563E-07 -4.51139864393967E-06 -5.64971791305097E-05
 -2.83549371979571E-05  4.82791825845464E-06  2.31392682064972E-06  7.66911234387467E-06
* ORBITAL    1   15
  3.79983643176912E-06  2.51277734031513E-05  9.39892815628052E-05  3.47781320578225E-04  1.71220867855599E-04
 -3.46935572429440E-05 -1.23469965328892E-04 -5.86303389242605E-06 -1.19332731807645E-04 -9.57581163484673E-04
 -4.70503498923215E-04 -5.23987659941785E-04 -1.34267241540116E-04  1.24892477671848E-07  1.29771170478145E-05
  9.58643972274218E-05  7.60285178199191E-05  1.26985980739108E-04  4.20428893340924E-05  4.73253580119273E-05
  2.12584367509589E-04  1.47444723881650E-04  3.61256889184703E-05 -3.58084359359989E-07  2.66291498347202E-05
  1.30774400276516E-04  1.02273262152139E-04  4.22725902759042E-05  1.50993325937065E-05  8.75784755942407E-05
  1.61734860923227E-04  1.70696911239440E-04  9.15484900209114E-05  3.33138998199864E-05  3.82267693679307E-06
  2.51861714006276E-06 -1.02982963764098E-05  2.10474312857960E-06  7.05400375416300E-06  8.66388982131884E-06
  3.88933411475943E-05  6.68259148958639E-05  4.20810599692448E-05  8.20888470282553E-06  1.37576861046108E-05
  1.01230778988752E-05  1.56510826275296E-06 -8.13106098318032E-07 -7.31955456111924E-06 -7.94945774063515E-06
  4.33082612297703E-06  6.01346939557961E-06 -6.92795715752861E-07 -4.36468608262634E-07  3.80284354265869E-06
  1.77632808878644E-06 -4.51442920382537E-07  3.15602321939765E-07 -4.80745977916054E-07 -5.98876791893262E-08
 -2.37282696108782E-07  4.79012918314557E-07  1.00738792273272E-05  4.58513544010840E-05  3.41887470410920E-04
  2.42342183053517E-04  4.13660598671758E-05  2.24834933784984E-05  3.02596878618875E-04  2.42154088228388E-04
  1.10438134925225E-05  4.21059035379671E-07  1.19141300346851E-05  5.16308722423648E-05  5.80747857736731E-05
  5.85073593209355E-06  9.31761320643482E-05  6.27778341623674E-05 -2.24566063720154E-05 -2.88474911129631E-05
  1.97102512231311E-05 -3.47410469196216E-05  2.70243758524359E-05 -2.59940086414246E-05  2.15283787452453E-05
  5.02323442914910E-05 -4.70360441260929E-05  4.32721249875252E-05 -3.02324822728023E-05  3.00257870722957E-06
  1.88323789252877E-06  2.92313959379647E-06 -1.81662589433258E-05  1.34241264448527E-05 -1.23045621984161E-05
  8.45305378898992E-06 -2.43059802551847E-05  9.99701837570935E-01  5.67298728047378E-03 -1.32026160267816E-03
 -8.37994823701107E-05  1.50169058477058E-03  6.72522808790251E-05  4.10483333969304E-04  4.36611907007171E-04
 -1.37524838845206E-05  5.20394809877161E-05  1.13460678203407E-04  4.05195115449420E-05 -3.41170112255960E-03
 -3.83304043090343E-04  1.74470289134438E-04 -3.21665661731490E-04  7.17061185940194E-06 -1.77520711528470E-06
  1.68012696554545E-05 -2.27761766717480E-05 -1.59257239782175E-04 -6.64538094453488E-06  5.17752400555575E-05
 -2.81735679950335E-04  2.34647314043507E-04  1.07350429496353E-04  7.17154943951536E-06 -7.53407444439257E-06
 -3.07742983391997E-07  1.38522598917358E-04  6.31935073564804E-05 -1.11695929569190E-04  1.35049522198117E-04
 -5.78030768156577E-06 -4.19653908881056E-05 -1.91039228630265E-04  2.12726288902834E-04  8.90711808999592E-04
  7.86215388992097E-05 -1.04524602237603E-04  1.12577258560914E-05  1.85797892966509E-04  9.78316464907674E-04
  3.64203472744396E-04  4.32326366500491E-04  1.03043480326168E-04 -1.09401153646664E-06 -3.26982845749291E-06
  2.06038475373326E-04  1.80014650085924E-04  2.36608116793018E-04  5.43963731242392E-05  1.57651956203867E-04
  4.53242486887403E-04  7.59152940402696E-04  3.97918335919838E-04  9.63014179858193E-05  2.68102964664296E-05
  2.01376464438323E-04  2.07331498705512E-04  6.90300594409337E-05  1.21817312114207E-05  2.67506295489136E-05
  2.47152291002349E-04  3.18801752095976E-04  1.29110863986910E-04  2.31978422829574E-05 -1.12545258820515E-05
 -1.48970767960960E-05  1.11377918733710E-06 -1.79260276933135E-05 -4.02768417376225E-05 -2.94010660003607E-05
  3.47567537747707E-05  6.05947825734707E-05  3.17099254068586E-05  2.04791128682688E-05  3.11009322667060E-05
  1.98573784101572E-05  4.81953750874549E-07  5.95090845403475E-06  1.08458894322874E-05  1.07475442070262E-05
  8.35529496761790E-06  9.44396073843117E-06 -1.23688637932224E-06 -1.07116424777932E-06  5.34648883652730E-06
  2.45202198781569E-06  8.30903352729796E-07  5.94697449185394E-09  1.92103607035503E-06  1.46182114082174E-07
 -1.01880628469628E-06  2.09633759284930E-06 -6.36008233769416E-06 -1.58151441010396E-04 -1.63628112107964E-04
 -3.20641841012931E-05 -1.26615721575116E-04 -1.34053202350702E-04 -1.25396287306264E-05  3.14483928419655E-04
  2.83968217364727E-04  3.66650835782637E-05  4.59773305550500E-04  4.47522677612266E-04  8.14632718777791E-05
  7.53479910488639E-05  4.00173681787639E-05 -3.96769694426721E-05 -2.52395413775357E-05 -2.91221221506274E-05
 -1.67807721527616E-05  5.46805360833018E-05  2.50196177304368E-05 -1.24887403293926E-05 -2.37427856726007E-05
  1.14290970439444E-05 -2.70029507351032E-05  3.18984253523045E-05 -1.04551830686367E-05 -1.96360751872859E-05
 -8.72741230736102E-06  7.69367380702269E-06  7.66992433231447E-05  3.14920270208216E-04  6.39156222045968E-05
 -9.58713096472174E-06 -7.42965872158036E-05 -1.74838523349947E-05  2.30413430535550E-05 -1.07202231907012E-04
 -1.19446319739329E-04 -2.18339904915147E-05 -1.08689479403820E-04 -1.18506604356569E-04 -2.02994573230689E-05
  3.94816715787596E-05  2.20646259281895E-05 -6.77278031979645E-05 -5.09458616942559E-05 -2.90311157976375E-05
 -2.01278345099683E-05  4.15847551174907E-05  2.30474502165582E-05  2.70905572401745E-05  1.46017291097771E-05
 -8.19988143909984E-06  1.83702959005990E-05 -4.43912839356708E-06  1.03965587654228E-05  8.87980830330187E-06
 -5.59273051883948E-06 -6.38578544202966E-06  2.79266453727931E-04  1.71603973029321E-03  1.04079619389007E-03
  1.68155597507990E-04 -2.01665713951398E-04  6.00277390146077E-06  7.11237255128502E-05  1.35035361090439E-04
  3.77894322104730E-05 -2.97368864530833E-05 -1.89027840511719E-04 -7.18496621852216E-05 -2.75590108464168E-05
 -2.73616416154201E-05 -1.64817234597766E-04 -8.04707398312204E-05  1.62414660523410E-05 -4.29711423652597E-06
 -2.16489495231356E-05 -1.56782160055681E-05 -1.16647062932571E-04 -6.69387003748117E-04 -3.33371603546704E-04
 -4.05782951720167E-05 -2.50916353136774E-04 -1.77996050555610E-04  3.80840667058369E-05  1.55741515461513E-04
  1.06357651617383E-05 -1.07416040471902E-04  5.13050828571334E-05  1.84283462462715E-05  5.73828713728388E-07
  5.74291009442000E-06  4.40211751793285E-05  2.82978628689782E-05  2.34323678018813E-06 -3.21036374573884E-06
 -1.91060214565783E-06 -5.73112555552716E-06  1.76660859510030E-04  2.62323939350377E-04  5.89245868210975E-05
  2.40529190218286E-05 -3.64386682647790E-05  2.52813818505151E-05 -1.02323741426110E-04 -8.61428221550164E-04
 -3.26963484375185E-04  4.14460634392888E-06  2.26036818946919E-05 -5.15176842315613E-05
* ORBITAL    1   16
 -1.03786958200730E-05 -7.21011846407024E-05 -3.20270405179079E-04 -1.04577478123034E-03 -4.71250835369759E-05
  1.33627192696698E-04  2.02740241747956E-04 -8.25089956994934E-06 -1.63587661354501E-04 -1.07240759830605E-03
 -4.65652941081778E-04 -5.05529193560765E-04 -1.31247300636405E-04  5.07200073491307E-06  9.92616465646422E-05
  6.80035191712914E-04  2.98645631165456E-04  3.16356892592468E-04  8.01584094789508E-05 -2.77742557967755E-05
 -1.54521567841518E-04 -1.17372367981229E-04 -3.28754274128511E-05 -8.91835222591189E-07  5.21281056028298E-05
  2.29211086898250E-05  7.13703850748494E-05  6.98574490139383E-05  3.70600354503366E-05 -1.19144325214647E-04
 -2.61883360057749E-04 -2.80574572433019E-04 -1.51444308276399E-04 -5.43435168822251E-05  3.35306774027193E-06
  4.73139741185847E-06 -7.39711402053164E-06 -1.32231634469274E-05 -2.24450418345960E-05 -1.22616875833931E-05
  2.42878641121849E-05  4.46442945307371E-05  2.82466161715195E-05  1.87347954732500E-05  3.48447741956354E-05
  2.89314340586460E-05  1.24119175254130E-07  2.53923616105232E-06  7.00270684841202E-06  8.39094317618144E-06
 -2.00293604192136E-06 -3.31504984343490E-06  1.50700457567866E-06  2.01997713956508E-06 -4.82433587688542E-06
 -3.27371289941567E-06 -9.01231933532012E-07  1.06388533417874E-07 -1.05227879388064E-07 -3.10139703444706E-07
 -2.59673981113874E-07  5.95448006078192E-07  1.47962983059990E-05 -9.99750917863275E-01 -5.80465622256699E-03
  1.00547427814301E-03 -3.40872197845134E-05  2.26459562603789E-03  2.89188817160958E-04  1.86819828157828E-04
  3.54332132891753E-04  3.18909752755320E-03 -2.10716512936549E-04 -7.10467565433148E-04  1.84811001588650E-04
 -1.52399454076590E-03  5.44220532754434E-05  2.82274037383076E-04 -1.05625166531567E-04 -9.99979589754979E-05
 -8.49565679430421E-05  6.42204744844195E-07  1.76067769244879E-04  1.45661522738298E-04  2.33122441436143E-04
  4.58573909930809E-05  5.39341012090622E-05 -2.69046111696914E-04 -8.64480884084203E-05  1.72189573534425E-04
 -2.90356873006820E-06 -4.93619910302767E-05  5.99058423909263E-05 -3.02695207103330E-05 -5.90869211854310E-05
  3.72505095584850E-05 -1.65643248399705E-06 -4.43351239564981E-05 -8.14554529433856E-05 -8.46587169349251E-05
 -1.70856966704246E-05  7.53423762985801E-06  9.52263349546968E-05  7.72812483403506E-05  7.34994244692752E-06
 -1.22272363042058E-05 -2.29918423689193E-04 -2.27046287457830E-04 -1.08828730086673E-05 -1.10895628485585E-06
 -1.66961554425557E-05 -3.35261414827582E-05 -3.17987447312965E-05  5.72164368687953E-05 -4.81702239606914E-05
  3.91867765125037E-05 -4.15368217351627E-05  2.93435840459671E-05 -2.19427473936409E-05  4.99275864120051E-05
 -4.30808159978357E-05 -2.71311491761535E-05  7.22609980092414E-06 -3.10159090673913E-06  1.27913608929843E-05
  2.95912802357684E-06 -9.94768804064380E-06 -1.21420426109734E-05 -3.11780172390513E-06  9.02811440350281E-06
 -5.46564193378192E-06 -3.90878129982157E-05 -1.80803195735118E-04 -6.50582823074124E-04 -1.63117845737976E-04
 -8.25524943047374E-05  5.47820289331343E-06 -4.22384121111803E-06 -7.30443202492050E-05 -3.69527917294662E-04
 -9.15911587595978E-05 -6.41710816457078E-05 -6.90254269498729E-06 -2.55080156007681E-06 -4.45841385427974E-05
 -3.12363058354878E-04 -1.24106547688908E-04 -1.23092363066235E-04 -2.53439450932151E-05 -4.85439753778030E-05
 -1.43340851293560E-04 -1.63057116579027E-04 -5.94053513959188E-05 -1.04315474023879E-05  2.54759491283136E-05
  5.97458921349333E-05  4.54270379899531E-05  6.84688134782386E-06 -6.82919235007007E-07 -1.22392979993814E-05
 -5.06871572167417E-05 -7.15535917042230E-05 -3.13294262489952E-05 -6.12874635983005E-06  2.97630792623375E-06
  5.55950157971991E-06  3.58360034940938E-06  2.17975628993091E-06  3.39495195974494E-06  1.69867349375265E-06
  1.86802231775443E-06  4.51064660716900E-06  4.24008740873605E-06 -1.62795045491218E-06 -3.46767060441227E-06
 -2.45146416273758E-06 -6.33158295896530E-07 -7.48553819446299E-07  1.33646515903083E-06  1.80967947847782E-06
 -8.84481463351954E-08 -1.11548751083125E-07 -1.18469612237562E-06 -1.56064239850141E-06 -9.07963721442150E-07
 -1.36600397763278E-06 -7.77930587907712E-08  3.03871815571502E-08 -1.10241684015142E-07 -7.77680681794091E-08
 -1.47098747421763E-07  2.24183970860033E-08 -3.46344512478845E-05 -1.71669601108090E-04 -7.43807008058604E-05
 -1.05179057466567E-05 -2.03092888746905E-05  1.42404096734915E-05  1.79212340347280E-05  1.20672882431767E-05
 -2.93012310163995E-06 -6.10754755626472E-06  5.55476472781336E-05  4.35293071932628E-05  8.08285952239907E-06
  1.93954982737454E-05  1.48109094448056E-05  9.02168691267660E-06  1.06167389625121E-05  5.45362075734599E-06
 -1.55028620134998E-08  6.23577830719656E-06 -1.00863764897841E-06 -9.37612316867129E-06 -4.56429129785206E-06
  1.63104218258340E-06 -7.52038666218420E-06 -2.49142408727659E-06  1.42733016490399E-06 -1.71342041527292E-06
  1.02117559067094E-06 -2.62509177649287E-06  2.36219973333541E-05  1.32687870318758E-04  6.87514342078425E-05
  8.56812764023493E-06 -4.58761182114233E-05 -3.14099758716448E-05  2.41312819317685E-06  1.74738387480161E-05
  1.26167179531833E-05 -5.91321236841171E-07  4.33596903905067E-05  3.45614556005015E-05  3.75304258877821E-06
 -7.90080756918271E-06 -3.71179992689106E-06  5.23175519285139E-06  2.85255903021514E-06  4.83994966494664E-06
  1.68138223426715E-06 -1.37434945630554E-05 -6.61410208766384E-06  5.79492775012420E-06  2.34307558101433E-06
  1.74199739699796E-06 -1.88902254522679E-06  6.51059435876727E-07  1.38892481188481E-06 -3.67395455568984E-06
  1.96651976088468E-06  2.11401276183796E-07 -2.44355538221411E-05 -1.51330715968211E-04 -8.13505823947440E-05
 -7.85513515685964E-06  6.10242842333670E-05  5.33018194828043E-05  7.48034847727483E-06 -2.01822139829476E-05
 -1.13617097669180E-05  3.09973247195504E-06  2.68536849534678E-05  1.09472036668425E-05 -5.24609604248485E-06
 -3.18681963356529E-06  1.32063721312602E-05  2.47605293527231E-06 -3.42291239125006E-06  5.53262006123174E-06
  5.00713084380427E-06  7.17310709617607E-06  1.33839497812190E-05  6.21362171312255E-05  1.19105100987853E-05
 -7.32075733858003E-06  8.15452261879649E-06 -1.97494562715700E-05 -1.93783321346615E-05 -5.62317266570498E-06
  1.11293547265839E-05  1.21532401403612E-05 -2.77896488001539E-07  2.09241405999552E-06 -1.51628742734871E-06
 -4.44529663666580E-07 -1.62250550335411E-07  2.15337175634575E-06  2.14726637708894E-07 -1.11649973063661E-06
  4.36650406707254E-07 -4.31495683760876E-07 -2.24493541663631E-04  2.89380621904587E-04  1.99866512840065E-04
  6.01557103867934E-05  7.63599177818238E-05 -3.31251089064211E-05  4.13366690732921E-05 -1.31198615479669E-04
 -8.42318265009361E-05  2.57398296181485E-06  3.52981608035389E-06  1.46190794907654E-05
* ORBITAL    1   17
 -1.33203235246417E-05 -9.38912627139129E-05 -4.83799545112737E-04 -1.02759916258048E-03  3.53731224833314E-04
 -1.41660698474740E-05 -4.42515049826504E-05  6.98348328926767E-06  1.61097588982373E-04  3.27342917234076E-04
 -1.14508542234650E-04 -2.19997630004269E-04 -6.39087765046965E-05 -1.42131875670182E-06 -6.86228790566654E-05
  4.45268698457100E-05  1.75506230739404E-04  2.60074733482475E-04  8.08551782785897E-05  2.04091044098319E-04
  1.14752046124569E-04  3.44770830287244E-05 -2.19388060860568E-05 -1.88530235228982E-05 -7.30134850578564E-06
 -1.04249202929047E-05 -3.20049320172270E-05 -1.67775899004467E-05 -1.91246778020518E-06  1.55964347162219E-04
  1.13170369588983E-04  6.28155705709193E-05 -6.57198252521960E-07 -1.22797157802265E-05 -2.12024232388308E-05
 -4.18344521629535E-05 -3.33196961208550E-05  1.33152260966189E-05  2.39467065710012E-05  1.89193096151742E-05
  1.15714480097176E-05  3.65725553296095E-06 -8.02941637573940E-06  1.69650246270513E-05  2.21233280922409E-05
  1.17495023975195E-05 -3.06131965167313E-06 -5.52997751393549E-06 -2.82087169499047E-06 -1.54368926188601E-06
  9.62055153440413E-06  1.18145356657449E-05 -4.25937798926454E-06 -6.11541545257173E-06 -2.41835115948237E-06
 -5.23993133764889E-06 -9.97038780656208E-07  9.35097323778307E-07 -9.87897222478919E-07 -1.15444374808260E-08
 -5.46293375590172E-07  9.96140378744780E-07  6.84548427998814E-07  4.09853083708397E-06 -3.89236600752938E-06
 -2.22262173533926E-05 -6.04363122796140E-06  2.58907089550839E-05  1.09150447047506E-04  7.76002719194652E-05
 -3.71274710178882E-06  5.59189694749207E-07  6.78263258765812E-05  4.99948360186756E-05 -7.76329303148487E-06
  4.09100771125788E-06 -7.75110355474536E-05 -8.10203101220028E-05 -1.60471415969902E-05 -3.33381681172271E-05
  2.54897843419151E-05  2.66243027020498E-05 -2.90942109677026E-05  7.76944497945332E-06  4.34088054961772E-06
  3.96217065905371E-06  5.39805551163063E-08  1.33603593570113E-05 -1.73956896410675E-05  2.95679574486886E-06
  6.71164890424705E-07 -1.26652080295923E-06 -2.60175586079150E-07  3.94134677786270E-06 -4.02361760711491E-07
 -6.40674758645042E-06 -1.69504868961934E-05 -2.74666759817242E-03  1.19864972165965E-03  4.99323072968094E-04
  4.69023833614761E-04  9.01175027942580E-01  6.22801957798025E-03 -1.66085906320397E-04  6.68868843678937E-04
  2.45103007682142E-02  2.43883983820768E-04  1.08819411406799E-04  3.09347379498633E-05 -4.32710908230130E-01
 -3.78029043279197E-03 -6.87194671292401E-04 -4.18442420550996E-04 -7.49358047327466E-06  2.24860741548527E-05
 -2.59917752344231E-05  1.09366773057008E-05 -2.13707847927923E-05  2.00877679260035E-04 -3.05512999140203E-04
 -3.81430184794202E-04  3.21678372414087E-04 -7.07773662235988E-05  5.68186420736676E-07 -6.90337878813673E-06
  1.06664113112359E-05  1.92541317016638E-04  8.42440519208701E-05 -2.86035817595812E-04  2.05860333257144E-04
 -1.12439881941855E-05 -7.99026286205843E-05 -3.90023613125051E-04 -3.27336865623160E-04  9.02966449813958E-04
  1.14348000357672E-04 -6.38693100567409E-05  1.62217865320232E-06 -2.36526804221174E-06  6.13168877149519E-04
  4.49359076318158E-04  4.81390536998162E-04  9.22549017535845E-05 -6.72787343981268E-06 -1.42180797212424E-04
 -5.74881568113793E-05  3.15903175753634E-04  4.19246529836636E-04  1.00027020397200E-04 -9.54661575214919E-05
  1.70856375463239E-04  2.98521887325284E-04  1.44598667539240E-04  2.80230393594592E-05 -4.82561651034104E-05
  3.78827452174490E-05  8.70714508325813E-05  7.32692414039192E-05  2.74486194799304E-05  2.73489098667639E-04
  1.89247809088599E-04 -5.04123007884597E-05 -1.40481738759940E-04 -5.08383917974076E-05  1.82236726973280E-05
  4.28377063386227E-05  3.37621957875299E-05 -1.76032271752296E-05 -2.89633611418044E-05 -1.86966316504618E-05
  2.09513769635441E-05  1.72894442348688E-05 -2.85735263835851E-06  4.11974776624025E-05  6.20993666923928E-05
  3.31793673096602E-05  5.21987465124921E-06  9.12755056047802E-06 -1.80654272707010E-06 -4.11358339919577E-06
  1.43097642707015E-05  1.65057095693566E-05  3.76286658712393E-06  3.83498122181644E-06 -6.04476494756107E-06
 -9.12734965672803E-06  1.13983694669105E-06 -2.13809336390742E-06  1.61665587910355E-06  1.55761979444198E-06
 -6.74354102711409E-07  1.51835788705425E-07  5.39598244774495E-05  2.44285910377699E-04  9.60588914485300E-05
  2.11801860106634E-05  1.14390649739746E-04  7.41072094015731E-05  6.26139913689174E-06 -6.91529194491141E-05
 -4.22486595653697E-05  7.60665411771355E-06 -1.39256116988436E-06  3.89316970639127E-05  2.97988583168386E-05
  2.60177671906927E-05  2.04679554288984E-05 -5.37479195366690E-05 -3.13364877092760E-05 -9.69681813088833E-06
 -4.21710903833259E-06  4.30485503730299E-06  9.18313618094633E-06  4.22083466862327E-05  2.49582622959135E-05
  4.83615582068951E-06  5.26251771343961E-06  4.13188656996189E-06  1.92186852935165E-06 -1.00347644000834E-05
 -6.90274696849377E-06  8.37554138068260E-06 -2.77296008835801E-05 -1.80454257831226E-04 -1.16106352697489E-04
 -1.79501300040430E-05  2.53477217039277E-05  4.21493398412166E-05  9.89042082261551E-06 -8.57962235233148E-05
 -5.49674390694811E-05 -9.78818935805678E-07 -9.61898504754892E-05 -6.86425721516048E-05 -1.71244375711529E-06
  2.04039549038381E-05  1.14507821690052E-05 -2.57497745298755E-05 -1.40820904234333E-05 -1.06666965163493E-05
 -6.58588546766162E-06  2.10215586394959E-05  1.11525887432004E-05  2.56447699145528E-06 -4.70227555586418E-07
 -3.22355148313634E-06  6.18547018381679E-06 -4.09186605627724E-06  2.46660002532186E-06  2.16932462608847E-06
 -7.25054685428909E-07 -1.48589911296680E-06  9.25299844507696E-05  5.60962452819236E-04  2.94709329799751E-04
  1.25804901869198E-05  1.98855958266580E-04  4.96480829375224E-05 -5.04077185009836E-05 -1.36597418445226E-04
 -8.25193070266241E-05  4.70951997107798E-06 -4.68545742716063E-05 -2.55780638378903E-05  1.48297100986881E-05
  1.28758693376299E-05 -2.47659368754215E-05 -8.64748670756267E-06 -1.44979816659396E-05 -8.29896547317274E-06
  2.34707240532455E-06 -2.68898232297934E-06  6.91797651977244E-06  6.36287708138590E-05  5.85556544644472E-05
  1.82658175126261E-05  3.25985996375204E-05  3.77839796108281E-05 -1.74125599979991E-06 -7.39349022037101E-05
 -7.22089442876031E-05 -1.00400219989705E-05 -2.75534058308445E-05 -1.85998552049888E-05  1.19142874249994E-05
  6.06188018380965E-06 -7.30547575528510E-06 -3.55505745054155E-06 -1.22343234259192E-06  6.96781544385603E-06
 -3.02626440479717E-07  5.36457716341341E-06  3.38888436832354E-05 -1.33445785793099E-06 -1.60807699887456E-05
  1.47839141676025E-05  2.65434867269425E-06 -1.36829809649077E-05 -8.24133311485292E-04 -1.26624953382646E-03
  8.85877868531122E-05 -5.56607040096848E-05 -7.13811868849286E-06 -6.99646026209098E-05
* ORBITAL    1   18
  1.88282820369989E-06  1.26640033731517E-05  1.96984969422230E-04  6.40009919573513E-04  6.20523794095862E-05
 -4.42208115917175E-05 -2.66993715259334E-05  3.27713665587978E-06 -6.14273474028448E-05 -6.38995637398149E-05
  5.85903632805616E-05  9.72385568464080E-05  2.35584374807883E-05 -2.93997152627898E-06  1.74261043048344E-05
 -1.52528655645547E-05 -3.32694050240613E-05 -4.09475259447956E-05 -6.16139575238986E-06 -9.69819024215983E-05
  1.05953101398886E-05  3.78036701430574E-05  3.16430662920338E-05  1.33232840374130E-05 -1.96994479018275E-04
 -1.87817360824187E-04 -1.51571544830466E-04 -6.17722835257973E-05 -1.86995462363970E-05  1.59701526615329E-04
  1.49787193844943E-04  1.30584928896694E-04  5.61310766517230E-05  1.66416568685146E-05 -5.95403551762644E-05
 -7.69185338451748E-05 -4.04074007996173E-05  2.00336721689051E-05  2.71005338871083E-05  1.48003437591463E-05
 -3.75854788404502E-05 -5.17363708123114E-05 -2.95889187410640E-05  1.69468841805813E-05  2.56136147937193E-05
  1.62377590747788E-05 -1.78801586656675E-05 -2.06943668764665E-05  1.14275164631798E-05  1.26418038367895E-05
 -6.37576691910763E-07 -1.40193680104381E-06  4.99999551495642E-07  1.49623325574347E-06 -1.59325085805028E-05
 -1.74476536681960E-05  8.80678941077367E-07 -3.98581315495751E-07  6.69184126309157E-07  1.38127694003866E-06
 -3.32761051553883E-07 -2.62967277269690E-06 -5.76033684156553E-06 -4.36023614417829E-05 -1.73932380384938E-04
 -1.05823237166160E-04 -1.90042746287588E-05 -4.34860501706430E-06  4.06597255248406E-05  1.32630145673494E-05
 -7.60567193792332E-06 -1.01387672203220E-05  1.95754734385519E-05 -2.27716054597082E-05 -2.58393419850434E-05
  3.90866753041298E-06 -5.15654226209620E-05 -1.84304837472204E-05  2.03278760025648E-05 -2.62933938975607E-05
  1.39139303614694E-05  1.14231318034134E-05 -5.50390305002998E-06 -1.07580380438195E-05  1.33670072189394E-05
 -6.90861405749562E-06  1.18467882698114E-05 -2.65882953412626E-07  3.47183133586434E-06 -2.94755259852456E-06
 -1.33036650282951E-06  5.12467968659087E-06  2.57067820765124E-06 -5.75379950008437E-06  5.29467867513159E-07
 -3.51343179860552E-06 -1.35404407969351E-05 -9.33363292124022E-04  1.16151716558144E-04 -9.93177746478184E-05
  1.17943478477776E-04 -1.94856125470701E-01 -1.19299449543317E-03 -1.00313059454942E-04 -2.40634556200851E-05
  9.14644141180089E-01  5.16633790449675E-03 -1.78354317943510E-04 -1.57507608949324E-04 -3.54043529625816E-01
 -2.02126354798558E-03  1.75664277882790E-05  5.00010971996804E-05  4.69593123361036E-06  1.56034236227192E-04
 -5.09733001286555E-05 -3.86098458775682E-04  3.79958582127043E-05  1.57444248616349E-04 -1.18046091802815E-05
  3.98266869910474E-05  1.88081456511727E-05 -5.84114491745334E-05  1.17623264332308E-04 -5.72187383388189E-05
 -2.65808019958504E-05  1.11816771079047E-05  5.57904045696532E-05 -2.92230662375705E-05 -1.00616660606869E-05
 -6.40174487470719E-06 -4.52825071406609E-05 -2.28507120883930E-04 -8.04585627853840E-04 -1.78201514343895E-04
 -1.73472024291530E-06  3.20663661425134E-05  1.35092444651473E-06  7.92631753714246E-06  5.86780602335413E-05
  1.99994647339385E-05 -2.99471030443338E-06 -1.15475251232676E-05 -4.56449374219325E-07 -3.86176198518646E-05
 -1.30427868089839E-04 -1.91506789782613E-05 -1.66545885581543E-05 -7.87969376469009E-06 -9.00374171255538E-06
 -2.01985445449005E-05 -1.60258480036674E-05 -1.09047416284989E-05 -6.15798911758470E-06  2.53584380632763E-05
  7.02577713571802E-05  6.54212780765416E-05  1.66389951100598E-05  2.68252862054648E-07 -8.36661526460372E-05
 -2.00815145089289E-04 -1.90458015258980E-04 -4.85789343277869E-05 -4.13301125101074E-06 -9.00613265270676E-06
 -8.03054110406642E-06 -2.02788421071693E-07 -5.42115122992278E-06 -7.55686227478493E-06 -3.69135438632625E-06
  1.54502793982410E-05  2.49877886875204E-05  1.53275490389323E-05 -2.50408816732109E-05 -3.69970649569103E-05
 -2.10322601388379E-05 -8.38376549163383E-06 -8.90697964927720E-06  8.79731436594173E-07  9.56907356835964E-07
  6.73539079764290E-06  8.22852773988834E-06 -5.61373028325190E-06 -6.98338336462543E-06 -2.52847427712882E-06
 -3.77379518287773E-06 -1.52313089085255E-06 -1.37048821494778E-06  9.84470482946776E-07  2.78747482986580E-07
  2.58201550089016E-07  5.23520602693072E-07  9.77418122341116E-05  5.45393129111723E-04  2.76047268632681E-04
  2.88735177657462E-05  2.19223634500397E-04  1.47342203938938E-04  3.63011435111638E-06 -9.45641501656687E-05
 -6.29184407820931E-05  8.75767807504622E-07 -1.35028631461241E-04 -8.46648130431217E-05  1.89896520450088E-06
 -4.34131100936239E-05 -2.33373776631386E-05  1.08473476352785E-05 -1.09500091374166E-06 -2.84511686663347E-06
 -2.60967005436042E-06 -7.58130075089741E-05 -3.97910746885092E-05  4.89487623103124E-05  2.46951179591091E-05
 -9.42041714086743E-06  4.49084142235365E-06 -5.39461870714735E-06  1.39452113822951E-05  2.59065253459328E-06
 -8.26148620890674E-06  9.10985533312040E-07 -9.03912989416738E-05 -4.59229780597105E-04 -1.95278009902716E-04
 -1.49178905855080E-05  1.13517717707090E-04  7.35601715824886E-05 -2.90732866307221E-06 -5.20078552261906E-05
 -2.90758014982738E-05  6.43792415948405E-06 -8.62754634057857E-05 -4.68427339321553E-05  8.90049095664416E-06
  1.08752483609941E-05  4.58485638384003E-06 -4.44126414402466E-06  2.60754607335847E-07  4.38942681083309E-07
  1.04712975513667E-06  1.69851772288478E-05  6.42212575780290E-06 -4.54575181125832E-06 -1.50149612699826E-06
  1.02664782071100E-06 -1.23066336074812E-06  1.31463393841964E-06 -4.82435397600371E-07  3.81902931359089E-07
  1.68235284617249E-07 -1.75851100883644E-06  2.49952393407024E-05  1.39876736001445E-04  7.81814338153121E-05
  1.43769825348597E-05  3.05596232280896E-05  6.09886801909828E-05  2.25592492231375E-05 -1.02393555271859E-05
 -1.30476790430939E-05 -1.74359547336463E-06 -1.90655554249457E-05 -7.45088247298080E-06 -7.51925551241784E-06
 -9.43622124659874E-06  1.92446881741833E-06  1.95907785630552E-06  5.21030798601373E-06  5.18003631654866E-07
 -6.86018500501118E-07 -4.47020809912274E-06 -8.01820149014836E-06 -5.09394098661829E-05 -3.19591582070073E-05
 -7.03465457885522E-06 -3.98474432061701E-05 -4.62692429069309E-05 -7.84051319442539E-06  1.77118100910665E-05
  4.11390792648380E-07 -1.22739311691605E-05  1.04358227466974E-05  4.15931018236593E-06  4.64500341356529E-07
  1.43652573429183E-06  9.99963995495474E-06  7.94123549576324E-06  1.10866355131316E-06 -1.70185325522073E-06
 -1.18425419923220E-06 -2.58086801858166E-06  1.13235973616824E-04  8.03204356908237E-05 -7.47449839479931E-06
  1.98674920606953E-05 -8.48892890642515E-06  4.94277323103023E-06  1.05528381481977E-04  5.41385500220090E-05
  7.20617722862063E-06  2.99998042360712E-05  3.42815443260595E-05 -4.85227682987318E-06
* ORBITAL    1   19
  4.95196678203670E-06  3.53601807537270E-05  1.16115005694691E-04  4.22705948604773E-04  1.16751899724606E-04
  2.07590635181146E-05 -1.57909313872245E-05 -5.36824564153416E-06 -1.79421106942366E-05 -1.87802002409131E-04
 -8.08093181860183E-05 -9.71899908802945E-05 -2.74089538187784E-05  3.38501503469106E-06  6.37652902691748E-05
  3.01512361619635E-04  1.14579602276062E-04  1.14585581252407E-04  3.02723040143196E-05  4.69856297059780E-06
 -2.52220998865037E-05 -2.71283132313353E-05 -1.68942179831585E-05 -7.17213110987048E-06  9.15487987170866E-05
  3.06723047768868E-05  1.08822286303478E-05 -5.86252954771107E-06 -5.01970843068587E-06  4.82566420339118E-05
  1.54183175987719E-05  2.38612422647413E-05  1.60702300755645E-05  7.11111583196730E-06  2.34114350522087E-05
  3.57683790451282E-05  2.19531303199841E-05 -1.62035321355672E-05 -1.90113041498204E-05 -9.08990393674968E-06
  5.44758733238472E-06  7.79824331170715E-06  3.40710965759685E-06  2.30750725879040E-06  1.88122194750942E-06
  9.75174855513130E-07  3.57787792206067E-06  4.83294102241526E-06 -4.89842174607622E-06 -5.43539641633838E-06
 -4.02399515814314E-06 -4.07260584275771E-06  1.71796392532224E-07  2.03429921416695E-07  1.43868322446854E-05
  1.70568702641062E-05 -1.71059706615098E-06 -6.16414886687038E-07  3.67482832875868E-07 -8.59061347357690E-07
 -1.89583532720593E-07  1.15386085234068E-06  2.74063592342112E-07  2.01635991224181E-06  2.80668391108616E-05
  4.13921626624214E-05  1.58826777353666E-05  9.84216419210837E-06  6.36083655669097E-05  6.31799743914974E-05
  9.71290475671048E-06 -7.16699720025668E-06 -1.82237691044326E-05 -4.01731825282379E-05 -1.08371579948626E-05
 -7.05146101749350E-06  8.89114719652001E-06  1.14990664191237E-05 -3.30075203980902E-07 -9.58866884151376E-06
  1.26961365534349E-05 -8.25590457731619E-06  1.64535033827289E-05 -1.51793703838754E-06  1.69869162740257E-06
  1.83099684713997E-06  9.97507991370397E-07 -1.21678549997276E-06  2.39460907545169E-06  2.13965892810808E-06
  4.63366311679316E-06 -2.57851389843911E-06 -3.39260217957420E-06  3.68502081165617E-08 -4.07019794273219E-06
  1.96656203447797E-06  2.12397111201865E-05  2.22308372183844E-03 -7.52602442620074E-04 -8.79515738260502E-05
 -3.52550884907994E-04  3.87096426341105E-01  2.54129300889128E-03  4.65604680676672E-04  6.57686726389230E-06
  4.03383584988580E-01  2.29888529565081E-03 -2.60682201710988E-05 -1.03038112729064E-04  8.29067647584865E-01
  4.80590550017009E-03  8.08226535127177E-06 -2.19195915934198E-04 -4.35147076278110E-06  7.24735309512492E-05
 -2.20099439998775E-05 -1.83703849631616E-04 -8.58732073049006E-05 -4.12879809570745E-04 -1.57024134949003E-05
 -3.10662282317822E-05 -1.93288304960153E-05  7.27642579577062E-05  4.73441004910135E-05 -2.33413139793339E-05
 -1.76821802587255E-05 -4.35057868027006E-05 -1.17598356239208E-04  9.55635988529517E-05  4.51173930840221E-06
  8.12370175794328E-06  5.91042901046670E-05  1.86835672680048E-04  4.84225296561118E-04  6.32821190492829E-05
  5.35468779915538E-05 -2.87992995133765E-05  1.92395894047197E-06 -7.83897845828508E-05 -1.15082829887633E-04
  1.00346388505046E-04  1.43988950659261E-04  2.85116769399677E-05  8.90373892646698E-06  7.87305080856261E-05
  4.74452269467744E-04  1.55800598064411E-04  1.38545947656696E-04  1.73461214725131E-05 -9.66855144756397E-05
 -3.32412981532292E-05  5.05749232194085E-05  4.69779134932872E-05  9.62885709567630E-06  2.58841433975117E-04
  2.28291800268844E-04  1.51625197597963E-04  1.11661583778671E-05 -4.71010673130803E-06 -3.95588452699089E-05
 -1.27692886783519E-04 -6.96583179097057E-05  4.10092257710408E-07  2.73464599060512E-06 -5.97875534205187E-05
 -8.24322753777916E-05 -3.95992499455636E-05  6.59467742781361E-06  6.88820300984951E-06  1.87855467736183E-06
  4.36554146830813E-05  6.24004372221714E-05  3.19908836661817E-05 -3.71425399050510E-05 -5.93547309709439E-05
 -3.21549754132202E-05 -2.04883759725270E-05 -2.31773694390558E-05  1.36371175519962E-05  1.44206799802766E-05
  2.17915062949552E-06  4.04760561467488E-06 -5.99911470689506E-06 -7.82676299777653E-06  2.40175454116983E-05
  2.57365467547944E-05  2.04069831343643E-06 -1.19661388817387E-06  1.96745543272228E-06 -2.33225232678199E-06
 -1.96172691380276E-07  5.10080130881913E-06  2.11046672862597E-05  7.69808769228262E-05  1.58724708833727E-05
  3.86541007762492E-06  8.43349862174314E-05  3.34763544033216E-05 -1.22914891495339E-05 -8.50591917649483E-05
 -6.13359067844135E-05 -5.90954233257214E-06 -4.14512193988595E-05  7.45324479002706E-06  2.04847619445850E-05
 -9.58761029547510E-06 -4.72346728924545E-06 -6.28683525911247E-06 -5.51008749402940E-06 -1.40754778470444E-05
 -1.32563203878247E-06  1.68238129134275E-05  1.15597602612949E-05  6.79199067686010E-06  3.26437901068448E-06
 -6.80484538792305E-06  1.24594124289059E-05  4.36536769042419E-06  3.39358767694950E-06  6.54696595459514E-06
  1.50508090813718E-07 -2.94989675160654E-06 -1.96281227407960E-05 -1.01809891697602E-04 -4.40582481912744E-05
 -1.90054314009450E-06  5.23877465889142E-05  3.15918479175080E-05 -2.81601170943685E-06 -9.67074298214891E-06
 -1.42686265454557E-06 -1.58672969790142E-06 -4.19918187088090E-05 -4.10066511640804E-05 -1.95105285325701E-06
  5.26911528831891E-06  1.27726462051527E-06 -5.11943510638493E-06 -3.84281019049291E-06 -6.99624107856295E-06
 -5.58684820571487E-06  1.99910879126025E-05  9.68437154685880E-06 -1.30987175805005E-05 -6.72801601149968E-06
 -3.49778467476555E-06  2.04815394975602E-06 -1.05655538109953E-06  1.06151034861018E-06  2.22948329375641E-06
 -3.26559741986808E-06  8.84107046975356E-07 -8.13969865030643E-05 -4.54056659453958E-04 -2.31426947800205E-04
 -1.14738962212389E-05 -7.05128073169576E-05 -3.02951319739355E-05  2.40750833543355E-05  1.11776947117746E-05
 -1.99646626483661E-05 -7.62711215121830E-06  4.82702075649394E-05  2.91638494433561E-05 -4.28137143177007E-06
 -6.13174250828524E-06  3.93508434725442E-05  2.13170669440058E-05  9.69230240263930E-06  5.97986453661701E-06
 -8.20408635438365E-06  2.05200854299617E-06  2.10115132159710E-05  1.25807195635376E-04  7.79551163441741E-05
  1.80979452549850E-05  2.58273819753902E-06  8.12968189012655E-06 -7.43199118050310E-06 -3.87173139549952E-05
 -4.82217880540350E-05 -2.52980867710155E-05  7.03814632422487E-06  2.10843787635169E-06 -4.30272403877673E-06
 -5.70162129646486E-07  2.62767186067062E-06  3.01909971866359E-06  6.83350350197212E-07 -3.07757150873031E-06
 -7.40556947130789E-07 -3.82537174885894E-06  7.90790071326007E-05  8.45156177867730E-05  7.98074839213460E-06
  1.13140253850580E-05 -4.69611379611754E-06  7.52527703620916E-06 -2.71837086068819E-04 -2.52824793634082E-04
 -1.12857063016177E-04 -4.56972527894932E-05  1.05304877343143E-05  9.68032135321086E-07
* ORBITAL    1   20
 -3.44737023763248E-06 -2.47245911401517E-05 -7.24682033655780E-05 -7.79883518746176E-04 -6.32293958524349E-04
 -6.62151512240997E-05  1.28417494054135E-05  6.20657143748608E-06  1.54270671677340E-04  6.04589187799719E-04
  1.07768929209491E-04  3.01965619986677E-05 -5.28903740882227E-06 -1.89590948773461E-06 -5.29705775876687E-05
 -1.51627458762484E-04  8.41299795720624E-06  5.09612111461995E-05  2.24535034865646E-05 -1.81851933443384E-04
 -1.78146079978871E-04 -1.51382332276667E-04 -6.69939533303763E-05 -2.15787722978034E-05 -4.09613179513475E-07
  6.74390252487397E-05  8.62748040350044E-05  4.75665275685328E-05  1.57505906153456E-05 -3.15199690018930E-04
 -4.58541562709563E-04 -4.59921032461338E-04 -2.32617798971883E-04 -8.02105928778084E-05 -3.11037300667285E-05
 -5.93504196757971E-05 -4.65845779461716E-05  2.07398923735766E-06  8.50803339553671E-06  9.54277057579076E-06
  4.01897117138707E-06 -4.40325362954352E-06 -1.04393867151975E-05  2.03041911297404E-05  3.01598719519469E-05
  1.90524236794759E-05  9.09865907323019E-06  1.30019369274816E-05  1.06849730173494E-06 -7.33227105021600E-07
 -5.83041779725420E-06 -7.68909531216969E-06  5.04369419239567E-06  6.70661713189539E-06  1.57717007267448E-06
  4.33001875952274E-06 -1.70323663369331E-06  5.42198362537213E-07 -3.00843581617834E-07 -1.05834453274548E-07
 -5.66470773718186E-07  8.32133602285117E-07  7.02450840642712E-06  3.27718511377294E-03 -1.74839608952189E-03
 -4.68406351844752E-04 -4.76680271188307E-04  9.17060573770588E-01  6.62814636863606E-03 -9.41587734785137E-05
  6.62768417656877E-04  3.58591146183477E-01  2.57731777081844E-03 -3.25364722462995E-05  1.42187063081853E-04
 -1.74275228392024E-01 -1.29161385647774E-03 -1.01854737104499E-05 -7.25730474131354E-05 -4.85575210378042E-04
 -2.31047815377758E-04  8.32924086859111E-05  9.65011987541409E-05  3.00966745733807E-04  1.07454351628810E-05
  2.27417505504766E-04  1.16092759262627E-04 -4.17460551627283E-04  1.64446507427250E-04  3.32424544379985E-04
 -1.39868093049933E-04 -9.03535540480230E-05  1.21722836591423E-04 -2.06871958110977E-04 -1.18234420419293E-04
  7.85201621932268E-05 -3.54180306728918E-06 -2.55316066998696E-05 -7.00505812442449E-05 -8.42597512910386E-06
  3.28762173119190E-06  1.55767327189419E-07  1.66830266974665E-04  8.03086960931022E-05 -1.99911145728846E-05
  3.14150051669944E-05  2.69554615444294E-04  1.79224134926910E-04 -2.11330698919635E-05 -5.81917938621584E-06
 -5.59290535303297E-05 -3.71311839911697E-05  1.60027463192124E-05 -1.53197728351963E-05  1.71924300849288E-05
 -5.93372642990124E-05  4.23549819081725E-05  1.70472102143597E-05 -1.68705079854637E-05  6.30240153044000E-06
 -1.76892424291625E-05 -8.52042159283096E-05  6.56949137846670E-05 -1.97810615761126E-05  6.18809501858936E-06
  2.17827607323696E-06 -3.34630661274535E-06 -2.03503398567091E-06  1.20417861982860E-05  9.73433646543591E-06
  1.85879080386075E-06  1.35181312606544E-05  7.07215232043259E-05  6.31852776711722E-04  4.88315804260796E-04
  9.05582316678738E-05 -3.64273977911409E-05  3.98864837902369E-06  7.23797553184206E-05  5.74072744575932E-04
  2.56723839829098E-04  2.60958605756542E-04  5.25721683222457E-05  2.82313018529170E-06  4.85637762269662E-05
  2.70829691423988E-04  8.00856699963195E-05  6.01125192458704E-05  5.22558867538051E-06  1.48349713379537E-05
  3.15689338605893E-05  7.98329210688667E-06 -1.49722697291423E-05 -8.57384582025143E-06 -2.51069264822504E-05
 -9.27906263121345E-05 -1.27753588446459E-04 -5.65891854741687E-05 -1.20355475013232E-05  1.28344963482337E-05
  1.67682776537538E-05 -1.18171678179647E-05 -1.94351674311115E-05 -7.03957241720022E-06  3.93704966825926E-06
  7.14299335056851E-06  4.54545788267924E-06  5.97355401033610E-06  1.01828023503657E-05  5.94896891144875E-06
 -2.99369054837968E-06 -5.46126263599641E-06 -3.35518549324223E-06 -8.32122537311095E-07 -2.98206942190639E-06
 -3.06548401370424E-06  5.04327391419082E-07  5.97309927481774E-07 -1.16548961849986E-06 -1.55542071893972E-06
 -9.33066508201436E-07 -1.22600655176038E-06 -9.99511097283055E-07 -1.31027289762989E-06 -9.04109597899747E-07
 -1.06077068276044E-06 -1.21818868376401E-07 -1.41639021855463E-08 -6.83446987227415E-08  7.86831480016342E-09
  4.93151514905318E-08 -1.21677688515442E-07  1.05400415195224E-04  5.82412466851175E-04  2.93644995130626E-04
  3.52215988280700E-05  8.51003968622830E-05  2.10700010947356E-05 -2.03427973587224E-05 -8.75856124435598E-05
 -5.11402714145750E-05  4.61758862858597E-06 -1.57156588911127E-04 -1.05346289862578E-04 -3.83455592732730E-06
 -3.17594201710708E-05 -1.38722111977415E-05  2.50255355239799E-05  1.16277955920409E-05  5.57362869368546E-06
  2.30787521894922E-06 -6.40616838306908E-05 -3.00016110768085E-05  3.38016638262625E-05  1.69245944607611E-05
 -1.27488615665191E-06  7.12717053375263E-06 -4.07740335909003E-06  2.41573806197599E-06  7.71195223472699E-06
 -5.88773124729098E-06  2.67791214078057E-06 -8.19686927045813E-05 -4.42560048509866E-04 -2.17749970773101E-04
 -2.83247092952804E-05  1.35173892811888E-04  8.91219595556649E-05 -5.65762076963525E-06 -5.52334097387234E-05
 -3.28221182401885E-05  5.57075946020161E-06 -7.26489094498075E-05 -4.60315638380941E-05  3.22720192615308E-06
  1.52073066917265E-05  6.15875288965118E-06 -6.68181977231758E-06 -7.92513455313044E-07  8.00981956777542E-06
  4.07940582913743E-06  1.90292660476192E-05  7.38896670034359E-06 -1.52961348785522E-05 -6.85507649021028E-06
 -1.09103062160999E-06  1.14913823332657E-06 -1.92224856789464E-08  1.34614958153125E-06 -8.60242782788648E-07
 -1.35458474690358E-06  8.14927508207813E-07  3.44722573200172E-06  2.24978681068095E-05  1.85645416895657E-05
  3.29323473560540E-06  6.68746458434836E-05  4.18071461296211E-05 -1.18735102712295E-06 -4.05107358247283E-05
 -2.42356063930948E-05  2.32492339429784E-06  1.03039642554487E-05  5.06519375220751E-06  2.09715466204007E-05
  1.49537228680231E-05  1.84492732524183E-05  8.22906672690860E-06 -3.06376287981628E-06 -4.77739110936152E-06
  4.57190134733822E-06  2.59334214663064E-06  1.42088581894934E-05  8.56165222219949E-05  4.96208946911450E-05
  9.99396476605037E-06  1.74949471498918E-05  1.21812075344275E-05 -2.09538873395347E-06 -3.33506232466053E-05
 -2.50541588402881E-05  4.23464435459193E-06 -7.67443374840248E-06 -3.71880962811264E-06  6.42306066582340E-06
  4.01156393074643E-06  7.80902997948675E-07  4.32196323368205E-07  1.02357371282622E-06  1.73983979781361E-06
  2.24849528943590E-08  4.29471232788693E-07  9.78305737643694E-04  1.15204009673233E-03 -1.29817622042722E-04
  1.94634519645458E-04  1.32786194920101E-04 -6.64331727895355E-05 -1.84031599533615E-04 -2.73462837626717E-04
 -6.84671204219574E-05 -7.16017350373615E-06 -1.23732795955697E-05  2.84110775064177E-06
* ORBITAL    1   21
 -5.12789182496515E-06 -3.72269656321443E-05 -3.24656918530526E-05 -2.90864434833257E-04 -1.31900903457878E-04
  1.17810631818244E-05  4.86163198764319E-05 -1.01823661732957E-05 -4.76479307528849E-05 -6.92719373386103E-04
 -3.63622540126448E-04 -3.67755845422651E-04 -7.92228175688796E-05  4.68015736525325E-06  2.30712718896042E-05
  3.14096232581715E-04  1.63343665915094E-04  1.65592741926988E-04  3.63526957405988E-05 -8.10611136800315E-05
  3.17505733767032E-05  5.80085787944962E-05  4.23420933913074E-05  1.77917024768356E-05 -1.60131177253993E-04
 -5.42090435240409E-05 -1.54400705064988E-05  8.80433623271880E-06  5.90805770806105E-06  1.07976754273494E-04
  1.06868801584800E-04  7.56353977173719E-05  2.60738194540734E-05  7.24793646312581E-06  5.78479209874710E-05
  6.88026691101715E-05  3.24148849780098E-05 -1.68311429208677E-05 -1.78381779422403E-05 -6.46965961409136E-06
  2.13320741438438E-05  1.97391001039956E-05  4.77798140600239E-06 -1.68111890882947E-05 -2.21721624016702E-05
 -1.22804860676231E-05 -1.24304193944779E-05 -1.29197195585395E-05  8.56104149646164E-06  8.32688286678307E-06
  1.31546946379290E-06  4.84081814396689E-07  1.70708436846844E-06  3.25695195187907E-06 -1.91634613638237E-05
 -2.13277559590836E-05 -1.39650724667856E-06 -3.35436392904727E-07 -2.45522753294188E-08 -1.48251565453157E-06
  2.14939881462003E-07  2.33838295261626E-06 -1.65127490479720E-05 -2.31913624354310E-03  7.23348858504370E-04
  5.89569711690919E-05  3.12754293422817E-04  3.98704555242770E-01  2.78086938086079E-03  3.48698530483361E-04
  1.17415049103076E-04 -8.26704516418397E-01 -5.10003766921416E-03 -1.37295938672694E-04  6.50540596529725E-05
  3.96917902645880E-01  2.41360134247682E-03  6.33947837713626E-05 -4.82193014889391E-05 -5.93495996524821E-05
  8.98837525837355E-05 -1.29811825435864E-04 -2.37112450632290E-04 -5.70224295231423E-05  7.17588145781927E-06
  1.94273836396968E-05 -3.25580783463539E-05 -1.14738943747774E-04 -3.88949655729690E-04 -1.07456452675382E-04
  1.16619035603827E-05  4.27909786931416E-05 -7.43039192748511E-05 -5.34581082392321E-05  8.60625501288129E-06
  7.15280829760580E-05 -5.80998813567544E-06 -4.39563063964655E-05 -1.72954594033050E-04 -9.87616466644837E-05
 -1.55443107992968E-05 -7.01232026877985E-06  7.59737372193955E-05  8.18529012043965E-05  1.35852233394255E-05
 -1.61698468321402E-05  1.33764154489569E-05  4.39394774144902E-05  2.30039995297800E-05  5.85060941599224E-06
 -2.72084442412010E-05 -6.34393823231153E-05 -3.13108735728013E-05  1.20145398732754E-05 -1.53884679825805E-05
 -1.59939625250235E-05  1.65909919082347E-05 -2.66373909702646E-06  2.50071647442578E-06  7.21629662331175E-06
 -1.89866421068367E-06 -1.45551257060726E-05  1.08338442648008E-05 -3.06317333424708E-06  4.50327650762873E-06
 -3.75615726167773E-06  6.30105895036400E-06 -2.68512058879575E-06  6.26410160494827E-06 -3.14271123111437E-06
 -7.48541992797564E-09 -6.30159781185319E-08 -4.56840976441310E-07 -2.56511920604135E-05 -1.67780436654923E-05
 -5.19612619090703E-06 -3.44083740728460E-06 -1.69538972257648E-06 -2.91254033236560E-05 -1.83315498556876E-04
 -5.26835646904686E-05 -3.38799126282425E-05  6.04344636896110E-07 -1.91845435768839E-07 -2.95028047116746E-06
 -5.06682255311473E-06 -1.54301591844132E-06 -6.21162490928755E-06 -4.34901882124005E-06  8.86291865700203E-06
  9.02595246874284E-06 -8.76028465161499E-06 -1.45132748714322E-05 -6.32451943549063E-06  1.43042851925905E-05
  4.33506829040599E-05  4.84764751926496E-05  1.63979586773242E-05  2.27641454954044E-06  1.31358929381002E-05
  3.38712793275480E-05  2.51886889821322E-05  9.67836096005390E-07 -2.47630424187134E-06  1.55306026606977E-06
  3.21992526058979E-06  2.32021238459123E-06  3.07086084191632E-07  3.46512466464175E-07  2.27748504827690E-10
 -4.41939442114724E-07 -1.05459939490703E-06 -9.59173835451834E-07 -1.50468075281757E-06 -3.32387155854248E-06
 -2.68655153420824E-06 -2.73920869199540E-07 -3.73590534292645E-07 -4.43660790411471E-07 -5.67935663476743E-07
  2.83974197944585E-07  4.39825295602265E-07 -4.98742904293243E-07 -6.82922986074492E-07 -1.03091673505027E-06
 -1.31545931326162E-06 -2.34094089796968E-08 -1.14081831403918E-07 -2.74702595185124E-08  2.16801674824392E-08
  3.90235876158018E-09  8.07966858314595E-09 -3.98223585888543E-05 -2.24127981244478E-04 -1.20089500124727E-04
 -1.73408171613161E-05 -3.43973939950823E-05 -1.39049740287978E-05  5.00613103237429E-06 -1.71900574199154E-06
 -7.66772117635366E-06 -4.41017859141782E-06  4.57516699985032E-05  3.19421996494568E-05  2.28522164796716E-06
  2.35051992355042E-06  4.39073671536297E-07 -2.81316856036791E-09  2.11098587474330E-06 -5.23475792561439E-06
 -3.15134585952029E-06  2.57724485391728E-05  1.16356510952858E-05 -1.85109428524639E-05 -9.24030603547598E-06
  6.95795377707900E-07 -4.88689680085623E-07  7.22091736627510E-07 -5.02463431572069E-07 -2.35628529891697E-06
  2.64463597140697E-06 -1.19856641405480E-06  2.65895164954133E-05  1.44785624048719E-04  7.24874463874127E-05
  9.66311704051657E-06 -3.74504848475434E-05 -2.44492477076551E-05  2.20931503816594E-06  3.85446423438446E-05
  2.69303898689491E-05 -3.41618569979276E-07  2.08283378502033E-05  1.34450424292998E-05 -1.12349394440913E-06
 -1.06992087979639E-05 -5.80362456487123E-06  5.78533681599029E-06  2.62732965917126E-06 -3.91997814243327E-06
 -2.66932186560196E-06 -3.87362545256152E-06 -1.29308376422498E-06 -5.46866518057084E-07 -1.28381004667985E-06
  8.70915293966831E-07 -1.10357140110153E-06 -2.42690406127583E-07 -1.00009451771473E-07  3.38520513502811E-07
 -4.33007651084245E-07  1.12521001313422E-06 -1.81247520538707E-05 -9.87840987074306E-05 -5.45842766113847E-05
 -7.48680956099137E-06  2.41898345816963E-05  9.11510419295929E-06 -3.18835068693992E-06 -2.67670165009134E-05
 -1.66889871441178E-05 -7.11456142086757E-07  1.15072062632274E-05  5.78787726166895E-06 -2.82347667109779E-06
 -1.73113416754736E-06  4.58906528584045E-06  1.30123617421626E-06 -1.33318769114647E-06  2.57521205650087E-06
  1.44595893643230E-06  2.91071698689009E-06  9.72669323026166E-06  5.60433896533468E-05  3.03479623002193E-05
  4.95873581205950E-06  1.74309881566319E-05  1.04508976894198E-05 -4.47981042313716E-06 -9.99685473216764E-06
 -7.94611511960072E-06  1.64334211654942E-06 -3.04423666657995E-06 -1.55176384817717E-06 -1.04268812005780E-06
 -5.85590498970928E-07 -2.41288121318714E-06 -9.95887461831079E-07 -6.67165675808749E-08 -1.16961996610483E-07
  2.46828036535906E-07  1.96886999526334E-07  1.88897365791467E-04  1.60286190182190E-04  7.46150185559376E-05
  5.40337889981740E-05  1.37655952396229E-05 -9.74923685655071E-06 -3.24296697792449E-05 -7.30851776570394E-05
 -2.90518669760228E-05  1.04911356962558E-05  1.52226387294124E-06  4.50354526484042E-06
* ORBITAL    1   22
  2.27396231731003E-06  1.61256411055348E-05  7.07841527525710E-05  2.16074118137839E-04  1.75571047810760E-05
  1.54576435145838E-05  1.18661042128522E-05 -1.09148301834008E-06 -1.58369779290672E-06  8.61687290125490E-05
  9.25048560348160E-05  1.26977092083666E-04  4.08868546075197E-05  1.82323021373752E-06  6.67479667759369E-05
  3.85607697179511E-04  1.83861147478828E-04  2.15025843367684E-04  6.97790177818447E-05 -1.37456105727130E-05
 -1.12784852549890E-04 -1.28979834498859E-04 -7.73944026863304E-05 -3.13674517797597E-05  4.14996989464863E-07
  7.10022409635097E-05  8.43031974237165E-05  5.07071756901592E-05  1.98653205271813E-05  7.53772871503027E-06
  7.23845481096223E-05  8.84712636266182E-05  5.48402529130526E-05  2.23468588761654E-05 -7.34633717893730E-07
 -1.40134448637190E-06 -8.40951337271410E-07 -3.51109373726808E-06 -7.19654703378844E-07  1.93741795529151E-06
 -7.15677400100766E-06 -8.10414036688254E-06 -3.76792844314113E-06  5.87704707293297E-06  6.65365022953529E-06
  3.27331392099296E-06  2.98906178120654E-06  2.81983868997402E-06 -9.02139900152078E-07 -8.97631479432822E-07
  1.12835043752567E-06  4.49688632673285E-08 -2.56538317464520E-06 -3.38174982136330E-06 -2.99773981320998E-06
 -3.32513976570891E-06 -5.93624995314602E-07 -8.68245601162794E-07  7.14419749430458E-07 -4.39352925042857E-08
 -4.54647646477645E-08 -4.71248990930743E-07 -5.29372274607693E-07  9.83144807057015E-06 -1.82335068523852E-05
  2.76603301183112E-06  2.65126559161870E-06  1.74150752658036E-03  1.60214453877380E-05  3.21685732147827E-05
 -3.03983397412665E-06  4.33494548219745E-01  2.48632635317569E-03  1.38223851356694E-04 -2.01379683330314E-04
  9.01137837165643E-01  5.18666355546462E-03  3.96008997507405E-04 -4.05302976781826E-04 -5.91531829792350E-05
 -5.35498338251997E-05 -1.39783365215748E-04 -1.65887268769247E-04  1.50769943094258E-04  1.79363981772526E-04
 -1.06574619935133E-04 -1.25658740286618E-04  8.73333172284327E-05  1.06782886395345E-04  3.95139338133112E-05
  1.34875694311487E-05 -8.97738066482750E-05 -9.97585752538537E-05 -2.15544980677640E-05  9.54766122917508E-05
 -1.40185054420046E-05  3.12120151653325E-06  2.28688130075736E-05  7.05300927664814E-05  2.11889325241963E-05
 -7.97986438218652E-07  1.07749064319023E-05  2.17681841692606E-04  2.37035214911342E-04  5.21077862875133E-05
 -8.12997803209929E-06 -1.53210195527479E-04 -1.31390506515191E-04 -3.98946534883616E-06  1.69195559494372E-06
 -1.31264109107984E-04 -1.25871119218998E-04 -1.56180004956547E-05  3.66936851686256E-05 -3.25515006318401E-05
 -2.34417251419151E-06  3.15063536964127E-06  4.39160528366887E-05 -4.18462938361689E-05 -2.62667868739787E-05
  2.41132991351700E-05  2.28137538076701E-05 -1.66894192301665E-05 -1.50292164170553E-06  3.63446413946141E-06
  5.85382653886720E-06 -1.36971077066968E-06 -7.52917616945760E-07 -2.25247893051365E-06 -8.35463664538828E-06
  2.35525436975400E-06  1.66797432418045E-05  7.24622718229859E-05  1.33323075768145E-04 -8.65579929506350E-05
 -1.75105121381668E-05  1.03949021081002E-05  6.91756289650924E-07  1.23101786285135E-05  3.21884681122171E-05
 -2.12953716764986E-05 -5.26749135716741E-05 -2.34721278395878E-05  3.03751333776325E-06  4.71014666519208E-05
  2.22097711796387E-04  5.89674012813735E-05  5.98441409670656E-05  1.57992440746184E-05 -6.58091874873783E-05
 -1.73301146618393E-04 -1.60624554343447E-04 -3.69350749605380E-05  7.44460698744004E-07  1.75889196320543E-05
  5.82482130599374E-05  7.64909426893162E-05  3.25715198979880E-05  6.62036505559368E-06 -5.95898444682909E-05
 -1.55714624227786E-04 -1.37329370638278E-04 -2.86688698748935E-05  1.27682222072040E-06 -2.94488674541023E-06
 -6.21756446291672E-06 -4.61249616138900E-06 -3.00731089360732E-06 -3.91499679321325E-06 -1.24229914895771E-06
 -3.44838905327743E-07  1.04012192783363E-06  2.04414266039324E-06  3.07994509684766E-07  3.08909579913472E-06
  3.83755720379253E-06  2.85910446394755E-07  3.67658924396371E-07  5.94279704978090E-07  8.27743410380501E-07
 -3.71664261950482E-07 -4.71599583016971E-07  2.98115470562362E-08  8.72876837892136E-08  1.65398387378818E-06
  2.06168100495701E-06  7.65815085800406E-08  1.20461608230389E-07 -5.18530727391755E-09 -2.26289045503669E-08
 -1.27820304710539E-07 -1.04560969285455E-08  1.74031412043451E-04  9.61860563537686E-04  4.89680291437058E-04
  6.15521723152755E-05  2.82580199579598E-04  1.75322373694746E-04 -3.32764658764668E-06 -1.28740661646263E-04
 -7.36241415650362E-05  6.99246895055522E-06 -1.86526440019073E-04 -1.05241016191416E-04  9.01928893927411E-06
 -5.34189603396826E-05 -2.06930257951418E-05  4.84321149689089E-05  2.41862994368420E-05 -8.66385967103906E-06
 -4.70745874027663E-06 -9.27589289620290E-05 -4.16964970119299E-05  5.53237300676879E-05  2.69112980656467E-05
 -9.18804269533773E-06  9.07691630000488E-06 -7.20870242893086E-07  9.26802012500677E-06  3.22629504832978E-06
 -6.85769906991413E-06 -1.25428800506766E-07 -1.37070639692643E-04 -7.36192997135673E-04 -3.55895307940494E-04
 -4.08481560203899E-05  2.04243220279719E-04  1.41117111854338E-04 -2.87115837624659E-06 -8.41052870756087E-05
 -5.07566057017915E-05  7.89152144956894E-06 -1.55476627469922E-04 -1.04862041338029E-04  4.90761761735513E-06
  1.87906865795611E-05  9.06598084850327E-06 -1.35560645876959E-05 -4.76557940338706E-06 -1.64765503346473E-07
  7.08462959898971E-08  3.62190260018288E-05  1.64547040112884E-05 -1.81222181599200E-05 -7.38789437655506E-06
  5.26149453022953E-07  2.76650881383540E-07 -4.17230624697783E-07  6.63062206490128E-07  7.05957424482838E-07
 -1.69881320971850E-06  1.20686564819148E-06 -9.79189770754033E-05 -5.71606237692487E-04 -3.14223243611886E-04
 -4.08207059813791E-05  1.08451228283291E-04  6.44452307128344E-05 -3.55129403255941E-06 -1.09396085751193E-04
 -7.71668074611428E-05 -3.48733216222879E-06  6.58619759369192E-05  2.86127410598905E-05  5.31367022752082E-06
  2.49264618170354E-06  5.28598204569871E-05  2.41606649529337E-05 -4.12572055436983E-06  4.91987062816980E-06
  3.51530305646707E-06  8.05188568439125E-06  5.11152115679658E-05  3.00226459112507E-04  1.64860483041948E-04
  2.87486647515333E-05  7.93203556653813E-05  4.43745731862005E-05 -2.19177174129656E-05 -6.23741836950343E-05
 -4.21195553573506E-05  1.15901584453696E-05 -1.08919879861248E-05 -4.37359330518007E-06  7.45846555167757E-07
  5.88052884572087E-07 -6.50941281903889E-06 -1.78578876992563E-06  3.88948075075480E-07 -8.91439000279628E-08
 -4.33896800794002E-07 -5.25791777194769E-07  3.87682166364352E-05  7.25826004482161E-05  2.90048547779647E-05
 -1.86399527062286E-06 -2.03923600944231E-05 -5.20392370586838E-05 -2.53319542769270E-04 -2.50890345717773E-04
 -3.78181108548568E-05 -1.00964693318963E-05 -1.14958018735117E-05 -1.58392397294800E-06
* ORBITAL    1   23
 -1.61187695995445E-05 -7.90753251886629E-05 -1.00027339621036E+00 -2.02876281737521E-03 -2.83899880748515E-03
  1.38979692817010E-03 -6.26436279178919E-05  1.91499608738164E-05  2.88752727702405E-03  3.69170367292777E-03
  1.13608257302953E-03  1.08617784885093E-03  2.17960480981827E-04 -6.83083050594322E-07 -2.47946729910872E-04
 -5.62647641653265E-04 -4.18484843738338E-05 -1.54189623340269E-04 -4.10954017985156E-05 -6.17696330161080E-03
 -2.47806980706734E-03 -6.49976898360203E-05  5.82238763682610E-04 -2.82811176302851E-04 -9.25630983169777E-03
 -2.15433258938589E-03  2.29444134386350E-04  7.01623831206631E-04 -2.46580576579543E-04  4.08474547826065E-03
  8.54471331588620E-04  2.30382489767048E-04  4.81532076948032E-06  1.12870288576461E-04 -1.41591249260812E-05
 -7.50353057470281E-05 -3.40184827226314E-05 -1.40290445005009E-05  2.83414107327918E-05 -1.07313705685172E-05
 -1.34652537285303E-05 -8.23908501481917E-05 -2.13173516331325E-05 -2.18245374628757E-05 -4.74140247560177E-05
 -2.39635980063906E-05 -5.27622760850180E-04 -3.07742481763064E-05  2.35120198694764E-04  2.04805195638378E-06
  4.65759958021329E-06 -5.67124935557654E-07  8.16436835801817E-05  2.22850045681864E-05 -6.98189772251769E-04
 -5.31803698979359E-05  1.25096214945595E-06  7.34656075586720E-07 -2.61738550441832E-06  2.72808904993526E-06
  1.32655932832140E-06  1.20762556801236E-06 -1.35948667815821E-05  5.91884548415371E-06 -1.26355998193052E-03
 -4.75442872870262E-04  4.82201565642947E-05  1.67914918092825E-04 -1.11652791960631E-03 -4.49983092756576E-04
  1.78281458855871E-04 -1.88264042325814E-04  8.35923665681203E-04  2.84410471191815E-04 -1.07988855713349E-04
  8.46950402551123E-05 -5.03395031098822E-04 -1.79579228150971E-04  3.04772816795459E-05  5.19030590162269E-04
 -2.24505740681501E-04 -5.72236891561511E-07 -2.31384212872109E-05  4.39119477631966E-05 -2.21643804264605E-05
 -2.08009400941474E-04  8.46341215655503E-05 -6.34622162002884E-05  3.21251259149888E-05  2.08874586370611E-04
  2.23699357290347E-04 -6.93454402622088E-05  9.51020161573784E-05  6.92616204225306E-05 -3.73686283661680E-05
  2.54995927326746E-04  1.67903759845050E-05  2.46322096550656E-04 -2.52174857582557E-04  1.16920785051717E-04
  1.27864720271608E-04 -2.39972059511461E-04  3.92429128910106E-04  9.00892786345535E-05 -4.30570175094337E-05
  2.75259191292913E-04  5.38969525039409E-04  6.89973561761275E-04  2.47225015248292E-04 -1.35859018690401E-04
  3.55942936265581E-05  3.79627748123000E-05  1.35478180407384E-05  1.59195612361308E-04  1.67382665161475E-05
 -1.75089998586017E-04  9.10228084851427E-05  1.54142866684868E-06 -2.66666370749678E-05 -1.67509483896950E-04
  6.45239200633497E-05  3.72933662613279E-05 -2.43608703713184E-05 -1.11377314377257E-04 -2.20098931833919E-04
  7.78034394193825E-05 -1.20867945115933E-04  3.58951197133749E-05  2.74166269256064E-05 -2.08714301141976E-04
  1.72224423330203E-05  1.23751215490524E-04  7.43372209273595E-04  3.41358477331137E-03  1.93530064099813E-03
 -3.40568650039612E-05 -1.70814490367763E-04  4.07238052052826E-05  8.22689647342897E-04  3.23939405000007E-03
  1.26831466867322E-03  1.08287183340614E-03  1.48795426205197E-04 -5.18975931802840E-07 -6.53248954016670E-05
  8.64094922450063E-04  2.81927097196796E-04  2.27678750785580E-04  2.81010986050664E-05  1.50576349647722E-04
  1.70052745435671E-04  9.81180440468296E-05  2.39291122547095E-06 -5.58979675166225E-06 -1.64552716590318E-04
 -3.88757921529409E-04 -3.18204775758757E-04 -3.79487434687864E-05  1.48631144600303E-05  4.16520531355902E-05
 -2.06363661740132E-04 -1.84065182933787E-04 -2.48217313698855E-05  5.70932933479183E-06 -3.22268539244575E-05
 -6.74898120825696E-05 -4.22861642193176E-05 -2.90133186855984E-05 -5.24647307113911E-05 -3.17704337334927E-05
 -4.45620359860816E-05 -7.04709227216487E-05 -4.24539642648904E-05 -2.48823136907187E-05 -1.77742540041766E-05
 -9.77745744705643E-07 -7.25060204024092E-06 -7.81341697605877E-06 -9.43925435696071E-06 -1.09555594083231E-05
  2.60358484897090E-06  2.40996239260065E-06  8.10505333884973E-06  9.95315237588031E-06  1.73549662066153E-05
  2.09143082438291E-05  8.98203351990871E-07  1.28292378440429E-06  1.07510098772296E-06  3.68005773414566E-07
  9.19704480379991E-07  1.26479578904073E-06  3.54629563696870E-05  2.81131293479431E-04  1.44970352739057E-04
  1.80779245708055E-05 -4.45316136069382E-04 -3.26730100385388E-04 -2.35563643065145E-05  2.19230911585167E-04
  3.69559133562546E-05 -3.40958231167663E-05  1.84238661639973E-04  1.31225952757023E-04 -4.13028601767701E-06
  1.35415432176558E-04  6.51673115153968E-05 -1.08420020742605E-04 -5.53197311573845E-05  4.67228917244867E-05
  2.37564654337417E-05  2.44674600587243E-05  2.57168743541473E-05  1.13068378643999E-04  7.21707844128245E-05
  2.41600811592353E-05 -3.73088120397233E-06  1.51671024351535E-05 -7.68471717300784E-06  1.45248774227298E-05
 -6.58283672704449E-06  2.07130052459449E-05  8.21803789310191E-05  4.26833151315826E-04  1.79989267638000E-04
  1.14169369166916E-05 -1.41706066558032E-04 -1.09413506292204E-04  2.72080349149263E-06  2.64265688520971E-04
  1.09600154747173E-05  1.44586892512567E-05 -3.21345624258241E-05  5.34395522246886E-05 -8.06871754394595E-06
  1.75836842478975E-05  1.32756320382064E-05 -1.33384865148160E-05 -7.19679480384014E-06 -7.54048424920723E-06
 -7.54748622685225E-06 -3.86564241104546E-05 -2.37491782187796E-05  2.72363806600937E-05  9.38494369965178E-06
 -8.14229110995629E-06  8.30663481988989E-06 -4.75597019749095E-06 -1.03630182554738E-06 -2.90523684461503E-06
  7.51433010577003E-06 -7.90253528557265E-06  1.41931917168859E-04  1.37594456934428E-03  5.47079520237148E-04
  9.61774015288500E-05  7.45650865936385E-04  3.71832320825181E-04  5.64086988805483E-05 -4.90538493966894E-04
 -1.64805308239188E-04 -1.34689221853037E-05  5.30028359027023E-05  2.10267962283270E-05  5.28334158877689E-05
  2.87700836637310E-05  4.94290404914150E-05  1.66367005121951E-05 -1.76520147182675E-05 -1.24948597599527E-05
  1.20237144893157E-07  2.18386013698537E-05  4.55656789717547E-05  1.54280565763667E-04  1.08575539051274E-04
  9.69572014091298E-06 -1.58421421837644E-04 -7.30901767309149E-05 -4.06633978844467E-05  3.81921447341394E-05
 -8.18737146132163E-05 -1.18942352488413E-05  5.58258058336850E-06  1.74612980677696E-06  2.58384331325742E-05
  1.85627245431799E-05  2.46048215183280E-05  1.57127043465422E-05  4.57732078718084E-06  1.22923632565649E-06
 -5.22031738284298E-06 -6.79036331958956E-06 -4.17136187629107E-04  8.34191534475797E-05  1.03127838990833E-04
 -1.33375092451241E-04  8.95492769775244E-05 -4.60304977761615E-05 -4.40950096083893E-04 -1.43007582110759E-04
  1.11065574308547E-05 -1.00150800467961E-04 -9.48087828243867E-05  7.60638832460895E-05
* ORBITAL    1   24
 -2.23457645253659E-06 -1.62857960272163E-05 -2.90498872971090E-05 -6.76936981326319E-04 -4.01638387673511E-04
  6.15762099497822E-06  3.31870304593544E-05  9.23065044299426E-06 -2.09198306249818E-05  1.13456230526471E-03
  4.42383301703260E-04  3.60905200500465E-04  6.45114258168954E-05 -4.32136480308898E-07 -1.29512185417590E-04
 -4.86619593586973E-04 -2.15381607423220E-04 -2.24520799901961E-04 -5.91985999551394E-05  1.39480904379261E-03
 -4.32355655964635E-05 -6.67600249822054E-05 -3.78054528334508E-05 -1.45862138632104E-05 -5.97830691861232E-05
  1.43890496223934E-04  1.34082428133549E-04  6.50478907863521E-05  2.24787483893987E-05 -1.66424297174738E-03
  2.22193985203744E-04  2.08831789796915E-04  9.38926760875208E-05  3.06662187055909E-05 -6.90350239267996E-06
 -2.11808662477365E-05 -1.37030446726182E-05 -1.60382556668045E-05 -2.64604155628757E-05 -1.59789155581237E-05
  2.33034744364870E-05  3.79908048299908E-05  2.76816177804121E-05  2.86677606824428E-06 -1.78242890105703E-06
 -3.61116587621705E-06  9.87340731267736E-08 -3.17519678950386E-06 -6.43331948399078E-06 -6.97002688985220E-06
  2.42151477796748E-06  9.24970995443326E-07  2.86336790395335E-06 -2.39526066468083E-06 -1.76472698186077E-06
 -1.23834551438529E-06 -4.04421898980734E-08  1.90060217525487E-07  1.21890298164382E-08 -1.67058445887917E-07
 -2.56720798336148E-07 -4.00430879186064E-07 -7.22948084025430E-06 -5.41148731939294E-05 -1.93846839976136E-04
 -7.15725179495458E-05  2.50726992590242E-06 -1.39285146535648E-05 -1.62162325609198E-04 -1.40911997704581E-04
 -5.94500657640366E-06  9.93368291094983E-08 -1.59310711155457E-04 -9.62892259764168E-05 -2.18875413608064E-05
  2.38154428564208E-07  6.58110308480164E-05  3.38246360958391E-05 -1.07886403657885E-05  1.00856947025354E-04
 -5.37424377429974E-05 -1.47456850805822E-06  8.57040353807072E-06 -2.94188768444191E-06  2.93033250573074E-05
  4.35147618936242E-05 -3.17301997828782E-05  2.89941722570095E-05  3.58151057446542E-05  4.62767688588102E-06
 -3.50505222418049E-06  5.56524382024797E-06 -8.78927805294563E-06  1.78757550879779E-05  1.42274047671642E-05
  1.91888098742499E-05 -1.04588357227088E-04 -9.22955918655760E-04 -1.65749354390197E-03 -1.68863841669917E-03
 -4.44472611825997E-04  2.70628549989693E-04 -5.17343126262705E-04  2.67865901553265E-04  5.01560055281079E-05
  3.34786803925060E-04 -3.60591045328707E-04  9.02374772908341E-04  1.16598613097237E-06  2.41847441305861E-04
  4.25111966575588E-04  7.13249109402982E-04  5.61674257236620E-05  5.94149397862999E-04  2.44710402455295E-05
  3.70846012318879E-04 -1.67362257167505E-06 -1.49783596544858E-04 -7.14271935945088E-06  7.07222183686494E-04
 -2.19668460657382E-04  1.11476145474938E-04 -6.78008895689753E-05 -1.91453483530627E-04 -4.04903802662289E-04
  1.71672979666652E-05  2.50522636124296E-04 -8.75363436988707E-05 -1.91235724847655E-07  1.83316513455984E-04
  1.03275051081280E-04 -2.84366800239372E-04  1.00277385346340E+00  1.58706674646315E-02  2.45622588653796E-03
 -2.05554027968497E-03  4.56140686971182E-03 -8.99136115347815E-05 -2.84015032687511E-03 -2.76853226287666E-03
 -1.72610279102618E-03  7.85854579213961E-04  4.22471631357761E-04  3.00159132788909E-05  3.01356381044361E-03
  1.36761075365336E-03  2.43717492277232E-04 -2.49406489911712E-04 -8.86906497940920E-05 -1.74071311941105E-04
  3.55000864059415E-04  5.31144627726445E-04 -1.20520869202877E-04  1.90778489810381E-04 -5.52921030946521E-04
  2.04010410303743E-04 -2.91340515555060E-04  9.04366177719791E-06  1.68692290287578E-04 -4.20461004641812E-03
  3.49850961662907E-04  3.75287589536216E-04 -4.02079075735381E-06  1.98691403972705E-04  1.36027433230534E-04
  2.47328399484280E-04  7.73151048866850E-05 -2.73988617959225E-05 -3.01471700538657E-04 -1.05603926587132E-04
 -1.83099438918790E-04 -2.45857050249537E-04 -8.10795186634873E-05 -2.65143050354683E-04 -7.57016197248623E-04
 -2.05535337991107E-04 -1.12834376580074E-03  5.91895332091121E-05  1.05400381230410E-04  1.32520302538259E-05
  5.78521804563442E-04 -3.38511711213105E-05 -1.38230299428782E-04 -5.07846879652169E-05  1.57925086826866E-04
  2.43615622396916E-05 -2.78923712978747E-05  1.21856583197726E-06  2.73524369184608E-05  9.31082238955396E-06
 -2.57016271217679E-06  1.40496217922935E-05 -1.16603956298661E-03 -7.43371350777420E-04 -2.34379546383807E-03
 -6.16599495656119E-04 -7.76405012645509E-04  1.90968569862547E-03  4.80297364023879E-04  1.42835673780528E-04
 -1.01935117291810E-03 -2.71371387137744E-04  4.39644794864635E-04 -1.64079687738012E-03 -3.95158269147064E-04
 -8.50943484921289E-04 -2.00003022741148E-04  5.26914108498689E-04  6.10390954183380E-05 -1.15656138764804E-04
 -4.74327527157942E-05 -1.27220869681718E-03 -2.76293479912496E-04  6.48129796278030E-04  1.24471247754414E-04
  2.47427862338877E-04 -3.39692082506142E-04  7.06214965611318E-05 -2.14618913416785E-04 -1.84872844450962E-04
  2.39391490830960E-04 -4.72266159620105E-05 -2.91299723290333E-04 -1.78616927286547E-03 -7.95707384939334E-04
 -9.44623955314108E-05  5.09780404658883E-04  6.06275777719813E-05  2.08547035162682E-05  4.47845584213282E-05
  1.00444115893238E-04  2.24690944597293E-05  1.92163617066197E-04  7.64628763409878E-05  2.42603776199405E-05
 -1.09640356547012E-04 -7.07109991832271E-05  9.53731605255965E-05  5.96644507339574E-05  3.88361246420874E-06
 -1.05426496513205E-06 -1.69926528613480E-04 -9.48086396130250E-05  8.01231659705740E-05  3.75510219080081E-05
  4.45966669510741E-05 -5.86352836614593E-05  1.71185533344822E-05 -3.99965079304558E-05 -2.59263056425657E-05
  5.33800631850196E-05 -1.85515638742371E-05 -1.92571513586005E-03 -2.47556139343274E-03 -3.50260580270680E-03
 -6.81357629946342E-04 -9.94906877124979E-04 -3.11972339487325E-03 -4.19485221167989E-04  2.74180096950521E-04
  1.96182697806555E-03  1.98716013604281E-04 -1.74126914669654E-03 -2.16331477678155E-04  4.60701511477844E-05
  2.32064795895306E-05 -1.24523255106923E-03 -1.47145297965698E-04 -2.48583076689712E-04  1.53060372090394E-04
  2.04123960292650E-04  3.61419893341805E-04 -4.06660836045019E-04 -2.41689912085023E-03 -1.44109237853303E-03
 -2.50223122056516E-04 -5.04716876292500E-05 -1.77793230331778E-04  1.71496759310591E-04  3.86195637302436E-04
  2.61504746611213E-04 -9.55266809350917E-05 -4.89681263827270E-06 -5.74809817477209E-06  2.99319828790777E-06
 -5.18416572417174E-06 -4.76730772718451E-06 -1.03912266069604E-05 -1.88323306529348E-05  2.51083308201972E-05
  1.53589509736410E-05  3.94328980672518E-05 -1.17444829755544E-04 -2.07043543167463E-04 -3.76919797380925E-05
 -2.05040791373575E-06 -3.44277129915318E-06  8.35500712312472E-06  1.00427215716699E-03  3.85049166695560E-04
 -1.62183414547200E-04  1.00842315190680E-04 -5.70300973223399E-05 -7.51656841383523E-06
* ORBITAL    1   25
  1.52394448487054E-05  1.21756593475716E-04  2.74856923433137E-03  2.26010643893286E-03  2.71443212629741E-03
 -3.95785926000704E-04 -3.56049708834656E-04 -4.54398907989745E-05  8.97151535327862E-01 -6.92767690948684E-03
  5.65065512528676E-04 -1.93324610851292E-03 -9.49132484294240E-04  1.58875777609451E-05 -4.37258420887089E-01
  2.90734057006093E-03 -7.14205326621430E-04  4.29609814040219E-04  3.28306899872815E-04 -1.00341243970892E-03
  2.23412678390836E-04 -8.99913655644895E-05 -1.71814234388955E-05  2.04151086461719E-06  3.28476739248953E-04
 -2.98853353346523E-04  2.48152760903500E-05  7.48669535988307E-05 -9.25483325640887E-06 -6.39395997393242E-03
  4.56033702138404E-04 -1.37671564823525E-04 -1.40161992931008E-04 -7.50530516981664E-05 -5.31790329015328E-03
  1.82137872806460E-04 -1.66423686226228E-05  4.71788039343303E-04  6.51840831076823E-05  3.77946118035918E-05
  1.01587529833841E-03 -3.24783902996362E-04 -1.17420201520614E-04  4.22323141783670E-03 -3.59919089767116E-04
 -7.24167260708846E-05  1.39275392548954E-05  1.28786564912407E-05  3.37454874697967E-05  1.63792941853907E-05
  2.63438489408167E-05  2.87608958542078E-05  2.32557362898558E-05  9.62802154414627E-06 -2.52607253474838E-05
 -9.36360910768673E-06 -2.18422955173358E-04  4.78005451795890E-05 -4.06037478552498E-05 -5.70066636741433E-05
 -2.70087327089652E-05  2.12839459054477E-04  1.49283192680736E-05 -1.98816842430700E-04  4.70316897828043E-03
  7.00491859303999E-04 -9.59321424650675E-05 -4.15790883480260E-04  4.45191644771690E-03  9.77666584551838E-05
 -1.69642660523923E-04  3.29996897183296E-04 -3.76476946057939E-03  4.85360388248092E-04  3.68294109131647E-04
 -1.45807111211704E-04  1.59652790097710E-03 -1.34620934593073E-04 -1.48236110929870E-04 -1.98045954380858E-03
  3.33581713672781E-04 -6.49794152959877E-04  8.90811238401509E-05 -9.00628116931425E-04  1.87316510693463E-05
  9.12443292329043E-04 -1.62809645699051E-04  4.93904622655258E-04  2.89353786829156E-05 -4.75197047624079E-04
 -3.61117535523650E-04  1.75914974322076E-04 -2.61892726326592E-04 -2.10764339897183E-04  7.23353245350819E-05
 -2.71957682062149E-04  9.94109737472851E-06  4.27443442731601E-04 -4.18705863762215E-03  1.06135557743717E-04
  2.26735864025320E-04 -5.22656606395671E-04  3.52362601835208E-03 -3.81333927553287E-04 -5.50761943128764E-07
  3.50732611913527E-04 -4.06303272910056E-03 -3.65591292989476E-04  4.61734691485564E-05 -2.84198110575893E-04
  1.29736798022129E-03 -1.12781451559771E-03 -2.98361110083791E-04  1.82585271456218E-03 -2.82439074829413E-04
  1.10734984964910E-03 -2.39258138427727E-04  6.27669126796633E-04 -1.38975074166511E-05 -7.96941312075346E-04
 -8.34340091709096E-05  1.93169581298657E-04 -1.39831034377920E-04 -3.30297758467387E-04 -4.58162287308439E-04
  6.23987553575320E-05 -2.45332531238638E-04 -5.60842885802617E-05 -2.12190929646178E-05 -3.01963354789553E-04
 -2.28486863380158E-05 -1.62901018937618E-04 -5.31396852130460E-04 -4.26533003808361E-03 -1.38469050261103E-03
 -2.37116447185755E-05  1.17480072520656E-04 -3.30814615447035E-05 -1.48652271055387E-03 -3.54058197095288E-03
 -9.08710881795934E-04 -7.21402698080031E-04 -1.12763341082385E-04 -2.22208366088440E-06  6.39706873003410E-05
 -6.56509608354330E-04 -9.00342761500131E-05 -4.13886205863393E-05 -4.28330983690813E-06  3.83802738369155E-05
 -2.48488899944890E-05  1.17179408730389E-04  7.27086912220363E-05  9.44418197115424E-06  1.72443030849949E-04
  2.80748271211262E-04  2.57385025768529E-04  9.14128229117919E-05  2.21439792633579E-05 -3.00445442482188E-05
 -4.35544933165528E-06  3.64698770887111E-05  7.01414865100611E-05  3.45720807520162E-05 -4.52948927722706E-06
 -3.63777134475353E-05 -3.60059794624052E-05  1.41961792844960E-05 -4.73093465451116E-06 -1.61155221032643E-05
  6.49916401852457E-06 -3.68188839915540E-06 -1.23490977943137E-05 -1.81243653163781E-05 -3.44236208095917E-05
 -2.14917179296206E-05 -1.15000318926684E-05 -1.34553256629750E-05 -4.48015019455813E-06 -7.69664664319204E-06
  3.16380515710493E-06  5.47938038587704E-06  1.22492218241763E-06  4.69991212581642E-06  7.09953820815069E-06
  1.24621735466789E-05  6.59828268209189E-08 -7.33864033815695E-07  2.02558120945854E-07  2.06371283359711E-08
  6.07185638207797E-07  1.91872970494229E-06 -2.15999728781985E-04 -1.07508062282119E-03 -6.52985868441379E-04
 -1.06878146092051E-04 -1.32533193566725E-04  5.67383434795630E-05  3.62461768747695E-05  1.06126430527535E-04
  4.52551845693709E-05 -1.17010263397094E-05  1.37964481513538E-04 -1.97126543908573E-05 -2.98325315858362E-05
 -6.15285357136718E-05 -5.59585425504252E-05 -2.23197936022453E-05 -1.55582862916658E-05 -3.52926909730432E-05
 -1.52026355455744E-05  9.19499790887249E-05  3.35091203898008E-05 -1.00512191050258E-04 -5.29074585390911E-05
 -5.66452667131547E-06 -6.69276781531601E-06 -2.81395234993954E-06 -3.80555949579744E-06 -1.30840504856229E-05
  5.85934100331697E-06  2.85344531762240E-06  1.03374200506933E-04  5.64758418508225E-04  3.37994665345054E-04
  5.38075628658258E-05 -8.77766202057621E-05 -9.76178889745227E-05  1.69625558550928E-05  1.11419569603761E-04
  1.08984754923855E-04 -4.49995422640204E-06  1.55788699014361E-04  9.93823789161579E-05  2.78740687224884E-06
 -4.44425369195844E-05 -2.43058141641425E-05  3.64679349182364E-05  1.92660126569843E-05 -1.21768319622608E-05
 -4.33293120849029E-06 -3.10901166519115E-05 -1.34414183796138E-05  9.54586691304963E-06  2.67249460632301E-06
  3.67155425010840E-06 -8.97131230881568E-06  2.74107825223711E-06 -7.45830361566976E-06  2.13665686990959E-06
  1.03894323009150E-06  7.66525513695586E-07 -1.17723474103446E-04 -9.63173613008952E-04 -4.23656745190744E-04
 -6.88802785405745E-05 -7.00715125101951E-04 -3.69349739118691E-04 -2.98043333131265E-05  4.12501219698037E-04
  2.40380781238976E-04  1.06610966743781E-05 -2.15374688002712E-05 -2.94409574212638E-06 -5.46849123583778E-05
 -4.15028962597617E-05 -4.94869585425579E-05 -2.12983352592483E-05  1.02012075439075E-05  3.07155686326271E-06
 -1.63376228336193E-05 -2.94558735089360E-05 -6.05777072389812E-05 -2.94152208159718E-04 -1.67056103406589E-04
 -2.37411489449349E-05  9.86886029387227E-05  4.58941807397076E-05  4.30126838041732E-05  1.02600331934330E-04
  8.42166775015092E-05 -8.72134204148108E-06  6.69334397905386E-06  1.13849931538858E-06 -2.24399805632544E-05
 -1.65433031926454E-05 -1.42920310496119E-05 -1.06380551394498E-05 -4.40020920180914E-06 -2.57839828211372E-06
  1.70231839711492E-06  3.47266059646572E-06  1.04749826397341E-03  3.89476256922888E-04 -6.79571648228401E-05
  5.41340080171862E-05 -3.98114955595174E-05  4.39883243243470E-06 -2.14941809617212E-04 -3.81248046676642E-04
  4.36705578013266E-05 -3.43409214821739E-05 -3.96845617079666E-05  5.63207422855379E-05
* ORBITAL    1   26
  8.79773158176294E-06  7.07644412354923E-05  1.19535582314758E-03  2.39920522680035E-03  1.08737542674858E-03
  1.73623838739802E-04 -3.33599593987972E-05 -1.53593873526873E-04  4.37716343638698E-01 -9.27166851904863E-04
 -8.81362893543059E-04 -1.16417157034151E-03 -7.95331445376683E-05 -2.79541780097477E-04  8.98687130007887E-01
  1.53546732144633E-03 -1.20986606267977E-04 -8.87509706066681E-04  1.18383205847191E-04  1.70214665738273E-02
 -5.58817637037861E-04  2.02494198760060E-04  1.58824840505085E-04  9.53921020373106E-05 -8.14917000384324E-03
  6.20494353381287E-04 -1.09396182593820E-04 -7.63909849425522E-05 -1.62139036725584E-05 -4.65989411239180E-03
  1.73846610140192E-04 -1.23400857253925E-04 -7.78625895646896E-05 -4.09548715876535E-05  3.39840050746821E-04
 -1.49562242370550E-04 -4.08832916405872E-05 -3.89704211934101E-03  8.70236111569499E-04  2.83553183731738E-04
 -1.90616292961096E-03  4.47170093792517E-04  1.27525198347684E-04  1.55955807772776E-03 -5.05525193332362E-04
 -1.48816703260376E-04  2.44996212677015E-05  1.23979797372600E-05 -8.34139410592932E-06  1.25412752765750E-06
  5.84559712385957E-05  9.18083948726071E-06  4.24366829288829E-05  1.15936939428099E-05 -1.27547017959837E-05
 -7.79661768755068E-06 -1.02917958941425E-04 -1.45572167575817E-04  9.10178368857685E-05 -2.79527414712600E-05
  7.20168800839860E-06 -6.38879117359728E-05  2.16733757840129E-05  1.58552462186661E-04  7.30181568967309E-04
  4.67801951369963E-04  9.60363835264282E-05  2.52141373379069E-05  1.82674145604971E-04  2.51553010224328E-04
 -8.50793089375354E-06 -8.27248262701696E-05 -2.74144485680670E-04 -3.04911337794155E-04 -7.83834039993899E-06
 -1.57803332636246E-04 -7.49696235557721E-04 -3.33070482923614E-04 -2.00850501940850E-05  3.31899709637762E-04
  1.40383160281349E-05 -5.34607280509986E-04  6.86009048283501E-05  5.89146042405346E-04 -3.66194209117067E-05
  8.36472697768082E-04 -8.35088132401822E-05  2.30622131685263E-04 -4.91873257506380E-05  2.11447708147084E-05
 -2.56848220521602E-04 -2.39949385071743E-04 -1.33471445404135E-04  2.52987324429402E-04  7.00059283538777E-05
  1.73945570091114E-04  2.14671237179117E-06  1.00744304864373E-06  5.09742691947597E-04 -1.37652509261077E-04
 -5.84958675505564E-05  2.88097718590190E-05  6.64431805373074E-04  2.93117815060236E-04  3.54814112537161E-05
 -6.55465233215191E-05  4.76083281540279E-04  1.69662818449807E-05 -2.31551310728682E-05 -7.70840768190325E-05
  1.99388603096185E-03  4.05694904744728E-04  3.43449720545276E-05 -5.56651012868817E-06  1.61883809193226E-05
  1.90264281821611E-04 -2.27318290090373E-05 -5.18211855188839E-05 -2.36841410665822E-06  4.29503534286108E-05
 -4.61155233280578E-06 -3.36374654526820E-04  5.01854708735493E-05 -5.33678901181781E-05 -9.36649386312679E-05
 -1.48373676834290E-04 -5.35214178537827E-05  6.84482049582584E-05  3.52891639732362E-05  8.37052105150411E-05
 -7.80245808682851E-06 -5.53804335015150E-05 -5.03077220745006E-05 -1.84553434076511E-03 -8.21517359190030E-04
 -1.32788139657116E-04  6.99718321860846E-05 -9.36252267338826E-06 -1.22292007946630E-03 -7.41782872162532E-04
 -4.90508449877056E-04 -4.89598492457270E-04 -9.38997424865516E-05  1.72686040612572E-05  8.17201775369248E-04
  6.13581810353876E-04  3.04277431175235E-04  2.98921819040020E-04  5.70615249545648E-05 -4.43413653219084E-05
 -1.77517217420367E-04 -2.43211241949603E-04 -1.01627932408436E-04 -1.83846155983801E-05  5.17707072442605E-06
  5.00160626164932E-05  1.68326017540584E-05 -1.11679619583618E-05 -4.81430619885819E-06 -3.90014316272810E-05
 -1.54509512883457E-04 -2.00547742774391E-04 -7.55055495985281E-05 -1.01791897695624E-05  8.12972061493739E-06
  1.43791895342912E-05  5.63895968912571E-06  2.62390559857886E-05  3.02719302501461E-05  1.34373465006319E-05
  5.75664383299176E-07 -6.74093381629273E-06 -6.09934589767970E-06  3.25746139302387E-06 -1.71680856789748E-05
 -1.49407170315314E-05 -1.11570276176136E-05 -1.17736431120190E-05 -8.59654502908273E-06 -9.31836558386558E-06
 -6.91649760497629E-07 -6.48359734068700E-07 -1.64638609162201E-06 -1.58355955995082E-06 -1.05742969494217E-05
 -9.51744987920512E-06 -1.14179955912006E-06 -1.09231935398171E-06 -4.67105154059764E-07  5.01233555600415E-07
  1.12489151092987E-06  1.11842544878545E-06  4.36636286741433E-04  2.61574148819982E-03  1.27077217193187E-03
  1.79038909820454E-04  4.22787944519625E-04  2.62406120153318E-04 -5.51891604018649E-05 -8.56610951746770E-05
  6.14675093018864E-05  6.50546622481749E-05 -2.81850523093158E-04 -2.46983665078999E-04  2.38210381539767E-05
 -1.72644208336377E-04 -7.32183146293806E-05  1.11691548633268E-04  5.70081933486737E-05 -6.09101894958580E-05
 -2.62949238879011E-05 -1.92327479987775E-04 -8.66575231894985E-05  6.26285914060257E-05  8.63347771331078E-06
 -2.46355512231313E-05  1.32079272518443E-05 -1.12082073556561E-05  1.16074314367055E-05  2.02216914727104E-06
 -5.03698729951043E-06  3.39388299305632E-06 -2.94795685637838E-04 -1.63885059357527E-03 -7.99053873463516E-04
 -9.53782887659474E-05  6.89235285027093E-04  3.73739222563068E-04 -1.08852465363251E-05 -4.67044589622746E-04
 -2.26016355821197E-04 -2.14480493735938E-05 -1.52318864902473E-04 -2.16378575527061E-04  1.72007097169233E-05
  7.51723547643262E-05  3.72247432508534E-05 -4.74511405044621E-05 -1.84389801630902E-05  2.21661927982352E-05
  1.22984338025081E-05  1.07407820415354E-04  5.28476784984104E-05 -4.81081767195599E-05 -1.33177219924431E-05
 -5.15648068344415E-06  8.91544374960341E-06 -1.57195758562348E-06  7.61200891605194E-06  3.84997515025075E-06
 -8.83512776438994E-06  2.18122410075535E-06 -2.57297130074028E-04 -2.33851308318500E-03 -8.30347193154299E-04
 -1.16872981924515E-04 -1.27558803928181E-04  2.83082504192939E-04 -2.53802124491444E-05  6.12300495760724E-05
 -1.96928660038069E-04  1.50448517631810E-05  9.46142571742105E-05  5.31549233997801E-05  1.30390899951713E-05
  4.11979435819911E-06  8.11565055592134E-05  4.39930250147183E-05 -1.47131565665306E-05  9.57835455458896E-06
  1.48562236027931E-05  2.31309259872776E-05  1.29415960336252E-04  9.03550801174868E-04  4.31564613267860E-04
  7.87343649803694E-05  4.77322346733644E-04  1.39549685460594E-04 -5.24129983487801E-05 -3.24995006910037E-04
 -1.30294922505020E-04  2.39429945430099E-05 -4.67814482787799E-05 -1.68360493030713E-05  5.45137774984139E-06
  3.73279612132507E-06 -2.83662942037430E-05 -8.58218773535769E-06 -1.36258599492631E-06  2.78362886152904E-06
  1.30251107770858E-06  3.51188726440666E-06 -2.48982148658231E-04 -8.40845939077794E-05 -2.61215113262228E-06
  6.68950003267687E-06 -1.81417199522757E-05 -5.90975464664581E-05 -9.25080525852355E-04 -2.98799636893592E-04
 -1.06776674694969E-04  2.60168266271864E-05  3.94021726865210E-05 -2.00511333397977E-05
* ORBITAL    1   27
 -1.36607290874167E-05 -9.69487987469461E-05 -3.75520080916021E-04 -1.07511186023554E-03 -2.10388230417603E-04
  4.98038914116771E-05  9.03188311000330E-05  2.60974143847031E-05 -1.08253704760204E-03  2.44183130302361E-03
  9.12785697335433E-04  7.69531707039109E-04  1.45546196329181E-04 -1.07663851259474E-05 -7.41053723538019E-04
  9.52682254020680E-05 -5.70282022593528E-05 -8.69097380191928E-05 -2.59855610860409E-05 -1.85364326634546E-03
 -5.49214802692565E-04 -5.32396019725776E-04 -2.83960363532685E-04 -1.01964829489816E-04  4.96754252594827E-04
  1.07611425395707E-04  6.13126949678472E-05  2.33240574150350E-05  9.56604954128857E-06  2.51338372279088E-03
  2.85789437441815E-04  1.61029947405404E-04  7.07256963079447E-05  2.63232620327508E-05 -5.40058103054952E-05
 -2.24496961437576E-05  9.99592426416013E-06  2.18599310721085E-06  1.29175090438406E-05  2.07745112196629E-05
 -3.55466413355747E-05 -3.74283016628825E-05 -1.83339838768752E-05 -4.56392720723802E-05 -5.59209492749619E-05
 -3.79255557587663E-05 -7.62129405500471E-07  2.63326634463031E-06  9.14818392456709E-06  9.20591912742608E-06
 -1.73366323168968E-07  4.89105935245154E-06  1.59692200216398E-06  1.17686975538409E-05  4.23565360968495E-06
  7.75387520118696E-06 -1.46604285967128E-07 -2.45278037973083E-07 -5.55145617183877E-07  2.14880205797797E-07
  1.81062132981644E-07  5.06227235898962E-07 -2.60007981975840E-05 -1.95005472581008E-04 -1.03646117834930E-03
 -4.64245562565819E-04 -6.16506944860618E-05 -6.14216567814254E-05 -9.98036343198462E-04 -5.50808261177298E-04
  7.88758922901369E-06  2.74668402616608E-05  1.23826226738293E-03  1.37396671438572E-04 -6.27577526622137E-05
  4.41964246272737E-06 -1.08485959100453E-03 -1.17299953854124E-04 -2.67853420958033E-05  1.15215095901617E-04
 -1.08306755332249E-04 -8.94767020579281E-07 -1.65255277058297E-05  3.17992857267645E-05  3.12647260209763E-05
 -1.22492342836466E-05 -1.15865957553651E-05 -2.22722957216430E-04  8.31354575838555E-05  6.10916143947175E-05
 -5.18163619639848E-06  7.44008402492117E-06  1.11563520018178E-05  1.59580980448904E-05  1.72522111862034E-06
 -1.16953016468886E-05  5.25714271192194E-05  6.51496897719252E-04 -3.66040485270921E-03  5.49568310884113E-04
  1.62390149466575E-04 -4.72863063632685E-04  2.91849518615070E-03 -7.91776895436317E-04  4.31223317865268E-05
 -3.10192593652838E-04  8.48507105698873E-03  2.11167137956017E-04  1.05324229858880E-04 -3.81825783698277E-04
  6.77810417650667E-05 -9.03742621107347E-04 -8.43287591518705E-06 -1.13172720018842E-03  5.81511684180683E-05
 -9.48328996378057E-04 -4.95389663638694E-05 -7.02049222874308E-05 -1.08521943243790E-05 -1.11942289492573E-03
 -1.32064832870727E-04 -1.33482697725854E-04 -9.94756244657507E-05  2.94849732197107E-04  4.20408071997797E-04
  1.38188888430549E-04 -1.92696154062924E-04  1.97051524955232E-04  8.15753364302572E-05 -4.08004429208429E-06
 -1.69703011338130E-04 -1.23622515293336E-03 -1.04042818711624E-02  4.26035435295608E-03  2.84578697603662E-03
 -1.16775261827486E-03  2.15372070445979E-03  3.05421275239753E-04 -9.07882562331572E-01 -3.75150442397725E-04
 -6.02017068864218E-03  5.74983091908311E-04  9.24807462432369E-04 -2.26264575799996E-04  3.90928581569952E-01
  4.57687873774777E-03  2.41405909757276E-03 -1.63129524749453E-04 -3.56764197395107E-04 -1.32774542309213E-02
 -4.22043191695823E-03 -2.28849060844799E-04  3.48712363714465E-04  1.90412688186626E-04 -3.62999477728936E-03
  5.97725363503782E-04 -3.87369156802347E-04  2.48160045327481E-04  1.89756340982410E-04 -1.08673330437860E-02
 -2.67228858809929E-03 -8.33736680195574E-04  4.07460449436164E-04  3.39377447477924E-04 -3.59814313178148E-04
  2.48006923861449E-04 -1.75709388952533E-04  2.68744806003219E-03 -1.38335977285663E-04  1.07744569859739E-04
  2.97207666190266E-04 -3.44990077639204E-05  2.04553996669918E-04  5.04553724784388E-03 -2.09254633106303E-04
  3.98156170452516E-04  3.40472876268161E-04  2.11665549085071E-04  2.98987249082622E-04  2.25968140610206E-04
 -1.23665041339901E-04 -6.26810408023902E-05 -2.68732772370785E-04 -2.09212701072453E-04  2.48033376472546E-04
  1.77600762399449E-04  1.16309721603820E-05  1.90813971387671E-04  2.12072516093118E-04 -1.19308704379150E-04
  1.03871859746305E-04  4.19322099001118E-04 -1.03546878567064E-04 -4.72676219067067E-03 -4.96729060165777E-05
 -6.25945185880727E-06  2.26487883072880E-03 -9.75935706664104E-04  1.44893110731661E-04 -2.04730541498002E-03
  6.83855584384571E-04  1.62365235329317E-04 -1.83579039030749E-03  6.83134422796341E-04 -2.25235698026283E-04
  1.50449485204954E-04 -2.99674287196963E-04 -9.15134835512389E-05  1.79828519900313E-04  3.45832833789480E-04
 -1.76225072209636E-04 -4.38560099501515E-04  1.64007689041331E-04  1.91249232912926E-04 -1.32519752725016E-04
 -1.44754029149732E-04  2.38915477248021E-04  4.13506987071998E-05  7.99577174771139E-05 -4.01097413448421E-04
  3.28288932361160E-04 -3.60636867995002E-04  6.59901658132070E-05  1.34668413862555E-03  5.91450298931388E-05
  1.17055184106530E-06 -2.61801818181444E-03 -1.36233195460762E-04 -3.01245856064575E-05  4.61495945083455E-03
  9.21297089881549E-04 -1.90096014799219E-05 -1.17005028828940E-03 -5.13996150113650E-04 -2.61638824294458E-05
 -5.98177702373625E-04 -2.09675436678441E-04  3.15568040930497E-04  1.08726526355181E-04 -4.01545723156604E-04
 -1.55770058265047E-04  1.43453303271059E-04  1.13250922434696E-04 -1.30356186082236E-04 -9.15518913163197E-05
  9.30241309588873E-05 -9.78659668740828E-05 -1.25048315074619E-05 -4.86872731637030E-05  7.97290666758381E-05
 -4.43416166223536E-05  6.67005898984230E-05 -4.83179453476069E-03  3.66684771426629E-02 -6.79465897084795E-03
 -1.64712762607373E-03  2.87593692865569E-02 -4.84150483057495E-03 -5.70811655662987E-04 -2.15496591135316E-02
  3.59721419126620E-03  4.48305494720067E-04 -4.78112751698645E-03  4.10758702412211E-04  9.51440115834853E-07
 -1.35575059548952E-04 -3.33128260347609E-03  2.05111734556294E-04 -1.31809465423903E-03  1.27264564264919E-03
  1.19426132072648E-03  2.43447943740858E-03  5.46229720601931E-04 -1.28408713811677E-03  2.48991627152322E-04
 -4.00942233714679E-05 -5.69042757919409E-03 -2.91444949220434E-04 -1.62284107845510E-04  4.23749723949782E-03
  3.81543334885986E-04  2.25337262455451E-05  3.34071071771923E-04  1.02824679869270E-04 -7.10997746417789E-05
 -4.30367497569026E-05  1.75798576822587E-04  3.59299336896606E-05 -2.50264434207760E-05 -5.01570435292858E-06
  2.29969832208659E-05  3.13688342452839E-05 -1.17328740476264E-03 -7.09246438635049E-04 -7.56286322838927E-05
 -5.26004978095233E-05  5.78421447273779E-06  1.07773528776201E-05  1.31965397113221E-03  3.76222932109427E-04
  7.70721740877537E-05 -6.55689353163989E-05  1.97227355651976E-04  5.88374843532408E-05
* ORBITAL    1   28
  2.12519222760844E-05  1.49059338686021E-04  5.64501433397938E-04  3.03613544608592E-03  4.36373426852790E-04
  1.33339191882994E-04  4.12316748434940E-05  4.13632667147302E-06  6.40827021297764E-04 -9.63407698299322E-05
  2.23188126658091E-04  2.20308563856676E-04  2.17900097194449E-05 -2.23540783179300E-06 -2.59863550454565E-04
 -7.16325648325135E-05 -1.55356778525977E-04 -1.96513946267241E-04 -4.99173166566890E-05 -3.13184478658671E-04
 -6.96773049956780E-05 -9.86194672987738E-07  2.62838281693298E-05  1.64206928375799E-05  1.95103890020357E-04
 -2.39512861102290E-05  2.29050438290771E-05  2.21414856170493E-05  6.62314933086765E-06  1.30687454900811E-03
  5.22903603849860E-04  5.62735072056952E-04  2.96163149050266E-04  9.92795787001662E-05 -5.96099516464587E-05
 -9.53802194873906E-05 -6.67789010195334E-05 -1.44925342394794E-05 -3.96623829930227E-05 -3.48999133547375E-05
 -8.56255771289702E-06 -1.56618858231949E-07  7.81495921739905E-06 -1.00407824178356E-05 -2.93149253575917E-05
 -2.20327835682015E-05 -5.69094987839760E-06 -4.44109942407123E-06  5.44236333400390E-07  2.17909973659424E-07
 -4.68990349451807E-06 -5.82646756970461E-06 -1.21545979785058E-05 -1.39830913166188E-05 -1.52925581116507E-05
 -2.00769030430109E-05  4.98884730977093E-07  1.81532707892794E-07  6.67387279941161E-08  2.81156878064846E-07
  2.04245873888926E-07 -1.69851680351934E-07 -8.75812368741659E-06 -6.69187202956679E-05 -3.03836768763423E-04
 -1.39962870696465E-04 -8.56740079368298E-06  1.15229986339716E-07 -1.61737824238292E-04 -1.37146067427705E-04
 -6.22090132635417E-05  2.65653406052061E-05  5.39989523798543E-04  1.43772046224373E-04 -6.53251353152291E-05
 -1.26594716528219E-06 -2.36931828385438E-04 -2.24647221500184E-05 -4.37550409385933E-06  3.58713259552287E-05
 -5.41695731696265E-05  2.29314929618162E-05 -2.30598232233836E-05  9.74439074660607E-06  1.58678868981590E-05
  3.03313871357762E-05 -3.71222414833094E-05  2.59846409654062E-05 -5.29503542047968E-05  4.64708933954507E-06
 -2.46932970547261E-06  5.52241278627351E-06  2.92117615818930E-06  6.35148277022288E-06  3.59600317644832E-06
  1.65243048494270E-05  1.98853099209238E-06 -3.77058097639722E-04  5.71054107241602E-03  1.37128455856158E-04
 -2.81702880056704E-04  5.01106230999961E-04 -4.50247128313275E-03  1.60138362774753E-04  1.48764870690295E-04
  3.92296198478579E-04 -3.56234449330828E-03  1.53558346170775E-05  2.06486083231361E-04  2.75584723330814E-04
 -2.03101860340389E-03  9.83989581353991E-04  3.37941504628913E-04  2.03342070785323E-03 -2.92545829142963E-04
  1.03393712264165E-03 -2.29265262159697E-04 -8.76395673339919E-04  5.71057769061619E-05  9.95275937616945E-04
 -7.35669578305302E-05  1.89370259990686E-05  3.68420892752429E-06 -3.67643859974597E-04 -5.59137859809529E-04
  1.63790815689400E-04  3.59563245332345E-04  1.02529058749347E-04 -2.86246525372426E-05  3.75307488773477E-04
  2.29504911906866E-05  1.52930721154096E-04 -5.26970036940025E-04  1.60592166392234E-03 -2.70131397652156E-03
 -3.54744528615205E-05 -5.02275058570715E-04  1.76333429179435E-05  3.96677635346819E-01 -4.41854881543603E-03
  2.05934936563617E-03 -1.28810631229583E-03 -5.26686317414614E-04 -2.40251256983539E-04  9.11760333757299E-01
 -8.05992326333813E-03  5.51625687391272E-03 -7.00738170098403E-04 -6.03324997057138E-04 -4.13620198187460E-03
  3.23626688474424E-04 -9.15506082667500E-04 -1.00220463047680E-04  1.68904394882211E-04  3.91423799203332E-03
 -5.38306237576151E-04  4.53070516323239E-04 -2.55126489110876E-05 -1.60159194157957E-04  3.93739267882010E-03
 -7.32250646408022E-04  1.02871383144756E-03 -2.41487660950066E-04 -2.25905159139565E-04 -6.69022849129332E-03
  5.46501591931484E-05 -1.09566256820027E-04 -2.24734318262867E-03  2.39065288767092E-05  1.87484105110877E-04
  4.64648872180953E-03 -5.15616051724655E-05  7.66568413922944E-05 -4.05295917845312E-03 -1.15179947535447E-04
 -8.56080819958522E-05 -9.03744304856681E-05 -5.48607012496515E-05 -2.40674974122795E-04 -1.91482237914108E-04
 -5.84331245818822E-05 -5.45686240995931E-05 -4.18101887144726E-04 -2.92348581255733E-04 -1.47104580449466E-04
 -1.08261550596390E-04  4.78027579438003E-06  4.03504448922695E-04 -1.11156050996227E-04 -2.63951073846898E-04
 -8.56419644646257E-05 -2.03410773628175E-04  3.61250678472777E-04 -1.80830332589493E-02 -2.43105658025177E-03
  9.85623510388629E-05  1.09579559607235E-02 -3.17193389614646E-04 -5.88994722256332E-04 -4.44169584430171E-03
 -1.39845895393914E-04  2.03065588192653E-04 -6.72321330938502E-03  1.18449382977907E-04  2.81331267196106E-04
  1.89643108134430E-03  3.21915860813023E-04 -1.24905057071103E-03 -2.74652373197700E-04  3.03332506883635E-04
 -1.49011927479119E-04  2.60757123054205E-03  3.42696026139721E-04 -1.44844210798889E-03 -1.19571418039772E-05
 -9.51206048496546E-04  1.03868989889512E-03 -1.01640877567918E-04  8.89955066120333E-04  2.63294913981422E-04
 -1.00752270425146E-03  3.48807248677916E-04 -7.15874323154753E-06  1.91853920752553E-03  1.59882290201287E-03
  2.68427565086773E-04 -2.12235781370679E-03 -1.09842019199518E-03 -1.66329612673961E-04  5.96389225834343E-04
  3.23024815281790E-04  1.23046969247680E-04  4.49113189070078E-05  3.43084352763117E-04  1.72020288484703E-04
 -8.85920255012186E-05 -7.27250030772742E-05 -7.38601024957733E-05 -1.32443454895076E-05 -2.33927886294390E-04
 -1.05338579648297E-04  7.48533751191247E-06 -6.39603750887550E-05  2.13762944789530E-04  1.41295205890417E-04
 -3.44050191398579E-05  8.94247754603837E-05 -4.31914733357356E-05  3.97109448182495E-05  9.06828568457427E-05
 -5.70788882934597E-05 -6.67152819382479E-06 -3.78180838704230E-04  1.12266814709319E-02  6.38692161838924E-04
 -1.70784734679186E-04  1.04177806055450E-02 -5.86383423950119E-04 -3.26050093917532E-04 -2.84225535358208E-05
 -1.00529134113911E-04 -1.91683513724844E-04 -1.12351939260507E-03 -4.04585588353528E-04 -9.79709688317554E-04
  4.96438595889229E-04 -1.70972843106824E-03  9.15966870952700E-05 -8.94948627135755E-04 -1.08971499009837E-03
  7.73802846723077E-04  5.39469405164942E-04 -3.11101413191350E-05 -1.07177946461709E-03 -3.82864736886090E-04
 -8.35181885371072E-05 -2.77385804608531E-03 -6.60346314712458E-04  2.87679629368456E-04 -9.59622720967912E-04
 -4.72493039286716E-04  4.15176170018128E-04 -1.55055617582399E-04 -9.85991297214138E-05  5.71571434977158E-04
  2.92125622567397E-04  3.77403798119809E-04  1.77212058659220E-04  5.74222850621696E-05  1.53489586026958E-04
 -5.45903967840855E-05  8.35107961842412E-06 -4.17442535188260E-04 -4.68621042088237E-04 -1.47147785640502E-04
  2.50733800107346E-05 -4.99274384663557E-06  1.31915526923250E-05  1.30908564683236E-03  1.06773132008944E-03
  9.41632511943291E-05  1.10997737395800E-04 -4.13616332144413E-05 -9.80973474512556E-05
* ORBITAL    1   29
  9.62585016875103E-06  7.05352820609036E-05  4.10712959432928E-04  3.48255457920698E-03  4.07217726436959E-03
  1.59881583413849E-03  1.15769224852820E-03  1.69333473870395E-06  4.67777902420300E-05  8.31514761769535E-04
  5.07057409699148E-04  6.27766369809726E-04  1.72612964611621E-04  4.84200924427724E-05  8.82411940729191E-04
  6.52430637402650E-03  2.99281124022740E-03  2.80057213782074E-03  5.68775338429844E-04 -5.24171797673969E-05
 -1.12457779519452E-03 -1.34923420596543E-03 -8.14562964236004E-04 -3.24748396736879E-04 -4.41404164965524E-04
 -9.40484207077217E-04 -1.09620115768687E-03 -6.50362164879994E-04 -2.56264594880479E-04 -1.05193982442500E-03
 -7.08702572401518E-04 -6.34528258624303E-04 -2.82767672141004E-04 -8.11494225550543E-05  5.26933120558936E-05
  7.25310654480470E-05  4.15038406840585E-05  2.49295366858434E-06  5.29515744878928E-06  4.32740227551167E-06
  1.40897167646973E-05  2.66985483178615E-05  2.09614137208654E-05  2.68765130649221E-05  5.46476616151842E-05
  4.01304783459376E-05 -1.00632615029489E-05 -1.39564766849577E-05  1.36539946606695E-06  2.03582236969249E-06
 -1.88789957687129E-06 -3.62450502534197E-06 -2.42839158560184E-07 -3.13881429490635E-06 -7.58264070828774E-06
 -9.65977593429342E-06 -1.04485567565043E-07 -1.09500807573834E-07  5.65211135386515E-07 -2.43863442846663E-07
 -4.15585114254843E-07 -7.10817996259396E-07 -4.40961392628826E-06 -2.96869913735106E-05  2.40803831516615E-04
  4.80220494142424E-04  2.28882423834641E-04 -1.27895601805575E-05  1.62955024504720E-04  3.70454509050113E-04
  1.88401725187703E-04 -4.34880760193933E-05 -1.29943884259051E-03 -1.31984844434376E-03 -3.99433135031383E-04
 -6.82941139799587E-05 -8.27943199892336E-04 -1.45600717432960E-03 -5.18901876331407E-04 -1.88210945666498E-04
  1.99940216178637E-04  1.78645996332440E-04 -1.58387509771003E-04  4.24332164801712E-05 -6.96795736488682E-05
 -2.35943830936965E-04  2.54324297558083E-04 -2.94058491616215E-04  2.46252654565502E-04  7.76633674857094E-06
  3.41929401701125E-05 -1.02040120714057E-05  3.17222476706904E-05 -1.37313247695957E-05 -2.29402819081728E-05
 -9.74898734131696E-05  2.37961103349123E-04  1.71262035979233E-03  1.00323345295431E-02  5.79610228330764E-03
  1.53771891727514E-03 -5.75933848175168E-05 -3.40374405067128E-03 -2.97292264439599E-03 -7.49120179906506E-04
 -2.23794590063967E-05 -6.14501399682896E-03 -3.73570757257548E-03 -9.60675547779746E-04 -2.92110708783866E-06
 -2.22298273543922E-04 -6.13372828447980E-04 -1.50581860670804E-04  4.06310551172550E-04 -2.35852281301067E-04
  2.01046894358192E-04 -7.04884272583093E-05  3.67138572572730E-04 -1.97768268535696E-04  6.81968822871965E-04
 -3.99096167379733E-04 -3.94152313821592E-04  3.05748085067584E-04 -5.79323369935835E-06 -5.90627762325406E-05
 -5.05418351005402E-05 -1.58502343623290E-04 -3.06635126202807E-04 -1.26724434643253E-04 -7.04177825048670E-06
  1.83618345588461E-03  1.29607229631906E-02  5.31474691000385E-02  1.25569051161457E-01 -2.71631731829550E-02
 -1.98182048997912E-03 -5.09533254834965E-03 -1.73054556518391E-03 -1.95880792130958E-02 -9.52333090878868E-02
 -9.18047996889973E-03 -5.83593540470416E-03 -1.15887198144808E-03  1.22160413485107E-03  1.37597605699649E-02
  5.90394646978928E-02  2.34732941687667E-03 -5.04473434404322E-05  2.84736795254945E-05 -1.37217118740545E-02
 -2.75213868716215E-02 -1.82823235160882E-02 -3.72886596309378E-03 -4.73133172197210E-04 -4.45939027547081E-05
 -4.47732783060648E-04  4.19932586742261E-04  5.02721424137600E-04  1.49294838908683E-04 -9.59208260805893E-03
 -1.99424355085843E-02 -1.27774326255804E-02 -2.33568620321053E-03 -2.45744795560575E-04  8.58112557106185E-04
  9.13354892129890E-04  2.51119859730307E-04 -4.94012424510333E-04 -4.52756616370555E-04 -1.00764822811955E-04
 -7.00871223300188E-04 -7.03418129540996E-04 -1.51924792014386E-04 -1.37529070939255E-03 -1.37875735486611E-03
 -3.60110414045510E-04  5.42875611877769E-05  4.31117994930301E-05 -1.60929325665465E-05 -2.59272947139699E-05
 -1.37087037168051E-05 -5.30815800775877E-06  1.58886151673085E-05  3.07680782728837E-05 -5.82612922183236E-05
 -7.69787730625652E-05  1.22089579748048E-06 -4.45761658326023E-06 -6.13436276418296E-06  3.99321028305851E-07
  2.14626548199562E-06 -6.55336843106985E-06  5.56847938577221E-03  3.90865078565763E-02  1.85557298891776E-02
  2.48887783884556E-03  6.24462894321036E-03  4.18829620632783E-03 -8.10694503945259E-04 -5.05159653588862E-03
 -3.04443079173150E-03  8.31130200496640E-05 -1.62929718514067E-03 -1.41929379024475E-03  8.36121135701883E-04
 -3.39120821647965E-03 -1.50662151987898E-03  1.40163157065928E-03  5.29008497120838E-04 -1.06086068747873E-03
 -4.27262565706773E-04 -2.88974027368594E-03 -1.21180756236996E-03  1.11775067380471E-03  4.52778223173848E-04
  8.05268143577043E-05  8.54936878871343E-05 -2.52425400608385E-04 -1.18894261098664E-04 -4.01127742876863E-04
 -2.65706491169187E-05  3.73046408939569E-05 -4.35378946658147E-03 -2.31180462495550E-02 -1.19697988455359E-02
 -1.49099195405589E-03  7.33788641089307E-03  4.60742913497273E-03 -3.11667749638998E-04 -2.08400746949713E-03
  7.07810706057758E-05  5.43265462030857E-04 -6.51650717619375E-03 -5.33131590774534E-03 -1.16310030652959E-04
  2.88670687779396E-04  2.63513004419424E-05 -2.31936637459866E-04  4.00363751217128E-05 -5.26292443749226E-04
 -3.56084570726994E-04  1.82409029776191E-03  9.82503129968277E-04 -8.02158425363911E-04 -3.64814497686023E-04
 -4.51318643762003E-06  4.71044955695000E-05 -5.69499980632533E-05  4.61060992793929E-06  1.27518643330305E-04
 -1.11928067370765E-04  5.74097234776188E-05 -7.59122618314600E-02  8.19224713610693E-02 -1.47607379789218E-01
 -1.80686187402693E-02 -2.03066267907529E-01  8.46300699179862E-03 -1.01066084041971E-02  1.46425160529478E-01
 -3.88350958273056E-03  7.72575534622009E-03 -1.28621174124585E-02  1.85151006273448E-02 -8.01434489453167E-05
 -1.70054263330393E-04 -9.16293356272238E-03  1.29511822051882E-02  5.82119441640843E-03 -4.64167236747425E-03
 -5.20616906971044E-03 -1.00561651080865E-02 -2.61026386223122E-02  7.46739511887396E-01 -2.80202918401670E-02
 -6.06653282960980E-03  1.44398807135092E-01 -2.91094174299120E-02  1.52884128748196E-03 -1.02167325569067E-01
  2.06565930456488E-02 -1.02728113390759E-03 -2.01774813240165E-02  3.57459428454436E-05  8.88332102727657E-05
  5.31403480005314E-06 -1.41847119527486E-02  3.15557105333578E-05 -2.44301276867434E-03  1.92058735351969E-03
  2.18524328987500E-03  4.26058323300846E-03  1.05624625879606E-03  7.99941470286890E-04  6.29350169273589E-05
  6.76350282831906E-05  2.83734182652208E-05  5.69924240790950E-05  5.79142637668662E-03  5.72201205674734E-03
  5.86923278734386E-04  1.64017260548445E-04 -3.30063587870017E-04  8.91234348982105E-05
* ORBITAL    1   30
  6.34333258996949E-05  4.56276561705678E-04  2.39508773864482E-03  6.12307421216365E-03  9.06525348788753E-04
 -1.30657452479204E-03 -1.32524135470723E-03 -1.07125280323940E-05 -4.64182648527974E-04  1.71687297335798E-03
  4.70677395269310E-04  4.09936731802106E-04  9.71725524225617E-05  4.50779059725684E-05  8.43422108361064E-04
  4.50221843668326E-03  1.91283998122528E-03  1.68373398894452E-03  3.11278918046993E-04 -5.29764936927124E-04
 -1.00022805988146E-03 -1.08467043738035E-03 -5.98862322755289E-04 -2.22307466992737E-04 -1.88069453947214E-04
 -6.38438682317397E-04 -6.64853158551484E-04 -3.29612187297040E-04 -1.06357306726962E-04  3.26239338145377E-04
  3.68269788975560E-04  4.36382922129660E-04  2.72855567424382E-04  1.12192100014361E-04  2.91069208571893E-05
  2.34913883060163E-05  8.61017410329699E-06 -1.15392544849632E-06  7.55017780694575E-06  8.51700976099357E-06
  4.90445966450406E-05  7.67645890917311E-05  5.03610334752782E-05 -6.69598572279957E-06  2.93880154052878E-06
  4.84057912767397E-06 -1.52153142899952E-06 -2.89257640958635E-06 -4.60739436765294E-06 -4.32281410476450E-06
 -1.34626818673316E-06 -1.55718007341594E-06 -2.77243675201709E-06 -3.57225975792477E-06 -1.14692120860946E-06
 -3.59780535185382E-06 -5.44409568477164E-07 -1.78005258544578E-07  1.44052562640258E-08 -5.40070639392921E-07
 -2.45635801640584E-07  2.91575679945163E-07 -4.26220721324719E-05 -3.09015519267928E-04 -1.92350794687636E-03
 -7.13435768845323E-04 -5.06975771630726E-05 -4.40686953160508E-05 -5.72851086929432E-04 -4.84353794721198E-04
 -2.05093130656823E-05  8.94598463203245E-06  1.37287709010081E-04 -3.44612397495358E-04 -1.97086147719029E-04
 -3.87616562573304E-05 -6.95077175271983E-04 -8.70104611617039E-04 -2.93953772028061E-04  1.79032126729935E-04
 -1.45780641556511E-04  1.62583012151500E-04 -1.01934996369969E-04  8.55783074171126E-05 -1.89633004094508E-05
 -1.44621752235483E-04  1.28139287488691E-04 -8.48881870786180E-05  1.26717114957747E-04  2.97959252368926E-05
  3.56450709330312E-05 -2.43990062135269E-05  4.23195750288485E-05  5.83976337899140E-06  1.14175220719648E-05
  3.24807117679147E-05  3.12955230156832E-04  2.66195226257377E-03 -9.50792138743798E-03  4.44586136153087E-03
  1.18387932335081E-03  2.14218410012195E-04  2.80233284454003E-03  2.18236645427170E-03  1.72294892628340E-04
 -6.06550560771071E-04 -4.25126579266238E-03 -7.20655355173125E-03 -1.30817326866443E-03 -2.91124407029302E-04
  5.32364054360183E-03  1.06352355849676E-03  1.98625625524149E-04 -4.86914974431061E-04  3.69338226012050E-04
 -3.86099799780871E-04 -2.89744757231274E-04  1.08195066906169E-05  5.64808455420446E-05 -2.46007737846701E-04
  5.70542548791737E-04 -4.45829439131189E-04  3.73409661544165E-04 -4.06662773221142E-05 -1.24026737414900E-04
  1.89587545737103E-04 -2.04661759387468E-04 -3.56701512509586E-04  6.88630581370588E-05 -2.75094489740240E-04
 -1.24974985492704E-03 -8.83291916913126E-03 -3.49687333998448E-02 -1.50926023538597E-01  9.34913158748661E-03
  2.06171940408468E-03  2.81888257154729E-03  1.77606927886513E-04 -1.00942789729432E-03  3.04231846415082E-02
  1.48336378134434E-03 -7.46240762255103E-04 -3.93816794591639E-04  1.16166892063439E-03  1.27493635100603E-02
  8.02037025824227E-02  2.46493695799493E-03 -3.39906663283988E-03 -1.15274957853642E-03 -1.36492895554665E-02
 -2.38965174235648E-02 -1.41117777343162E-02 -1.27682084028515E-03  2.71949369089793E-04 -2.18996554626530E-03
 -1.37786111887707E-03 -4.53092582592087E-04  3.26519580068630E-04  1.62411653281532E-04 -1.48988442708568E-02
 -2.00633333956067E-02 -1.24470199327919E-02 -1.60599750669131E-03  6.45586822561380E-05  2.01874662577007E-03
  2.26497535152106E-03  8.28291220870107E-04  6.93556500751614E-04  7.10497382940830E-04  2.71214786064593E-04
 -1.88449230436406E-03 -2.17372039730485E-03 -8.25520658867258E-04  1.81291490778372E-03  1.76457831642252E-03
  6.02736489825449E-04 -2.82233808956042E-04 -2.20503586093733E-04  2.64354870230879E-05  6.94751422587686E-06
  1.64299276527109E-04  1.20344712007074E-04 -2.54000749094392E-04 -2.22717713986343E-04  1.04522198386656E-04
  9.10232285598425E-05 -4.95706575481395E-06  7.70619497553834E-06  7.04257638065460E-06 -4.96680387871049E-06
  2.53409996864190E-06  8.28635519984560E-06  4.46744153927994E-02 -4.07424136494984E-01  5.70412418440885E-02
  1.02321793662277E-02 -2.40661209517174E-01 -1.56613628141902E-02 -8.93693676885623E-03  1.08440556105709E-01
  6.11065527989128E-03  3.88790014376034E-03  1.78869377316472E-01  1.13478577152330E-02  6.64690268422102E-03
  1.23620670363186E-02 -7.08237139690946E-03 -8.49922395872673E-03  5.68117430949894E-03  1.35948277821403E-03
 -1.35395265983931E-04  2.05608571175780E-02 -1.12559221401723E-02 -1.08622995287834E-02  6.17855945765323E-03
  4.18827202062524E-03 -5.42151553325029E-03  1.22731212851116E-03 -3.97713981837279E-03 -2.55414298874609E-03
  4.94597975115363E-03 -1.18583250452324E-03  5.99299255123379E-02 -4.75155846106568E-01  1.16054782634279E-01
  1.69189409342788E-02  1.09890488764463E-01 -6.61859282400681E-02  2.84269149818409E-04 -4.89274172936752E-02
  3.05012946037970E-02 -1.12944094441932E-04 -8.28786757876615E-02  4.85813658628837E-02 -4.17565873795474E-04
  5.68204292246537E-03 -4.91811622106048E-03 -4.38308103487334E-03  3.69047373644867E-03  2.55742657468926E-04
 -3.75972470697183E-04  9.78614363412112E-03 -7.84490167660344E-03 -5.29149960610632E-03  4.24520223083871E-03
 -1.71638572489671E-03  2.17445739271245E-03 -4.72221383939759E-04  1.57702712643641E-03  1.04313875183938E-03
 -1.94957492427286E-03  5.36268897531721E-04 -4.90929670340142E-03 -4.31821757729934E-02 -1.82063197955685E-02
 -2.06753061716805E-03 -1.28243111396463E-02 -4.76866528764607E-03 -3.49358930822426E-04  1.09445597572851E-02
  2.85905275944362E-03  3.70588330919847E-04  3.66023226782747E-03  1.70328186314144E-03  1.37529238247958E-04
  4.80727494366272E-05  2.78338726187371E-03  1.41439852333430E-03  3.86003358439589E-04 -3.25009856365883E-04
 -4.15809920685774E-04 -2.74562159592296E-04  6.30130897254663E-04  1.27035128009865E-02  1.82406323664736E-03
  1.64306685763141E-04  2.57948116709192E-03  5.07829337240039E-04 -5.14639240798328E-04 -7.09909641633605E-04
 -1.45240818824923E-03  9.03032107037218E-05 -4.86872648887439E-04 -2.38458546755553E-04  4.22451751390475E-05
  8.48845106141434E-05 -3.36399448059438E-04 -1.05438742351234E-04 -4.55125544727117E-05  6.05259588001966E-06
  1.97123732653035E-05  4.23666223224342E-05  3.58414724622448E-04  3.23076897713043E-04 -1.34373687675587E-04
  6.15440693357051E-05 -4.28034815052442E-05  4.16025639678383E-05 -2.70186106591071E-03  1.70987266769266E-03
 -8.83755633340287E-04 -5.48930461395889E-04  4.22275658798886E-04 -8.00574612862595E-05
* ORBITAL    1   31
 -6.11410243505683E-04 -4.58178874752728E-03 -3.18521593621557E-02  1.06984395469932E-01 -1.06276192229408E-02
  6.65032854366213E-04  1.84061383922459E-03  9.91593640573497E-04  2.64762175295102E-02 -1.26739080716503E-02
  6.08676524778739E-03  8.09630023182602E-03  1.61202349848291E-03 -5.28611945112322E-04 -1.36816188003477E-02
  1.23155132255877E-03 -5.16667697305322E-03 -5.99676849593555E-03 -1.21522680423878E-03 -1.18158908809081E-02
 -7.61823403795090E-03 -3.60027992025136E-03 -8.43500005166097E-04 -1.09716858454975E-04 -1.08775620504964E-02
 -9.24699905892395E-03 -5.42578626449377E-03 -1.72837188646491E-03 -3.88615816245796E-04 -2.46645520949924E-04
  2.05325587240774E-03  1.59179257107796E-03  5.97127746670955E-04  1.61625212631466E-04 -1.56796929394368E-03
 -1.35070438025163E-03 -5.32121175249274E-04  4.64642833128658E-04  4.49008946985143E-04  1.76762710833389E-04
 -1.24604289648028E-03 -1.14631197857679E-03 -3.85758646861115E-04  8.04750913019948E-05 -5.50397090621116E-06
  3.11719396477784E-05 -4.22746551979543E-04 -3.99365554085647E-04  4.15866978755248E-04  3.62885874339886E-04
  5.11857935931246E-05  5.74015310448650E-05 -7.03933809131620E-05 -5.91525566352322E-05 -5.58023907256301E-04
 -5.24321634030278E-04  1.04679952295891E-05  8.45681353143086E-07  6.41718842109122E-06  1.34612608045748E-05
 -1.04000906836693E-06 -2.19126271484755E-05 -1.19474356702403E-03 -1.13999733467300E-02  1.27826788001400E-01
 -1.39477117851421E-02 -3.06062250050076E-03  3.92317651770793E-04 -7.39415384270352E-03 -4.55540574602735E-03
 -8.04177097154606E-04  2.76466144012493E-03 -1.40298837073931E-02  6.80945672993673E-03 -1.13001045618396E-03
 -1.29047079414379E-03  6.20991329527930E-03 -3.46859379815993E-03  3.49918239441805E-04  1.84735109140312E-03
 -2.37138869846919E-04 -2.25464281087220E-03 -7.66487590038508E-04 -2.42360224880690E-03 -1.03878768726288E-03
 -8.02127819490264E-04 -2.20086479604410E-05 -1.90535912157263E-04  9.81700333671844E-04 -1.10032677583639E-03
  7.77215024070198E-05  5.51852823657626E-04 -9.84090448734963E-04  3.07959646048605E-04 -2.48029205613054E-05
 -3.32662584593670E-04 -3.20719118838667E-03 -3.57274687119683E-02  7.83329796846578E-01 -2.39940523623432E-02
 -8.39528455507468E-03 -1.77191049781648E-03 -2.83405952810296E-02 -9.56908061889930E-03  2.79232444218247E-03
 -3.94834982035616E-04 -7.68185718275324E-04 -3.71787156105407E-03 -2.83020501488211E-04  9.01898013652941E-03
 -3.63959706910471E-02  3.27355980439485E-02  2.96070010010515E-03  3.78378308270512E-04 -4.14589704698673E-04
  4.30538420864836E-04 -1.88041022589294E-04 -5.82637413019977E-03  1.23804469699165E-03 -2.50397384403516E-03
 -6.99127826306298E-03  1.58251593800501E-02  1.56087469593345E-03  4.10265907961806E-04 -3.46379405475091E-04
 -2.77288236307503E-04  5.23188394532522E-03  4.19842685398220E-03 -5.98280170189005E-03  4.51747169843902E-03
 -8.33872417109512E-04 -6.24664503700013E-03 -4.27372842193702E-02  6.31871609896204E-02 -3.57981132206827E-02
 -3.42858970398185E-03  2.26373050784214E-03 -1.09583409042266E-03 -3.00891486820729E-02 -1.00158353171653E-02
 -1.63967221944879E-02 -1.62121004529915E-02 -2.34828189480115E-03 -9.93777205595318E-04 -2.69724392377965E-02
 -2.61652382956323E-03 -1.16622231260448E-02 -1.14028268822802E-02 -1.63442634427656E-03  1.57720455938820E-02
  1.56171920908463E-03 -5.07068938055133E-03 -3.38494815202007E-03 -7.99247414835543E-04 -1.06261425781135E-02
 -4.76183743775066E-03 -2.51100128636555E-04  1.43591236696985E-03  4.94870674827311E-04  6.57407879286321E-05
  3.87454073590405E-03  3.70110401733741E-03  1.04270549637583E-03  9.69331316888716E-05  2.67482784896248E-03
  2.43573967755350E-03  9.07264776998410E-04 -8.49696587690830E-04 -9.68730590263980E-04 -3.85279728409726E-04
 -2.51446903576767E-03 -2.15327796462338E-03 -6.99539782083006E-04 -9.27498495325158E-04 -7.48860918122636E-04
 -1.69870299632195E-04  7.10661311669290E-04  6.23984534856349E-04 -3.52408320734072E-04 -2.87343301978264E-04
 -2.02961054758987E-04 -1.61667233604379E-04  1.09282747203330E-04  1.12397591059314E-04 -5.07139842629379E-04
 -4.54165174362849E-04 -3.30469231437538E-05 -1.01364899109975E-06 -1.26096754827188E-05  3.04337575278200E-05
  8.83941415937179E-06 -4.83197725440924E-05 -5.35369592959123E-03 -1.66948208435129E-02 -1.63986997775588E-02
 -2.88299998907209E-03 -1.68077405485389E-02  4.56421359322393E-03  3.48145821881132E-04  1.48194864452422E-02
 -2.78252726024861E-03 -1.79188162196911E-04  1.94449386568265E-02 -5.12466782228057E-03 -4.33581162896254E-04
  1.31102018912218E-04 -4.48829411223995E-04  1.15784987588463E-03  5.19908063573428E-04  4.29653769685369E-04
  1.08839886727704E-05  1.02175266340713E-03 -2.38703393138934E-04 -2.13186654974364E-03 -5.68777783779146E-04
  3.01036773733083E-04 -4.89613823769209E-04  1.80673201251417E-04 -3.83217769649872E-04 -3.36834325794050E-04
  1.95026566684545E-04 -1.60669774162742E-04  3.23440763037522E-03 -2.40088813421814E-02  7.96172826648503E-03
  1.18001292852156E-03  3.92178460069509E-03 -4.27779571226197E-03 -5.18322274371305E-05  1.45231738397181E-03
  2.59233477191461E-03  4.95729944095004E-05  9.44745995461770E-04  3.64834685348295E-03  3.70300844286574E-05
 -3.42448959695455E-04 -4.84496391794076E-04  5.71600440468040E-04  4.27034357511416E-04  3.24763293828679E-04
  5.65253926300089E-05 -2.85019907194222E-05 -5.77035197490372E-04 -5.78574721676290E-04  1.25702838743206E-04
 -7.85207047005648E-06 -8.48652946437323E-05  6.02837411931225E-05  4.90813567415055E-05 -2.30803818442069E-05
 -1.03231784305904E-04  1.07434854209944E-04 -2.89195766155193E-03  3.08977676841461E-02 -7.74440247684393E-03
 -1.73560034322774E-03  1.62639146010150E-02 -5.78568786652908E-03  7.70372725387502E-06 -1.73104491087305E-03
  4.72366522113076E-03 -5.58624987906532E-05 -3.58856587507388E-04 -2.12282197579504E-04 -1.80678599022226E-03
 -7.42501343235666E-04 -2.20478181571040E-03 -1.03843634279831E-03 -5.36805517735377E-05 -5.88482425671364E-05
  1.03391810927999E-05 -5.89723625951308E-05 -1.39840343116793E-03 -3.07481552921063E-02 -4.35773641656816E-03
 -7.83268357139212E-04  4.52515119653759E-03 -1.80035767190325E-03  2.13011485464596E-04 -1.15483822901286E-03
  2.38961268646377E-03  1.78816846363325E-04  4.11574676057870E-04  2.59533005454159E-04 -5.21570693124359E-04
 -2.16411736914008E-04 -1.82708187922657E-04 -3.21814623229841E-05 -2.83797327017384E-05 -1.06729727408673E-04
  3.40695795923693E-05 -1.87920435271117E-05  3.92056025390957E-02 -9.40707976128879E-03  6.86765000193757E-04
  4.64496599149884E-03  1.00099113360367E-03 -5.54197262433389E-04  1.99065581642411E-01 -2.63289358967237E-03
  1.25762644565283E-02  1.82105085019677E-02  6.66848715581948E-04  1.38647844204479E-02
* ORBITAL    1   32
 -2.63200579862995E-04 -2.01095450038860E-03 -1.55587513245615E-02  1.03517317167654E-01 -1.37343825328383E-03
 -1.06687950445749E-03 -8.03859147893138E-04 -1.44211535243228E-03 -3.68941803026550E-02  8.41584592957430E-03
 -1.34279056004964E-02 -1.56159501743946E-02 -2.96207756457686E-03  6.64696707778533E-04  1.69726013169399E-02
 -4.14760818311030E-03  6.01504179664716E-03  6.93676259935453E-03  1.28419430460059E-03 -6.86593119518791E-03
 -6.97085703658385E-03 -4.16726557918324E-03 -1.32978340869203E-03 -2.98163520309868E-04 -9.80252327297887E-03
 -7.93166779446919E-03 -4.76835261716892E-03 -1.54977304485989E-03 -3.47531665169695E-04  3.49226144091851E-03
  1.76439824822452E-03  8.68493802314872E-04  1.75751846461990E-04 -1.74916830622089E-06  3.28724035460499E-03
  2.90148126228587E-03  1.17272401113519E-03 -1.29091912863426E-03 -1.20846684711935E-03 -4.79560303214030E-04
  2.17070532192594E-03  2.07457759664979E-03  7.95960805385235E-04 -2.98237731986482E-04 -5.32048770146992E-05
 -1.28945026065572E-05 -3.42909412686476E-04 -3.22484989261659E-04  3.21913890904474E-04  2.92190417209164E-04
  7.89471565620385E-05  6.57805803907253E-05 -4.40307154145496E-05 -3.24621531108775E-05 -4.24010290948729E-04
 -3.95401104008744E-04 -1.33700446196890E-05 -8.92950955535566E-06 -2.80293752700646E-06 -2.59794777643742E-05
  2.05522499666362E-06  3.07529364894145E-05 -2.80130762872300E-03 -3.22422278997829E-02  8.10688719891924E-01
 -1.33635590833468E-02 -4.52356378352843E-03  5.85722316183030E-03 -1.80433992068997E-02  9.46727271412285E-03
 -3.38897418368450E-03  7.03264244801790E-03 -3.50205299823159E-02  1.74012194682653E-02 -1.17614744692130E-04
 -3.31873988759401E-03  1.78513210231782E-02 -7.43570806619197E-03  1.90701218249912E-04  5.84286612010395E-03
  5.18585480168784E-03 -6.06392160675471E-03 -2.00898628189857E-03 -1.33729922170871E-02 -3.64763103280639E-03
 -3.18129571049167E-03 -2.40389216194805E-03  1.28192291657706E-02  2.84622173783991E-03 -8.06553573581238E-03
  8.16293890270228E-04  2.69906793323556E-03 -3.85891184130214E-03  1.47870598650389E-03  2.06624188949621E-03
 -1.22323098121467E-03 -1.05304154636738E-04  1.34638580916309E-03 -2.00303261429273E-01 -9.43992266807336E-03
 -1.14524686615149E-03  9.31012590344932E-04  1.23580429481747E-02  6.59263381336553E-03 -1.15519269821534E-03
 -2.44870601913306E-03  9.32914184269284E-03 -1.36808795090251E-02 -5.13616422212368E-04 -9.43508657573691E-04
  3.75892502556355E-03 -3.54369045579239E-03 -1.19188258176414E-03  1.56287757455101E-03 -1.84886589014215E-03
 -1.48575836547030E-03 -1.18326723585529E-03  1.69563534984312E-03 -7.48062471404251E-04 -3.39035183957123E-04
  2.23833920564506E-03 -5.88828114041922E-03 -4.84103637560027E-04 -4.63176772594579E-04 -1.04700592744323E-04
  1.19473256402018E-04 -9.76030800083724E-04 -1.04983573935680E-03  1.72583717550281E-03 -1.04714835965277E-03
  1.58661239650119E-04  1.20831308857754E-03  9.07018103601041E-03 -3.93455198638724E-02 -2.33724546929284E-03
  7.24160142196475E-04  4.95193302908122E-04  1.82522128045919E-05  2.25307325940939E-03 -1.49756057459187E-02
 -2.05266378714731E-03 -1.11507299600195E-03 -1.02695019021557E-04  2.20041533755937E-04  6.22335818244930E-03
 -9.66962430220037E-03 -1.09139513900141E-03 -8.80473722953793E-04 -2.30912505844886E-04 -5.14453117052583E-03
 -1.93789526813542E-03  1.70137615518211E-04  6.35467076430669E-04  1.84886452928167E-04  2.75655305357047E-03
  2.65590966533088E-03  1.81918229618206E-03  2.52396169179867E-04 -3.59543727127677E-05 -1.14168129581301E-03
 -1.20388494564904E-03 -5.75526810538068E-04 -2.34886686417667E-05  1.23274232151427E-05 -6.74345109918066E-04
 -5.53861601839808E-04 -1.76390059678898E-04  1.31747434998187E-04  1.29251283708946E-04  5.05687393851578E-05
  7.18407401736061E-04  6.78235666117240E-04  2.56763127117303E-04  2.06657589685060E-04  5.96871977132438E-05
 -3.46824165348461E-05 -2.14884660615556E-04 -1.89444875704340E-04  1.20480835073490E-04  1.07594601561760E-04
  8.08618941346660E-05  6.70286202516726E-05 -4.75899724658069E-05 -5.35270155964305E-05  1.03861923429372E-04
  8.42377407196420E-05  5.58149177141136E-06 -1.54160705067510E-06  4.84671639995849E-06 -6.75148425247745E-06
 -1.87223883716143E-06  1.47884862862507E-05  7.31956492007259E-05 -8.34305819291314E-03  6.23794002923436E-05
  2.32140231415305E-04  6.67186052249328E-03 -1.02306561015148E-05  2.84236447994662E-04 -4.50226821412300E-03
  4.85038865127466E-04 -8.69901985240718E-05 -6.05908692325524E-03  1.81571961697947E-03  1.35375467194635E-04
  1.39230067066781E-05  9.24252376036583E-05 -1.95427612211891E-04 -1.52321576585255E-05 -1.28045720381609E-04
  1.08244961091281E-05  3.84877485338770E-04  2.64244667223729E-04 -1.65895285656005E-04 -1.66244887665205E-04
 -7.42711067012204E-05  9.17859054680840E-05 -4.87050191925567E-05  8.63668956814898E-05  4.42749886912602E-05
 -1.74419435005673E-05 -2.58113762830410E-05 -1.86042607793448E-04  1.01873984724411E-02 -1.68427725659885E-04
 -3.07054634423984E-05 -1.85137733642943E-03  4.11455878793096E-04  6.92015398617579E-05  9.47137847003286E-05
 -5.04011266566558E-05 -3.18263880980909E-05  1.16542324940011E-04 -3.47068057768847E-04 -2.38433425582386E-06
 -2.01665154989122E-04 -2.52521502388107E-05  2.36363886173136E-05 -3.38211183673223E-05 -1.49783647050738E-04
 -4.43203676871678E-05 -1.99249141127551E-04  4.59818021861009E-05  2.03693614980018E-04 -1.47374917343222E-05
  4.45526854113784E-05 -4.22761547232447E-05 -2.10830025037379E-06 -3.74460930727726E-05 -1.10373747360079E-05
  4.48225411820642E-05 -1.18896289280515E-05  7.48866080279768E-04 -1.65836044085878E-02  1.34654999928524E-03
  4.49982714825456E-04 -8.79986392923022E-03 -5.26101506704061E-04  2.65507861774089E-05  3.70783926686877E-03
  6.34292596473811E-04  6.15067926401823E-05  2.55438515216026E-04  9.02864634815379E-05  4.01870861957576E-05
 -5.82719831669998E-05  3.55209362903373E-04  1.00001746738502E-04  1.14377861853947E-04  7.42864016231035E-05
 -8.17628310538473E-05 -1.22267347984692E-04  1.22164431930106E-04  1.07515287928967E-02  5.63834087297113E-05
 -8.32423145554924E-06 -5.37747753700187E-03  3.02698052895017E-04  1.29125587729128E-05  3.13869788750200E-03
  8.26489305821404E-06 -4.40801437683115E-05  1.84982588509439E-04  9.23818775968202E-06  3.01207846538062E-05
 -1.49506290441806E-05  1.72830707686394E-04  1.04878145257117E-05  7.92198294876651E-06 -5.60376351771792E-06
 -7.94854901157412E-06 -1.49183819360708E-05  2.14106983432268E-01 -1.88147711601849E-02  1.12378545055776E-02
  2.07412562081597E-02  1.08998944258293E-02 -5.32100940710881E-03 -4.11620529451973E-02  3.20397627752190E-04
 -2.56246623447766E-03 -3.75160428163978E-03  1.12383705036333E-03 -3.26068488042277E-03
* ORBITAL    1   33
  2.94423259207617E-05  2.24320480644313E-04  1.63726393088177E-03 -1.80723478294002E-02 -9.16097190768942E-04
  4.12287614394098E-04  4.57674854792482E-04 -8.05052660017075E-05 -2.14057003855443E-03  1.20204422720446E-02
  3.01434254095947E-03  2.15139856031818E-03  4.02416920207083E-04  1.02567272854492E-04  2.47243300383362E-03
 -2.62191882723975E-03  4.95324698598008E-04  8.53774111051053E-04  1.72403897467314E-04  2.57976588871318E-03
  2.40394865436414E-04 -3.11508850076709E-04 -3.22123298655714E-04 -1.47875812411840E-04  2.11103257783363E-04
  6.39794397987759E-04  3.71782745821683E-04  1.09161651784862E-04  2.13308020114383E-05 -4.46296902974532E-03
 -3.32853294830232E-04  1.68609581286379E-04  2.08624861477771E-04  1.00474481884053E-04  6.05688215223363E-04
  5.52829324113585E-04  2.20586850094885E-04 -9.78456783543444E-05 -1.09267779406958E-04 -5.58046710060124E-05
  3.45821505346270E-04  3.71719979137632E-04  1.62381229942729E-04 -1.57994056057273E-04 -1.29885217420063E-04
 -5.30730872621710E-05  7.19869698020689E-05  6.15498261224051E-05 -1.78808925565889E-05 -1.34351282524001E-05
  5.83621750139388E-06  4.03682150376288E-07  1.82282322432648E-05  7.00685560821949E-06  3.35495122046805E-05
  2.95320435146648E-05  2.45742845566779E-07  1.68951277059222E-07 -7.64668260872986E-07 -2.36351251295477E-06
  1.58735558063213E-06  4.43505539824866E-06 -8.68052405027814E-06 -2.34424615962112E-04  1.96525241677281E-02
  3.83584716376598E-04  1.22427330450648E-04  3.59256581897468E-05 -5.79489805700113E-04 -2.31264408632392E-04
 -4.49478928288314E-06 -1.30011138520077E-04 -6.01691314319324E-04 -1.25565319936653E-03 -2.55035078478040E-04
  9.64784033492792E-06  2.50811486504402E-03 -2.54806953659162E-04 -2.65744244374696E-04  4.15890789387538E-04
 -2.22934983661956E-05  4.74663098622879E-04 -1.39972899012667E-04 -2.14042882422016E-04 -3.48085614825747E-05
 -2.20563508528193E-04  4.49958030194375E-05  8.10070293044928E-04  1.94406884169873E-04 -2.21752372837224E-04
  2.88431599117013E-05  3.86944932777629E-05 -3.70045229312547E-05  3.21580989636969E-05  1.78765918060603E-04
 -1.11352296819505E-05  6.13940973608205E-05  1.01325971828521E-03 -5.84300827459784E-02 -8.67314371519171E-04
 -3.38648494992315E-05  1.59535457607312E-03 -2.50248064295254E-02  3.73866674882283E-03 -3.73689322036669E-04
  2.16985949385114E-03 -5.24477430014299E-02  8.10395822996362E-03  7.31232347499179E-04 -5.04534591035272E-04
  4.10303146440578E-03 -2.23081999827602E-03 -5.42942793995148E-04  3.24550772171830E-03  9.01711745350660E-04
  3.02193325966812E-03  2.28746898583797E-04 -3.10559150634409E-04 -5.99506224490637E-04  4.48410898773898E-03
  3.95351939194172E-04 -4.46777282299923E-03 -4.83553705052894E-04 -3.89068059529009E-04 -1.68251980113484E-04
 -5.52394591214226E-05 -4.31719138716643E-04 -5.42293720545233E-04  1.20462541668072E-03 -5.19606586238083E-04
  2.53972547330750E-04  1.51853834309211E-03 -5.87702533093547E-03  1.62923866105236E-01 -2.30258001664164E-02
  1.45894752877028E-03 -2.48503877836366E-03  2.60767022551909E-04  2.11051002248857E-02 -7.02047205759382E-02
 -4.18746719615084E-04  1.25545017744929E-03 -2.58788985164143E-04  8.05291899866288E-04  7.73074678747474E-03
  3.61916405491297E-02  4.48805570921131E-03  3.23549321272330E-03  5.66575737617990E-04  2.53658392735021E-03
 -1.03991949535876E-02 -7.24530220561427E-03 -1.96442005189404E-03 -4.41711897872477E-04  4.00862634047991E-03
 -5.25749197029516E-04  1.36883726152965E-04  3.71934476217416E-04  1.35265302073161E-04  9.23252847193133E-03
 -8.54865129287519E-03 -5.80732830469030E-03 -1.17729128784115E-03 -1.59083221382844E-04  2.50007559419149E-04
  3.28371106276091E-04  8.12836106680813E-05 -1.35486076833457E-03 -9.50098833600370E-04 -2.38385046375804E-04
 -1.50549776368542E-04 -2.17725500406134E-04 -4.71972785488472E-05 -4.11905644536773E-03 -3.40249798313990E-03
 -1.02878562243430E-03  6.45966769653759E-04  5.12698268400247E-04 -6.39205536085671E-05 -6.80174306307801E-05
 -3.52133347932820E-04 -2.61375464015256E-04  1.36868101515663E-04  1.41550546512617E-04 -1.16825656977064E-04
 -1.26842157149226E-04 -4.19286931388145E-08 -3.51616350887748E-05 -2.75258391329572E-06  5.97649882244954E-06
 -5.25078791078590E-06 -9.74212713888888E-06  1.05164626295184E-03  1.26111939595209E-01  7.41819945010260E-03
 -1.25755436126454E-03 -6.33492411458868E-02  1.07584580651480E-02 -8.98624927755410E-04  1.55824766535362E-02
 -2.99930503986891E-03  5.79593037458636E-04  5.71842917783042E-02 -8.04621140916161E-03  7.65956241965478E-04
 -3.98233674050581E-03 -1.78476831861666E-03  2.19532548914510E-03  1.17927432046942E-03 -8.01632125746444E-04
 -1.50130157267170E-04 -4.50555674019477E-03 -2.40460644523045E-03  2.24441619805336E-03  1.17040539362340E-03
  4.21859699213678E-04 -4.06701432950261E-04 -3.72715932236327E-05 -4.23047017454831E-04 -7.30465746570548E-04
  5.40450919461852E-04 -2.75235491211491E-04 -2.32824768970571E-03 -8.44319893065693E-02 -5.38215121394886E-03
 -2.15304467799242E-04  1.05806828345788E-02  1.04426112582024E-03 -3.60060008384663E-04 -1.89597134396277E-02
 -6.47197499110852E-04  1.88970493149029E-04  3.05914440425273E-03 -6.64056968373663E-04  2.75192061597371E-04
  1.92680903988431E-03  1.12280332200831E-04 -1.26587660699776E-03 -6.91313482087750E-05  7.01362289177416E-04
  7.19104731963082E-06  1.55688178676331E-03  2.11610969199524E-04 -7.42158442536719E-04 -7.22552752897960E-05
 -3.08564849917770E-04  3.89260452980440E-04 -5.56753609546455E-05  2.66566556916979E-04  2.42200063146111E-05
 -1.63182441102365E-04  1.31881525112673E-05 -4.24239271017306E-02  3.08079476871458E-01 -9.87315551368533E-02
 -1.29901353955987E-02 -1.53907829145522E-01  6.81265217528812E-03 -6.08081620439069E-03  1.03537722460610E-01
 -3.63051409055325E-03  4.29161178255041E-03 -9.11996943761485E-03  1.09898088691286E-02  8.47202493492106E-04
  3.82496805601769E-04 -5.59697989156829E-03  8.14104131003050E-03  2.79784766139734E-03 -2.14563318824194E-03
 -2.46879788554422E-03 -5.15078057922668E-03 -3.09555515391036E-02 -5.97821699436831E-01 -7.97581656770648E-02
 -1.49887734096591E-02  5.13984059599211E-01 -4.24394183647669E-02  2.34120046972817E-03 -3.72274989656598E-01
  2.92709547377948E-02 -1.54061448941687E-03 -2.28549339957091E-02  9.29114018536566E-04  3.89726077545811E-04
  4.22198252502482E-05 -1.58166205353189E-02  6.97866879741665E-04 -2.20856212208780E-03  1.87853785873193E-03
  1.97506160675190E-03  3.93352796962496E-03  3.30284957923379E-03 -6.95109239677963E-04  1.30494434602603E-04
  2.65496052577182E-04  5.60898836252510E-04 -1.68561604508314E-04 -3.03044800864365E-02  2.57306373547016E-03
 -1.51929719710514E-03 -1.61460105307943E-03 -1.54182549231701E-03 -2.04947240142983E-03
* ORBITAL    1   34
 -1.83490145001836E-05 -1.42378315789350E-04 -1.12026855330202E-03  2.51105497176799E-02  3.57608112079366E-03
 -7.56738772433096E-04 -9.60984669496613E-04 -6.35521374239877E-05 -9.82851809648282E-04 -2.07198953965597E-02
 -7.58192280154239E-03 -6.32398684667682E-03 -1.18384712047672E-03 -9.95972946043305E-05 -2.96685939489604E-03
  1.52151577251129E-02  3.88438348512455E-03  2.95243582505137E-03  6.27958547368359E-04 -4.36516784148328E-03
 -1.02468936637074E-03 -2.75641476839379E-04  4.98336584393918E-05  5.43299920641026E-05 -2.55110287939845E-04
 -1.96451920209680E-03 -1.89502038514492E-03 -9.51893465714469E-04 -3.27796085570802E-04  7.92982081510303E-03
  4.37809371389068E-04 -8.47931112319183E-04 -7.55099131407333E-04 -3.35794286950993E-04 -1.00110661363701E-03
 -9.30162876317733E-04 -3.76097978464121E-04 -3.08592962394729E-06  2.42568238326991E-05  3.82405579578948E-05
 -5.91951414621774E-04 -6.56457948052628E-04 -3.00810338119857E-04  3.28366413356509E-04  3.63541910660152E-04
  1.78686804413163E-04 -1.50536995336239E-04 -1.36130741659851E-04  5.70228597023454E-06 -1.36073658788828E-06
 -1.85863145214685E-05 -8.45275445599569E-06 -3.74199272471847E-05 -1.87935478963187E-05 -4.22349224157050E-05
 -3.74436552520607E-05 -2.99156786163105E-06 -2.17500336195832E-06  2.81861605080799E-06  2.18033223276979E-06
 -4.07309503618069E-06 -7.59787937995006E-06 -2.42531249200636E-05 -3.93399772643521E-05 -2.74441750237940E-02
 -1.07902823190216E-04 -9.05230107784410E-05  5.10616022597597E-04 -1.57548410731055E-04  3.75845395411933E-03
  2.45052449412931E-04  4.36624704825984E-04 -1.00442726642987E-02  1.49149789223285E-03  4.10396719835186E-04
 -2.95856652692252E-04  3.88530551133042E-03 -7.96681672585474E-04  1.69321907894766E-04 -2.24426415547480E-04
  6.43918093093848E-04 -1.14933172218549E-03  4.06271998049522E-05 -1.97692957617347E-04 -1.63142338347983E-04
 -2.26106087330426E-04  1.00713508381263E-04 -4.44920385743310E-04 -3.42347984480937E-04  1.67284582716565E-05
  1.43814942950621E-04 -1.37546340080452E-05 -1.09222321850589E-04  4.87395241902177E-05 -2.59271666747134E-04
 -3.06048410671878E-05  7.80130455382932E-04  5.32547538765751E-03  1.25718574111500E-01  1.54889721260599E-02
  3.18090075963725E-03 -4.44739137298568E-03  8.24409731096644E-02 -1.14329515258710E-02  1.34986372360117E-04
 -5.46701044579650E-03  9.80656872073109E-02 -2.48170055355957E-02 -2.27601542681219E-03 -5.75887890671477E-04
  3.13869275828081E-02  2.64613705091044E-04  3.94609794763797E-04 -6.40961898246365E-03 -1.87382569055163E-03
 -8.74217135583703E-03 -9.10660468788569E-04 -6.01766505002160E-05  1.04302844308683E-03 -1.31336712434373E-02
 -4.16376742367582E-04  9.75432697608982E-03  8.47690350467016E-04  5.02487353737255E-04  4.53140398228272E-04
  5.33182502008891E-04  4.99700232078499E-04  7.12080453607549E-04 -2.63344645829701E-03  1.03236590864093E-03
  2.96829882629922E-03  2.17188996640547E-02  1.22461615329176E-01 -2.55646138392253E-01  3.79295806259151E-02
  4.88237187826326E-04 -3.77183090755876E-03 -3.21111499453698E-03 -7.22492589764672E-02  4.10143523594819E-02
 -8.64533626085942E-03 -8.82404624413563E-03 -9.08242528266502E-04 -1.47355123289596E-03 -3.50735727328696E-02
  3.77106929692960E-02 -1.06247099671166E-02 -1.11348606291316E-02 -1.04211463875820E-03 -3.27380155391190E-02
 -2.19434770699263E-02 -1.10014205596567E-02 -6.80328649450374E-04  4.29485026295662E-04 -1.31323846182217E-02
 -1.47206809965761E-03 -2.48848672583643E-03 -1.26933002932174E-03 -3.27723631592698E-04 -4.79431538871371E-02
 -1.67214381477775E-02 -9.31667570608350E-03 -1.54603890086371E-03 -6.91971852796628E-05  2.62116455546750E-03
  2.18895363673408E-03  7.21582640160455E-04  3.17764519739105E-03  2.43781520664585E-03  8.03545766894478E-04
 -2.41646976680764E-03 -2.09623401720804E-03 -6.83897238633807E-04  1.02408602704643E-02  8.09281054242082E-03
  2.49343208158372E-03 -2.11292639563628E-03 -1.68526014827555E-03  1.27282216575599E-04  1.42086941019027E-04
  1.19547007723825E-03  9.20963058282332E-04 -6.79404885479814E-04 -5.84652762085681E-04  2.71244251175112E-04
  2.67994117596512E-04  3.49174257297483E-05  9.67770982361866E-05 -4.43497083986544E-05 -3.33071641341904E-05
  1.33366816347312E-05 -1.66792190755867E-05  6.49167094012042E-03 -5.07233458202625E-01  8.38253931458510E-04
  8.72796353620854E-03  2.15389506280495E-01 -2.90203938590161E-02  2.16660986248645E-03 -7.52367320910457E-02
  1.00672260670345E-02 -1.13002866939135E-03 -1.57622694942299E-01  1.86600235782442E-02 -2.13178960957695E-03
  1.05522388747806E-02  3.46102579389953E-03 -6.33588159650570E-03 -1.85598897748093E-03  1.28298335694037E-03
  3.56796942826154E-04  1.66527730115150E-02  5.98483503600743E-03 -8.09268262339310E-03 -2.43711224168808E-03
 -6.67772972963194E-04  5.06944245124513E-04  2.96485077933727E-04  6.88180100410442E-04  5.77068885992423E-04
 -5.71858510047351E-04  5.60626612754994E-04  1.44379410066430E-02  4.15250503435829E-01  3.28320331099241E-02
  2.77178683597907E-03  8.19107263238952E-02 -1.04674185591733E-03  3.11335637849807E-03 -1.21961744039204E-02
  2.30786777654663E-03 -1.17697410645302E-03 -5.86515589065941E-02  1.77543195419838E-03 -2.11833222371111E-03
 -2.92343771143879E-03 -7.67091049205052E-04  2.68749188749008E-03  8.14363525563719E-04 -3.08471707271520E-04
 -2.75118236917678E-05 -2.63868941517942E-03 -1.07065928912958E-03  5.40007574304377E-04  4.35507856411685E-04
  7.48529548807191E-04 -1.07566038942890E-03  2.24686956575412E-04 -7.10771628038253E-04 -3.73984014230359E-04
  5.51712467104365E-04 -3.08834565574257E-05 -4.68678299753443E-03 -9.36918733971315E-02 -1.13228091935386E-02
  2.10582491931526E-03 -1.22147909959724E-01  2.67116874784168E-02 -3.18182225236412E-03  1.78814241455582E-01
 -2.43217338249172E-02  2.75456646601499E-03 -1.09023594330378E-03  7.71627019843814E-03  2.81093432109358E-03
 -1.46933973291857E-03  1.15669242770330E-03  4.01873694589117E-03  2.89376646680297E-04 -3.94707654483582E-03
 -3.63569743127848E-04 -1.72234353268436E-03 -8.44289796102951E-03 -1.17047598929724E-01 -2.27418809710551E-02
 -4.93158208687778E-03  2.86140655577911E-01 -1.30548206523581E-02 -1.25609986740181E-03 -5.00274386018059E-02
  7.25753399523160E-03 -7.86323381464576E-04 -8.50027135478506E-03  2.19106865774640E-04 -5.38617838334533E-03
 -6.86176896401871E-04 -1.07512844228509E-02 -4.88748987327218E-04 -1.62065203695047E-03 -2.25283941884415E-04
  1.44967859811621E-03  1.92855971915906E-03  9.20212830448353E-03  4.98193533141004E-03  6.29794838882500E-04
  2.60080695891625E-04 -8.54833782939588E-04  3.67589722526563E-04  6.46677585283655E-02 -2.83201122751810E-03
  2.43926284886103E-03  2.07140396590101E-03  3.24138558075443E-03  5.11313778616556E-03
* ORBITAL    1   35
 -7.02807240062160E-05 -5.17864429672095E-04 -3.17981552558254E-03  2.55726505253141E-02  4.66237246014590E-03
  7.29848123005586E-04  3.23407920296522E-04  1.87181194855756E-04  4.19468061207753E-03 -1.27721898527127E-03
  1.07689800638744E-03  1.31937335759678E-03  2.47518122568989E-04 -5.89780056213707E-05 -1.51604812265003E-03
  3.01451374867075E-03  3.63307104720502E-04  5.25078563312286E-05 -1.27731096736384E-05 -4.14146084398488E-03
 -2.97024244729867E-03 -1.92488263782064E-03 -6.91230732758541E-04 -1.67915088909679E-04 -8.92795764416221E-04
 -1.86227665296870E-03 -1.61710312748233E-03 -7.73932190196776E-04 -2.62315564823077E-04 -8.28752498539245E-03
 -2.17811498139371E-03 -8.48831535632698E-04 -7.29652858046435E-05  7.55911109697114E-05  7.03534852245039E-04
  7.21863782240027E-04  3.21600197331880E-04 -6.46193696444496E-05 -3.97015327998488E-05 -7.03745368118752E-06
 -1.97985305582244E-04 -2.48335668328336E-04 -1.23610628436424E-04 -4.18392403741138E-04 -4.42746383105135E-04
 -1.95202105066344E-04  4.40845315769539E-05  3.53886723694827E-05  1.06474198034214E-04  9.60148198530641E-05
 -5.85218839223652E-05 -5.51472758671931E-05  3.86432553888126E-05  3.37779220818143E-05 -2.53278962133471E-05
 -1.95310721830450E-05  2.89197291139145E-06 -2.68905261699817E-06  3.54525063063837E-06 -5.97213898562403E-07
  3.44385211294697E-06  4.48127150399415E-07  1.14837296784921E-04  8.03761799050719E-04  2.62631137797386E-02
  1.25482208098972E-03  3.29883848359269E-04 -1.38268910239962E-03  1.78300428974086E-02 -4.87381172850142E-03
 -1.27515669042419E-04 -5.95813832532429E-04  1.16609343269152E-02 -1.82759340737799E-03 -2.91594673335664E-04
  2.12738820485102E-04 -3.44943513175801E-03  3.79927740649362E-04 -3.14197961891551E-05 -2.71137348377966E-03
 -5.07513276051952E-04  9.15900044890600E-04  4.80322168229929E-05  1.43768706445711E-03 -2.85885169790975E-05
  1.14762093576753E-03  3.13049199741086E-04 -7.25266655929740E-04  2.30944014857158E-04  2.65307482122604E-04
 -3.39613106201515E-04 -1.81860875870595E-04  2.84479176719209E-04 -4.06793646516387E-04  2.03992303459231E-05
 -4.04255532404048E-05  3.19688822546188E-04  2.66697775744866E-03  6.01381836103310E-03  3.36456105415261E-03
  3.89206243694154E-04  7.62434056021190E-03 -1.52077521767864E-01  1.67610157038735E-02  8.36520722317558E-04
  1.57262669077860E-03 -7.59573133914469E-02 -3.90800217525253E-04  6.34157717857525E-04 -2.53912330581068E-03
  5.93853771479413E-02  5.48256771687941E-04  1.38945721981627E-03  5.95830911253479E-03 -6.29443406420558E-04
  3.08194682939682E-03 -7.15205394557345E-05 -6.26816450310527E-03  1.05898682112344E-04  2.31127959167732E-02
  6.21300959227644E-04 -1.04819701683812E-02 -5.05280145273194E-04 -7.56421645923729E-04 -3.41619624532612E-05
  1.21264829209411E-04 -1.11812122450730E-03 -9.99161612264217E-04  3.08786159489652E-03 -2.06879155872175E-03
 -7.23134349511372E-04 -5.29228939021229E-03 -2.98747935454102E-02  5.82229381021037E-02 -1.67208717626154E-02
 -2.64368500713520E-03  1.11911957179569E-03 -4.49629964169472E-04 -9.31027961401916E-03 -1.71201621450069E-02
 -7.72833816725804E-03 -6.51260208240982E-03 -7.51423130862282E-04 -1.15597773696975E-03 -2.57987675183955E-02
 -1.21796171053950E-02 -9.69229366094405E-03 -8.81042641765180E-03 -1.23474420226145E-03  1.17734470057962E-02
  7.43377056666875E-03  1.56204897064607E-03 -1.79462049955381E-03 -6.97911349667616E-04  4.64782758077794E-03
 -1.09034935226983E-02 -1.07292303285444E-02 -2.71327229464168E-03 -2.97671242277636E-04  1.89273951943647E-03
 -7.92784018315081E-03 -8.22002022396795E-03 -2.21479800339914E-03 -2.54260956057739E-04 -7.64949195091705E-04
 -5.01469069007050E-04 -1.00799766896994E-04 -2.17065257536627E-03 -6.73255467796700E-04  1.70541936554696E-04
  4.94783889917213E-05 -2.56527367392778E-04 -1.90333014896044E-04 -2.08279920787093E-03 -1.79409330168086E-03
 -5.88698379471856E-04  3.38059317138441E-04  2.85917549363943E-04 -3.49515449383760E-04 -1.59358804847562E-04
 -4.42965972617214E-04 -3.31145631298014E-04 -1.58919488870553E-04 -1.85755663401065E-05 -1.50953634274759E-04
 -7.09700936620572E-05  3.77672811853806E-06  1.80508298611340E-05 -8.48318877064995E-06 -3.38203104329075E-05
 -5.19471026437376E-05 -1.92011726835577E-05 -2.00941348990755E-03  5.23269412331344E-02 -3.74722791559953E-03
 -1.19147019719389E-03 -1.52010682200472E-02  6.03502215515779E-03  1.21995748312505E-04  2.34834483813634E-02
  2.27055697444138E-04  5.73066158647786E-04  5.63786539230639E-03 -3.00948302551757E-03  7.91007255685368E-05
 -1.52795653360903E-03 -5.19733333683414E-04  1.56002223142454E-03  2.18774357377086E-04  1.41759283636023E-03
  3.56435632241608E-04 -1.81632745419562E-03 -2.57480717388342E-04  5.28594829353909E-04 -3.23368637408439E-04
  4.31565969256230E-04 -5.50768676073169E-04  1.04982039834318E-04 -1.22969559246805E-04  2.68522179412535E-04
 -3.56805184363635E-04  2.25938937492668E-04 -2.32169636771225E-03 -4.42739516374354E-02 -6.02979254546872E-03
 -7.79935710150001E-04 -1.29369222203935E-02  6.80329369806119E-04 -3.97106244054239E-04  1.93451255714525E-02
  1.28431309657257E-03  6.85815176461374E-04 -1.73480906000344E-03 -1.27512256235878E-03  1.55936315212291E-04
 -7.73475117685515E-04 -3.14105692163481E-05  4.09832913045430E-04  2.80325571647356E-05 -4.80744062751143E-04
  2.18558428821645E-06  5.22600198862682E-04  2.13643105994359E-04 -2.24256292710379E-04 -8.55185435440516E-05
  4.90129261077046E-05 -6.19738083962259E-05  1.61055556131063E-05  1.69766074672552E-05  1.03722543247597E-04
 -1.17648186048349E-04  7.78352739986349E-05 -2.27914145767673E-04  2.48730936314045E-02 -8.86830434507795E-04
 -1.02154771696650E-03  2.34339529345212E-01 -1.90265408322547E-02  1.59185506821060E-03  2.54351537635329E-01
 -1.08617015282030E-02  9.55345439638406E-04 -1.38734162987485E-02  5.38196921908953E-04  3.62860481171204E-02
 -3.99966779568201E-03  2.03226521198273E-02 -3.70637632818727E-03 -6.89604234733142E-03 -1.49382909762815E-02
  6.21040706243881E-03  5.29578679261726E-04  1.11290054459397E-03  1.29989783223737E-02  2.84316011006164E-03
  6.16668169034884E-04  4.00407057941344E-01  1.19073676026939E-03 -3.55220209314613E-03  6.48398830637315E-01
 -1.55019076926645E-03 -4.90128987974506E-03  1.40788308939100E-02  1.61599442567079E-03 -2.87168854946580E-02
 -3.32285310457024E-03 -1.53422417406895E-02 -2.04325584547713E-03 -2.29329064315298E-03 -6.00848832115675E-03
  2.11003218032992E-03 -3.50111476494187E-04 -2.35827572849694E-02 -3.05570497954427E-03 -7.29517887344228E-04
 -7.57540278897498E-04  5.16359316407597E-04 -6.37595043842940E-06 -1.20178288234829E-01  7.79147629378961E-03
 -2.45097446970787E-03 -4.65256106687339E-03 -1.92179332307129E-03 -6.22251959288455E-03
* ORBITAL    1   36
  8.52753889429196E-04  6.21355546329859E-03  3.51307255579003E-02 -1.50138472448183E-01  1.54080202581294E-03
 -1.79991603483525E-03 -2.62857378854352E-03 -1.05856383463581E-03 -2.36314378712527E-02  2.94428181417825E-02
  4.31161197045563E-04 -2.40286679698491E-03 -4.68081328190404E-04  7.43630421877708E-04  1.71738548672225E-02
 -2.06705149385842E-02  1.07842324513244E-03  3.52757540496496E-03  7.79389388521511E-04  2.24504259015952E-02
  1.36536840536616E-02  7.25335642184736E-03  2.00201701684861E-03  3.22224844037614E-04  2.32377196519009E-03
  7.27474774657461E-03  5.11467355354197E-03  2.17349781281075E-03  7.26923500282351E-04  1.74157352534621E-02
  6.72449898170807E-03  3.91478201153703E-03  1.19871358112165E-03  1.62820658075542E-04 -4.46204300359975E-04
 -7.33227826598166E-04 -4.24601977390788E-04  6.69238315682336E-04  7.68402564256311E-04  3.75542891205145E-04
  1.84508800914415E-03  2.00381468023599E-03  8.63760786167712E-04  9.26381291685798E-04  1.11810353107872E-03
  5.16859436061297E-04  1.61458862007559E-04  1.46740317828601E-04 -5.14616217251877E-04 -4.58682683725423E-04
  2.97462251990468E-04  2.71172826296565E-04 -2.98068339048719E-05 -3.63128343124811E-05  3.17787917722442E-04
  2.70710730892597E-04 -7.64672605799309E-06  1.20962959965144E-05 -2.04718739658805E-05 -3.49704261996773E-06
 -5.01168604612669E-06  1.38145488794789E-05 -2.36666086559118E-04 -1.78968070291102E-03 -4.53204316305552E-02
 -5.12624316802957E-04 -2.42832194344134E-05  6.64594621691606E-03 -9.56345849289231E-02  2.08142317529418E-02
  2.43337959009198E-04  1.22500399407581E-03 -2.73788286431695E-02  1.82074596030718E-03  4.54277350682975E-05
 -2.91176957469256E-04  4.66027513315320E-03  9.86668706036418E-05  1.86872734540508E-04  1.43438007061720E-02
  2.25794704158501E-03 -6.52162652428141E-04 -2.56854864384813E-04 -6.23383125349151E-03  3.22894466432347E-05
 -6.97577158868072E-03 -9.22046353893349E-04  7.11240317327918E-03 -6.51768811142243E-04 -1.80774007179804E-03
  1.75848713272155E-03  8.15957006410044E-04 -8.15490777371130E-04  1.94994994676931E-03  6.13177562880286E-04
  1.03384687386856E-04 -1.19561671108144E-03 -9.39935517679860E-03 -1.41069123558472E-01 -1.26231177372349E-02
 -1.99983543177032E-03 -2.51289619288668E-02  5.16166664036231E-01 -5.39621359271620E-02 -2.70976073357749E-03
  1.41061422061563E-03 -2.85656551753587E-02  6.09710423645145E-03  5.83228783135875E-04  9.89922472182182E-03
 -1.98867480519714E-01  1.95264019952782E-02 -8.23154754732940E-04  4.22879747147611E-03  2.68423670523871E-04
  8.92240831389212E-04  6.72779090294727E-04  1.94719300743222E-02  1.93548779340336E-04 -7.68760574877394E-02
 -4.34947283667641E-04  2.79267535660736E-02  1.40915253286484E-03 -1.76731838586339E-04 -2.65146875997474E-04
  8.53347370095978E-05  3.11053755390161E-03  3.01113160829028E-03 -9.70098903691746E-03  7.52236798061338E-03
  3.85111642253608E-04  2.82100089175342E-03  1.61693406585693E-02 -2.73683840354095E-02  1.04854402040087E-02
 -1.97431631315484E-04 -1.11678408251186E-03  1.52540051563344E-03  3.40955026136611E-02 -2.67717485938397E-02
  8.42334514858102E-03  9.33346799371017E-03  1.12298929851029E-03  1.36319056724118E-03  3.24888093786552E-02
 -4.27374664142016E-02  4.63336158611389E-03  6.54704509699262E-03  8.66295560381651E-04 -2.57206922070244E-02
 -2.58999360222891E-03  4.62326536068759E-03  3.65913452222677E-03  9.60253747394725E-04 -1.87618628544554E-04
 -2.06866366771679E-03 -1.14007643883404E-03  2.81849961031272E-04  1.72889202465525E-04  3.24222587045940E-02
  4.43915251453302E-03 -3.55053972237285E-03 -3.32995098291758E-03 -8.70610943082797E-04 -2.78835796850119E-04
  5.77989607337272E-04  4.43431702763007E-04 -2.07104683085306E-03 -1.80633464242186E-03 -7.04835043207106E-04
  3.39717149428745E-03  3.02297373211071E-03  1.04631118764402E-03  6.12250571073608E-04  1.11346571854916E-03
  5.64253979503402E-04  2.01429203442750E-04  1.88864599672239E-04  2.26386094767148E-04  1.99939078243620E-04
  2.62680070957282E-04  2.98053412566404E-04  1.05189263899008E-04  1.20583296801677E-04 -2.53932143402977E-05
 -2.14895630591345E-05  3.17267714553046E-05 -2.93690468556722E-05  4.29638922530639E-05 -6.92972466836695E-06
 -4.33620231248906E-05  1.11595571014529E-05 -1.06908979730701E-03  1.26549238177417E-01  2.29936616300508E-03
 -1.42008042011451E-03 -1.25072801268839E-02 -1.42323142869623E-03 -7.16737374358202E-04  4.20060400595502E-02
 -6.42426499246484E-04  5.07717430529886E-04  2.85277386038742E-02  1.59952973777900E-03  9.20989129531685E-04
  2.05965536784416E-04 -2.99402283772043E-04 -2.05000823742285E-04 -1.94960546646732E-04 -1.23529190908468E-03
  5.74569627928545E-05 -2.72424760545805E-03 -3.53237866968229E-04  3.94198122466246E-03  2.71415597289494E-04
 -5.05499716869727E-05 -4.02514167053576E-05  1.22881965533952E-04  1.33610252052131E-04  1.11862861419596E-04
 -7.90509417277506E-04  4.78928015236941E-04 -5.68346637922806E-03 -1.37129185825576E-01 -1.36021714001266E-02
 -1.59997958483519E-03 -3.08667316083349E-02  9.83788606790941E-04 -1.29426329007047E-03  6.11327967754421E-02
  1.97865855748618E-03  1.00114700466179E-03  4.89923867632034E-02  2.06908829117967E-04  1.13881879032382E-03
 -1.32779204765574E-03  2.22114802033100E-04  1.90922621996036E-03 -1.03176494904208E-04  5.14409890505233E-04
  9.29668292815436E-05  2.85227360895099E-04  6.50262166123917E-04 -1.86237651799997E-03 -4.73051722019689E-04
 -1.51476591822867E-04 -4.05500603659436E-05  1.09719542937736E-04  1.39465126986245E-04  4.41897466801152E-05
 -4.52754166221076E-04  3.31633638932335E-04  2.43139778335607E-03  1.18578825773431E-02  7.95256542195764E-03
  1.35030831520237E-03  3.80354770773256E-02 -1.86189624365311E-03  4.10655353785560E-04  6.61202573163127E-02
 -6.27539661968366E-03  4.67893018896107E-04 -6.29786178949268E-03  1.33612841085176E-04  1.31297609738701E-02
 -2.93034274992933E-04  7.66068239135857E-03 -2.19224062295971E-04 -1.53826124032640E-03 -3.94652644425250E-03
  1.65363932644073E-03 -1.83094318841125E-04 -9.43848403898960E-04 -8.18137934091414E-03 -2.94314602327716E-03
 -5.82064521867312E-04  1.34423772816636E-01 -9.09764170191058E-04 -9.94264527658910E-04  1.74300195454762E-01
  2.24567684428255E-03 -1.49723628933675E-03  2.93164902968557E-03  5.07214115305738E-04 -7.58572163844075E-03
 -8.45312999251731E-04 -4.49526175087819E-03 -3.79610808752531E-04 -6.84355875151346E-04 -1.51756749302074E-03
  6.49051594210013E-04  6.84446698594533E-05  1.10271375068778E-01  8.34162592141159E-03  1.74699958334119E-03
  3.65003767628799E-03  5.11014577756048E-04 -1.14574745600534E-03  4.05811169369728E-01 -6.41003221495830E-03
  1.01720003029677E-02  1.41001034191213E-02  4.13119347916294E-04  1.84739016650455E-02
* ORBITAL    1   37
  4.39934003672931E-04  3.23508621347761E-03  1.92076811550200E-02 -1.83022418498672E-01 -1.24976216704515E-02
 -4.53215112083038E-03 -3.39964610651213E-03  1.45841182571795E-03  3.27684063948420E-02 -3.35776426529048E-02
  7.38160239269328E-03  1.21059258966410E-02  2.54781366560381E-03 -6.50431278613959E-04 -1.48339023880358E-02
  2.09241183717530E-02 -1.18002382133040E-03 -3.48800237813486E-03 -7.14900016492325E-04  1.33737189536575E-02
  1.07624155324191E-02  6.06704427101730E-03  1.80730119366597E-03  3.59289001108083E-04  7.44016086065072E-03
  8.19611628418290E-03  4.95610781070426E-03  1.71540470162062E-03  4.61269963817814E-04  1.12484865555571E-02
  7.58016065614628E-03  5.71365269416639E-03  2.28836861219083E-03  5.77596716015901E-04  1.95556382465741E-04
  6.86561534264508E-04  4.80214356654811E-04  7.00492526748862E-04  5.95165416213516E-04  1.89044301103955E-04
 -2.23528603908216E-03 -2.33455673767918E-03 -9.84488659787206E-04 -1.72991377803879E-03 -2.16792591890176E-03
 -1.06154461771169E-03  1.85989837005777E-04  1.60212260693179E-04 -4.31750048388385E-04 -3.83269737611351E-04
  5.04160778125240E-05  5.06615457125191E-05 -7.59553209387399E-05 -7.85599478413336E-05  4.91320391618428E-04
  4.33611027395502E-04  3.52449327382820E-05 -6.13119098935699E-06  1.21326429600718E-05  1.30596493378628E-05
  1.62755728080060E-05 -2.00136576587596E-05 -2.50638893243996E-03 -1.92809982899615E-02 -2.22538158480917E-01
 -2.75679249792315E-02 -4.19870777931798E-03  2.51628543758318E-02 -5.00135915491922E-01  5.73833659610873E-02
  1.21858300109864E-03  6.50063835843616E-03 -1.34999344072944E-01  6.41723941937041E-03 -3.30681108883424E-03
 -3.30226080594377E-03  6.87265214174681E-02 -4.15490725463988E-03  1.33163042186521E-03  6.29211311286271E-02
  3.43352220739675E-03 -8.25529783173663E-03 -7.92641745816440E-04 -2.14860396919953E-02 -1.06087261685315E-03
 -3.00378025540404E-02 -1.45993991394696E-03  2.57398235817886E-02  8.55168846883547E-04 -8.08417235538360E-03
  6.70598839219253E-03  2.33497171271811E-03 -3.67568423632761E-03  9.19193137141549E-03  2.67411001136156E-03
 -2.64239605869305E-03  5.86595733585552E-04  4.58367863841250E-03  2.16644241840794E-02  9.02469823052295E-03
  1.43713414805454E-03  3.51321466529831E-03 -1.03710945054825E-01  3.94160574238184E-03  6.88277255894619E-04
  2.68457195584368E-03 -7.86907999759813E-02  9.97717302142989E-03  5.66944446277487E-04 -2.21950298347707E-03
  6.54107365171529E-02 -2.92312915004316E-04  1.34999674562016E-03  8.42590122738814E-03  8.98356053436950E-04
  1.98594230652099E-03  1.21158006475304E-03 -6.96123777171660E-03  1.02804104637856E-03  1.37649360263586E-02
  1.57193358250178E-04 -5.65474425508426E-03 -1.12373122347717E-03 -2.64277283173622E-04 -8.92905248302913E-04
  1.89474614826742E-04 -3.01866612382519E-04 -5.27040341005222E-04  2.40009268654549E-03 -2.40712735329949E-03
 -7.52449921380406E-04 -5.48026164524644E-03 -2.93810636889018E-02  8.46820409931186E-02  8.62307751532463E-03
  4.71240713998773E-03  4.08168157346516E-04  7.70933337698242E-04  1.60797967734825E-02  1.44352299016096E-02
  5.98242603875495E-03  4.75392526845776E-03  5.78062024742738E-04 -2.82061102476644E-04 -9.11830555647190E-03
  2.11385090287154E-02 -4.47395638435241E-04 -1.62781967517327E-03 -2.87622175292275E-04  1.27397811550307E-02
  2.67444765932542E-03 -1.30609488832206E-05 -8.77899290588568E-04 -3.29728975629006E-04  9.98804850732758E-04
 -3.20435057546512E-03 -3.37693764137984E-03 -1.07322365840928E-03 -1.40036485343547E-04  2.39566910982243E-03
 -1.49628637064715E-04  7.51773761787631E-04  5.90589251527463E-04  1.43693554223871E-04  5.82335408204198E-04
  4.19294851603203E-04  7.92113906982583E-05 -5.15098055547893E-05  1.39280649215568E-04  8.29286210782748E-05
 -1.08951781569963E-03 -1.12288157396094E-03 -4.28754206825521E-04 -1.66946467186797E-03 -1.19202205503193E-03
 -3.37275551623780E-04  3.94252574844676E-04  2.95383737120496E-04 -7.62797338173378E-05 -6.76649161511388E-05
 -2.86187832371225E-04 -2.24975973275687E-04 -1.64888138393135E-05  8.20362755837202E-06  9.92074398414568E-07
  8.88745596711345E-06 -8.35870702905272E-06 -6.44978152144553E-08 -4.90185094310449E-09 -2.92807196974437E-07
  3.77809726591282E-06  1.97558219691637E-06  6.47671198776009E-03 -7.20221867721091E-02  1.22018182138466E-02
  1.25629866063374E-03 -1.04913828738164E-01  6.68175013113143E-03 -1.41547832933080E-03  1.67966137876509E-02
 -3.58739068994454E-03  2.69009014730208E-04  8.99564690872727E-02 -6.12914686163001E-03  1.15412120990865E-03
  1.22400308475031E-03 -1.53431187178058E-03 -1.08832635225214E-03  1.22405378180245E-03  4.78654117384321E-04
  4.57972057529744E-04  3.79674936526657E-03 -3.27139706296683E-03 -2.53121237315137E-03  1.70609942979532E-03
  1.58521166638808E-03 -1.98014986915682E-03  5.66440076658878E-04 -1.59731837398041E-03 -1.50754811694554E-03
  2.40894079356599E-03 -9.14515175474597E-04  1.87922097621169E-02  2.62151244543308E-01  4.76819502126424E-02
  6.50630170895518E-03  1.95928772846839E-01 -1.13336502513150E-03  4.46822258773487E-03 -1.22935540835913E-01
 -1.15368121132403E-03 -2.28982926323983E-03 -1.30806606351267E-01  2.74083913023822E-03 -3.05460317310903E-03
  5.39744477438737E-03 -6.67469969369335E-04 -3.63608410302566E-03  5.67990092712369E-04  1.48964407077316E-03
  1.08861845536861E-04  4.90675089060572E-03 -1.53466343719521E-03 -2.22873860196175E-03  8.36783960202900E-04
 -6.76517533325991E-04  7.99431826063306E-04 -3.17170865359447E-05  5.29073235801812E-04  1.50364831163649E-05
 -3.11612492592551E-04 -1.15395097684822E-04 -1.60612004006506E-03  4.08619861701140E-02 -4.50085605279691E-03
 -1.70544074719452E-03  4.77946216663427E-02 -5.92536738693647E-03  7.70649891892469E-04 -3.72929383191201E-02
  4.75468818417246E-03 -5.56211186279843E-04  1.65584461332984E-03 -9.90315903907728E-04 -5.01646729182836E-04
  9.54684770484490E-05  3.84911407502011E-04 -7.47324798575523E-04 -2.87181702092745E-04  3.31831877506911E-04
  1.84248334045170E-04  5.07268523343141E-04  2.15849528847873E-03  1.36552954291744E-02  7.09174791662983E-03
  1.55716408266475E-03 -4.56869055269458E-02  3.72154400157187E-03  3.13823099830814E-04  2.00557297580344E-02
 -2.36692756853801E-03  1.56544522399734E-04  1.78929705890127E-03 -1.12027746645375E-04  3.80184283214497E-04
  6.08313422797080E-05  1.57507054432403E-03 -4.07287016766865E-05  2.76359252402476E-04 -1.17786576237114E-04
 -2.49723120543431E-04 -4.25576238075030E-04  4.55843426817381E-01  2.62053413594062E-02  6.39389371880366E-03
  1.57582040439588E-02  1.27327668994449E-02 -6.04511673084772E-03 -8.61470820692534E-02 -5.07061422219667E-03
 -3.89050689172792E-03 -3.94159492427985E-03  2.99056875553432E-04 -3.88615560160163E-03
* ORBITAL    1   38
 -2.74710472269196E-04 -1.96790564606360E-03 -9.85663085942012E-03  1.72408550440871E-02 -3.96015142322243E-03
 -1.00796094358473E-03 -1.07206782427051E-04  8.94982258782171E-04  2.04007916085741E-02 -5.50225103741161E-02
 -7.00994674501798E-03 -1.96594561057593E-03 -2.24528063462517E-04 -7.20709836477592E-04 -1.66510218813329E-02
  3.37113725142850E-02  2.04111494584345E-03 -1.49967613148727E-03 -4.55300829442763E-04 -4.13633031537953E-03
 -1.80758850045825E-03 -9.44544494833899E-04 -2.76617147141919E-04 -6.01703062434072E-05  2.50526445809563E-03
 -9.64756080325666E-04 -1.09412645932421E-03 -6.01692171545231E-04 -2.30928044893718E-04  1.32811864718298E-02
  2.50897395837309E-03  1.29897361127849E-04 -5.48679368412892E-04 -3.44767731740864E-04 -1.23968064044255E-03
 -7.96972219040097E-04 -1.72956060998612E-04 -6.43327298379982E-05 -1.18456768894806E-04 -6.72430940646285E-05
 -2.28750415492500E-03 -2.45755315429164E-03 -1.05814354227226E-03 -3.65212419158822E-04 -6.59699087589538E-04
 -3.59718862483189E-04 -2.40294987662321E-04 -2.12200393056912E-04 -3.88616512839795E-05 -3.58788721588947E-05
 -8.56783248719301E-05 -6.74501496601979E-05 -1.03589172200692E-04 -7.95621580710501E-05  2.94464377907877E-05
  2.85579450220018E-05  1.41588033271970E-05 -9.70387759571832E-06  1.57184176354961E-05  8.88436765078112E-06
  2.27040786844940E-06 -2.28642464815536E-05 -1.54951887796552E-03 -1.17834722820476E-02 -1.51419095567503E-01
 -1.89256057495781E-02 -3.46400282405704E-03  1.04547656158403E-02 -2.02749724459059E-01  2.56740773213621E-02
  9.66037617901102E-04  4.33034066616618E-03 -1.03322713705473E-01  4.65057499599071E-03 -1.58445641660389E-03
 -2.33807892250399E-03  5.25641553380729E-02 -3.92548692865307E-03  3.04402395005201E-04  2.51352477428887E-02
  1.56548137574898E-03 -7.31904710666389E-03 -1.21601303698055E-04 -9.82107859590085E-03 -5.42170535038773E-04
 -1.17053224564086E-02 -8.05310692739304E-04  8.65741357468670E-03  4.54767365613375E-04 -3.47103062236890E-03
  2.77223362403708E-03  9.97363761192513E-04 -2.13156601825238E-03  3.90607428469814E-03  6.27886132217482E-04
 -1.33022169818760E-03  5.38490395677432E-04  4.13398424721431E-03  6.82761998552408E-02  6.68572432431934E-03
  1.44563917588002E-03  4.45341391678063E-03 -8.02987810487714E-02  1.50394861476413E-02  1.76095422806249E-03
 -5.68771703862754E-03  2.25723400383723E-01 -1.19871985305654E-02 -2.28403221442309E-03 -3.21666441735543E-03
  9.78677852145270E-02 -6.16892396209880E-03 -8.69354693334849E-05 -1.30289811212639E-02  1.49748021403464E-05
 -9.73890213499550E-03 -2.42980392373550E-04 -4.24456243071611E-03  1.56009805404677E-04  1.24448738798001E-02
  1.03955309038321E-03 -3.46114801856821E-03 -3.51034997473935E-04  2.06750402242590E-03  1.16368707031807E-04
 -3.15527897492081E-04 -7.44351597335732E-04 -7.14324872751270E-04  2.12152363518093E-03 -2.05015137634828E-03
  1.71013768175090E-03  1.24007354337565E-02  6.41846820899562E-02 -7.67017459736032E-02  1.85707509718810E-02
 -1.59572405109035E-03 -3.32613645292773E-03 -1.26563726384945E-03 -2.83735653695386E-02  2.68122326520731E-02
  2.21519156864543E-03  2.04796734104627E-03  5.72633154717556E-04 -1.40763744401446E-04  2.07119483713398E-03
 -2.11171879137966E-02  2.12608651753208E-03  3.78400578312795E-03  7.87489383292469E-04 -4.83805212351970E-03
  2.26202908447769E-03  8.16309563956928E-04 -1.38388528540503E-04 -5.71869429502468E-06  5.48169860725608E-03
  2.16531179419206E-03  2.47903457267830E-04 -4.05728168100805E-04 -1.31333647190071E-04 -2.22827055903137E-02
 -1.18805263332622E-03  5.72782788274311E-05  1.09116099985558E-04  5.82550062469078E-05 -2.29727987213301E-03
 -2.41135695076238E-03 -8.75360551748420E-04  1.19782742939139E-03  8.02466259637014E-04  2.35571192934882E-04
  9.48885366258676E-04  1.00691023669626E-03  3.37822630852935E-04  2.50670854841295E-03  1.50280949718140E-03
  3.18681202498436E-04 -8.97677295461722E-04 -7.08073725119055E-04  1.92386250880337E-06  9.14415030335598E-06
  3.13784482632235E-04  2.10542723052946E-04  3.92312123036623E-05  7.29609293155694E-06  1.12174560023021E-04
  9.84429042607564E-05  8.78198975822358E-06  1.15451462461007E-05 -2.57395236222252E-05 -4.36342590032271E-06
  5.28328168804443E-06  3.23562953373094E-07 -1.22083707011309E-02  1.50611480988151E-01 -2.21408700981285E-02
 -1.82385912872188E-03  1.89256967837243E-01 -1.54639701866625E-02  2.45631650536446E-03 -8.93124456066725E-02
  6.95687990623711E-03 -1.18568821649613E-03 -2.12529679511256E-01  1.19782930985294E-02 -2.93304552995501E-03
 -4.51287489988895E-03  3.61418428750496E-03  3.63988737672175E-03 -3.08266610671152E-03  1.15451109588586E-03
 -7.04268950101039E-04 -8.66485699529506E-03  6.80040848632108E-03  3.37636188474262E-03 -2.98910125264892E-03
 -3.39997334922985E-03  5.00277099346875E-03 -1.65552022297141E-03  3.25938690371079E-03  3.70851570310217E-03
 -4.14769468595058E-03  1.00218919242452E-03 -3.99903276618682E-02 -5.41020919787893E-01 -1.01800790652915E-01
 -1.38895670673391E-02 -4.52593475953346E-01  1.89448174381172E-03 -9.59940997112286E-03  2.01457223745566E-01
 -4.05590557994831E-04  4.45361978391167E-03  2.52030369238590E-01 -7.39437659447675E-03  6.11125382712146E-03
 -9.29845688162931E-03  1.71321386911882E-03  4.76631082740644E-03 -1.46453706235874E-03 -4.37697937465641E-03
 -2.69496519720480E-04 -1.10811809795647E-02  3.20170769753856E-03  8.25050760111867E-03 -1.53249239367259E-03
  1.40054606886270E-03 -1.27553839602735E-03 -1.60861960726448E-04 -1.22657000137819E-03  9.23380509917225E-05
  1.19181497010942E-03 -3.21671518480088E-04  4.32838482628475E-03 -6.38871804765717E-02  1.31676803347039E-02
  3.47206047360215E-03 -7.66612359359068E-02  1.50673647108518E-02 -1.56497322744429E-03  5.64294113745429E-02
 -1.25101201202875E-02  6.61545225972747E-04 -2.38358106317978E-03  1.38429610782980E-03 -5.14012328537249E-05
 -3.90719553023624E-05 -1.95879443791487E-03  1.17833202642531E-03  3.07287238688659E-04 -3.65983544539354E-04
 -4.24490635801466E-04 -5.93060633735201E-04 -2.77534745152509E-03 -1.70778357929611E-02 -8.79783471276812E-03
 -1.98072941582850E-03  6.91078599874682E-02 -4.80519098756526E-03 -4.35010123866885E-04 -4.90720165364453E-02
  2.74298044735520E-03 -2.04161963280550E-05 -3.44034379688915E-03  5.47152688171886E-05 -8.79577316616075E-05
 -2.76563669851031E-05 -2.59441818587793E-03 -2.48358135943825E-05 -4.37476929593060E-04  3.38520697803029E-04
  3.58866079737006E-04  7.31499811128012E-04  2.03224661330169E-01  1.70953192032492E-02  4.10565502897066E-03
  7.35845627666751E-03  4.07267886055718E-03 -1.71262579866846E-03 -9.89604836460096E-02 -1.69644402969365E-02
 -5.80430754475681E-03 -3.62449824941490E-03  5.63815280434067E-03 -2.86075866025219E-03
* ORBITAL    1   39
  1.61622285093035E-03  1.16376366911881E-02  6.02471082862382E-02 -2.21255931621242E-01  1.72723043709197E-02
 -1.55131145287618E-03 -5.27066118690764E-03 -9.04943204297421E-04 -1.99805565656824E-02  5.92290427673447E-02
  9.54437956863034E-03  3.92923368250725E-03  4.40929282370188E-04  2.31322359259938E-04  4.32044108113930E-03
 -1.35017055835907E-02 -2.46571955685179E-03 -1.29068310000469E-03 -2.25976057034614E-04  5.90622099686972E-03
  1.20515497721895E-02  7.69096246754690E-03  2.85236966857449E-03  8.50095558015873E-04  1.67862194446332E-02
  1.41302134713987E-02  7.71254870839969E-03  2.31641895487023E-03  5.13527883500939E-04 -9.51726289865689E-03
  1.78834739576490E-03  3.84600452376206E-03  2.31880187083476E-03  8.33471577890662E-04  1.28997283216361E-03
  9.06758534464684E-04  2.30368715349279E-04 -1.03522587740408E-03 -1.17335602294443E-03 -5.33175484640998E-04
  9.30108720274858E-04  1.01332106060096E-03  4.12017042387500E-04 -3.68089681714048E-04 -1.67579485674132E-04
 -7.06586909629381E-05  5.86670604971942E-04  5.23436384868333E-04 -4.14975996120818E-04 -3.68603686023374E-04
 -1.87110999096994E-04 -1.61065673365004E-04  8.27168786712446E-05  5.74286837902747E-05  5.84371665434738E-04
  5.16762209836101E-04 -8.05382672083481E-06 -3.35230691424346E-06  2.11135603376805E-06 -9.70178276571308E-06
  1.53670825054927E-06  1.41569593281835E-05  1.92100743859688E-03  1.44962409959151E-02  1.76481855202286E-01
  2.81755573066901E-02  6.17674983813718E-03  1.96592295573814E-03 -6.82232649435211E-02  2.06029347531487E-03
 -6.40947992165556E-05 -6.15782997094857E-03  2.32911622730618E-01 -2.97988675750365E-03  6.64078360379754E-04
  2.43304867070269E-03 -8.18714960612711E-02  2.56600536657525E-03 -1.54433358837111E-04  6.66320303240379E-03
  2.24505810376197E-04  8.78953404516928E-03 -1.57677317831314E-04  7.30499134102906E-03  3.95712166107145E-05
 -2.34402681572657E-03 -2.40196719755385E-04  6.93785330330173E-03 -1.13922747453850E-03  6.00786411719937E-04
  3.41504939008979E-04 -1.22690089798428E-03  1.92917045516556E-03  4.78316910554019E-04  1.27970999539981E-03
  1.17874152443191E-04  2.94498194051293E-03  2.25246824622712E-02  2.25133712244277E-01  3.92272906990059E-02
  8.09649759946968E-03 -3.57290150859181E-03  1.52495941559242E-01 -1.43278277789574E-03  1.10741245758655E-03
  8.69062597783637E-03 -4.18886797629948E-01  5.75334744364075E-03  1.74235604049948E-03 -8.07955824452060E-03
  4.07022302807007E-01  1.45019094425277E-03 -9.90608052053548E-06  2.40672671312372E-02 -7.18412262125024E-04
  1.52701450200698E-02 -7.79600131180323E-04 -8.12190930437863E-03  2.20296880194965E-03 -8.15636096287302E-03
  1.64916451541972E-03 -7.34004016150691E-03 -4.42177238381556E-04 -3.39863838686992E-03 -3.71270001294417E-04
  8.31156177687327E-04 -1.67248380680108E-03 -1.22191092704342E-03  2.77923232627978E-03  7.90012638127279E-04
  4.79070421178405E-04  3.48023958267768E-03  1.80779929763600E-02 -8.83702163847630E-03  2.43667980527522E-02
 -1.21829142535666E-03 -2.56305988356974E-03  9.71374503298247E-04  2.06142744127840E-02  3.14790191604130E-02
  1.52571148535143E-02  1.45078712395032E-02  2.29533268624759E-03 -2.49693062079429E-03 -5.42724472738226E-02
  6.26780225196904E-02 -1.72958689366396E-03 -3.94375205187072E-03 -2.09508370823775E-04  5.73422669367272E-03
  2.61239711327563E-03 -2.07611314763147E-03 -2.51838622141215E-03 -6.43809391464972E-04 -7.35810923727433E-03
  1.34528940974230E-03 -4.30793543227088E-03 -4.02708966252843E-03 -1.15466383541321E-03  9.42082063288362E-03
  4.65104225287069E-03 -4.68290120935260E-03 -4.57717632880744E-03 -1.18183838805308E-03  2.74825979936519E-03
  2.24803161389960E-03  7.44877285756697E-04  3.90177142762685E-03  3.59932125160518E-03  1.26641403892317E-03
 -1.55071108015137E-03 -1.27514294580474E-03 -4.43957238024081E-04  3.85404476482273E-03  3.55966952658044E-03
  1.21801021937643E-03  2.05470988170262E-04  1.74001595432638E-04  9.58753697362707E-05  7.84615052350434E-05
 -1.96671200621553E-04 -2.10677869167771E-04 -4.28206175837660E-04 -3.00287628595791E-04  1.39877773323369E-04
  1.36428659925142E-04  3.64160256288078E-05  7.87327543804827E-05 -3.63322169892743E-05 -5.35435827362516E-05
  1.73323688458240E-05 -1.76041997100456E-05 -3.97612007520179E-03 -6.22825332620492E-02 -9.86222906505567E-03
  9.33397205567616E-04  2.20606141374830E-01 -1.15352581805139E-02  2.56183111282954E-03 -1.43491531629725E-01
  9.09513344472959E-04 -2.12846863902967E-03  8.63985886543491E-02  5.88635214229083E-03  3.63181473829258E-04
 -3.59501639335946E-03  3.98309599193259E-03 -1.41474732901906E-03 -1.58751540664949E-03 -7.55016165102853E-03
  2.99520940191100E-03  4.55916969403506E-03  2.60843110033559E-03  4.50428966205790E-03 -1.40084268334195E-03
 -3.66479773309182E-03  2.34594655576044E-03  1.80473398088470E-03  3.12921278105208E-03 -3.75507285071602E-03
 -1.06205064905988E-03  4.73242224307903E-04 -1.11487094205730E-02 -1.13850739713641E-01 -2.92563242486121E-02
 -4.27819409011976E-03 -2.09998355478755E-02  7.51368602312800E-03 -1.51780607369592E-03 -2.75255949475983E-02
 -5.36511452731290E-03  3.57922796348673E-04  3.13240494503909E-01  1.24397232609369E-02  4.40220088131030E-03
  5.02855876788128E-03  1.52232924308258E-03  3.69457845256596E-03 -2.46168488864628E-04  1.51115948244372E-02
  1.90734989503379E-03 -1.20140846284992E-02  1.09243723396986E-04 -1.01970871644924E-03 -8.45123042502284E-04
 -7.55552585277774E-04 -5.49604135091628E-04  1.22258845640621E-03  4.43585296301931E-04 -3.03118386505077E-03
  9.56057272192620E-04 -1.76535383242771E-04  3.15992127881239E-03  5.45243500915529E-02  1.12315643052014E-02
  5.35402338358192E-04  4.02727317876624E-02  2.43469832803438E-03  1.17054033348230E-03 -3.92093499445163E-02
 -2.30617477845048E-03 -1.17515853202064E-03  2.97168271524777E-03 -1.47843858832637E-03 -4.62970084985980E-03
  3.60577479550715E-04 -1.47838670344690E-03 -7.77760054662147E-04  7.43928854442967E-05  1.07143095111207E-03
  9.40560925110688E-05  7.20667485470962E-04  1.34628231016730E-03  2.75768602570561E-03  3.11792212221242E-03
  5.06871347385747E-04 -6.94147071920579E-02 -1.09995237356861E-03 -3.87890594256322E-04 -2.47805198888662E-02
 -2.88716157691501E-03  1.32665137959267E-04  1.24089654703985E-03  1.93095053151678E-05  1.89064250998800E-03
  3.53498793162382E-04  2.62077944855826E-03  3.72147321812522E-04  4.30701872649835E-04  1.76341762082590E-04
 -3.63876265270892E-04 -4.52197163510104E-04 -2.33777054842649E-02  4.99248558331277E-03  3.11831649542628E-03
 -3.37076346258050E-03  5.91722641007722E-03 -1.85606704786173E-03 -6.43126868851349E-02 -2.10499994745628E-03
  8.13573762298842E-04 -6.72304327121001E-03 -9.15201374280109E-03  5.81030001450482E-03
* ORBITAL    1   40
 -2.72680238885386E-04 -1.96509423875512E-03 -1.01756817809492E-02  4.15973334218021E-02  5.55753149543018E-03
  2.88040766613632E-03  2.47379731908428E-03  9.86104151824239E-04  2.12830881756596E-02 -1.98840777175601E-02
  4.07066327744513E-03  6.94466068849038E-03  1.50286174603372E-03  1.89517353778223E-04  5.09945998634423E-03
 -1.23807420124309E-02 -1.25927215764639E-03  8.20269891331672E-05  1.17966442367590E-04  2.96009355096509E-03
 -1.13119696222274E-03 -1.17680748203726E-03 -6.16674279838103E-04 -2.34400568673896E-04 -1.04199858660477E-02
 -4.02229867253884E-03 -1.59970707338045E-03 -1.88640011217375E-04  7.86214560348571E-05 -1.08786854888324E-02
 -3.25575060202757E-03 -1.33861042835372E-03 -2.29315543762547E-04  4.00907297637500E-05  6.19450201116097E-04
  7.62619899892458E-04  3.89868003460570E-04  1.87518032190104E-03  2.02264921355346E-03  8.81790340704621E-04
 -5.51350345686369E-05 -5.52434327884797E-05 -1.74823523399937E-05 -1.09232568125721E-03 -1.23662529821419E-03
 -5.25582551140060E-04  1.32144658806124E-04  1.07726307888871E-04  1.54862506935358E-04  1.36503225032570E-04
  2.18850604238875E-04  1.87290507613126E-04  5.75573280910232E-05  4.34842340720037E-05 -1.09578923186188E-04
 -9.71279219492231E-05  1.84969583742712E-05  1.33999102131849E-05 -1.21779169732975E-05  1.02086324539114E-05
  1.12055463233947E-05  1.20726429407824E-06 -4.41759317160566E-04 -3.38048382895263E-03 -2.93193279237848E-02
 -6.37199581771360E-03 -1.10075483660270E-03  1.39430632658449E-03 -4.58495126765069E-02 -1.53318495056226E-03
 -4.79151477321524E-04  1.25835086389072E-03 -3.82653998939353E-02  1.38345293458934E-03 -3.58989914976009E-04
  2.12145674653787E-04 -2.05710672390959E-02 -1.26324931539068E-04  3.67255105605422E-04  4.50478067092931E-03
 -3.52667038591982E-04  7.71537504192305E-04 -1.93698467682938E-05 -3.89182205633384E-03 -5.31746852822708E-05
 -3.41493281620208E-03  5.70423818581431E-04 -1.96691326424533E-04  5.90543545936310E-04 -5.55023820804652E-04
  4.50499434524665E-04  8.30428319543735E-04 -8.66359633229443E-05  7.25942237909417E-04 -4.29976376717189E-06
 -5.09093608256983E-04 -2.26608190527251E-03 -1.73198051709739E-02 -1.79669828254461E-01 -2.76392108392655E-02
 -6.26889371113925E-03  4.78659984702462E-03 -2.47342151476806E-01 -8.41464027601517E-03 -1.32254452696337E-03
  3.34100647665062E-03 -1.53930909743338E-01  4.14479416531247E-03  5.81081454848994E-04  6.41672439340548E-03
 -3.82781611874796E-01 -6.80188279989376E-03 -3.94681996238456E-04  7.97923341043172E-03 -7.70629335309121E-04
  7.15155651298975E-03 -5.52457706645057E-04  1.78843679341200E-03 -6.50264789179236E-04  1.63406868864449E-02
 -2.94540154952516E-03  5.99730111092047E-03 -3.71232320292291E-04 -1.38662422426712E-03  1.96496975877348E-04
 -2.91059878092868E-04  1.61402783515704E-03  1.70706390929719E-03 -1.80920125137260E-03 -2.41930852195363E-03
 -5.53993747618172E-04 -4.01897379491281E-03 -2.14196744236294E-02  2.10417625807701E-02 -3.55013875073397E-02
 -6.84495364804683E-03  2.67244725696353E-03 -2.68904148673165E-03 -5.66541313808552E-02  3.80666337107893E-02
 -1.50133019532927E-02 -1.67884117948089E-02 -2.28631893150894E-03 -1.54249383534583E-03 -3.22571175385677E-02
  4.46239453797306E-02 -6.62725586486110E-04 -1.52478344431353E-03  2.72384833587221E-04 -7.52834149559156E-03
  3.10025082175794E-04 -1.62033719943810E-03 -1.85150169497614E-03 -5.73286441101451E-04 -3.86722266016236E-02
 -3.27674236631335E-03  3.82044662379348E-03  2.67764701861090E-03  5.84293328124646E-04  1.06779385446986E-02
  4.19625018795642E-03  8.12535165453226E-03  4.99926347529778E-03  1.26185506238908E-03  2.16050264598568E-03
  1.46865159438522E-03  3.57865629982752E-04 -1.75305596137500E-04 -9.12340046203814E-04 -4.96797557615197E-04
 -2.18671932184235E-03 -1.90393401173246E-03 -6.78086646661690E-04 -1.22375779338301E-03 -1.17248039589986E-03
 -3.50154080212921E-04 -8.27990900215569E-05 -3.05624115195734E-05 -4.12359827548644E-04 -3.50688750783451E-04
  2.13128652329263E-04  1.45932982265610E-04 -4.78478392274599E-05 -3.31941889480706E-05 -2.11194037584419E-04
 -1.75346175214422E-04 -4.10665711357285E-05  3.40580478554136E-05 -9.11206626229429E-06  3.16204824309838E-06
  4.05247686448926E-05 -7.91800056818984E-05 -5.95129514938950E-03 -7.67939893233150E-02 -1.70006014199963E-02
 -7.52164270485325E-04  3.31473257928189E-01 -3.56040764717279E-03  4.36856344854202E-03  2.14545808765963E-01
  1.58679038699911E-03  2.33936669882097E-03  1.21275961390331E-01  1.20936011530723E-04  8.88478892980468E-04
  6.72129278312421E-03  3.32893362432048E-04 -1.01674094903942E-02  2.64000282635181E-03 -1.13113649739142E-02
  2.07024287861244E-03  1.95268296217388E-03  3.12179892418626E-03  1.47038117726297E-02 -4.90467935323486E-03
 -1.49794981311356E-03 -3.27973482209692E-03  3.20714815276215E-03  2.36493444821070E-03 -3.99219533145772E-03
 -5.80640308332407E-03  6.49129579351777E-03 -5.32444583622346E-03 -5.06102393618541E-02 -1.40703864798548E-02
 -2.11671566548702E-03  2.32610470816838E-01  1.83348878785446E-02  1.94340053869953E-03  3.37908205016608E-01
  1.85718225975498E-02  3.88796714855494E-03  2.86735051555273E-01  1.50374236925058E-02  3.83157930837336E-03
 -1.08582328215702E-02 -8.27588309665684E-04  1.92307039216225E-02  1.87688011039469E-03  1.55758845234952E-02
  1.87113548747649E-03 -2.74640941681161E-03  5.10617530911200E-04 -2.21324325720771E-02 -2.78856762231068E-03
  5.18705217255219E-05 -3.12065353077874E-03  1.90738086763154E-03  6.70497937732578E-04 -2.66660646443433E-03
 -2.35446023088098E-03  3.56842122061205E-03 -1.03462862180885E-03 -1.53224610522557E-02 -4.50799772023305E-03
 -5.50196664507200E-04 -1.03437526130939E-02 -3.88792858057070E-03 -1.16551072830830E-03  1.63576678242340E-02
  1.45447113697888E-03 -2.53338859676281E-04  8.82057018852441E-04  3.63637999082620E-04 -7.81855082665505E-03
 -7.14604796534690E-04 -4.44369690587780E-03 -6.30891214095832E-04  6.48089054392513E-04  7.34072349413207E-04
  9.54272181968034E-06 -1.23424738226432E-04 -9.10048328455824E-04 -3.12827959481411E-03 -3.03195512226088E-03
 -6.04973186020724E-04 -2.84724707353765E-02 -4.14523790091892E-03 -3.95988838893155E-04 -5.75608824502351E-02
 -2.54413744964335E-03 -2.41147171687130E-04 -1.08671888046310E-03 -8.73496500487641E-05  9.34296608614339E-04
  2.62266856182827E-05  3.24408158037060E-04  3.76819763297340E-05  5.47756064413619E-05  3.17816760939932E-04
  4.23342312949334E-05  1.64092787943726E-04  2.56488950430949E-02 -1.25229767790220E-02 -3.27936418463140E-03
  1.34610374382808E-03  8.25543266960870E-04 -1.72009233962721E-03  4.14475499887203E-02  3.06748558488877E-02
  5.35407639156187E-03  5.08853493129560E-03 -4.69492039470507E-03 -8.78599516020738E-03
* ORBITAL    1   41
 -8.39813808237481E-04 -6.04356351986785E-03 -3.10940267898190E-02  1.33989107236766E-01 -1.04886706597704E-02
 -1.28173898122181E-03  9.89311724527385E-04 -2.93412791154555E-05 -1.99784126461772E-04 -2.53729777420476E-02
 -8.93639245293373E-03 -7.05871443771925E-03 -1.20986680963931E-03 -5.99420766842830E-05 -1.32890747191676E-03
  6.02491792344825E-03  1.29294695911667E-03  7.03249779401106E-04  1.00346243650075E-04 -3.56455828479124E-03
 -6.11311857120442E-03 -3.28689399254323E-03 -9.46831274733767E-04 -2.19331671657097E-04 -9.53620458137477E-03
 -8.29654511969649E-03 -4.51761969722233E-03 -1.29241170776853E-03 -2.50600438635728E-04  6.52690445468911E-03
 -8.07896860405454E-04 -2.46070787049324E-03 -1.58696271052613E-03 -5.99962964413448E-04 -1.94151852374374E-04
 -1.14817132241476E-04 -9.87416597576030E-06  1.17893851956227E-04  1.96480323226375E-04  1.18382934732764E-04
 -1.79873708622132E-04 -2.20703176467490E-04 -9.49107887562287E-05  1.78379223979643E-04  2.22062715977291E-04
  1.30936657779035E-04 -3.42914982638066E-04 -3.06067041560824E-04  2.36702878997530E-04  2.07844123605238E-04
  1.11180158160674E-04  9.68797657839396E-05 -5.27724528089797E-05 -3.62643852763465E-05 -3.36077270684793E-04
 -2.96227090709415E-04  3.84680104450269E-07 -1.38292650202325E-06  2.77224991808714E-07  8.91727232535939E-07
 -1.50839274153933E-06 -3.87306457606256E-06 -1.22905048067253E-03 -9.34431721155787E-03 -1.04510871700502E-01
 -1.80346044199741E-02 -4.11569775427253E-03 -1.69947252557927E-03  7.36420014088644E-02  8.84106563300239E-04
  1.86669204437185E-04  3.91986281707719E-03 -1.72608727256578E-01 -1.45577773682895E-04 -2.42219115467961E-04
 -1.88446913187275E-03  8.86052663479409E-02  3.94636358027921E-04  1.77656390720210E-04 -6.21501728245447E-03
  2.23061824374343E-04 -6.54935949065744E-03  2.78302357729856E-04 -4.73498557777013E-03 -1.86580043279739E-04
  2.71591883367445E-03 -3.03207546845018E-06 -2.74458490506025E-03  5.07487118593190E-04 -7.34174931435121E-04
 -3.32707273900909E-04  6.78634607454497E-04 -1.60714972877673E-03 -6.87606461068023E-04 -6.59427370281376E-04
  2.60947035796095E-04 -1.07209892297658E-03 -8.24903536251889E-03 -9.32346854654376E-02 -1.36839380370125E-02
 -3.02408599315484E-03  4.29247984506403E-04 -4.24107031666678E-02 -2.41023816305119E-03 -8.10438946633255E-04
 -4.85604029352389E-03  2.10419062322278E-01 -5.28092745556095E-03 -5.37736431492912E-04  2.92213374240686E-03
 -1.67603951732868E-01 -2.05152298488564E-03 -2.23588184189051E-05 -1.11781962455401E-02 -4.89747901440497E-04
 -9.34488702154339E-03  1.50012151093416E-04 -5.29032104778529E-04 -6.02084530095950E-04 -2.91191925521946E-03
  8.13090520363831E-04  1.02717304041111E-03  5.80939351151656E-06  1.57956459985183E-03  3.56959808387478E-04
  6.23490892382972E-05  1.36611624039394E-03  8.78379297804109E-04 -9.46307776303467E-04  1.50936080951146E-04
 -6.89786773743257E-05 -4.81493728030868E-04 -1.76030382670140E-03 -3.79635555137724E-02 -4.53766855118512E-03
 -6.35837335291643E-05  8.58559145170842E-04  5.79005500273438E-04  1.39794246642394E-02 -5.52007127587935E-02
 -1.88617032746570E-02 -1.85936998384400E-02 -3.60924500888161E-03 -3.59524173520962E-04 -7.80446011207019E-03
 -6.24186763281827E-03  2.58749710407902E-03  4.74123617867985E-03  1.39779811240023E-03 -2.54770568782736E-03
 -7.60830789925164E-03 -7.87585863928148E-03 -2.21939556504960E-03 -1.78505535305051E-04 -1.88523155849108E-02
 -3.64329256279780E-03 -1.49294294944730E-03 -1.20740331501146E-03 -4.41032129026710E-04 -6.41793411631340E-03
 -3.91068413059280E-03 -1.31904784686243E-03  2.11044042621064E-05  9.24026976028822E-05 -2.57764901048005E-03
 -1.93995125598074E-03 -4.73446509086656E-04 -3.77897365291919E-04 -5.36339191103790E-04 -2.44856804357931E-04
  1.74480903503862E-03  1.32913691214532E-03  3.29809265047850E-04  3.44962454615745E-04 -6.92277627621603E-05
 -2.12410891963749E-04 -7.24453832469635E-05 -8.73299476625384E-05 -1.23399362398024E-04 -6.28786866980848E-05
  3.63462025664433E-04  3.02482844903795E-04 -2.55366770703797E-04 -1.53024935799323E-04 -2.19369103136979E-04
 -1.59871270095983E-04 -1.92442955594666E-06 -1.64844700469136E-05  1.63899808181110E-05 -2.25155223266885E-05
  3.88376740807846E-05  4.01494021321724E-05  1.83550972955213E-03  1.66073692654715E-02  6.13924749677935E-03
  1.05909616286783E-03  7.20877841577695E-02  3.11349156349111E-03  1.00894441682509E-03 -3.48896942025358E-01
 -6.24370978364957E-03 -5.12325625912192E-03  2.93650972774058E-01  3.57973140849164E-03  4.74772234183510E-03
 -2.05678498951581E-02  2.80770869203923E-03  6.24080523557769E-03 -1.31670676824511E-03 -1.82113258645288E-02
  5.04630142898569E-03  1.25211596494916E-02 -1.95073635041894E-03 -4.33904597049372E-03  1.08418309066658E-03
 -4.84864954239892E-03  3.63101543114196E-03  2.36701500981415E-03  2.71465381679870E-03 -8.17762616259643E-03
  4.10819634244349E-03 -3.92308395761836E-03 -2.44344466335607E-03 -2.02605950888755E-02 -6.18184304876122E-03
 -7.51632639641198E-04  7.87673461969747E-02  8.12715269525255E-03  8.89658637757875E-04 -4.32509166670711E-01
 -3.03549744573884E-02 -5.45419749934435E-03  3.83981735658534E-01  2.50229764225636E-02  5.11438467430288E-03
  2.47545107771717E-02  2.90079869944848E-03 -8.15135884175048E-03 -1.08855097446499E-03  2.58019578142568E-02
  3.10139188998087E-03 -1.62065591501121E-02 -1.49904971015060E-03  5.62815099067096E-03  4.13180062013631E-04
 -2.92266332962645E-03  1.95081544448817E-03  1.49280527493547E-03  1.53204143548180E-03 -4.88124395125898E-03
  2.50286942544636E-03 -2.24997125967247E-03 -7.09603460937877E-03 -3.00681333884028E-02 -2.12850947646043E-02
 -3.87769697053452E-03  3.30144134802026E-02  3.85148347294854E-03  6.35967051984924E-04  1.09190118741515E-03
  1.62647095140076E-03  6.11922969882870E-04 -1.13136006640163E-03 -3.80286110698811E-04  6.41169013511979E-03
  5.97261998036615E-05  5.51698988688756E-03 -2.83595680807665E-04 -1.02293655486275E-03 -6.61680948308752E-04
  1.11876825852212E-03 -2.17033468984674E-05  2.68338425494946E-03  1.42751775699586E-02  9.37921421829754E-03
  1.87168721801048E-03  3.21224245442330E-02  6.13890736081311E-03 -3.57722441367133E-04  7.16478614656718E-02
 -3.54240372639022E-03 -6.80538937388416E-04  1.31502685697422E-03 -2.65251113105675E-04 -2.32437298860085E-03
 -2.25287876526263E-04 -1.04764281361572E-03 -4.09113277114537E-04 -7.29369974362734E-05 -5.71576484970523E-04
  9.89969729817266E-05 -1.94773445687036E-04  1.77365809182527E-02  1.59575457058188E-03 -1.34967364686231E-03
  2.52613223528074E-03 -4.23797634240398E-03  2.01840868720962E-03  3.69169001427364E-02  1.50191398812195E-03
  2.54414326644356E-04  2.17460152487239E-03  4.88970025808699E-03 -9.54400423295659E-04
* ORBITAL    1   42
 -5.41626332963615E-04 -3.89106793904184E-03 -1.98531334164574E-02  4.67560810845932E-02 -1.93523168527065E-02
  4.57934043213467E-04  2.94076537949675E-03 -1.15043361239327E-03 -2.47550248280318E-02  3.41337537634305E-02
 -2.01994176124523E-03 -6.13925331626521E-03 -1.37997188371893E-03 -5.83751142022339E-04 -1.35058164351813E-02
  1.18693487403178E-02 -3.38648034211303E-03 -5.78072385144791E-03 -1.43812614771931E-03 -7.54025835627110E-03
 -4.33156474996175E-03 -2.05621889502066E-03 -5.33672822343562E-04 -1.04761037264376E-04  8.09919337878657E-03
 -7.68441328889386E-04 -1.11058690533995E-03 -6.77241991907724E-04 -3.09274683715143E-04  1.93940470032794E-02
  4.55802244008825E-03  7.58021396579634E-04 -5.00703573208238E-04 -3.81994745837606E-04  1.41834303746924E-04
  3.98480506393640E-05 -1.27392745082776E-05 -3.29102880080588E-03 -3.48304223544550E-03 -1.50209666562549E-03
  6.71499390311416E-05  6.32127773178546E-05  3.78720460483170E-05  1.43504853625761E-03  1.64937102495944E-03
  7.19056930362487E-04 -4.52776817490690E-04 -3.87146513592849E-04 -2.16930674361409E-05 -1.57537300417068E-05
 -2.53194846518093E-04 -2.16595073294304E-04 -1.29933020286130E-04 -9.93888377260233E-05 -1.11489023293298E-04
 -9.50282046319643E-05 -2.23401458949599E-05 -2.63724974980364E-05  2.44015518427017E-05 -1.80890072866271E-05
 -1.44422363859021E-05 -3.51673209460838E-06 -9.60607964039542E-04 -7.36293663988395E-03 -8.06487569541626E-02
 -1.34631270989330E-02 -3.25901165381980E-03 -2.22539387166058E-03  9.17076575048614E-02 -6.33148769543395E-04
 -2.42867995212448E-04  2.83191560856084E-03 -1.35331991201481E-01 -9.87666822669148E-06  2.79570127318742E-04
 -2.89247401618324E-03  1.74760446473230E-01  4.63264361089224E-03  2.62022514863630E-04 -5.50932788500885E-03
 -2.51741511353843E-04 -9.34700348993859E-03  8.31439324184468E-04 -2.66709084989896E-04 -8.27656502914283E-04
  4.48391493189605E-03 -2.76092411897262E-04  1.62038451702573E-03 -4.78430811690254E-04 -8.34695724785201E-04
 -3.87107348342587E-04 -6.78411285779797E-04 -2.22692229709476E-03 -8.98089078026856E-04 -5.36904576949729E-05
  6.65652885811868E-04  1.88092017879620E-03  1.46039295362766E-02  1.03588885686315E-01  2.22145684023830E-02
  4.93390418346212E-03 -2.33772966938634E-03  1.75188825558061E-01 -4.45821774312997E-04 -2.41153453388400E-03
 -5.68813823534502E-03  3.84038068944767E-01  5.63189193882713E-03 -9.33783057380337E-04 -6.64286766849512E-03
  4.97772048424637E-01  1.86704192966847E-02  1.85629887068512E-03 -2.19092841248542E-02  7.12382820293445E-04
 -6.83396419237038E-03  4.68837633845988E-04 -2.49112395243622E-03  8.27087298365827E-04 -4.10293376521490E-03
  3.38979563234407E-03 -2.06777444609237E-02 -3.15243018277230E-04  3.53716832330637E-03  1.17315931310039E-04
 -1.88132430808700E-03 -2.28837627888539E-03 -2.76483902895679E-03  6.03014447541931E-03  1.29899079916395E-03
 -8.11598103060733E-05 -5.64265765399753E-04 -1.11394362442989E-03 -7.15783724541911E-02  6.85759423457455E-03
  7.86606850959388E-04 -7.42946193556045E-04  2.64658963899769E-03  5.46020525213737E-02 -6.22166924114878E-02
  1.45903504297062E-02  1.84986939325230E-02  2.88741348136815E-03  2.41504251387307E-03  4.88157317691002E-02
 -6.71221110699072E-02  4.02702350528258E-03  6.82728031727596E-03  8.20630490978163E-04 -2.51046405694301E-02
 -1.24867025942411E-02 -7.71414184610074E-03 -1.30483998940247E-03 -5.19244136273607E-05  1.96049041939531E-02
  1.46378170510567E-03 -6.50694774151560E-03 -4.81278664173510E-03 -1.20614837026839E-03  3.26472453830351E-02
  7.71823754913055E-03  6.89890718844407E-03  2.90497284468868E-03  5.97618701288493E-04 -5.76123094058700E-03
 -4.23577619293911E-03 -1.14407408781594E-03  1.64868226506154E-03  1.72730515597490E-03  5.70973661677572E-04
  5.65586931935028E-03  4.68916840451514E-03  1.47933940789188E-03 -4.50687270895581E-03 -2.97134877277303E-03
 -6.63870768131961E-04  3.93925321682463E-05 -9.03747112379533E-06  5.19336858983706E-04  4.30487967504460E-04
 -3.30602258617792E-04 -2.35315078146825E-04  2.52371810380685E-04  1.69018474986672E-04  5.57771405747613E-04
  4.03410778137291E-04  4.39138777372991E-06 -3.28474009534252E-05  2.67408539262920E-05 -3.29141749222246E-05
 -5.00480615159701E-06  2.95083420572387E-05  2.12205285502670E-02  2.52757834089631E-01  6.67795127097078E-02
  6.40017505434975E-03  2.87329817171002E-02  1.11343735279853E-02 -8.38275363918195E-04  2.44597569833386E-01
 -1.40893887057792E-03  4.74144228407426E-03  2.13445477818369E-01 -5.02397971778394E-03  4.74732800321404E-03
  3.52530048380504E-03 -3.51181083586846E-03 -1.09864502339619E-02  4.62186666600515E-03 -9.60308776429698E-03
  1.50279620211442E-03 -8.20538276031883E-03 -5.38328561802536E-03  2.09675777320087E-02  2.47764932011182E-04
  1.19299631761141E-03 -4.66600967224066E-03  2.02364445989615E-03  5.10602834600584E-05 -3.23516955080205E-03
 -2.08084686358550E-03  4.30046798972573E-03 -9.70709687822360E-04 -1.77674298082079E-03 -2.51227488624014E-03
  3.14252648032109E-04  3.61947052525796E-01  2.89563271892189E-02  5.12600070945372E-03  2.17130686313882E-01
  1.60296426093140E-02  2.94698852884400E-03  8.27025646593706E-02  6.04393701351299E-03  1.02823389112496E-03
 -3.33496413704379E-03 -3.90124813695885E-04  1.02157589910922E-02  1.31884583863517E-03  1.11699238779993E-02
  1.47793722847022E-03  7.89586919688257E-03  9.16949240741459E-04 -2.14780360947083E-02 -2.37971552096990E-03
 -8.22818713896185E-04 -1.09334051650025E-03  1.11611613069565E-03  1.46030152660079E-03 -1.31048682250673E-03
 -2.92522685931072E-03  3.03381737081546E-03  3.51322260272579E-03  3.19053919798129E-02  1.09509969946132E-02
  1.57104842587375E-03 -1.40541199260648E-02 -5.92556837271518E-03  1.56329657116875E-04 -2.69742897398057E-02
 -9.51313821051063E-04 -4.34859550862883E-04 -2.81366701680867E-03 -4.26226914021778E-04  6.31845094419144E-03
  1.27398163964997E-03  3.89419289588608E-03  1.41235230646033E-04  1.36534462307533E-04 -1.47358787447134E-04
  3.34475708579104E-04 -4.82776648666393E-04 -1.28111281910955E-03 -9.47533888690882E-03 -4.62304207355589E-03
 -8.99484527216237E-04  1.95183939030709E-02  7.93852657619085E-04  3.10154555815839E-04  4.33370178449043E-02
  6.89669253327229E-03  3.91224437027907E-04  7.35734866437577E-04  2.92175111464168E-04 -2.66116726055621E-04
 -3.95245837714721E-05  4.12286581986828E-04  1.71450309080483E-04  7.46797527373948E-05 -7.39670753642245E-05
  2.78611050383517E-05 -5.93192064920080E-05  2.19227415707465E-03 -9.82012202340951E-03 -3.76810607646471E-03
  2.06926245781494E-03 -3.13992941789206E-03  4.90494717274457E-03 -8.88907179130514E-02  2.65796251963927E-02
  8.95836800771268E-03 -9.68628495617367E-03  5.25016440898115E-03  2.50088560829732E-03
* ORBITAL    1   43
 -3.43816782273874E-04 -2.46297548199057E-03 -1.22657127295350E-02  4.88352558641797E-02 -1.25565640263380E-02
 -1.21780128034870E-03  5.48586018620210E-04 -1.41697399929300E-03 -2.76043255047733E-02  1.80381532666093E-02
 -9.37470979924503E-03 -1.17536935903980E-02 -2.07986273270206E-03  1.92949503180569E-03  4.09250329744335E-02
 -4.58011051104935E-02  1.03327411874278E-02  1.81498439970479E-02  4.30140757036505E-03 -1.25042446043411E-02
 -5.88984877813399E-03 -1.23187340542856E-03  6.93905103841366E-04  5.49156947868179E-04  9.12716613028712E-03
  3.06977967171558E-04 -1.90994920518464E-03 -1.71177672223998E-03 -8.23669940551495E-04  1.32106106359811E-02
  6.18037935716198E-03  3.19578137431236E-03  8.20049743406565E-04  7.24579449341301E-05  3.90520691306420E-03
  3.09966486663598E-03  1.04746181181708E-03  1.22608843777899E-03  1.66630614975186E-03  8.19443812848792E-04
  4.11255425139689E-03  4.14621391081037E-03  1.64689034026173E-03 -1.57425511399046E-03 -1.29391605537155E-03
 -5.12775100652323E-04 -4.53987059072842E-04 -4.01951979598507E-04  1.68005143239954E-04  1.57623850891025E-04
 -4.82222443793217E-04 -4.32656197405470E-04 -1.41220092791421E-04 -1.22671269608689E-04  5.54450795170798E-05
  4.37956440679602E-05  1.39124043231157E-05  1.75496615513172E-05 -3.39785250540708E-05 -1.88235810022274E-05
  1.57451325918654E-05  3.91301746119138E-05 -1.14499226103492E-03 -8.93387432982373E-03 -7.85132624926970E-02
 -1.28506531880759E-02 -3.29375333726725E-03 -1.22886079963093E-03  1.46761308803689E-01  1.45941762323078E-02
  1.84146711798519E-04  7.49074977400992E-03 -6.91950883631660E-01 -4.66806451073029E-02 -6.04760724777770E-03
  3.99622878481695E-03 -5.62442997730120E-01 -4.44379072399455E-02 -5.23114260511258E-03 -9.57355796841282E-03
  9.56226792978275E-04  2.56277516164161E-03 -1.34835345925636E-03 -2.27765593063024E-02  3.32467925218621E-03
  3.19027713939237E-03 -2.96088292793028E-03  6.70957966178697E-04  1.44774450599216E-03 -5.74621119376270E-03
 -3.58100956373960E-04  6.97127297232749E-03  3.05950736495552E-03 -8.04442488840243E-04 -4.71912087342951E-03
  1.24558181663273E-03  2.80400561034125E-05  3.57236750254339E-04  1.94520433752254E-03 -2.37874691480997E-03
  9.48277908339142E-05  3.71383202898746E-04  7.56428609449487E-02  1.29359618516859E-02  1.18380691695901E-04
  7.57283014832006E-04 -2.11904678410626E-01 -2.19669362811650E-02 -1.64630483419594E-03 -1.03692799267752E-03
  1.69460285750567E-01  1.18571135540379E-02  9.00220430522949E-04  1.42015987197247E-02 -2.58302667290045E-03
 -3.75705442188312E-03  2.93904489846582E-04  4.63074379622754E-03 -1.51915107571543E-03  1.60877742170600E-03
  1.56408332678066E-03 -9.52342918962995E-03  2.50756402812346E-04 -2.14646250336368E-03 -1.00536320381246E-04
  1.89847230746028E-03 -7.88197817367775E-04 -1.27710945310544E-03  2.66762673752709E-03  1.60009570734963E-05
  3.20781925593023E-06  2.49108076496938E-05  6.68781077758509E-05 -8.05240685102579E-03 -4.38174620134946E-03
  1.56917849474304E-03  7.73170010374826E-04  1.48436069589872E-04  3.84212049596448E-03  1.40204993784773E-03
  2.34523767261391E-03  2.48807374233646E-03  4.18818430760746E-04 -5.64716484942495E-04 -1.23537140854464E-02
  1.49384925443417E-02 -2.48596256447188E-03 -3.36310582576318E-03 -5.21553595730374E-04  1.33545461876119E-03
 -1.55526720385225E-03 -1.73513248901686E-03 -6.36866140601236E-04 -8.42752925638635E-05  3.92522881037663E-03
  3.09486140671408E-03  9.85159810120274E-04 -3.33225361647107E-04 -1.77753314791525E-04  1.46568576265540E-03
 -2.75718033886395E-03 -5.98949750351372E-03 -3.01526044730113E-03 -6.42729553998677E-04  1.10702853909101E-03
  9.03709071982618E-04  2.75659116268117E-04  1.03038769095790E-03  1.13306932063575E-03  4.74275114744681E-04
 -4.62231832164785E-04 -2.82934847389043E-04 -3.91463140145672E-05  1.37845311606043E-03  1.32900346881741E-03
  4.88559437276215E-04  1.48862139508538E-04  1.28508731509144E-04  1.28003933503670E-04  1.08960623353201E-04
 -1.66754777713833E-04 -1.55284528978045E-04 -8.83702740436442E-05 -7.64460871161314E-05  8.78033755640881E-05
  7.49573988559457E-05  1.24585427991956E-05  2.36631863515253E-05 -1.16168716026130E-05 -1.36174796151307E-05
 -7.72964664921053E-06 -5.81125246470126E-06 -9.24108567086988E-04 -2.69128425979931E-02 -2.82069543335294E-03
  8.49134723378793E-05  1.55587036514953E-02 -5.84879311849624E-04  3.37171694421220E-04 -5.55983640665920E-03
 -3.51419634956757E-04 -2.68801922399962E-04 -3.26260822039567E-02 -6.74285862546311E-04 -8.86310071355899E-04
  1.31136261323296E-03  3.50423351612853E-04 -2.64519839781784E-04 -4.14485372404858E-04  2.18843636199449E-03
 -1.67405435317847E-05 -5.24536755042448E-04  5.45380070711036E-04 -1.36129660944597E-04  3.70880764728015E-05
 -5.13251396811359E-05  2.29700340189141E-04 -1.47346252751465E-04  1.46104721086428E-04  5.68893595070526E-04
 -1.96121347604811E-04  4.17710336559674E-05 -9.47660873550331E-04 -4.34557434360307E-03 -2.16437672485800E-03
 -2.84603043687908E-04 -2.93793639346141E-02 -1.39565517936828E-03 -5.02158748255912E-04  1.81884308869689E-02
  1.24681890359914E-03  3.44748022826929E-04 -1.25155948040210E-02 -1.82033458978619E-03 -1.97705617260370E-04
 -1.20717094005762E-03 -4.17574397641531E-05  1.94817122725641E-04 -2.67183010384884E-05 -1.44552448515618E-03
 -1.52440950200341E-04 -2.26546011686257E-04  7.88596555354467E-05  8.82621707727743E-04  4.19922199092751E-05
  2.38579502828966E-04 -1.61285924579308E-04 -8.72751832259010E-05 -2.11017524035047E-04  1.93601651966994E-04
  1.32127341791355E-04 -6.59564204263267E-05 -5.52076584704335E-04  1.03620012215370E-02 -1.36539802318864E-03
 -4.02289859600274E-04  1.06512448148240E-02 -1.56296824848321E-03  3.32216878251174E-04 -9.51644101667762E-03
  4.53350855194513E-04 -3.77862060333259E-04  1.84200788470228E-03 -1.28735989991252E-04 -2.19414792204255E-03
 -1.20064917327614E-04 -5.83475125215226E-04 -6.85206434590654E-06  1.40871621546472E-04  3.13230659349584E-04
 -1.62745018260655E-04  1.80912059783511E-04  2.93079338849257E-04 -7.64907526340660E-04  6.51787727084320E-04
  1.12015558135262E-04 -2.31313863883499E-02 -4.57827677227326E-04 -8.14074956757867E-06 -1.14603855265934E-02
 -8.59261549184123E-04  7.45267623400811E-05  4.06160841675483E-04  3.32006535029288E-05  5.94166974918977E-04
  8.03157192479851E-05  7.91722278143942E-04  1.10786696423122E-04  1.20611290326662E-04  5.03804248106629E-05
 -1.23686833911773E-04 -1.41263210912843E-04  6.21808002845218E-02  9.55081905320549E-03 -1.22210458819699E-03
  5.39026585443932E-03 -1.23234959509091E-02 -1.43965136373943E-02 -4.91075137849219E-02 -7.02194114623750E-03
 -5.58630710400576E-04 -2.94397831326117E-03 -1.49966080098669E-03 -5.12796864944473E-05
* ORBITAL    1   44
 -4.57471311490791E-04 -3.27895604165706E-03 -1.63049949599562E-02  8.62279701427590E-02 -5.77954045618092E-03
  4.25535441612283E-04  1.50280469562631E-03 -2.97778450851146E-03 -6.06003713520600E-02  6.69693175663823E-02
 -1.38351356881412E-02 -2.31553795390082E-02 -4.87257812172217E-03  9.39309805176404E-04  1.81192444517849E-02
 -1.95011002219554E-02  3.10624725488009E-03  4.59400614020417E-03  5.84773419570560E-04  1.08136214703989E-02
 -5.90746273357016E-04 -1.76000797008336E-03 -1.19294256204773E-03 -5.30401424041372E-04 -2.06824731911142E-02
 -9.78378692570447E-03 -4.37624412164589E-03 -8.14115062276849E-04  4.03168044599643E-05 -4.31238505237043E-03
  8.93301416236423E-04  1.66681958457711E-03  1.04567787076847E-03  4.14590519124150E-04  6.68939163052830E-03
  5.49564168998893E-03  1.93393457968272E-03 -3.07340585070968E-03 -3.03531156232247E-03 -1.21857254904720E-03
  3.05989740319168E-03  2.84422331561257E-03  1.00459046701820E-03 -1.05185641643107E-03 -3.78949320719510E-04
 -5.85949190688088E-05  1.33288720280492E-04  1.07320015324474E-04  2.04272999960568E-04  1.87885010087864E-04
  5.45222375142147E-04  4.61750207281010E-04  2.91247355848839E-05  1.27606282810398E-05 -3.85073219286874E-04
 -3.53853503170043E-04 -1.23596808087315E-05 -2.19836149386002E-05  1.10540757090661E-05 -3.15733265078408E-05
  7.68982353854839E-06  3.46404958643406E-05 -2.14230935586053E-03 -1.66209715184568E-02 -1.35668558625189E-01
 -2.57770202412598E-02 -6.09049694257573E-03 -2.22459401708398E-03  2.37999601138121E-01  2.17006835055384E-02
  1.12051509512195E-03  5.59038910184606E-03 -3.65808017496599E-01 -2.22880429927247E-02 -4.41698282976640E-03
 -6.79235235548012E-03  6.96552995303056E-01  5.01986764937394E-02  6.84991720317651E-03 -1.25633883234585E-02
  3.12317399675930E-03 -1.57128293193303E-02  2.07987031389475E-03 -1.12718641164377E-02 -1.06141760738419E-03
  4.84568880143813E-03  2.81659237986461E-04  1.40507720864120E-02  1.82800895930685E-05 -4.44862551073213E-03
 -1.07640463647737E-04 -5.30990396973423E-04 -7.44886225462957E-03 -2.30368689667149E-03  3.42787777207051E-03
  1.54646589227472E-03 -9.95075828842709E-04 -7.58673016533941E-03 -7.02432842841166E-02 -1.56885873966989E-02
 -2.85925486295829E-03 -9.55821074692563E-05  5.13344102404098E-02  9.25228807894378E-03  1.95748877376980E-04
  2.10526240871023E-03 -4.56881490476640E-01 -3.64464344033411E-02 -1.95491365595058E-03 -5.45265359351111E-05
  2.17740777661836E-02  1.69902306863281E-03 -6.05093551953650E-04  2.79685640908294E-02 -4.01774993823166E-03
  7.12087108060774E-03 -1.59902894516553E-03 -6.75669509977655E-03  1.00500568057496E-03 -5.44322302303362E-03
  1.75979910874319E-03 -1.46433643186779E-02  1.90435019870360E-03 -5.52675879569409E-03 -5.70752103339902E-04
  7.59782574623842E-04  2.65947265930151E-04 -2.65502226358223E-04  1.27982120654754E-03  4.42166927875680E-04
 -2.38033749544432E-04 -1.71601090452510E-03 -8.96791362338435E-03  5.59031194365433E-03 -1.95347176639886E-02
 -9.18423266522287E-04  1.78176078872282E-03 -6.14491561728261E-04 -1.02296433600546E-02 -4.07732218525754E-03
 -7.70850288455173E-03 -7.10314073244611E-03 -8.23637126416251E-04 -2.01348440207489E-03 -4.19561467893594E-02
  4.42119537814932E-02 -9.36885084535066E-03 -1.19542613512922E-02 -1.89993444978269E-03  1.17330429818720E-02
  7.38439398688148E-03  5.17300687466248E-03  6.13832273529460E-04 -1.00365129815033E-04 -2.14665351320860E-03
  7.78279125076951E-03  8.42434477323692E-03  3.03914172742966E-03  5.00467147240038E-04  2.75788423672787E-03
  4.73358728877866E-03  4.38901183065442E-04 -1.43153018209887E-03 -5.03998673966978E-04  4.40043882444428E-03
  3.47468786646790E-03  1.02884609077789E-03  5.98564493487349E-04  6.72561508921456E-04  3.05098324875095E-04
 -2.96743275127041E-03 -2.23097257913920E-03 -5.89939263212915E-04  2.39701431644026E-03  1.97857029763183E-03
  6.01783967485593E-04  2.58921625067783E-04  2.20516765388255E-04  4.71387809879764E-06  3.91564734946504E-06
 -1.36764493636067E-04 -1.27607088808042E-04 -2.61708032544619E-04 -1.96737569222123E-04 -7.34040708285019E-05
 -5.96331704275042E-05  1.53776903961268E-05  4.69336656302707E-05 -1.92344152312985E-05 -7.11783818208296E-06
 -9.10669246746852E-06 -2.08888017961771E-05 -1.21621630711769E-02 -1.48607706991258E-01 -3.82597736016921E-02
 -3.66818999807564E-03  4.14845409042318E-02 -3.24615010142283E-03  1.54598961476600E-03 -2.66896625651295E-02
  1.94911793368436E-03 -7.75924999857171E-04 -1.08364032220851E-01  2.18941442807956E-03 -2.63816550784639E-03
  4.15851131908613E-03  1.48538528968647E-03  1.81849456284318E-03 -1.17182936248679E-03  6.52844980779259E-03
 -9.22684378626840E-04  1.72098752207384E-03  3.04761404994749E-03 -5.71876069798483E-03 -1.38951600686113E-03
 -7.85762297370221E-05  9.75503495675057E-04 -4.94741034533509E-04  1.26144503847914E-04  1.67853214126331E-03
 -5.35000658724766E-04 -3.27525315246790E-04  8.86605667924962E-04  1.07092446271783E-02  2.44559985398054E-03
  2.52194671655403E-05 -1.24021256164171E-01 -1.14834320479894E-02 -1.86955728955768E-03  3.21528070897533E-02
  3.32714085586789E-03  5.64717847743988E-04 -5.04714450497388E-02 -4.94388709965605E-03 -9.13543091543838E-04
 -4.16883596822497E-03 -5.71857832209559E-04  2.27958822465306E-04  1.70254102664928E-05 -5.75828306852886E-03
 -8.31645730782655E-04 -1.60251586043217E-03 -1.73297603040896E-04  4.71306945308919E-03  5.31771626711273E-04
  8.62526881421427E-04 -4.26061891779737E-04 -3.35375088133856E-04 -7.22972769197522E-04  7.84076038436673E-04
  5.11738733951601E-04 -3.70328359395567E-04  9.55133806881852E-04  4.95323866187624E-02  4.05094674400767E-03
 -7.27673713050185E-05  3.56202228639992E-02 -6.67496420025638E-03  6.02701326837198E-04 -1.28199258030183E-02
  4.98180916839908E-03 -7.34896690642558E-04  3.01727763037618E-03 -7.44985920387342E-04 -6.83815937941197E-03
 -8.93751044254389E-04 -3.82252819054411E-03 -1.07432560460475E-03  2.96360807315761E-04  7.14571190820108E-04
 -3.41132428952310E-04  4.83734065047791E-04 -3.73928917449386E-04 -7.78313976376047E-03 -1.55328173289027E-03
 -2.08945068946161E-04 -5.99103569309094E-02 -3.31991714515809E-03  8.52131481580775E-05 -2.71268700926590E-02
 -2.64560766256428E-03 -3.31043815029707E-04  1.27426880898124E-03  1.72103536100912E-04  8.68020512839945E-04
  5.07042120478252E-05  1.67913301565222E-03  2.19155470077029E-04  2.28609913222331E-04  3.44491173948710E-05
 -2.26127571000879E-04 -2.96900524808222E-04  1.04045451598452E-01  1.82549631170819E-02 -3.15734938571657E-04
  8.85310619153589E-03 -2.66153777242733E-03  1.30624616838710E-02 -1.21623564667922E-02 -1.41628039473560E-02
 -3.98117141466780E-03 -9.57701012713031E-04 -7.00421004813489E-03  5.77948466439394E-04
* ORBITAL    1   45
 -3.79314187582846E-05 -2.44858674054857E-05  1.97180219253091E-03 -3.00465342006033E-02  1.59952273797002E-04
  6.88813420381668E-04  7.32625116874486E-04  3.03002381886704E-04  1.23866251702235E-02  3.32887335384990E-02
  9.95840203860453E-03  7.37366680027979E-03  1.24006013324011E-03 -1.44014901256798E-04 -2.48110839027938E-04
 -2.00572071951550E-03 -2.23959015228198E-03 -2.12780620540824E-03 -3.58976989881447E-04  2.94271110306226E-03
 -2.93921530054633E-03 -3.67653810473666E-04  2.46109918267609E-04  1.64148261096232E-05  8.19824621936917E-03
  1.66724896548839E-03  1.25594940100734E-03  4.37558078433287E-04  1.59534193045353E-04  9.91910445295613E-01
  6.22816217348656E-03  1.07962504295667E-02  4.17295173658168E-03  9.83178371449760E-04 -2.26343081772697E-03
 -2.02400629792062E-03 -8.94899459020064E-04 -5.19605545380131E-04 -5.81239682319946E-04 -3.06525390547035E-04
 -2.38700708973487E-04 -1.66671296241264E-04 -4.13959411250674E-05 -4.26707040997101E-05 -1.14401376582268E-04
 -1.32291730927472E-04 -2.05632882649476E-03 -7.47538086229296E-04 -8.51671482885312E-04 -3.07005079672475E-04
  1.26172356976814E-04  6.58248233480609E-05 -1.82780058143768E-03 -5.32761239286412E-04  1.53567997584720E-04
 -2.08387862110383E-04  1.61712384992229E-05 -8.29219103068964E-06 -3.64147791457891E-06  2.86327611364694E-06
  1.28335697744386E-05 -1.02906758587100E-07  5.36284653670619E-04  4.20487159005323E-03  3.81605422381915E-02
  5.46793645238594E-03  1.02902292371228E-03  7.41909659291076E-04  8.65016097673628E-03  1.85470485397222E-03
  5.34465536162406E-04  2.04902476173995E-03  5.37587324938371E-02  1.74677656486612E-02  1.83681534884574E-03
  3.77102016071004E-04  1.63829216020185E-02  6.04909916223936E-03  1.13849852310645E-03 -9.05740187711028E-03
 -2.05612868078396E-04 -5.55794348597812E-03 -1.38040775216065E-04  5.03728689767378E-03 -5.40577914072227E-04
 -3.72802292544327E-03  2.23780534765129E-04 -3.11871796355641E-02 -2.12113215077897E-04  5.97312713585929E-03
 -7.86749257209570E-04  3.27541940883311E-05  1.95285231902061E-04 -3.39624641567697E-04 -4.31166139686649E-03
 -4.68575854621008E-03  7.11614595658136E-04  5.41016909209514E-03  3.58888042896316E-02  8.84738039007455E-03
  6.78130298107947E-04 -2.32234867090768E-03 -6.13874080057389E-02 -1.48479699712337E-02 -2.06706065771072E-04
 -1.66753668517899E-03 -5.91354669007777E-02 -1.76506479023211E-02 -2.89170808928095E-03 -8.91441848347002E-04
 -5.19226987926741E-02 -6.27507801380560E-03  6.42070362677597E-04  4.16866157142216E-03  3.87906177932647E-04
 -7.55981192824161E-03  4.90327018926521E-04 -3.92474229791472E-03  1.10293724374112E-04 -4.00486145474276E-03
  8.56659977602123E-05 -3.12630176008310E-02  2.53772796461592E-04 -4.89142511893635E-03  9.81500386597113E-05
  3.22874217270673E-04 -3.96475569950487E-04  6.56706957367732E-04  6.35580972025926E-03  4.21688602526765E-03
 -9.66752035973246E-05 -5.22302381056352E-04 -5.57547268054496E-04  9.59723532298514E-03 -3.82053791896400E-03
 -2.94431255728313E-04  5.87969466869255E-04  3.60735771196297E-04  8.97311540262758E-03  5.55608757690075E-03
  2.52060863278254E-03  2.76170773675440E-03  5.55423539953255E-04 -6.47276013648778E-04 -1.23209786557878E-02
  6.88365205997681E-03 -4.48368893569361E-03 -5.06315897661977E-03 -7.79781453717092E-04  4.86412761168124E-02
  3.35988255651732E-03 -3.18772819741802E-04 -1.24188040874838E-03 -3.46874706756110E-04 -9.24878992269184E-03
  1.94113019879885E-04 -8.47958023191554E-04 -6.71555088357325E-04 -1.97414805597916E-04  1.40682331254808E-03
  5.21526841366838E-03  6.33373607417744E-04 -9.48796735743635E-04 -3.75376801725323E-04  2.37276058387940E-03
  2.32255708763664E-03  8.81880231541953E-04  1.22427226554832E-03  1.40602907852071E-03  6.16644133695819E-04
 -7.06216731095122E-04 -5.11970131100710E-04 -8.59750773915395E-05  9.70413623490204E-05 -7.07047851158249E-05
 -9.22075804733442E-05  8.90558450916905E-05  8.28567326272694E-05 -1.17767136752481E-05  8.48122268376228E-06
 -1.25406442182023E-04 -1.49619967105566E-04 -1.79196250763895E-04 -1.87261184020248E-04 -3.95260134882337E-04
 -3.92921351028612E-04 -3.22227974157461E-05 -2.13360921709463E-05 -2.64428100151688E-05  3.98289258603736E-06
  7.28736044750711E-07 -2.02591931876258E-05 -2.49244916367800E-03 -2.27340334966941E-02 -7.62041435467862E-03
 -8.32152218557682E-04  8.30808810035797E-03  1.25349533650458E-03  2.61766135803492E-04 -1.67670577209708E-03
 -9.40376743535884E-04  2.50445157986407E-05 -6.24065115600058E-03 -1.22869340537641E-03 -3.38760715823751E-04
  1.64329606412182E-03  5.39278667990064E-04  1.82820128529671E-04 -3.65305051419369E-05  1.51685554097010E-03
  1.35139735586331E-04 -9.32734634762228E-04  4.68960511470391E-05  2.70830110322203E-04 -8.29816029423211E-05
 -4.27948988784530E-05  5.80984435320418E-05  6.42682775972601E-05 -1.04121796664271E-06  6.37788641562205E-05
  8.30780981779158E-06 -1.97636854961097E-04  3.19705850044560E-04  4.60081611823654E-03  6.90813721710098E-04
  5.64662911219657E-05 -7.38585850241250E-03 -1.47492937251549E-03 -2.62433935307615E-04  9.13787148648793E-03
  1.10479259029663E-03  2.10936055734944E-04 -7.14801012162807E-03 -8.97199355174438E-04 -2.14522798430412E-04
 -4.78238808648342E-04 -6.76559183698018E-05  2.49969598621333E-04  3.48563819297066E-05 -2.74207584996047E-04
 -2.68017178899170E-05 -6.48913499468059E-05 -4.33454019960137E-05  6.60168105539041E-05  3.11050299162181E-05
  9.52387825594640E-05 -9.71083297338538E-05  1.00573022112646E-05 -3.83622789332009E-05  3.23270749952877E-05
  3.65723188325220E-06  2.17969169188758E-05  2.45102907090748E-03  2.40522156510994E-02  7.62502196780417E-03
  7.50813502986922E-04  6.26454332618271E-03  3.31156797177409E-04  3.66981374959668E-04 -3.39549055798944E-03
  8.08522796873764E-04 -1.32853853565415E-04  5.10569799094611E-04 -4.58473129076371E-04 -1.84028131114332E-04
 -6.22904901709646E-05 -1.20861525867529E-04 -4.55956308712866E-04  2.13475587608199E-04 -6.04823715198897E-05
 -2.13624101543916E-04 -2.05702355991673E-04 -7.88689271379972E-04 -7.61519128368329E-03 -2.53337212479492E-03
 -4.76378066848223E-04 -8.54270947491034E-03 -1.88709025628208E-03  1.10437424557516E-05  1.68457935244746E-03
  6.69025860169282E-04 -5.94846563577261E-05  4.06754517953986E-04  1.13078773135541E-04  6.96372921470399E-05
  2.66457201259245E-05  3.34761603742841E-04  9.30635618001370E-05  5.29196329399363E-05 -2.37766327694722E-05
 -4.46754440184543E-05 -8.20281972330693E-05 -6.71539735653901E-02 -7.70561225487510E-03  1.99164815022243E-03
  5.45667768749005E-04  3.57195677557417E-04  1.00980033523317E-03 -2.88821470812183E-02  3.29885667494229E-04
  1.25226190291762E-03  1.39241267148636E-03 -1.35056342785030E-03 -1.36791431867495E-03
* ORBITAL    1   46
 -1.68394653021627E-04 -2.60034106645500E-03 -1.35915862696597E-02  9.01247253756430E-02 -7.21882598396498E-03
  2.78934402529212E-03  2.09275749090323E-03 -1.89338204621396E-04  9.64620726906268E-04 -5.23154131349409E-03
 -4.97468118734919E-03 -4.88074343954645E-03 -8.96810330169040E-04  3.44936787155328E-06  8.03482473385779E-03
  1.65599393154070E-02  2.41637191855895E-03  1.15022612302321E-03  1.70985806495418E-04 -1.29155887395097E-02
  1.57544321929732E-03 -1.91857360472996E-04 -2.41546185465628E-04 -3.20692306675605E-05  9.88611573236695E-01
  8.95676824597659E-03  7.64826774097530E-03  1.59414117331958E-03  2.80601024721882E-04  0.00000000000000E+00
 -1.31688408707759E-03 -1.64869700451637E-03 -9.44143496665649E-04 -2.76293258038383E-04 -1.25747581702431E-05
 -1.77757413880693E-04 -1.41622464056412E-04 -2.65130811695356E-03 -2.54900655322060E-03 -1.14160913268305E-03
  9.15651943768370E-04  9.82931928455600E-04  3.83576301485281E-04 -2.63025971206734E-04 -2.91036367286843E-04
 -1.43592860583266E-04  2.34928215476372E-05  3.13970051900377E-05 -2.56048648658374E-03 -7.18831667445421E-04
 -2.77750550770848E-03 -8.52386745924802E-04  6.06094897176741E-05 -1.63000053775652E-04 -1.20836461778548E-04
  5.50776495231187E-05  6.66381123905016E-07  6.76558192570500E-06 -6.83555492019835E-06  6.19458079266001E-06
 -3.55440446884065E-06  4.09840666852161E-07  3.56635941353894E-04  2.93730823201142E-03  7.11914104791914E-03
  7.58512178889656E-03  1.47916976198705E-03  1.63751327977404E-03  3.87946480245046E-03  9.28067989266302E-03
  3.69042979225918E-05 -1.17146827764325E-03  1.34892233117034E-02 -4.09202609723886E-03  3.98813193762051E-04
  2.59624492194764E-03  6.29039302424902E-02  2.39214951982262E-02  2.95335310071224E-03  2.97667679917932E-03
  1.27566419308870E-03  1.43723045763828E-02  1.07082687910445E-04  1.76476409849283E-03 -5.92953205289647E-04
 -1.52897947769933E-02 -1.18056264868008E-04  1.50913042002538E-03 -1.35567537182090E-04 -2.47569877433672E-04
  4.50205788754518E-03  4.23551335820500E-04  3.27992634752127E-03 -4.94351819285551E-04  7.01405371728758E-04
 -7.20146044211921E-05 -6.45492618003015E-04 -4.81733664898400E-03 -4.04780744655389E-02 -6.34125129317573E-03
 -9.19335554382469E-04 -3.37022387211880E-04 -1.36801342397665E-02 -3.88853561704349E-03 -5.94031223902963E-04
  4.02447617855861E-04 -3.88049536410253E-02  4.23532010825342E-05  4.47126625101997E-05 -2.58484986672266E-03
 -5.46331562109279E-02 -2.37414577020464E-02 -3.79343299285958E-03 -1.02021883442888E-03  8.07420177054655E-04
  2.09185057740450E-02 -8.26217948228891E-04 -5.15618229081323E-03 -4.71071779896263E-04 -2.61604662905382E-02
  2.22989398414247E-03  4.67968540749226E-03 -4.59126104928234E-04  5.23564303667536E-04 -4.80061158005132E-03
 -2.65407089524544E-03 -3.43537714815680E-03  3.97779306650590E-03 -1.19061511564779E-03  1.26180757391435E-03
 -9.06830535588613E-05 -6.23569563171007E-04 -2.25111944965509E-03  7.49401567978410E-03 -8.74289986482044E-04
  1.36286649808859E-04  3.96988142739608E-04 -8.68894930436394E-05 -6.65503268510383E-04  7.07279631365356E-03
  3.86474355938533E-04  1.10660552740454E-04  4.11509609344832E-05 -1.54417422047249E-04 -2.64958474772085E-03
  6.00832679015622E-03  1.06448304571748E-03  1.19790539199458E-03  3.53347514091989E-04  1.10216261857206E-02
  1.11677043392480E-03  1.64655864139008E-03  8.73558888061276E-04  2.60427705770361E-04 -7.03588290708501E-03
  1.09776149079699E-04  4.56607121389679E-05 -4.96831150913871E-05 -3.33448847806277E-05 -7.93029047000637E-03
  1.17608161562882E-03 -5.08221559986516E-04 -6.50824725296269E-04 -1.87456663670378E-04  1.13863866287638E-03
  1.17944361745363E-03  4.77071637346387E-04  6.06143457990149E-04  6.97502551537996E-04  3.10297406933194E-04
 -1.08161541545003E-04  3.68413422841358E-05  8.91342611389518E-05  3.36335165977232E-04  3.48984226567983E-04
  1.54816885141493E-04  7.76690785189673E-05  7.93784850406310E-05  5.91497148054224E-05  6.11493824695985E-05
 -7.69060360749946E-05 -8.85109512728741E-05 -1.29933867699214E-04 -1.26952934542049E-04 -1.83540328184281E-04
 -1.93272834593252E-04 -1.25253168126371E-05 -1.24824852549281E-05 -1.60866006974110E-05 -5.30085801758167E-07
 -3.59428800216120E-06 -1.06617250738570E-05 -2.90738494351727E-03 -2.56504629437130E-02 -9.08262938439010E-03
 -1.17948209538928E-03  3.36098044932164E-03 -3.79978067807544E-04  2.23205813428322E-04 -4.28689048691727E-03
 -7.70696658080622E-04 -3.95406873081939E-04 -4.18786870147751E-03 -5.26428581663356E-04 -3.93601417111904E-04
  8.83634741453070E-04  4.94898235964030E-04 -1.63822964678831E-04 -4.53326369885219E-04  2.62385238481988E-04
  1.16278812791837E-05  8.53472497807190E-04  3.16693479119059E-04 -7.24926033156638E-04  9.92838137039603E-05
 -4.10580850381688E-05  7.92196406937649E-05 -9.45926086218432E-06 -1.29062212171661E-05 -1.55629699620157E-06
  5.00116667225308E-05 -1.41482765123199E-04  1.14591246678613E-03  6.92854535466077E-03  3.06849233190460E-03
  3.48805352926161E-04 -9.94034419969843E-03 -2.68349752994338E-03 -1.75625870707528E-04 -6.80317700343798E-03
 -8.96348012558503E-04 -2.57697271470719E-04 -3.17765525905222E-04  7.87457362634869E-04 -6.88533617950392E-05
  6.94004815908519E-06 -3.14114366133094E-05 -3.44946895752183E-05  2.70249098835996E-05 -1.51073189926756E-04
 -1.86835990170057E-05 -5.56901746668104E-04 -2.29897265868976E-04  6.33145398968624E-04  2.11876636983733E-04
  2.75902469818723E-05  3.26724451858853E-06 -1.17836964025431E-06 -6.36420579468633E-05 -4.15358290240632E-06
  1.05457459981621E-04 -1.00849823028765E-04  2.04819809695904E-04  1.78071198004356E-03  5.80151615768160E-04
  3.16452920477755E-05  9.24341527308797E-04  1.16875099532000E-04  3.61246781118797E-05  9.41876850263078E-04
  6.52548245266692E-04  1.00832936828643E-04 -4.75128093831222E-04 -2.35148294007105E-04  8.09840295858707E-05
 -1.41683274569718E-06 -2.60571241033725E-04 -1.25289606144877E-04  1.41746500242035E-05 -4.12544633765431E-05
 -5.88320636355902E-06 -1.30337763903001E-05 -1.29758998528202E-04 -5.25031736699222E-04 -3.44463162076737E-04
 -4.10828478723002E-05 -6.58915153353647E-04 -2.55119798321811E-04  7.13031639467827E-05 -1.62309512622265E-04
 -2.00791602225733E-04 -5.35528283528717E-05  9.00239666757360E-06 -1.13227925513265E-05 -2.55135189173082E-06
  1.49791064317772E-05  7.05151953680140E-06  6.43883199305484E-06 -2.07305873858609E-06  3.72500092354597E-06
  1.96826482316682E-06  2.85584795511929E-06  1.34216173756594E-02  6.78472113392790E-04 -1.32073405304320E-04
  4.03879089558599E-04  6.05157232434351E-04  1.38361723785125E-03  3.24617246676651E-02 -4.87962056481385E-03
 -1.23044941452533E-03 -3.85305515993597E-05 -9.24522912404078E-04 -1.09463126638783E-03
* ORBITAL    1   47
 -1.01736847714458E-04 -2.00924747039756E-03 -8.66437196832931E-03  1.01614229082648E-01 -6.54087474185834E-03
  2.76854629903292E-03  1.93443541942213E-03  6.03639333914413E-05 -7.70606589793985E-03 -3.69376065838314E-02
 -1.06991892759679E-02 -7.33194529617119E-03 -1.04593073648434E-03  2.49653500353067E-04 -1.34186359044817E-02
 -1.92078286656589E-02  1.07340784985586E-03  3.05121007168066E-03  6.55278683739328E-04  9.80947233850976E-01
  1.47132030085519E-02  1.18390997594043E-02  3.39449288396129E-03  7.37051315433504E-04  0.00000000000000E+00
  2.71171259340332E-03  8.94399194275745E-04  2.49189449763035E-04  1.17760919399725E-04  0.00000000000000E+00
 -7.15955228415067E-03 -4.49769229738011E-03 -1.72567454043234E-03 -6.03763110384883E-04  2.19661746159583E-04
  2.38075964343123E-04  1.15688141993857E-04  1.29036920286521E-03  1.40856000672733E-03  5.92080359220419E-04
  1.77465676509315E-03  1.54565758127852E-03  6.40694464632891E-04  2.70196325871850E-03  2.66424351371443E-03
  1.22090427484318E-03 -3.44196410224477E-05 -1.88628484373595E-04 -2.48570072770943E-03 -8.43344715737088E-04
  1.92646276676057E-03  6.69725250009794E-04  2.17885854517251E-03  6.03894358659396E-04 -2.37762164697700E-05
  3.46965185697077E-05  1.99470627708465E-06 -1.72061345328478E-07  3.33243363496697E-06  1.06330331472974E-05
  2.68497685632970E-06 -9.72172832317258E-06  9.22763514163345E-04  7.30433027292555E-03  3.20667225040030E-02
  1.62455451220169E-02  2.98308515471189E-03  2.32465692000907E-03  1.10509591944051E-03  1.16914520887491E-02
  3.46062321403851E-04 -1.93172194358637E-03 -1.47348040818082E-03 -1.07520145987937E-02  2.93843501342951E-04
 -1.18853770810473E-03 -5.78700072822514E-02 -1.52557615834476E-02 -2.66227837674677E-03  8.79240011944963E-03
  1.31319781857396E-03 -1.55652672683953E-03 -4.13243156892798E-04  1.60148759066805E-02  1.09995114507809E-04
  9.51228790736069E-03 -8.30938866346220E-04 -1.07813560828108E-02  1.77358164707421E-04  3.96589849944132E-03
 -9.75414832388737E-04 -2.52290138973386E-03  7.84603047385721E-04  3.87814387223984E-03  7.80226204285354E-05
  4.73112690744363E-04  4.67810212558927E-04  3.99525517864298E-03  2.92672614948233E-02  5.90175599876858E-03
  1.74200931658151E-03 -1.47033836486043E-03  1.95900355466998E-02 -4.09091298633170E-03 -1.27800372300157E-03
  2.19284567419008E-03  3.39064632291271E-03  1.37841094570560E-02  8.17623723914648E-04  9.72725657922515E-04
  6.04141387322814E-02  1.05033957980867E-02  1.26718483423969E-03  1.90573364746567E-02  2.02970820583523E-04
 -1.31557965895569E-03  1.86042157296653E-04  2.25216114925809E-02 -1.50798589256833E-03  1.35834190300787E-02
 -7.80907877283438E-04 -1.60974423110358E-02  2.56963342281142E-03 -4.81749905375461E-03 -8.90385282879629E-04
  3.08261297962483E-03 -2.81377849832291E-03 -6.30312350559365E-03  1.16740011969253E-03 -7.98481068556213E-04
 -6.30516793797177E-05 -5.69953426273668E-04 -3.97277856595142E-03  1.54082597247746E-02 -1.08961341428137E-03
  6.85495412866576E-04  5.52076322541900E-04 -4.53610028267900E-04 -9.90416720433338E-03  2.76113290059355E-02
  3.40926081296514E-04 -2.44543951925429E-03 -8.61472971120112E-04  2.49359539883955E-04  5.77589573122161E-03
 -3.45136016222000E-03  1.43799223572494E-03  1.73272978704362E-03  2.64500576553176E-04 -1.14123747468288E-02
  2.23952744859040E-04  3.67304785943981E-03  2.20601900949721E-03  5.27995953557167E-04  3.53638762618545E-03
 -4.06168685084122E-03 -3.34058922936300E-03 -8.17262859585877E-04 -4.92408636703920E-05 -2.65640537541501E-02
 -3.89421150599313E-03  8.53648842612122E-04  2.26822346085403E-03  7.64192650869161E-04 -1.18304648228104E-03
 -1.53806853889950E-03 -7.33292086682136E-04 -6.06251343891169E-04 -7.49054425771163E-04 -3.39433108882684E-04
  8.54910989628360E-04  9.12246626706387E-04  3.74325338652584E-04  1.38125925062811E-03  1.39745858476045E-03
  5.55147361865826E-04  1.12762574860151E-04  8.99958751218895E-05  2.04410464715537E-04  2.05536495863516E-04
  1.09049840971766E-04  9.90975442107709E-05  1.69645332362433E-04  1.38472346133540E-04  1.74125572317739E-04
  1.80475436150997E-04  5.27581045111122E-06  1.59655539870711E-05  8.46553791027507E-06 -1.48422133675362E-05
 -1.45346893058755E-05 -8.92810585310476E-06  4.59327625865911E-05 -5.07517978132259E-03 -1.61160058932413E-04
 -6.34645796302801E-05  2.14344780118134E-03 -1.29052946781522E-03  1.78267379800615E-04 -3.67282046866267E-03
  1.92528775427572E-04 -3.59487570162468E-04 -2.62897162673283E-04  1.53970532319748E-04 -7.74191790500017E-05
 -1.34321123893553E-03 -1.46634315667637E-04 -4.75892068154347E-04 -3.20844189945218E-04 -9.81229754457682E-04
  2.44753130343997E-04  5.26717873264227E-04 -9.22542505841013E-05 -2.36473776778568E-04  1.57419843433417E-04
 -3.44050265708649E-05 -4.98304012171548E-07 -6.02884669905556E-05  3.88954534433852E-05  7.64161850868093E-05
 -3.41749481079945E-05  1.17157541929288E-04  1.55805155210080E-04  2.39130619206666E-03  5.44805699124233E-04
  8.72299691148948E-05  2.20188608223361E-03  6.99793301386372E-04  2.43393306746444E-04 -1.05373623807220E-02
 -1.36421432028812E-03 -1.88179527174339E-04  1.29648335279846E-02  2.04834864868352E-03  2.60205329515892E-04
  4.13282515247111E-04  9.54651519098273E-05 -1.42101434827768E-04 -3.23089881402508E-05  6.01717194743209E-04
  1.38595588932034E-04 -6.97527056796721E-04 -1.86447566918165E-04  2.19482215819813E-04  5.41382726855453E-05
 -6.51864896615762E-05  6.77502734191140E-06  4.43468160972753E-05 -1.05384789066494E-06 -1.58647414646513E-04
  1.10316360030665E-04 -6.15104416211762E-05 -1.20429212892131E-04 -1.51654742648747E-02  2.75435731622092E-04
  2.24315503084459E-04 -8.50636553771003E-03 -1.47327709350511E-04 -2.47069398984579E-04  9.14621491417295E-03
  9.25485579232478E-04  3.26882406221661E-04 -1.34495338686380E-03 -1.20093955794739E-04  9.11779906223565E-05
  1.17459883806851E-04 -1.09712178591637E-03  6.69189392414882E-05  1.18541727504063E-05  1.80975150472040E-05
 -8.77463640424342E-05 -2.96653800745847E-05 -1.70042719675369E-04  2.05251554676351E-03 -5.86433167319096E-04
 -5.94943837969283E-05  3.13350945848035E-03 -1.41849892772938E-04  2.21801878851870E-04 -5.86180618092398E-03
 -8.71872266488918E-04 -2.97678416968682E-04 -1.42390525358102E-04  3.37155944483847E-06  7.59210303958948E-05
  5.15871889957696E-05 -7.01820692322215E-05  3.76258292095824E-05 -4.97681450360108E-05  3.90158978327918E-05
  2.96534908150798E-05  7.42520060893996E-05 -2.76136822535907E-02 -3.02002610371451E-03  1.61097996732563E-03
  3.39613523671108E-04 -5.33727555780058E-04 -1.29754372892065E-03 -5.33236046224785E-02 -1.01628868703067E-02
  4.69601254586508E-04  5.64716495709370E-04  5.19354428798473E-04  4.39617835214044E-05
* ORBITAL    1   48
 -1.67643641305422E-04 -1.17949239003162E-03 -5.07213226323297E-03 -8.82191603936021E-03 -2.96357008837915E-03
 -2.13032925020762E-04  3.40492813470696E-04  1.34726742833596E-04  1.98282542512521E-03  1.00012155527337E-02
  4.21003666929151E-03  3.50514978506831E-03  6.04945637855971E-04 -9.93843750493896E-05 -1.67380388116144E-03
 -4.93945340303459E-03 -2.50982290489123E-03 -2.23427118343166E-03 -3.96617858332300E-04  0.00000000000000E+00
  6.83272902379313E-04  1.02937545152043E-03  5.99379241411357E-04  2.17637779641224E-04  0.00000000000000E+00
 -5.96596318548922E-05 -2.66080072471398E-05 -6.55061687613233E-07  3.93655508389071E-06  0.00000000000000E+00
  1.54691661331434E-03  7.65213920025214E-04  1.74411285767031E-04  3.81772753717262E-07 -6.60754205439908E-04
 -6.64330313956965E-04 -2.91275956662983E-04 -2.68486767039890E-04 -2.96139238007375E-04 -1.39096521049735E-04
 -2.01321349807113E-04 -1.20066381511563E-04 -1.05220498098233E-05 -1.36565226612694E-04 -5.71874327957082E-05
  1.74686223724794E-05  2.06520954157789E-05  1.17550479328167E-05  4.75068511620988E-05  4.14919523193118E-05
 -2.76696221161046E-05 -2.56258060547249E-05 -7.96716028544369E-05 -7.42727448673721E-05 -7.94993062124892E-05
 -8.28434416555264E-05  1.21661405940169E-06  6.27106048775429E-06  4.58079910077246E-06  3.91878290908038E-06
  1.85979436632606E-06  3.53654875609832E-08 -1.88946264112108E-04 -1.45239325843280E-03 -1.05758174066743E-02
 -4.51238414276738E-03 -9.83454386762443E-04 -3.09012627004253E-04  9.30881801706930E-05 -2.94482714460586E-03
 -4.35054554204255E-04  3.70746435478306E-04  1.67025955468088E-02  6.17600244660182E-03  8.46982411600691E-04
 -8.75589977559560E-05 -2.81087628596152E-03 -9.53615292676664E-04  6.89407812070250E-05 -4.11390569743036E-06
 -2.89828413775962E-04  2.00700749584186E-04 -1.72909128270566E-04  5.51662487065173E-04 -3.48359861016262E-04
  1.08240377839102E-04  2.22426517372153E-04 -1.21784134829641E-03 -2.60062492173420E-04  3.77995412094887E-04
 -5.42725652031977E-05 -5.87878262591461E-05  6.70635812515634E-05 -8.81071024182012E-05 -1.35360033162845E-04
  1.20456092508498E-04 -8.34546880762710E-04 -6.39386356769967E-03 -4.78304457685789E-02 -9.13159816718587E-03
 -1.64521117275462E-03 -5.10050451022615E-04 -1.89510191413235E-02 -1.08537254593085E-02 -1.25206019968608E-03
  5.79733959824858E-04  4.23551369169216E-02  8.07379709560112E-03  3.83990645253272E-04 -2.20529860868091E-03
 -6.18737895374848E-02 -2.08670048818432E-02 -3.65223449402718E-03  1.06808836554816E-02 -1.17340773295940E-03
 -2.09057692961665E-02  1.74439331068218E-03 -1.44637036052850E-02  7.95741766394231E-04 -2.44578066826077E-02
  1.01542479279231E-03  1.33277907025844E-02 -1.99120246139855E-03 -2.12740084065787E-03  2.84004883322416E-03
  3.79173709575823E-03 -1.02339742653283E-03  5.22340353789951E-03 -2.59312763168181E-03  1.96117344576523E-03
 -1.14359071350217E-04 -8.88178349240012E-04 -3.19569006043376E-03  1.10597531071827E-02 -4.25222364398264E-03
 -1.40441810503692E-03 -1.22141417689128E-05 -1.07603212368405E-03 -1.51079796003678E-02  1.59260087335496E-02
  2.16996470613921E-04 -1.99963343297703E-03 -6.99126334650398E-04 -6.99866424150236E-04 -6.93070519172265E-03
  4.91701001653546E-02  1.08018253774067E-02  8.89190799460874E-03  1.46715511407862E-03  4.39036957829861E-02
 -2.52042315659644E-03 -1.87521414861981E-03 -1.63691408378045E-03 -3.65518919891217E-04  9.21230291814813E-01
  1.00904997493449E-02 -1.03688348594159E-03 -8.52610012029623E-03 -2.15701899935298E-03 -4.79365438861753E-02
 -3.65938363895066E-03 -4.37101218901694E-03  1.45789039996747E-04  2.49619068704756E-04 -2.15096214153916E-03
 -1.51909946124655E-03 -2.26608445451333E-04 -4.61419878310252E-03 -3.16748117228022E-03 -1.01839843023136E-03
  3.18741916264330E-03  2.60216072578338E-03  9.82069132064508E-04 -7.92286599426620E-04 -7.52243633880743E-04
 -2.17107973035448E-04 -1.49331832801469E-04 -2.01218418302360E-04 -1.89834982077773E-03 -7.77088052775936E-04
 -8.15340293822515E-04 -5.20756539149496E-04 -1.49602628668290E-03 -7.97408250268062E-04 -6.50875462488978E-05
  3.39595067327813E-05  4.21570791011733E-05  3.51415745303587E-05 -7.51666695450618E-05 -8.44458020926365E-05
 -2.66887669705983E-04 -2.38873510224343E-06  4.37615467195767E-03  2.87772418054370E-02  1.35357417283377E-02
  1.93057223013113E-03 -1.75320462437032E-02  6.43075437010107E-04  8.55531702166982E-04  1.51793061568875E-03
 -2.32106350161939E-03 -8.28391422107239E-04 -1.64808801454089E-02  2.20535412841985E-03  1.55647117480807E-03
 -1.17466804127456E-02 -8.39646900158959E-04 -3.27652286212710E-03 -3.54756068492530E-04 -2.12085017727592E-02
 -1.72468417328413E-03  8.22667932792937E-03  2.87635572931009E-04  1.09093108256993E-02  1.51584289071495E-03
  2.03572351023660E-03 -2.18927811184208E-04 -1.14081166885613E-03 -6.32512854506836E-04  2.88009078113882E-03
  3.47095504313897E-04 -7.69770084792078E-04 -1.26551259330748E-03 -6.47164120815414E-03 -3.35437873506535E-03
 -3.60051007448687E-04  6.23783770028559E-02  1.04454233744598E-02  1.48307395819454E-03 -3.76190303099036E-02
 -6.69701581665891E-03 -1.03959128195822E-03  1.03889095079474E-01  1.48877031362352E-02  2.60803587088348E-03
  2.07350107814898E-03  4.42998266828845E-04  1.68987721796139E-04 -8.54974611300644E-05  4.24667091163478E-03
  9.49525206645610E-04 -1.20932820608344E-03 -5.26919571241352E-05 -9.98646240228727E-04 -1.46290738487316E-04
 -2.92414938872864E-04  1.03570676741065E-05  3.59114102642995E-04  3.58091071353688E-04 -8.36095794415484E-04
  8.26561805238617E-05 -5.04738055053081E-05 -3.49040854544991E-03 -2.30666892825057E-02 -1.20213892062874E-02
 -1.74565067060790E-03  1.17371631998310E-01  5.08320066449978E-03 -6.07671541220566E-04  1.62882604405963E-01
  5.18448102134833E-03 -1.38281322424930E-04  1.88991971074107E-02  2.91197427752426E-03 -2.83813454189697E-02
 -2.40599143953279E-03 -2.28885083654460E-02 -2.98729905640447E-03 -3.65983292909871E-03 -4.23566103061889E-03
  1.69255704045585E-06 -2.97195910573327E-06  1.17752739064118E-03  6.70770669759440E-03  3.90505602203758E-03
  6.55004446392213E-04 -9.53060069762075E-02 -1.53422996301084E-02 -1.63858402022776E-03 -1.38210444854137E-01
 -2.66374192609850E-02 -1.85895395460453E-03 -4.58901974488906E-04 -5.89495308844597E-04  2.42597325222673E-04
  7.11537656828482E-04 -4.85925467533949E-04  1.65355021410658E-04 -1.03835320927197E-04  3.27718023744908E-05
 -1.16230522764757E-04  1.69046443950689E-05 -9.03411059890246E-03 -7.58561016246845E-03 -2.35603315331738E-03
 -1.39848961649116E-04 -7.95390828205014E-04  1.35756661773138E-04  7.74301104512154E-02  2.33261768017373E-02
  3.41043779635807E-03 -6.44812386445434E-05  1.25164349221229E-03 -3.36591403085123E-04
* ORBITAL    1   49
  3.50123028718034E-05  2.14910440386539E-04  1.50781529506237E-03  3.15080694743308E-02  1.79246322160445E-03
 -1.16073855872818E-03 -1.21398293085899E-03 -1.84035960264026E-04 -4.10174685188869E-03 -2.50800891017305E-02
 -8.12372179223598E-03 -6.27426417717490E-03 -1.08490444751830E-03 -8.89514991038677E-05 -2.15819758960615E-03
  1.05507588738347E-02  1.55268861150371E-03  4.93219936331211E-04  3.05207853673284E-05  0.00000000000000E+00
  1.87985305401980E-04  8.38294185920799E-04  6.45446396836684E-04  2.67710858286857E-04  0.00000000000000E+00
  4.88043614782429E-04  1.55856589848684E-04  1.41029918050558E-05 -2.36999283914018E-05  0.00000000000000E+00
 -3.09865551151220E-04 -1.19787435070908E-03 -7.23191616536422E-04 -2.60602190668398E-04 -1.09909063090603E-03
 -1.03093718419870E-03 -4.06957237145672E-04 -5.82190974242974E-04 -6.39166093637748E-04 -2.97039624383595E-04
 -3.20095098861871E-04 -3.55585346543042E-04 -1.48520152424891E-04  5.21765324671210E-05 -6.19073596824854E-05
 -8.05584050736200E-05 -3.62600580720540E-05 -2.06927954408948E-05 -9.95698625266318E-06 -1.49667235754323E-05
 -8.73622774099375E-05 -8.73727215745205E-05 -1.14129273994500E-04 -1.14439817134120E-04 -1.89095600123328E-04
 -1.76854785559214E-04  1.30267944711415E-05  4.68959454025252E-06  7.32522188980541E-06  1.51449424777754E-07
 -1.81787826505117E-06 -6.53934221223175E-06  4.55878491173280E-05  3.33499804164671E-04 -7.98261385034992E-04
  1.72666022941165E-03  2.62951114373596E-04  3.54541035921858E-04 -8.05783447738809E-03  2.02304622745414E-03
  2.50443308668707E-04 -1.37538365104872E-05  7.44293070113896E-04 -6.93832595480597E-04 -2.67319835076801E-06
 -1.06321653161280E-04  3.06841164154802E-04 -7.91552949740961E-04 -3.12721880957999E-04 -7.46258315072637E-04
  3.75197451206178E-04 -1.19307743530491E-03  3.07906487226332E-04  5.00781087956886E-06  1.11292600344401E-04
  6.34908787120673E-04 -3.13004027692612E-04 -4.53523239851788E-04  6.37162295519871E-05 -1.49476471191198E-04
 -7.21901043809569E-05 -6.88438186298917E-05 -8.51983065492520E-05  1.18131705811431E-04 -3.16274124634673E-05
 -2.04809846102775E-04  7.07026370080172E-04  5.53844379182859E-03  5.49602146273783E-02  9.50869446266016E-03
  1.50977469849259E-03 -8.01831912752840E-04 -4.36599469465982E-02 -4.39355284647130E-04  3.36807174082924E-04
  1.12452968602050E-03 -7.86050844286054E-03  3.70789188714991E-03  1.33679963550163E-03 -1.00825502845218E-03
 -2.95442655543259E-03 -4.89993854591013E-03  8.81821423346252E-04 -1.02307634050529E-02 -1.23532621449507E-04
  1.11152205359670E-02 -1.25740712348439E-03  8.44415288563372E-03 -1.46653452470204E-03  1.18584010697721E-03
  9.13708178215577E-04 -3.68097423058461E-02  2.80162423530382E-03  4.85644539560404E-03  6.91298306745901E-04
 -1.79941927945211E-03 -2.28386177273097E-03 -1.71763377782999E-03  6.83448486584748E-03  2.10885257050253E-03
  4.92288639698508E-04  3.29296183308304E-03  2.22130359989045E-02  3.03247777307057E-02  9.83549692661433E-03
  4.01336975008000E-03 -1.91905711680962E-04 -3.21200294729845E-03 -5.84954701248281E-02  2.55326378330828E-02
 -1.06243342281099E-02 -1.19287249647318E-02 -1.76998703595631E-03  5.65763545295534E-04  2.23692954730218E-02
 -1.70562011450085E-02  2.83149141505375E-03  1.11272541749079E-03 -4.27540340374941E-04 -4.13572196264711E-01
  3.74439056334196E-03  1.88211400891813E-03  5.23955899221592E-03  1.28034452198296E-03  0.00000000000000E+00
 -8.17077172756038E-04 -2.08483540579977E-03  5.33409145050646E-04  2.39688087913870E-04  7.98693425505074E-01
  1.18738890858516E-02 -2.56103032257316E-04 -7.03862925763666E-03 -1.84322926890519E-03 -3.14207001797733E-03
 -1.67679048045034E-03 -6.19580549837099E-04 -2.76811325763151E-03 -2.33591712468635E-03 -8.31186444457604E-04
  4.74022202539565E-03  3.93492812527143E-03  9.44390920580602E-04  2.91885072225702E-03  2.16637792322971E-03
  5.87716201345269E-04 -6.21905658057434E-04 -1.74263006732731E-04 -3.80481604872856E-04 -3.06309591606279E-04
 -6.69101538703994E-04 -3.02502225986082E-04 -6.98350840989671E-04 -7.09358942084431E-05 -1.84951347155638E-03
 -8.77703417886657E-04  6.91223582292558E-05  2.29233754387567E-05  2.72777060900421E-05 -9.71716149173382E-05
 -9.41839523103732E-05 -2.05506385377700E-04 -2.01374624110122E-05  5.72401286900057E-02  5.35136751889890E-04
 -7.90421543634932E-04 -2.59426958158261E-02  2.24460768329747E-03 -1.55948426037312E-03  2.62575549751340E-02
 -5.74144087140434E-03 -1.70528058997551E-03  5.53680939375724E-02 -1.51512505612201E-03  3.62163168135342E-04
 -1.59102976681741E-02 -1.71641254127114E-03  1.86304289166141E-02  1.71411092985350E-03  8.84753769867231E-03
  1.56250023280440E-03  3.72889119771142E-03 -6.62381540330774E-04 -1.81653491820106E-02 -8.03255452804319E-04
  1.07844975319327E-03 -2.91130241899852E-03  1.64515878259422E-03  8.48528566885044E-04 -1.11517283142380E-03
 -1.43578223960220E-03  1.52394863916852E-03  1.25971938715054E-03 -1.66393599354298E-03  3.31508389666551E-03
  5.90913261824851E-04 -5.18356197578341E-02 -1.07178266556914E-02 -1.39687549211004E-03 -1.39686265350029E-01
 -1.75923614769243E-02 -2.91002663037508E-03 -3.62404983933512E-02 -4.69268118971333E-03 -1.01011868519325E-03
  3.81483068094688E-03  4.71349682406263E-04 -3.74791209490100E-03 -6.30781000024199E-04  1.07142529706997E-04
 -7.70096203337106E-05 -3.83257431549555E-05 -2.41405646843944E-04  3.14318892985512E-03  6.63910184514909E-04
 -2.77535577623659E-04  7.66366960851959E-04 -1.44723136403043E-04  2.01025101196196E-04  6.74170425947449E-05
  4.40197880557510E-04 -7.69693369903710E-04 -4.36613055144675E-03 -2.13972420553799E-01 -1.36158602624660E-02
 -4.38427001051708E-04 -2.76808865698554E-02  2.21656479669186E-02 -1.88938656167632E-03  2.00472889975845E-01
 -5.18885880984240E-03  1.86441939303891E-03  9.45256183457667E-03  2.84839500855490E-03 -2.95837016477662E-02
 -4.54608003071988E-03 -5.34807217266023E-03  1.60787561182808E-03  1.57450811782677E-03 -3.83241600521761E-03
  2.51258487211910E-03 -1.71361196150684E-03  1.26701636283180E-03  3.29992422226370E-02  4.40817852119682E-03
  6.47994570157396E-04 -1.07809286196049E-02 -7.94545198018303E-03 -8.28666543888892E-04 -1.35275801711307E-01
 -1.94172549408326E-02 -1.01970963501878E-03 -3.70605149624393E-03 -7.97916537923192E-04 -5.35251455445053E-04
  2.46931390445556E-04 -2.37515689553297E-03 -1.38231526604695E-04 -2.72216539152985E-04  2.13757441599742E-04
  4.90100999954647E-04  6.27452681945267E-04  1.00471659913790E-02  1.30361532410262E-02  3.73555280462747E-03
  1.37879027829984E-04  5.99318227595360E-04 -1.78073794717013E-04 -9.56642418582630E-02 -4.00627193974730E-02
 -6.37613098326281E-03  8.16607688212447E-04 -4.19111241507190E-04 -1.83239351965800E-03
* ORBITAL    1   50
 -2.46810825745942E-04 -1.70921989488387E-03 -8.15845408577121E-03  2.96998474663571E-02 -3.36879149836952E-03
  5.03367000872344E-04  1.22095390148205E-03  3.72380368808071E-04  7.88236929421487E-03 -2.52790265854983E-02
 -2.87159010348553E-03 -2.76964313833643E-04  1.00029154677375E-04 -2.60570441837362E-04 -4.32094965485737E-03
  1.55029654106298E-02  1.99677914567066E-03  6.34016683724553E-04  1.07959604130577E-04  0.00000000000000E+00
 -2.17068063575752E-03 -1.54962360264362E-03 -6.45731260066407E-04 -2.06690734910132E-04  0.00000000000000E+00
 -8.29963791995161E-04 -5.94268535586633E-04 -2.39474934738741E-04 -8.64321403097943E-05  0.00000000000000E+00
 -3.86022274138868E-04 -1.59380437033431E-03 -9.90720872475921E-04 -3.68433130001928E-04 -1.69775319596438E-03
 -1.40088293522896E-03 -4.84917488264879E-04  1.09417716025578E-04  1.02118178611214E-04  3.53463792325114E-05
 -6.93450685447543E-04 -7.00397532450032E-04 -2.66506540529083E-04  7.54978087349772E-04  5.83436237358042E-04
  2.12107287087851E-04 -1.69300876690534E-04 -1.49632668115546E-04 -4.43332010684838E-05 -4.77545305473517E-05
 -5.14823574296332E-05 -4.73599461012607E-05 -3.61210502401876E-05 -3.63019600512696E-05 -6.54452730255665E-05
 -5.33404349775161E-05 -1.20449831515884E-06  1.43007193546778E-06  3.28686261431397E-06  2.23875766662685E-06
 -8.45564852739671E-06 -1.19660437300495E-05  2.38867435511987E-05  2.14663875593041E-04 -9.71482044176116E-03
  3.41684019118698E-04  5.98435620736516E-05 -2.12355377391292E-04 -1.71008171085797E-02 -3.12535349428108E-03
 -5.72096668667629E-05  7.73003323024744E-05  3.87641405795699E-02  5.98661348025029E-03  1.10208656036641E-03
  5.12549481403435E-05 -4.17097906669718E-02 -5.46363328634466E-03 -8.67673142173644E-04 -4.56013283770536E-04
 -1.81739944836915E-04 -5.57631234001434E-04 -1.33445710308566E-04  1.49940948707233E-03  7.77498007686414E-05
  4.95375318608729E-04 -1.78398645846982E-06 -3.71440472943703E-03  1.57371550648547E-04  8.10202698474063E-04
 -1.15618834455385E-04 -1.44443488373057E-04  3.48393082681789E-04  1.71352555820461E-04 -5.10381744300402E-04
 -2.66457089704556E-04  7.98159958126639E-06  4.45580859552995E-04 -3.35902996240170E-02 -2.62535998140431E-03
 -5.62156120845875E-04 -1.90764710244953E-03  3.18494737348306E-02 -1.33900029382152E-03  1.45909458005423E-04
 -2.91683284905669E-03  2.17349172034405E-01  5.42336536132362E-03  8.60391748706850E-05 -2.47371008964100E-04
 -3.43296430602579E-02 -5.13408203013818E-03 -2.95366418758233E-04 -1.74701869910252E-02  1.56898139241633E-03
 -9.60117384938016E-03  2.09455730071026E-04  5.63315796316537E-03 -1.25049699939186E-03 -7.91635493056518E-03
  5.25344254191282E-04 -7.49266358348420E-03  8.72446012099844E-04  4.16688228628030E-03  1.43178430736392E-03
  6.51766887814144E-05 -1.41452516655589E-03 -7.10300159224227E-04  2.02584409258049E-04  1.37877545864955E-03
 -8.94458631536100E-04 -5.81261602878154E-03 -3.59372233521788E-02  4.37901836295982E-02 -4.04321712454254E-04
  1.04940619935841E-03 -1.87161122043533E-03  4.88998920864734E-03  1.14313006025192E-01 -5.25168604841558E-02
  1.36360810763069E-02  1.12420879617233E-02  4.37892227155849E-04 -5.67019659167113E-03 -1.15590541132051E-01
  6.50029144039759E-02 -1.12383608235020E-02 -9.96926383510334E-03 -2.77852495107251E-04 -5.09612588923319E-01
 -2.12269214292239E-02  3.53221011041954E-03  4.12881938254197E-03  9.59813441859582E-04  0.00000000000000E+00
 -7.81796459337895E-04 -1.11395026265493E-04  8.91929001910709E-04  3.05849878145667E-04  0.00000000000000E+00
 -1.45485335086045E-02  6.24420419611853E-04 -7.22800164895049E-04 -1.44133446301598E-04  6.38592222833732E-03
  4.22552718370716E-03  9.49253732965768E-04 -6.31610027934384E-03 -4.67089087651625E-03 -1.34063175045655E-03
 -5.18057857995518E-03 -3.20698979914891E-03 -7.95169136953513E-04 -7.82204382833773E-03 -5.12425507163712E-03
 -1.36575489749841E-03  1.18958014513019E-03  6.01874428466700E-04  9.59006975557018E-04  5.75074832793986E-04
 -8.24471107910103E-04 -2.90337458883656E-04 -1.89198738892527E-03 -1.21287810392176E-03  5.81292993597995E-04
  5.11942847612944E-04 -2.98407541884964E-05  2.24977953663043E-04  1.47551745313829E-04 -4.70343509190512E-05
 -2.51542412358346E-05  8.68106475429949E-05 -8.92081725497644E-03 -2.27713403666054E-01 -3.24744434661484E-02
 -1.39749466640800E-03  1.27381700065924E-01 -9.49155835012261E-03  2.16866746492542E-03 -1.78511024723670E-02
  6.88140607437896E-03 -5.47107296670932E-04 -1.29079957779167E-01  1.19935901027449E-03 -3.55500996248170E-03
  5.60477293546711E-03  1.93467198319168E-03 -2.54188652661758E-03 -1.32523750131882E-03  8.56332161524892E-03
  7.66856057330779E-05  5.89238694014225E-03  4.95664862910315E-03 -9.95698362721714E-03 -2.38652105484851E-03
 -7.06893409818062E-04  1.36305815308407E-03 -1.14611512232744E-03  1.53643481285947E-03  6.85436554131785E-04
 -2.26789768586624E-03  1.67420173003248E-03  4.13257806593308E-04  3.59085564107262E-02 -1.04077038129959E-05
 -7.12033833002701E-04 -1.04482330344145E-01 -9.58679143819832E-03 -1.52596637578960E-03  5.79335663367635E-02
  2.14808239110998E-03  4.03522565637380E-04 -1.65953865168571E-02 -1.97573822189012E-03 -4.12225063881946E-04
 -5.63248046855080E-03 -5.98653220136985E-04  2.24509860947974E-03  2.55443527033906E-04 -3.87201515188712E-03
 -4.75731217635786E-04 -3.33106178031671E-03 -4.89463249161505E-04  2.93181584501921E-03  3.80999853575093E-04
  9.78466029918562E-04 -8.08344818626719E-04 -2.26555420976405E-04 -7.73245610106750E-04  3.13114357458042E-04
  5.65864890341876E-04  8.36865708024769E-06  3.97594827767361E-03  5.57186414204551E-01  1.27925749410462E-02
 -2.07497835905525E-03  3.64373065948930E-01 -4.34921955643916E-02  5.22578029100444E-03 -1.88132660719590E-01
  3.29195047332839E-02 -4.00932799902637E-03 -6.81079119493373E-03 -6.37357198634173E-03 -1.28494855122504E-02
 -1.65172239883742E-03 -1.15592918890360E-02 -4.71315597378114E-03 -3.16012088099967E-03  1.39905348085070E-03
  4.06584676271063E-03  5.61643539570971E-03  3.78080580474585E-04 -6.67067071091493E-02  1.80891778962997E-03
  1.01988842531674E-03 -1.84942070434071E-01 -5.92173128139959E-03  6.89952015376667E-04  5.90369233949099E-02
 -5.58793575069330E-03 -7.65670261363048E-04  8.56157554643397E-03  7.54127449049033E-04  2.20029112955557E-04
  1.88594545514355E-04  6.48181725388608E-03  7.80783523207326E-04  1.03937238950593E-03 -7.21506150309015E-04
 -8.58898570384344E-04 -1.69546760583328E-03 -1.42025893052067E-02  6.04305721621744E-05  8.06816002089299E-04
 -8.71946935024115E-04 -4.57783255157545E-04 -2.93077308422077E-04  7.32799327453356E-03 -1.32254384452852E-02
 -2.64187027410585E-03  1.19211888192884E-03  4.24654649047689E-03  5.31364633374366E-04
* ORBITAL    1   51
 -1.05442134309258E-04 -7.51501988141521E-04 -4.65899322426932E-03 -5.79335097244248E-02 -6.46468511585397E-03
  7.20017836620712E-03  2.04349759660115E-03  6.01894319603495E-04  1.06701360145881E-02  9.25766481508238E-02
  1.80530428730864E-02  1.52572922558383E-02  2.81372000513548E-03 -1.96047873560143E-04 -3.95910345189010E-03
 -8.71381999836532E-03 -5.68849776228231E-03 -5.90479726901219E-03 -1.12333202672432E-03  1.02448369804076E-02
  9.98973192336058E-03 -8.83996925957827E-04 -5.82200055739336E-04 -2.90704048793738E-04  1.97106915689026E-02
  4.14866188227311E-02 -3.43758210842757E-03 -5.82343485604150E-04 -8.68361694103702E-04 -3.41265323651146E-02
  9.58371770106018E-01 -5.12535982679129E-02 -2.71384428232730E-02 -2.51736842911863E-02 -4.95125416453454E-03
 -6.70501148097107E-03 -2.10653002240041E-03 -2.03357200129642E-03 -2.30255210802668E-03 -9.28651548573890E-04
 -2.37767410905733E-04 -2.03916505026910E-04  6.68422121715004E-06 -2.22886861002475E-03 -1.45414569840768E-03
 -5.51359979803093E-04  1.82582536039442E-05 -7.98251691150141E-05 -5.62006485015587E-04 -3.72251101010883E-04
  5.92618986083988E-04  3.46715760576639E-04  3.63055636445810E-04 -4.49942337792998E-04 -3.45267198372063E-04
 -6.17701741045389E-04  8.01867488260687E-05 -2.22231176038657E-05 -8.75033457796972E-06  7.78079768175221E-06
  4.13428991889881E-05  4.45023851488042E-06  1.05433429838948E-03  8.30132785084930E-03  7.23930070642724E-02
  8.79473672092301E-03  1.71299034353670E-03  3.03972457263175E-03 -4.80667743379354E-03  5.74096374749181E-03
  1.05479266223733E-03  6.20477789493292E-03  8.23506257486699E-02  4.42373671898823E-02  4.36998230260043E-03
  7.43657892621350E-04  3.15987277826139E-02  1.28312476352553E-02  2.93235927265353E-03 -1.88429235683550E-02
 -6.95948316902263E-04 -1.43919293735012E-02 -8.68957788756993E-04  1.23804588873877E-02 -2.22653482421186E-03
 -1.34904990964046E-02  1.34070603937715E-03 -8.20379498400321E-02 -4.12896131922731E-04  1.44754917549003E-02
 -1.16807078729328E-03  1.72960946894415E-04  7.81733311982492E-04 -3.50939890200366E-04 -1.06192503548696E-02
 -1.11390808828009E-02  1.43772999587082E-03  1.10748804161237E-02  7.85473321555298E-02  1.78646181404461E-02
  1.87630310351631E-03 -6.32979434689914E-03 -1.07603647619000E-01 -3.62002776771222E-02 -1.74443664845060E-03
 -4.74902783644096E-03 -1.09680460860755E-01 -3.94845380311191E-02 -5.58087963634483E-03 -2.62523701668546E-03
 -1.07517062344338E-01 -1.82644912523972E-02 -2.07761700706124E-04  1.23692143134343E-02  1.16209604369062E-03
 -2.28104226350247E-02  1.18590271843009E-03 -1.03858575508704E-02  6.99671439097500E-05 -1.83900213326630E-02
  8.92014524030901E-04 -7.79789263758221E-02  1.77624429354792E-03 -1.26995195369159E-02 -2.72396442902655E-04
  1.13160841045138E-03 -1.36008708688134E-03  1.95951625293928E-03  1.47598246097333E-02  1.05248809989788E-02
  7.06995929681808E-05  6.43025325667347E-04  7.65966692363443E-03  2.59707610978548E-02 -6.72512325798613E-03
  1.52727639007505E-04 -2.13740851101121E-03  8.09596047032486E-04  1.76862691973022E-02 -4.01652181757255E-03
  1.90913223826948E-02  1.36368295528307E-02  1.36986049865800E-03 -5.24312037323398E-04 -8.44715919752336E-03
  3.05172006362364E-02 -1.45744080315457E-02 -8.62826874963740E-03 -1.85813802427388E-04  2.55613464187484E-02
  7.54904793706216E-02 -7.56993323247617E-03 -8.47266674739199E-03 -2.77951438196795E-03 -4.80504924717888E-03
  1.26249110497474E-02 -6.12311050942100E-03 -2.79251056853493E-03 -9.97837662237374E-04 -2.65473064521143E-02
 -3.63285418691933E-02  7.51426505027952E-03  2.42281283763114E-03  8.60487357158033E-04  9.10466205901462E-03
  7.50413600644599E-03  2.63020424937534E-03  6.33465344349157E-03  4.99360452743478E-03  2.03857426833134E-03
  8.50452781269724E-04 -5.58543531219864E-04 -1.56646940309313E-04  3.74505321212997E-03  1.23659173247986E-03
  2.69355093740953E-04  4.13336843522589E-04  2.37857496971556E-04 -2.40057580621029E-04  3.08829379802816E-04
 -4.39571533622585E-04 -2.39409016986148E-04 -1.30966445329990E-04 -5.85832745274537E-04 -1.41301685302857E-03
 -5.99961683422703E-04 -1.47071269490519E-04 -7.75719305484360E-05 -9.63996959840613E-05  5.57706717864695E-05
  3.71244697166168E-05  3.21665577917569E-05 -3.67346915954072E-03 -3.00693313986127E-02 -1.20375891764819E-02
 -1.27036276298271E-03  3.40571832546048E-03  3.77724249547670E-03  2.53096958365404E-04 -1.10423120115742E-02
 -2.94606521361376E-04  6.23259438376569E-04 -1.17207191337994E-02 -1.28829862369524E-03 -1.23458201178826E-04
  5.82786952006815E-03  8.87709999442700E-04 -3.12572875278975E-03  4.40770419587670E-06  1.36847138502328E-03
  6.77211197793626E-04 -2.22121145031803E-03  1.58004034345107E-05  4.15472133899463E-03 -3.95843218004855E-04
 -1.87540626621942E-04  8.46830753318325E-04 -2.66650255759680E-04 -1.20440133524070E-04  4.02466584873879E-04
  5.50827157640272E-04 -1.03868746044480E-03  4.07755224492197E-04  5.44016800035968E-03  5.43833932073262E-04
 -5.20396616084555E-05  6.88514697662189E-03  6.80403381284475E-04 -1.69336019268223E-04  3.81035179771778E-02
  5.57668036490521E-03  7.81884589317064E-04 -6.37525682350444E-03 -7.51725633290628E-04 -3.27715794238518E-04
 -9.50947169382056E-04 -1.07594556037395E-04  8.38161207924647E-04  1.94101465257769E-04 -1.81932093948441E-04
  1.77058302538023E-05  4.49576502637140E-04  1.03662019897084E-04 -8.19561109353249E-04 -1.94824864749855E-04
  9.29860384781236E-05 -1.88960339890404E-04  5.66902625767809E-05  1.79013062338415E-05  4.26494729369568E-05
 -1.94389579020249E-04  2.16821984222820E-04  3.14775052535895E-03  2.33598664526724E-03  2.22003252265529E-02
  1.32763143659178E-03 -4.65659608579802E-02  5.81421367562532E-03  1.97795943376005E-03 -1.75814499321899E-02
  1.82940449378060E-04 -1.90607536819781E-04 -1.61486313214683E-03 -6.70255233876325E-04  9.30844346251860E-03
  6.30928672236682E-04  2.42257673477828E-03 -3.69153981733698E-04  3.23206221575330E-04  1.06829285851728E-03
 -1.56279950099126E-03 -1.96428971032053E-04 -2.89812811174188E-03 -1.89339164755548E-02 -1.07238460795366E-02
 -1.92251323274651E-03  3.45647453898901E-03 -5.33971298266360E-03  9.28642789236304E-04  2.34752091494792E-02
  6.51489649192547E-03 -7.24992447339729E-04  1.19049380175873E-03  8.16174692995129E-04  4.11885880544027E-04
  1.42190935218625E-04  7.94160304668945E-04  4.48342988837186E-04  1.80456310973044E-05 -2.42594156096625E-05
 -1.29786766888229E-04 -1.20026574961787E-04 -1.44137973437814E-01 -2.53668246924121E-02  3.23739958511211E-03
  3.98250424204382E-03 -3.96059694107995E-04  2.34421732757740E-03 -4.99578553659200E-02  3.70596735741776E-03
  4.40141343235684E-03  3.76685714768038E-03 -1.66400278265802E-03 -2.44060006312736E-03
* ORBITAL    1   52
 -2.04416504071292E-04 -1.55033659200004E-03 -4.90084154794986E-03  1.97837723598152E-01  3.29276903754420E-02
 -1.59522562700367E-02  2.08352102625661E-03 -3.94282959942763E-04 -7.28640489577475E-03 -3.08992333080869E-02
 -2.11842467327217E-02 -1.93080199202289E-02 -3.75340223906148E-03  8.82363380895524E-05  7.40607035992588E-04
  4.69370103364048E-02  7.44002738039890E-03  3.93699327744163E-03  3.88038243372956E-04 -2.32037871958030E-02
 -4.31169139250376E-02  5.19608958778330E-03  1.43037016243821E-03  1.04061267770636E-03 -5.45848960000326E-02
  9.41783451684487E-01 -6.00069627157564E-02 -3.02210115885517E-02 -2.61106205396863E-02  1.84443852575633E-02
  0.00000000000000E+00 -8.31776388163373E-03 -3.09991120147293E-03 -1.16942067518683E-03 -1.50215009601596E-03
 -1.76643784721942E-03 -9.19102457632666E-04 -6.28457519573065E-03 -7.68795432605090E-03 -2.63549324657258E-03
 -8.00515636812850E-04  8.22547213023601E-04  5.02983875523187E-04 -6.12996339214626E-04 -9.45057072532684E-04
 -4.36163677001751E-04 -1.27075385050504E-05 -4.87112661053404E-05  1.76106037044743E-03  8.13310893511319E-05
  1.13598991791569E-03  3.54286494815884E-05 -6.63930980052248E-04 -6.01318830663565E-04 -3.23963616674831E-04
 -1.03463005830398E-03  9.38184699563627E-06  4.18190142133857E-05 -3.47045220867161E-05  5.08913760871027E-05
  1.08185696618285E-06 -1.63077773900876E-06  1.23010560991319E-03  9.88983940065464E-03  4.65539694555227E-03
  2.34197049545530E-02  3.49667530152938E-03  4.42537821683684E-03 -8.79095354441870E-04  2.51932370199894E-02
 -1.89358794005203E-03 -3.51299187663753E-03  3.16637793605719E-02 -1.49558493357811E-02  2.76145329898910E-03
  7.22096814601574E-03  9.92533451149815E-02  5.68459961600052E-02  5.82347394297524E-03  2.83389853868562E-03
  6.25321008073811E-03  3.62044229865340E-02  1.68757675545122E-03  3.81929654655588E-04  1.96424137422397E-04
 -3.95888846858951E-02 -7.25144659213710E-04  5.17844714792905E-03 -8.40726886889983E-04 -1.38347733516244E-03
  1.04211418421096E-02  1.57899968237907E-03  7.69616047912579E-03 -1.49921614786896E-03  1.41573519643328E-03
 -5.55613435213407E-04 -1.22287574619296E-03 -9.10583696273893E-03 -9.38343790495853E-02 -8.97521563911117E-03
 -1.45280574998853E-03 -8.64563489239148E-04 -3.00521616329704E-02 -1.51736799683402E-02 -1.86758397149802E-03
  2.76837040629279E-04 -9.34732821712715E-02 -5.92998914226699E-03 -2.40152879179509E-03 -7.41878891478833E-03
 -8.35782516734620E-02 -5.78004277545436E-02 -7.56330519306430E-03 -6.91116315585781E-03  3.08713834158551E-03
  5.17140968483114E-02 -1.73403088834474E-03 -1.79593009237790E-02 -6.58685816425505E-05 -6.62235823971514E-02
  5.09177972647558E-03  1.39047571422118E-02 -1.30700572558236E-03  1.53565493749667E-03 -1.09179350094691E-02
 -6.57107234335992E-03 -7.44326798375908E-03  1.01781622782835E-02 -2.59488142677268E-03  3.65440260212079E-03
 -3.39950982954308E-04 -2.36292518634350E-03 -8.80982857814680E-03 -2.69136556195358E-02 -1.77921876113691E-02
 -1.08788303610038E-03  1.93632157820180E-03 -2.54748122772773E-04 -2.27152806598662E-03 -2.48962854017838E-02
 -7.28880796140989E-03 -6.64340486049614E-03 -1.05900863781209E-03 -2.76662193609431E-04 -4.27623328075265E-03
 -1.17462163547207E-03 -3.53016056526301E-03 -1.48311496520944E-03  2.88044312224858E-04  9.24997113431833E-03
  1.88739122210578E-02 -9.57315852829991E-04 -7.42766390651875E-04 -1.93178638383306E-04 -4.75441241030584E-03
 -2.56925190168402E-03  8.90122788405116E-04  3.97671184866281E-04 -4.39006545126075E-05 -1.14310935846097E-02
 -1.64124023085086E-02  1.46724466050992E-03  5.38207160720027E-04  2.58421534080280E-04  4.08026710050161E-03
  3.40384145693479E-03  1.26507191104296E-03  3.67894284281555E-03  2.90701263554922E-03  1.12674028500413E-03
  8.12035577729566E-05  2.23437810433190E-04  2.24678873002935E-04  1.36538853874715E-03  1.06046100904175E-03
  4.57676557961722E-04  1.90309733750683E-04  1.74586996400604E-04  1.38108726135997E-04  3.01183198639703E-04
 -2.00216657529494E-04 -1.95794418848018E-04 -3.57906377753758E-04 -2.43489240781496E-04 -5.20852344361165E-04
 -3.20757896630021E-04 -4.51974668074813E-05 -5.36069535208813E-05 -4.49882639334603E-05  2.59399601135535E-05
  2.13836183124522E-05  6.42003024766759E-06 -8.68013456282964E-03 -6.64638984861370E-02 -2.64828719193906E-02
 -3.50928838066863E-03  4.65012965828057E-03  9.04736237518871E-04  1.00067144916579E-03 -1.03829726841694E-02
 -9.61042107377799E-04 -8.60383227222951E-04 -7.90672809510737E-03 -9.28844204087402E-04 -9.03982979319448E-04
  3.29500062704995E-03  1.02425145386210E-03 -1.39662484058607E-03 -7.34369437831514E-04  6.23764381558456E-04
  3.61286727218738E-04  2.79148647700158E-03  1.30125637767950E-03 -1.31294665704183E-03 -2.23316182810794E-04
 -5.42560354928411E-05  3.48527072719012E-04 -1.13969271981834E-04 -1.44930212107016E-04 -7.20813397898492E-05
  3.49933067688771E-04 -5.22201474723456E-04  3.59280395082427E-03  2.01902659964367E-02  9.91307711148161E-03
  1.20362906086359E-03 -1.68868341153682E-02 -6.15582176508171E-03 -1.97443795981652E-04 -3.70836466989928E-03
  4.69107287792312E-04 -4.34537120927009E-04  1.56739997489545E-03  2.98037189004489E-03 -1.39294481822452E-04
 -5.15690848427246E-04 -2.72815999160270E-04  5.13486452613910E-04  3.09493484666823E-04 -2.64425819922620E-04
 -5.68615432811335E-06 -1.51642047516479E-03 -6.62647360408943E-04  1.13055198326416E-03  4.23388108460471E-04
  8.69734904710022E-05 -9.92990823720999E-05  3.09092501532865E-05 -1.91360731780753E-04 -6.08946173598397E-05
  2.02442731022616E-04 -1.10823706734733E-04 -5.54885974214579E-04 -4.86119929367925E-03 -1.22821650239781E-03
 -5.23794437089170E-04 -1.74255173479415E-02 -8.35514042192146E-04  1.57674387993944E-04 -1.40064243576942E-02
  3.17496048036427E-03  6.03605713869487E-04 -2.08997100161270E-03 -3.82302041183829E-04  4.23594570844331E-03
 -1.13396067987220E-04  1.34130017942309E-03 -2.63953911910588E-04  2.53680348709118E-04  8.05915232231848E-04
 -5.08381170872788E-04 -4.76712325864845E-05 -6.09149137634266E-04 -2.95345917328530E-03 -2.10094431341840E-03
 -3.67491114416414E-04  8.24233687740867E-03  5.30442638668633E-04  2.41976140082670E-04  1.39924415432054E-02
  3.31754059905195E-03  2.94022837571495E-04  2.10262980580825E-04  1.69759918501150E-04 -2.32633286326177E-04
 -1.81030320250855E-04 -1.63893157788061E-04 -1.00046479246672E-04 -6.37121742406378E-05 -4.59146510838231E-05
  2.10409927318101E-05  2.90167224668017E-05  2.67493257815228E-02 -2.29839423661211E-03 -9.14734088747215E-04
 -5.85811636230077E-04  1.99320420684992E-03  2.11980241538914E-03  8.07713894874105E-02 -1.15941308376889E-03
 -5.84958705558572E-04 -2.54542119150880E-03 -2.99220109786573E-03 -2.25557520046435E-03
* ORBITAL    1   53
 -2.20877383624087E-04 -1.69058194051553E-03 -6.30050661330451E-03  1.93767938216158E-01  2.30088930536418E-02
 -1.37556648451558E-02  3.99526998770925E-03 -2.02743671976353E-04 -2.77300264895721E-03 -7.97908982624222E-02
 -2.32758797551191E-02 -1.58480684726422E-02 -2.32747824958024E-03  3.23819159134132E-04  7.79533406389399E-03
 -4.80862181820004E-02  7.96677588697137E-03  9.71505502093159E-03  1.83727915731108E-03 -8.85816866589930E-02
  9.09481276007980E-01 -3.94389546251679E-02 -2.44640198627279E-02 -2.37835528509630E-02 -2.48262614639719E-02
  0.00000000000000E+00  5.71468547581177E-03  1.41969781170534E-03  2.98649843822812E-04  8.46638925010971E-03
  0.00000000000000E+00 -7.67760697439028E-03 -3.91091755410613E-03 -1.30455226615300E-03  5.82816962228850E-04
  6.02969241818521E-04  2.70255605267167E-04 -2.77314591020083E-05  1.73177387320591E-03  1.05542268907445E-03
  3.66411128278557E-03  4.40439373006635E-03  1.46185606386697E-03  6.10766105970676E-03  7.84695149479606E-03
  2.97294480872199E-03 -1.29151291799000E-03 -1.35203506901032E-03  1.31942316743968E-03 -5.73849605231077E-05
 -4.83577571252793E-04 -7.70512727448455E-06 -1.48216536122537E-03  2.81503064712540E-04 -2.28077715965560E-05
 -3.04327997014731E-04  4.13259276933272E-06 -2.34578863945275E-06  4.96830663817239E-05  2.89997973188189E-05
  8.63356362451223E-06 -5.85735732952246E-05  2.27998744463423E-03  1.79375005861636E-02  5.28271480593204E-02
  4.05096945833728E-02  6.66465683445669E-03  6.30566068075922E-03 -1.60770651540327E-02  3.04396956751377E-02
 -1.28468541001415E-03 -4.64484136770014E-03  8.40309277103617E-03 -2.66043337054611E-02  2.28739947220401E-03
 -3.04626269017495E-03 -8.56268763187004E-02 -3.00646960023138E-02 -6.29587326016152E-03  1.98354057113861E-02
  5.38527486071636E-03 -7.02720452906661E-03  7.76373003957169E-05  3.68137949095657E-02  1.57164612153665E-03
  2.44255402260085E-02 -3.38934781387396E-03 -2.63841930754090E-02  2.46777613499211E-04  8.66380874186883E-03
 -2.33661774020939E-03 -5.62817111720093E-03  1.07490228600422E-03  8.68080533294089E-03  1.99583153882679E-04
  5.81044373593876E-04  1.24451846974746E-03  1.03549727581283E-02  2.94063303141282E-02  1.80520410022788E-02
  4.15005213170806E-03 -4.30898139131310E-03  7.21896337242154E-02 -1.32557683508547E-02 -1.31043604395837E-03
  4.99358372114766E-03 -2.42159823153953E-02  2.70042828313795E-02 -1.03629938187564E-03  2.39274299124570E-03
  1.03993154715439E-01  1.79681964543732E-02  2.90514461075467E-03  4.80215509487822E-02  2.03451797115076E-03
 -7.82417857790110E-03  1.16785100118658E-03  5.19217434410492E-02 -2.81147420002982E-03  3.10793345721026E-02
 -3.51991006150939E-03 -3.32097807650595E-02  6.07865123358915E-03 -1.16909151065262E-02 -1.60807221935362E-03
  7.50228632475725E-03 -5.39311838370827E-03 -1.36595308753563E-02  1.66624201887798E-03 -1.03737984321731E-03
 -4.01019586163282E-04 -2.89704709405452E-03 -1.45765017556909E-02  1.25980102466482E-02 -6.01806137288656E-03
  3.54412532982650E-04  4.49903378428405E-03 -6.45584459415077E-04 -1.21771818670308E-02  6.77668569019867E-02
 -6.94460100530666E-03 -7.38431425190726E-03 -1.39106687621541E-03  2.80833977723196E-04  6.30241254189116E-03
 -1.73203223838773E-02  9.14460118901722E-03  5.02113864879103E-03  5.93793642014898E-05  1.74213604108235E-02
  1.46240771073755E-02  2.12716940579608E-03  2.30667310996285E-03  3.64994767504182E-04  5.75208884597556E-03
  1.65653012413314E-02 -8.80976116822853E-03 -3.23139731342444E-03 -7.58675690673056E-04 -1.41690654077590E-02
 -7.05666827524665E-02  2.92159395372067E-03  8.05694983874340E-03  3.23438757444682E-03  1.02552875005570E-03
 -1.98134548292728E-03 -1.29691853240073E-03 -1.36904513890802E-03 -1.62340452367158E-03 -7.67588040865045E-04
  3.19062798765725E-03  2.65272847301095E-03  9.15329074579960E-04  3.38648382733713E-03  3.91120116382607E-03
  1.58485808283040E-03  2.38163762305486E-04  2.40961215326466E-04  6.75584811761573E-04  3.18574049627934E-04
  2.74623552167035E-04  2.84836337821180E-04  5.67220991194162E-05  5.56089039381089E-04  6.61496149644212E-04
  4.37337224364039E-04 -9.06107534308148E-06  2.90391981921786E-06 -3.74507192689851E-05 -1.91757977348368E-05
 -3.82281869557185E-05  2.01177580655774E-05  1.23519607890979E-03 -1.56893833076757E-02  3.90440900714163E-03
  5.15061331050142E-04  8.29714881265369E-03  9.28931712164795E-04  1.06884876701457E-03 -1.51870256398765E-02
  1.98714412638852E-03 -5.41040317483594E-04 -1.49924432194682E-02  7.16902123471236E-04 -1.56662642391044E-04
 -3.04887394973715E-03 -7.01991662087157E-04 -1.96954291812827E-03 -1.34569215782978E-04 -4.31551631825659E-03
  7.28124211204386E-04  2.81900625606106E-04 -3.95151249502389E-04  2.14454973443951E-03  1.52612584728773E-04
 -1.09510128063120E-04  2.07669022487443E-04 -4.94295625493786E-04 -9.50316975599597E-05  7.09047384565462E-04
  1.45411009258601E-04 -4.19493356801915E-05 -8.47509348795593E-04  9.73742978957852E-04 -1.90788577862291E-03
 -1.40358826609964E-04  1.59178890368428E-02  4.80894523965059E-03  6.81161994913743E-04 -1.04345982044478E-02
 -1.59168719307929E-03 -1.35153293745135E-04  3.86391357454534E-02  5.84715095162455E-03  8.93343480985106E-04
  7.42618976831753E-04  2.41027225737716E-04 -6.59070945837044E-06 -7.80180427057855E-06  1.55470811370714E-03
  4.34016504122084E-04 -1.48654709785677E-03 -3.23399326385343E-04  1.70424011802262E-04  1.28851986508935E-05
 -9.12389771625911E-05 -1.29381134683372E-04  1.46940948775862E-04 -4.86278486324143E-05 -4.34571778741075E-04
  2.49991265617304E-04 -6.19019002285203E-05  7.44861879390931E-04 -1.45680506463781E-05 -3.99953213275570E-03
  4.78946929603756E-04  1.30117868587812E-03 -1.13337353749173E-03 -5.46370013971143E-04 -5.84412658616881E-03
  3.01621983244666E-03  8.28782818393708E-04 -7.82095483622081E-04 -3.09753482237893E-04  2.79923921126374E-03
  1.96954954314188E-04 -1.73226981491157E-03  2.34635060490577E-05 -2.31264498997115E-04  2.48891876675770E-04
 -1.12303909755603E-03 -3.29235199014652E-04  6.18613051697537E-04  6.09931946120093E-03  2.82126475947769E-03
  5.60809578197191E-04  5.62963170499184E-03  2.20439840804394E-03 -1.75430233666350E-04 -3.85105558724419E-03
 -2.16970874884672E-03 -7.03149426466286E-05 -1.87212639261197E-04 -1.71378373401530E-04  1.81749775144515E-04
  7.63503719236977E-05 -3.60515167270746E-04 -2.45249099984256E-04 -1.16502115022384E-04  1.57874750419994E-05
 -5.14203868372572E-05  5.22263544277393E-05 -6.10060053390536E-02 -1.34574342374370E-02  2.96180215172132E-03
  1.01372194950261E-03 -6.48780136294424E-04 -2.22443212268305E-03 -9.57807068254587E-02 -1.89856808340801E-02
  2.69396125903047E-03  1.72871576134994E-03  1.18505265423933E-03  6.61233433035203E-04
* ORBITAL    1   54
  1.14816366332713E-05  8.69033130460464E-05  7.22065551521537E-04  3.58000372823726E-02  1.44900290107029E-03
  1.62876842579722E-03  1.13110658345603E-03  2.23809527397047E-04  3.54595078821673E-03  1.08377437288828E-02
  7.33721235232074E-03  6.54977427811944E-03  1.08775644434569E-03 -2.98915327826395E-04 -5.88829826636493E-03
 -4.73369331303968E-03 -4.80954240437268E-03 -5.49693088556271E-03 -1.29098860021108E-03  2.65207992477397E-02
  0.00000000000000E+00 -5.76717811509534E-03 -1.51056309591625E-03 -4.54621975917168E-04 -8.69071503614456E-03
  0.00000000000000E+00  1.93329251446831E-03  6.12291401942001E-04  2.09761348230164E-04 -5.05433359862815E-02
  0.00000000000000E+00  1.34893597268972E-02  3.84135740695993E-03  1.23840793771486E-03 -1.58610795909012E-03
 -1.51208119550466E-03 -6.80990401479974E-04 -2.67409920616199E-04 -4.27523086423658E-04 -2.46807902783657E-04
 -2.52061642673127E-04 -1.06304964631976E-04  3.89988360129658E-05  2.35125656848967E-04  6.88384433714223E-05
 -9.44702562342166E-05  3.04952472039176E-04 -8.50705678487239E-05 -1.22673206026195E-04  5.43966352779913E-05
  2.62067300818531E-04 -6.80568663804070E-05  3.19046531443976E-04 -4.81180428050591E-05 -2.04275276587658E-04
 -1.41684959979499E-04  3.50996074989062E-06  3.72747154317695E-06  9.20536604641936E-07  3.14516496313023E-06
 -2.82408996310498E-06 -4.95883584749876E-07 -4.11027006001011E-04 -3.11542851567808E-03 -2.13149539093064E-02
 -7.97185804660188E-03 -1.46428544035512E-03 -6.96131691428405E-04 -1.58444007528918E-02 -7.07019653378128E-03
 -3.00417981554566E-04  5.29694296781374E-04  2.35216370875715E-02  4.93060414117956E-03 -9.55281600323606E-04
 -1.08516717998330E-04 -3.12063267396195E-02 -4.26703397708046E-03 -5.67721919529845E-04  1.61902213125340E-03
 -1.61158187178013E-03 -5.72744340328491E-04 -2.32937548727419E-04  7.15438118587701E-04  5.20969463168364E-04
  1.25483485552698E-03 -6.30664068336954E-04 -1.58253756186628E-03  9.34182246091545E-06  4.87593318601153E-04
 -1.46726562129946E-04  3.33213101469665E-05  1.26945189699025E-04  2.63979534707629E-04 -5.82395662582967E-05
  2.82394160605791E-04  9.15645687840638E-04  6.95529243372469E-03 -1.38727914439408E-02  1.17240199278312E-02
  4.63284137745464E-04 -3.02294867171231E-03  2.05810301383018E-02 -1.29671421498079E-02  1.51815876674690E-03
 -1.67231457010583E-03  1.62520536069893E-01  9.25963218726158E-03  3.74906883734417E-03 -2.33551716788635E-04
 -1.65696089259011E-02 -2.39753183293616E-03  1.33293333976869E-03 -2.78287473491838E-03 -1.03002824070230E-03
  2.32240606614900E-03 -1.55612250921002E-03 -1.13265553453144E-03  1.27110530936327E-03 -4.84866006717359E-03
 -2.37415034379053E-04 -7.16476502972002E-03 -9.39719758816501E-04  1.72589366063662E-03 -1.15838927162742E-03
  2.44706663198498E-05  7.06408929711197E-04  4.43208137478740E-04  1.54394959992110E-03  2.52128867544364E-03
 -1.97132295000206E-03 -1.42478367497450E-02 -7.11466115240567E-02 -1.91088989678877E-01  6.18455657706377E-02
 -1.42998711189928E-02  2.32995683581150E-02  3.73541668631714E-03  7.68422888176337E-02  1.34739665435129E-01
 -6.82434492992461E-02 -1.90267745771623E-02  5.57314528498068E-03 -3.96760738681969E-03 -8.34118648242593E-02
 -1.13373644217502E-01  5.78842129433618E-02  6.41988247819499E-03 -7.88063689918613E-03  7.38222161725286E-01
 -2.32451227474714E-01  2.24222196154934E-02  2.58773346553533E-02  7.48913352710328E-03 -5.37741701495475E-02
  3.37204786350561E-02  1.40793597399421E-03 -2.08717090592649E-03 -6.53541559809561E-04  4.81894214201921E-01
 -1.80190229630850E-02  9.37766927782452E-03  5.04878806790235E-03  2.56811245140216E-04  1.37207952986550E-03
 -1.85523643152278E-03 -6.58033996236123E-04 -7.85733616939257E-03 -3.02112601509778E-03 -1.14960133518417E-03
 -5.41014835674022E-03  5.42883989989543E-04  6.57805462824493E-04 -1.25915090701624E-02 -2.40499698333602E-03
 -1.52004653744615E-04 -2.09610674515323E-03 -4.10935682592052E-04  2.63438670636037E-03 -1.12814657015244E-03
  6.99428474712167E-04  2.49333091665956E-05 -5.28711465122650E-03  1.74456364550169E-03  3.66288531912751E-03
 -1.48739656488951E-03  1.94705902726230E-04 -2.53078420884531E-04 -2.03031358979298E-04 -1.24532686973418E-04
 -3.72570280244275E-05 -2.42955395120858E-04 -1.21306565537483E-02 -1.85593755439756E-01 -3.59858741443142E-02
 -4.18485690421310E-03  7.95302545477218E-02 -1.05035337985229E-02  3.49069466050627E-03 -2.41709623749501E-03
  8.20811250660972E-04 -2.33444853241213E-03 -6.82079017830479E-02  5.20956225854315E-03 -3.32853978586960E-03
 -1.76244677358968E-03  3.27158688606913E-03  6.45098806852728E-03 -4.86387360837100E-05  2.90454018828200E-03
 -7.74856779592090E-05  1.13710904814738E-03  3.11529101411606E-03 -3.40096063387965E-03 -1.86294966241370E-04
  1.48428986934181E-03 -2.59523559376015E-03  9.28381393487422E-04 -6.12442839646746E-04  1.08902675937688E-03
 -8.48787481093904E-04  9.11614059071919E-04  4.04551161998610E-03  5.08180920384948E-02  7.32119853039953E-03
  5.81422844051176E-04 -7.81250934041671E-02 -1.03864223494774E-02 -8.12600341298962E-04  1.35069838118045E-02
 -1.43763197561241E-03  1.84076643673077E-04  6.44983735387932E-03  1.56694934867133E-03 -7.37484176617222E-04
 -2.95222801889263E-03 -4.26702136086134E-04  1.27629693737941E-03 -1.49742879125797E-04 -1.20423888121249E-03
 -5.37872978412367E-05 -4.38027125735541E-03 -1.06634195027700E-03  3.37000884872691E-03  6.75339851628489E-04
  7.12905286382262E-04 -6.60510430205632E-04  3.04838209581233E-05 -5.72660383027386E-04 -2.30556366302967E-04
  8.72562308047347E-04 -3.47342579309514E-04  3.91335231313739E-02  5.38039253998849E-01  3.67448325588407E-02
  1.20870830692380E-02  3.81593159822653E-01 -1.15286028293319E-03 -4.00874354766639E-03 -1.43778228361444E-01
 -2.17226638061362E-03  1.23885192984447E-03  1.95455999974420E-02 -5.70445746392811E-03 -2.06012742529986E-02
 -2.82144058227749E-03 -8.72089164916590E-04 -6.38516563254168E-03  1.89283973269613E-03 -2.88243841577987E-03
 -7.24382980894938E-04 -3.26847039099664E-03  9.99140738089727E-03  1.24317591078106E-02  4.39847208165195E-02
  7.79849231093493E-03 -1.15412001721041E-01  1.77444658951415E-02 -7.63540780849734E-03 -9.57018195039245E-03
 -2.34330026030013E-02  4.37583420866758E-03 -4.11812289256832E-04 -3.64698517142306E-03 -1.11643039218894E-03
 -3.45151880730782E-04 -8.40425281791603E-04 -2.66110490729475E-03  5.14167968738239E-04 -5.98980721233186E-04
 -3.40616445869814E-04 -9.37521168918388E-04 -1.48526155355216E-02 -7.12669625186581E-03 -5.38384803558221E-04
 -5.93066956520791E-04 -4.74452646687431E-04 -6.95692321698250E-05  1.08650368478884E-02 -1.83051313115634E-03
 -4.34787937143638E-05  5.66970933233498E-04  3.89207919358237E-03  3.80739159424292E-04
* ORBITAL    1   55
 -2.09173065786501E-04 -1.46128602958686E-03 -6.17024000529322E-03 -3.67603839341762E-02  4.16447395251690E-03
  5.57642782721769E-04  4.80352686958539E-04  1.27896568414272E-04  1.71548205668866E-03  2.58583674894080E-02
  5.71702257411234E-03  3.11989233242580E-03  3.25548159080047E-04 -1.55907115363932E-04 -3.01070722356184E-03
 -2.23738109116687E-02 -7.85973327221574E-03 -6.47068225811915E-03 -1.21531384079033E-03  1.62728998064579E-02
  0.00000000000000E+00  5.19176876752668E-04  9.40789841082751E-04  3.63586891024920E-04 -1.88325790030578E-03
  0.00000000000000E+00 -4.19543567241156E-04 -2.57881484111041E-04 -1.05540267842228E-04  8.29960460524039E-03
  0.00000000000000E+00 -5.92587515933802E-03 -2.13952299733905E-03 -8.03364147890741E-04  2.88460320025971E-04
  2.91249413680345E-04  1.31223319372892E-04 -2.79962165265946E-04 -2.72723030237443E-04 -1.04268274173565E-04
 -1.20359886252189E-04 -1.21607647580690E-05  1.95835660154150E-05 -4.13920348358171E-04 -1.00108943633034E-04
  9.70726884482488E-05  1.00649072735045E-04  8.64154248993931E-05 -1.52605219395764E-05  8.60969031333666E-05
  2.98817414831546E-05 -4.27038005598387E-05 -6.25007733072482E-05 -7.48159835498882E-05  1.53811994134406E-04
  8.20778401761885E-05 -1.05378849776753E-05  6.00915889621212E-06  5.41631530347666E-06  5.56106707151040E-06
  4.50036392644658E-06  7.43463872496916E-06 -3.04728382912118E-04 -2.34681440646909E-03 -1.36831123939047E-02
 -8.08321460298108E-03 -1.74202053915374E-03 -4.90324793633508E-04  1.29821455211743E-02 -4.66636794190990E-03
 -1.20452238802092E-03  5.23106232886734E-04  1.88837187559906E-02  1.02719265990648E-02  1.83371308817603E-03
 -3.06871674187283E-05  3.02046899722349E-03  7.59010831643985E-04  5.21100860935926E-04  5.78876818364786E-05
 -1.12689631286705E-04  8.28102010619354E-04 -1.71215428520634E-04  8.04684080824479E-04 -8.58061541819814E-04
  4.94842352817735E-05  2.59294118065987E-04 -1.32020017661011E-03 -1.91125893365872E-04  6.87296656441046E-04
 -9.65744295947297E-05 -1.25440776944416E-04  1.44331003362705E-04 -3.24012028120570E-04 -3.20773803919777E-04
  3.30230649440316E-04 -1.79491816738652E-03 -1.38860402549429E-02 -1.11656515275485E-01 -1.88366745761500E-02
 -3.07688978418890E-03  2.19871750018636E-03 -5.48342582281967E-03 -7.14382140072111E-03 -3.98899139914889E-03
  8.16451203528715E-04  5.73286564651106E-02  1.64024791447224E-02  1.11727550395639E-03 -6.36451414474358E-03
 -5.58461808451096E-02 -5.42269186422464E-02 -6.42475657372525E-03  2.92487087489498E-02  2.30755429490921E-03
 -4.24672365664482E-02 -5.88014610554196E-04 -3.35928034074429E-02 -1.09845199614267E-03 -4.31598601250859E-02
  1.16822063424757E-04  5.28770628478211E-02 -3.54921209371124E-03 -6.31886539191823E-03  2.72691991674703E-03
  6.31698220379822E-03  1.01078223768936E-03  9.04938967662508E-03 -8.26965257153718E-03  9.77388091533767E-04
 -4.04244211523904E-04 -2.91586932570975E-03 -1.37775185813404E-02 -2.87325694683762E-02 -1.54978036875604E-02
 -7.77763698606705E-03  1.30313258891238E-03 -6.12054102992596E-04 -1.16414342941536E-02 -2.56668305424329E-03
  4.89192786105249E-03 -1.08943245969833E-03 -8.89783180090436E-04  5.58897881452163E-05  1.63275117153352E-03
  8.05153546916478E-02  2.59446581969924E-02  2.35203086359879E-02  4.23190221761370E-03  0.00000000000000E+00
  1.92403756671981E-01 -1.65206766126452E-02 -1.86817414347675E-02 -7.12421871211780E-03 -2.61300362054594E-01
  6.62929533937412E-01 -4.70815198942950E-02 -6.31212690125589E-02 -2.24853346291406E-02 -7.00428437047962E-02
 -2.28719155863097E-01  1.98979480533571E-02  2.09341526387494E-02  8.18652662266061E-03  8.83388118981006E-03
  3.48102428875026E-03  7.59838118058144E-04 -3.46619900464888E-02 -1.84599044349269E-02 -5.39908711808700E-03
  2.51758314599875E-02  1.24693799598031E-02  2.98315603407147E-03  5.18014699318905E-03  2.72818729322898E-03
  9.86055291083427E-04 -9.01221607117085E-04 -1.26933712114802E-04 -1.22372724310384E-03 -1.49992090365370E-03
 -1.50920273736750E-03 -3.06921274453740E-04  1.57049079890680E-04 -9.30421799920257E-04  7.79945838653956E-04
  5.87587154079939E-04 -7.35072911026939E-05  7.38129000652160E-05 -4.76244419140231E-04 -1.24128655238274E-04
 -6.27699071988340E-04  2.35157678152196E-04  9.63475780260338E-03  9.57602953216116E-02  3.00204879445154E-02
  3.53497447167568E-03 -1.06078695212723E-01  1.98604415993763E-02  3.32357965543742E-03 -1.27966637790183E-02
  6.88934621547547E-04 -2.51572975642340E-04 -6.33580826304277E-02  2.35650648328513E-02  4.75372418458938E-03
 -8.01935537736291E-03  8.01039513363693E-04 -1.41407372671373E-02  9.98745383542176E-04 -3.76172388318910E-02
  1.00972366976000E-03  8.52943105804561E-03 -1.94894565559532E-03  2.75506877299687E-02 -6.13283745497943E-04
  2.11642865252152E-03  6.39757995998928E-04 -2.83346604518159E-03 -2.77211615622663E-03  6.28526543381987E-03
  2.78379166850387E-03 -3.55905796304609E-03 -1.99123149223897E-03 -1.92044224626657E-02 -5.33491763512838E-03
 -6.51524354173632E-04  1.62087584221642E-01  2.89545021635079E-02  3.74104974576187E-03  4.18098234751925E-03
  5.22424747338189E-04 -1.23296017255897E-04  1.91488180058155E-01  3.25627134198692E-02  4.38286781679754E-03
  1.57319652126576E-03  3.60682181948724E-05  2.78842142537063E-04 -1.30546573064644E-04  5.37279888687948E-03
  1.54885013188474E-03 -2.50982097261779E-04  1.40147384710270E-04 -2.30772846742081E-03 -4.41055655793395E-04
 -4.21224433569581E-04 -9.82510867468899E-05  5.91223466299879E-04  5.28856721536293E-04 -1.23346115827752E-03
 -2.48490894161925E-04  2.26622696502782E-04 -5.18046436162114E-03 -5.01745404231925E-02 -1.51879272234128E-02
 -3.13891381921672E-03  1.99633326223120E-01 -6.78324461167850E-03 -4.42595995080870E-03  3.12025606085410E-01
 -9.20281960574258E-03 -3.08280322669871E-03  3.65829977127537E-02  3.78646418568510E-03 -4.58431751667186E-02
 -3.80693828810864E-03 -4.95030148270407E-02 -4.41289722564721E-03 -9.24560886042443E-03 -7.87830706650408E-03
 -3.10084170374683E-03  8.13224290657212E-04  7.47244620446130E-04  6.02738594228232E-03  2.40243469265943E-03
  3.63208886448937E-04 -1.42484899864054E-01 -2.26198086450762E-02 -2.31225011333674E-03 -2.15275629838145E-01
 -3.66053143530383E-02 -2.65941080828112E-03  2.45209503110402E-04 -2.80308585794933E-04 -4.22696770074136E-04
  1.01120860834257E-03 -3.05914173847249E-03 -7.76067125143166E-04 -7.45802128019109E-04 -6.03267596594274E-06
 -4.07134968734970E-04  1.98298495868647E-04 -1.88933342792092E-02 -2.57991090948227E-02 -8.77337734896039E-03
  1.38610656347797E-04 -1.93968964482681E-03  3.00383140749691E-04  1.90355213621974E-01  8.08224318536216E-02
  1.30606421567789E-02 -5.53173288925094E-03  4.84441446755547E-03  1.26185280584808E-03
* ORBITAL    1   56
  6.65598331047697E-05  5.19719039594595E-04  4.09407721502753E-03  4.58121337801050E-02  1.50208403742822E-03
 -2.04479723814825E-03 -1.85979323764611E-03 -6.89095048849049E-04 -1.37612593657193E-02 -5.72483770336231E-02
 -1.94368268819911E-02 -1.49167913625992E-02 -2.43937210015641E-03 -2.54348278313063E-04 -4.39312854594174E-03
  1.65066772951232E-02  1.13044514313601E-03 -6.35219777995005E-04 -2.47813618370995E-04 -3.15937834228940E-02
  0.00000000000000E+00  1.13876699905113E-02  4.13254593008800E-03  1.41192268999150E-03 -2.13536257556343E-02
  0.00000000000000E+00  1.57964864585364E-03  3.15832554764440E-04  4.99357494348235E-05 -4.05166558545542E-02
  0.00000000000000E+00 -2.42827892888597E-04 -1.33245231371285E-03 -4.60672223505968E-04 -2.15827354513887E-03
 -1.74269855878292E-03 -5.60761864194121E-04 -1.02540772396181E-03 -9.69582565072926E-04 -3.79656796716013E-04
 -3.23039191338166E-04 -2.35368370426041E-04 -1.94027826597182E-05  1.21258446824938E-03  1.23614857899064E-03
  5.73970123760467E-04 -1.87603150241375E-04 -1.44349504793191E-04  2.16679587757084E-04 -1.99683118023109E-04
 -2.02549673141774E-04 -1.51593870075578E-04 -2.59486750896376E-04 -1.70930124679907E-04 -3.02178844015554E-04
 -1.09978576102879E-04  1.32897397114044E-05  4.82109636103190E-06  1.31121393303973E-05 -3.88634081259658E-06
 -1.20704326730730E-05 -1.48645519321756E-05  2.84338979772239E-04  2.10845513663585E-03  1.48458993551479E-04
  7.54834433949832E-03  1.16400660529938E-03  4.79705899258353E-04 -1.56221297568593E-02  3.32142484553184E-03
  1.67489558906944E-04 -1.06210552487569E-04  1.20892693075468E-02  8.78933488913636E-04  1.12948027831955E-03
 -2.29153244424817E-04 -1.81585990103474E-02 -4.79543422576265E-03 -1.30185636841721E-03 -2.62989552955112E-03
  8.64552972135832E-04 -3.30403386771016E-03  7.60976741160320E-04 -3.72110843865848E-04  7.15161203647639E-04
  1.83387966364691E-03 -4.88697435186606E-04 -1.01343036879829E-03 -3.28513656838841E-04 -4.06529561400432E-04
 -1.44006218652782E-04 -1.30010303598946E-04 -2.08519566393225E-04  1.01433526179370E-04 -2.73969179162929E-04
 -2.91700977004545E-04  2.14330831066315E-03  1.64993009268240E-02  5.04289363185377E-02  2.18776973477592E-02
  2.99327415043703E-03 -6.91502741707128E-03  9.67112782625568E-03 -2.08901691189150E-02  2.29576165231618E-03
  2.50012304423383E-03  1.32875895418419E-01  2.87194276843560E-02  2.26263773625670E-03 -1.06667394110796E-03
  1.60264392784642E-02 -2.55272502754132E-03  1.49799833522288E-03 -3.13367409485569E-02  1.14956044557918E-03
  1.52142170218505E-02  1.58290305148074E-03  2.25357757113070E-02 -2.74248716567827E-03 -5.78794302147586E-03
  5.15505010721502E-04 -6.95454022096078E-02 -2.87707797550736E-04  8.98111553016232E-03  1.90770260067441E-03
 -4.04916478499643E-03 -5.11371514047118E-03 -3.83790537671636E-03  1.04133162627596E-02  3.67710318255634E-03
  4.00583058239666E-04  2.86595317306021E-03  1.32903327869780E-02  1.02291630363999E-01  1.24647811650899E-02
  1.17243950144618E-02 -6.20790182608753E-03 -1.33180949748884E-03 -2.80522203225578E-02 -1.51640704314297E-02
  6.71660796054070E-03 -1.40877680584855E-02 -5.59166049094506E-03  4.96287923824359E-05  3.24285633233280E-03
  3.39848601684192E-02 -9.32833127247078E-03 -3.81500084969971E-03  6.42172928079963E-04  0.00000000000000E+00
 -3.61133529829295E-01  3.51445949586943E-02  3.86059879598849E-02  1.37693064610134E-02 -1.60059765713812E-01
  0.00000000000000E+00  4.59508716313113E-03 -1.38209124277495E-03  2.00983489611074E-04 -2.87400815017524E-01
  5.86315318766962E-01 -3.33194807745996E-02 -5.45862253438557E-02 -2.00145668839842E-02 -3.40411295146855E-02
 -1.58035494757487E-02 -3.65463550187782E-03 -2.54256988684172E-02 -1.46449579689391E-02 -4.27204785654475E-03
 -4.54528335733458E-03  1.03099618121214E-03  1.55161731554350E-03 -8.34123120630014E-03 -5.48806522482312E-03
 -1.88545659415002E-03  4.55887974699571E-06 -3.34128921653612E-05 -1.13870869368582E-03  1.13018162544735E-04
 -1.04739964521719E-03 -5.45596336896296E-04  1.25898960358927E-03 -1.13038980206182E-03 -4.62444138945223E-04
 -1.17490785464633E-03  2.64483954440677E-04  3.17830155220775E-04  2.78866790015268E-04 -2.98127666377936E-04
 -2.48915171568303E-04 -4.65492290721762E-04 -1.01399292419173E-03  7.93356548275029E-02 -3.87338946255152E-03
 -1.80067886105239E-03  5.88837014930197E-03 -1.16994535007896E-02 -3.37704015114680E-03  9.37385382179950E-02
 -2.47518391517125E-02 -3.72109429029997E-03  8.73580441252001E-02 -1.10857813490349E-02 -9.24970926487206E-04
 -1.90220804989142E-02  9.15253704486843E-04  2.58913701583356E-02 -1.97544690233266E-04  1.51983997515909E-02
 -1.63384497187770E-03  2.94646406620292E-03 -2.91828502121557E-03 -2.83843598366894E-02  1.74253410141929E-03
  7.32220748582694E-04 -4.18646697250071E-03  2.78660050284384E-03  1.77035319548886E-03 -2.63414912043382E-03
 -3.08156639881906E-03  3.19001443035751E-03  8.81764609027323E-04 -8.27358249650264E-03  4.51126676436781E-03
  8.44983967993027E-04 -1.12905675606941E-01 -2.37559258318078E-02 -2.68860215479112E-03 -2.00840263463454E-01
 -3.11419332332977E-02 -4.40838244736528E-03 -7.93282150192606E-02 -1.21124067836892E-02 -1.83075660921816E-03
  2.55327388949160E-03  4.17379644335759E-05 -4.02832943988275E-03 -9.71773439710759E-04 -6.73056623138419E-04
 -1.76261361568010E-04  3.65821572023502E-04 -2.36188510969837E-04  3.33646019571296E-03  1.09610381430917E-03
  3.08039020739193E-05  8.74225065913764E-04 -2.95455365433415E-04  3.27556593375253E-04  3.75434118168531E-04
  4.68464480169553E-04 -9.45416801168946E-04 -1.08069052364658E-02 -1.25130002299168E-01 -1.69501803069118E-02
 -4.53209741294057E-03  1.77800737710406E-01 -1.10385092624072E-03 -3.08768439839214E-03  3.67228117387188E-01
 -5.44086734754057E-03 -1.61478660760352E-03  1.10582379038619E-02  2.00554093660788E-03 -7.63110120529886E-02
 -7.61730076003185E-03 -2.92491435030962E-02 -2.64867899176980E-03  9.60959853096308E-05 -6.89651689465132E-03
  9.31993034512536E-03  1.51974677396092E-03 -1.67448143061486E-04  1.13919202556257E-02 -1.09160197218876E-03
  1.23667962092801E-04 -1.37346459284591E-01 -2.22605560419797E-02  4.29348667492241E-04 -2.42392052532813E-01
 -3.72717389840081E-02 -3.76266449195020E-03 -1.49895023458285E-03 -7.43654009319873E-04 -3.19851916606707E-03
 -3.15354111509530E-04 -1.06086662536065E-03  6.27742545811740E-04  4.65186641255671E-05 -1.55024355049006E-04
  8.95795396576163E-04  4.85534915892260E-04  1.08151962608401E-02  2.49026239589882E-02  8.21644045396394E-03
 -4.12337487543910E-04  6.37149984520649E-04 -2.86596485446592E-04 -1.54424481096744E-01 -8.65752703992357E-02
 -1.41003281130340E-02  4.05588048022157E-03 -7.86187379272830E-04 -2.24195976734796E-03
* ORBITAL    1   57
 -3.82730302288975E-03 -2.73319668667086E-02 -1.34759737801833E-01 -7.49320972596607E-01 -5.28594846807822E-01
 -1.43101222401618E-01 -7.79054751339858E-02  8.53638243236291E-04  1.48628354334839E-02  6.59591866479943E-02
  1.83731639753332E-02  9.55614804839337E-03  1.32233275220931E-04  9.22454007677036E-07 -2.77702226953412E-04
 -1.04770676225829E-04 -5.92453188755546E-03 -8.83465335762269E-03 -2.58594805062666E-03 -4.77688861876926E-03
 -1.40578485689610E-02 -1.01372258344348E-02 -4.31304129097236E-03 -1.26115548003283E-03  1.72846025907805E-02
  3.69040324269574E-02  3.76699897103728E-02  1.92385014147278E-02  6.56663807925986E-03  1.91437772606358E-02
  4.57259022068800E-02  3.80332900431726E-02  1.73717541799462E-02  5.45116076380216E-03 -1.40797733881115E-03
 -2.11109897823641E-03 -1.23885345038762E-03 -4.10858542905314E-04 -6.62277952184766E-04 -3.75272062548760E-04
 -3.17807322655804E-04 -4.09690951861951E-04 -2.11631019048786E-04 -1.40449941568616E-03 -2.27162687491967E-03
 -1.44723764717183E-03  1.34787186075233E-04  1.47944404317347E-04  2.92707346681750E-05  3.79513327376069E-05
 -1.41889485469147E-05 -1.47149966559081E-05 -8.89704679330217E-05 -1.04390855722995E-04 -4.46082502089470E-05
 -4.51520155358094E-05  4.42377052408848E-06  4.33126171622031E-06 -7.35098744712273E-07  1.79396401816595E-06
  2.31276736508946E-06  3.18513876679236E-06  1.66937891185470E-03  1.26260905391144E-02  4.63058423492492E-02
  3.85295633876117E-02  7.77133237211887E-03  1.73041768655639E-03  3.25383422474389E-02  1.91360809193515E-02
  8.78445937858349E-04 -1.49369507302502E-03 -1.33048420152563E-02 -1.76324346792866E-02  1.20973714370440E-04
  2.26982619363338E-03  4.56713316895419E-02  3.98425386950700E-02  7.91428537463775E-03 -2.09262561527508E-03
 -1.12689863347468E-03 -3.38179554251928E-03  1.90243154895912E-03 -2.27149343062582E-03  4.21978642901998E-03
  5.95557015395697E-03 -5.58789139445317E-03 -5.99032548483044E-03  3.02350552660594E-03  1.17204839585951E-03
 -7.63159189162193E-04 -2.85099705531647E-04 -4.25459788548266E-04  7.58376388305981E-04  1.04152334409670E-03
  1.33655582123804E-03 -5.28443715394810E-03 -4.00209570645343E-02 -1.78683837614538E-01 -7.12688476319778E-02
 -6.52254547430099E-03  6.00216663931277E-03  4.43006303299339E-02  6.95966108526851E-02  8.09844145082856E-03
  1.00884241821637E-02  1.18027907002292E-01  6.56048374703414E-02 -9.67507388919355E-03  2.65401110243430E-03
 -4.26608373628587E-02 -5.84914179667262E-02 -3.32873404442932E-02 -2.92099882219563E-02  1.94710363960406E-02
 -1.16158545927189E-02  4.54816272200078E-03  6.19907918048467E-03 -6.17788096707898E-03  1.05694862012114E-02
 -5.43835264367497E-03 -7.33755308256390E-03  1.31389313735286E-03  5.65446575972744E-04 -2.64899153848731E-03
  5.73945836558922E-04  2.22810178598029E-03 -4.19401037372509E-03  4.11673640820256E-03 -2.41645974457274E-03
  7.73970710613687E-04  5.83632236105470E-03  3.83110599815320E-02  7.18131844142308E-01  1.01682924650059E+00
  1.23537342468708E+00  1.26304008729490E-01  6.57441399895306E-03  1.10050527032667E-01  6.22829474536412E-01
  1.80262398706620E-01  1.51074441291237E-01  2.28919082573682E-02  2.21995014330419E-03  4.34249196017264E-02
  3.63890258988804E-01  1.49764710308081E-01  1.36070843306133E-01  2.13474861087308E-02  1.92880024958406E-02
  2.85696290282293E-02 -6.65476432227166E-03 -1.64768014357933E-02 -5.17054368680174E-03  1.80335373285039E-03
  3.82051167180813E-03  8.27746702401930E-03  5.48168904171996E-03  1.65402952651180E-03  1.58391261333393E-02
  2.80330825708746E-02  9.47840240424463E-03 -3.12471983738913E-03 -1.22458450127237E-03 -9.85315391417995E-04
 -9.09362877704738E-04 -1.11030722442934E-04  2.25847157549049E-03  2.57666206883037E-03  8.55510224893874E-04
 -1.35005565539261E-03 -3.16786443090168E-03 -2.29530339395135E-03  7.23990060919923E-03  9.22860135964236E-03
  3.64730565820811E-03 -1.39840963045996E-03 -1.26924722008196E-03 -1.25064902696369E-03 -1.29614929303963E-03
  7.87561354022393E-04  7.23799152132398E-04  5.54275703723192E-04  5.43496032802943E-04 -6.19487225572587E-04
 -5.75885631865234E-04  4.58944325408251E-05 -1.00084709859187E-05 -1.25246809602802E-04 -1.37216042216580E-05
 -4.07487070616750E-06 -1.64346763382857E-04  3.66432723506850E-02  2.57549038563315E-01  1.74254091343583E-01
  2.63107670889389E-02 -9.12781994647895E-03 -3.04603258001238E-02 -6.46272226309781E-03 -4.60636485921845E-02
 -3.66250935378532E-02 -3.50411788130587E-03 -4.36865177066211E-02 -2.52829986034104E-02 -2.63304227124371E-03
 -2.05133752325228E-02 -8.25058085867025E-03  1.61090003811842E-02  6.28938363317305E-03 -8.42106528725814E-04
 -1.66661640661924E-03 -4.10248850750922E-02 -1.78169187651199E-02  2.20417653876538E-02  1.05166547604699E-02
 -2.31831015595787E-03  4.06196838065599E-03 -8.11475059120263E-04  2.30700087162543E-03  2.54845414137552E-03
 -2.01218033366586E-03  8.67601275968126E-04 -2.97478315490036E-02 -1.92192563389472E-01 -6.04947951602909E-02
 -1.02667121805579E-02 -3.06188013071596E-02 -2.61135027255691E-02 -1.72035801556803E-02  4.12649441162685E-02
  3.28824141609826E-02  1.24510562562915E-02  3.01519476109841E-02  3.60062438701430E-02  1.60119323782553E-02
 -4.08842475681165E-04 -5.86888404989859E-04  2.79280765202707E-03  2.36878995433573E-03  2.41855636113916E-03
  1.44207456948148E-03  1.35406120267753E-03 -4.54424301196854E-04 -4.58865742490564E-03 -2.21104990282086E-03
  4.53653758615345E-04 -7.46708968890469E-04  2.22449581732373E-04 -2.15273435208042E-04 -4.83722244136773E-04
  5.18398268638916E-05  2.55497174289777E-04  8.98556627019494E-03  6.90809015041591E-02  5.18998151593403E-02
  3.86831715725163E-03  4.00847376294785E-02  1.44843101272026E-02 -1.36460028841446E-02 -1.16342006179796E-01
 -9.23226956250807E-02 -5.72343576189633E-03 -3.62266947004386E-02 -1.93454363286864E-02  8.95339396204369E-03
  5.92487848896403E-03 -1.82005039409411E-02 -8.73153740049852E-03 -1.30158800204619E-03  7.31306542083864E-04
  1.00387948315230E-03  2.81905244205472E-03  6.19894927016412E-04 -1.39129292781536E-02  2.68300215362149E-02
  7.99919994949022E-03  6.13218392135515E-02  6.48105965371216E-02  1.47996415929659E-02 -4.62503631191145E-02
 -4.57767277027902E-02 -1.21411282422402E-02 -6.18907376276189E-03 -3.68063791069416E-03  3.16582909515880E-04
 -1.32164008820849E-04 -4.13182333098162E-03 -2.75129590320739E-03 -3.19205300251691E-04  1.13098799900340E-03
  2.61474300793368E-04  1.01216106707935E-03 -3.97178493798905E-02 -3.70189652416881E-02 -8.82258579801916E-03
 -5.07582501423608E-04 -1.28444935832749E-03  6.78101545936411E-04 -1.49690647863573E-01 -3.20080596664113E-01
 -1.20056548019402E-01  5.31697259710166E-03  1.36726536500608E-04  2.47385831406891E-03
* ORBITAL    1   58
 -8.43459393551070E-03 -6.00517049764072E-02 -2.95256851046423E-01 -2.28659310912654E+00 -2.61514679324018E+00
 -1.03726083761196E+00 -6.90526948119485E-01  8.06023275837482E-03  1.45350293490532E-01  1.00615940358974E+00
  4.18096715232041E-01  3.66779076234203E-01  7.07121624155440E-02 -2.12402281577899E-03 -3.71247938274606E-02
 -2.09062870798678E-01 -7.02967084190976E-02 -5.15639486510577E-02 -7.69929009293633E-03 -2.19945060605228E-02
 -3.60277237193573E-02 -3.64991498223316E-02 -1.52363500828621E-02 -3.83642934564282E-03 -6.72138464723570E-03
  1.02085128815567E-03  1.20777332915523E-03  4.56736003631623E-03  3.03890822449734E-03  2.39110909350707E-02
  5.13853604052736E-02  5.38823110557081E-02  2.73283353900110E-02  9.10413538450906E-03  4.05529909304655E-03
  6.07970388216507E-03  3.34111107662816E-03 -5.50054254537057E-03 -8.32393544794231E-03 -4.90929554913583E-03
  5.86661512308140E-03  9.22252763890967E-03  5.51455549872251E-03 -3.70661037700765E-04 -8.92097642621694E-04
 -6.20229323849954E-04 -4.96915534342230E-04 -5.51387693969312E-04  8.84610461176794E-04  1.01304184977911E-03
  7.31121737167981E-05  7.48676643955369E-05 -1.36140363444477E-04 -1.43356100549566E-04 -1.49620039177489E-03
 -1.71659502595297E-03 -2.04178620678229E-05 -6.96347481953041E-07  1.53366003018775E-06 -1.86652495144412E-05
  6.25927166890838E-08  3.65693456359120E-05 -1.13055163113547E-02 -8.60015410705801E-02 -3.15735817355036E-01
 -2.53059047048252E-01 -3.82668840416423E-02 -1.79990443154044E-02 -2.60646082773395E-01 -1.02781949497959E-01
  4.37492947748704E-02  1.73189044339733E-02  3.39984633351983E-01  2.42740289023991E-01  2.43702129692622E-02
 -7.89409778724599E-03 -1.16605453510623E-01 -1.17691338396174E-01 -1.52973101323841E-02  7.62683017221667E-02
 -4.58069548128479E-02  3.47098527777298E-02 -2.70097357486399E-02  3.20134014967577E-02 -2.44996048273348E-02
 -3.40292527814656E-02  2.06855805885387E-02 -1.06515381536269E-02  1.22128914855338E-02  7.35770254989812E-03
  9.65710448520775E-03 -2.72445101769913E-03  5.33349526034539E-03  6.21992226819354E-03  1.85837118766246E-03
  6.26602498503991E-03 -1.16589175125036E-02 -8.80369511531493E-02 -3.55051160137262E-01 -2.49840549179908E-01
 -4.43078560086246E-02  7.16883692534393E-03  1.08845508543539E-01  3.68091219385187E-02 -1.84717483965315E-02
  2.25107732088204E-02  3.42438865343884E-01  2.98873805959097E-01  4.43244874557037E-02  1.14239779908643E-02
  2.16326305552218E-01  1.75849611979363E-01  2.46058996524739E-02 -4.84458901555110E-02  3.10434508629485E-02
 -2.33905042803087E-02  1.59788123684535E-02  5.37505846538008E-03 -1.02052902533119E-03 -1.92154616271956E-02
  9.11540771560275E-03  1.20292706420578E-02 -7.12792948738237E-03  5.93574295409496E-03 -1.68104699598813E-03
  3.46103798736966E-03 -3.57978603373875E-03 -3.13744266734181E-04 -3.00939620705380E-03 -5.01275997156094E-03
  1.25841399983930E-02  9.05781271850592E-02  4.41914396066127E-01  2.69459821234773E+00  1.74415385040451E+00
  7.94443981674046E-01 -3.34845787196067E-02  1.36861804222793E-02  2.36344277053245E-01  1.42529842239032E+00
  4.73869236532913E-01  4.13381402794136E-01  6.37817741606751E-02  8.46734895445698E-04  2.05534646459047E-02
  1.48498634898585E-01  6.30526999733242E-02  4.67182160866092E-02  3.00242207887132E-03  6.28860878520108E-02
  1.25729420957220E-01  7.77422740515325E-02  2.85094352321929E-03 -4.18218368093092E-03 -3.62622754331729E-02
 -9.80462607115411E-02 -9.62025584462803E-02 -2.57084045374438E-02 -1.95656711562398E-03  3.23761418311568E-02
  6.73613142390255E-02  4.82584509974493E-02  8.29585857308856E-03  1.40239073523998E-04 -1.77748508733036E-03
 -2.43972772408299E-03 -1.06652435046531E-03 -6.81772515074701E-04 -2.58861180686861E-03 -2.24980953101667E-03
 -2.11985883556100E-03 -4.32921426197859E-03 -2.80249967880176E-03  6.64089430569831E-03  8.68485077850394E-03
  3.50934901210593E-03 -1.06226587974850E-03 -9.83039617404556E-04 -1.01008666080415E-03 -1.03885013374855E-03
  7.57763710359768E-04  7.18829990023343E-04  1.27713640602746E-03  1.31258932387141E-03  8.45137040277727E-05
  1.87616662552650E-04  3.58836214278046E-05  4.07303225487334E-05 -7.00765111722392E-05 -9.18510638536232E-06
 -9.93453645194909E-06 -1.53231541333404E-04 -4.20966643311808E-02 -2.29969164363038E-01 -1.20281840788782E-01
 -1.87174988266540E-02 -1.45258031572407E-01 -1.06970579478982E-01 -3.89138481695542E-03 -2.34908422952918E-02
 -4.65186579196990E-02 -1.12978262643173E-02  5.74804686164715E-02  4.09926924747665E-02 -2.13206644886441E-03
  1.27212127103507E-02  6.50182991876290E-03 -8.27942723512788E-03 -2.56944721710022E-03  1.94754511331616E-03
  1.71772597165264E-03 -5.77710007299884E-04 -3.06139634602311E-03  1.16049392312908E-02  9.16554625616390E-03
  1.88888246400687E-03  4.39868114835312E-04  7.57321230127978E-05 -1.89194070505287E-03  1.59825950470906E-03
  7.98831834960997E-04 -1.70342501490012E-04  3.08063795004120E-02  1.64839317156522E-01  9.29353675465155E-02
  1.10713401287732E-02 -5.82999115932164E-02 -4.80135906721678E-02 -3.30139000790429E-03  5.86917939102618E-02
  4.40725122120753E-02  7.40653269016223E-03  5.35186516250462E-02  3.58991373564041E-02  5.34001104018672E-04
 -8.68986028057721E-03 -4.89399732431837E-03  5.19317669952338E-03  2.35585892811311E-03 -2.81884967812688E-04
 -3.86581850577472E-04 -9.92182526162052E-03 -5.21415373231486E-03  1.95710540963879E-03  7.99038263412471E-04
  1.55351061627083E-04 -3.44908950939811E-04 -9.06661068304220E-05 -1.89078394977174E-04 -5.40540759279928E-04
  4.01579814044413E-04  2.38485236435178E-04  7.43628971400759E-02  4.43154291811997E-01  2.43645424242048E-01
  3.05398748576331E-02  9.96491712047521E-02  6.58380768895842E-02 -3.02985045608408E-03 -1.37038048711389E-01
 -9.99983251500502E-02 -5.09095948013312E-03 -3.55978875759260E-02 -1.83027408889993E-02  1.32859161064685E-02
  7.68250348123009E-03 -1.79765020008638E-02 -9.20623084157590E-03 -2.40087843946687E-03 -5.91228871032075E-04
  1.51261630954411E-03  4.35470964075966E-03 -1.57807060174954E-03 -1.88843704179164E-02  1.81099172215144E-03
  1.14266642236122E-03  2.31129216028650E-02  1.63690642895154E-02  4.84726596998876E-03  6.58498688405228E-03
  3.77393770585865E-03  1.77044196043238E-03 -6.54286448013718E-04  1.25004680789680E-04  5.81635752902431E-04
  1.47377416924008E-04 -5.35596579341839E-05 -1.20789736350250E-05  2.37823180890603E-05  6.70271124947398E-04
  1.79418658981914E-05  2.73124455521549E-04  3.10472498485119E-01  4.92808691196432E-01  1.46395771191976E-01
 -3.65220127887185E-03 -2.67478028986229E-03  2.40648598648988E-03  4.71859317189418E-02  7.47940529584757E-02
  2.32238386388786E-02 -1.22849410324460E-03 -1.60970632841866E-03 -1.13632160482891E-03
* ORBITAL    1   59
 -1.49883763375988E-02 -1.06962654433241E-01 -5.25248282938801E-01 -2.88028283365942E+00 -1.95028632409335E+00
 -4.56108762865765E-01 -2.17665840505017E-01 -1.89516232288850E-03 -3.24831141026172E-02 -1.56003992707075E-01
 -5.72734124730035E-02 -4.57589516228968E-02 -7.84508815010127E-03  9.28027252143179E-04  1.67651271143639E-02
  9.02299021785918E-02  4.50953273525246E-02  4.34500532693040E-02  9.06918091188016E-03  5.49496332934269E-02
  1.27664876513565E-01  1.13819263544935E-01  5.35111479987822E-02  1.70808320274635E-02  3.49021943775435E-02
  7.73827246976720E-02  8.31911402933964E-02  4.40659788630293E-02  1.54690556140387E-02  2.95761768924002E-02
  7.85511360277251E-02  5.11283684070634E-02  1.96326723175506E-02  5.30381599710961E-03 -1.85424248070918E-03
 -2.47251215081140E-03 -1.28256278405373E-03  1.20600025904322E-03  2.08789473998642E-03  1.30905979872620E-03
 -4.04076165023227E-04 -4.84611049522708E-04 -2.54048801434063E-04  2.02294486419072E-03  2.78526707307645E-03
  1.53021289581778E-03  4.12353715651210E-04  4.67151370367520E-04 -6.39713049537177E-04 -7.36974533086729E-04
 -1.43413786951339E-04 -1.64758780234103E-04  2.05896204892419E-04  2.37257510185137E-04  9.10750010976371E-04
  1.03218157694097E-03 -6.50609665221979E-06 -3.62227101246068E-06 -4.70906438717519E-07  4.33018727532418E-06
 -6.62283080739855E-06 -1.00911308572387E-05 -5.12754991168475E-04 -2.80004874602290E-03 -1.04736236140561E-01
 -3.00276476367117E-02 -2.75885968713090E-02  1.80556621932150E-02  5.11631686513293E-01  4.48907802221327E-01
  1.04609779828776E-01 -1.18811143845182E-02 -7.05010723691114E-02 -2.66706267580518E-02  3.90514548599303E-02
  5.62435438369632E-03  5.82619178152424E-02  1.60089422669744E-02 -1.75712638238496E-02 -2.22207327286284E-02
  1.80923260331620E-02 -3.28119040372762E-02  1.91347162410973E-02 -3.15744074553940E-02  1.60671808914302E-02
  4.52396209445240E-03 -3.30941907362506E-03 -5.74293562625137E-03  3.03228299712843E-03 -1.65550694145587E-02
  6.91103021650522E-03  5.17383316478016E-03 -9.19043748042397E-03  5.63219827031508E-03  3.40505835751963E-03
  7.43539049503887E-07  2.29804679423185E-02  1.73665960508633E-01  7.04282211590243E-01  4.34449592722551E-01
  7.20124086850843E-02 -2.38533703483286E-02 -4.22406173750169E-01 -3.71910582089169E-01 -6.03444816635630E-02
 -9.71699214628942E-03 -2.10334351388017E-01 -2.15869298462364E-01 -4.80915211251592E-02 -4.71056320259466E-03
  7.84196045826764E-02  1.11467715741613E-01  6.16565171222695E-02  2.22030381038409E-02 -7.51711354759091E-03
 -1.73126169146710E-03 -4.93682484656603E-03 -1.40849045764965E-02  3.34787971869468E-03  2.43346421738640E-02
 -7.42616346666926E-03 -2.55078118245945E-02  1.15598737922709E-03 -4.54474130527714E-03 -1.32084584198198E-03
  3.02412982488139E-03  4.22611221945756E-03  4.02649568387532E-03 -4.76333981088675E-03  6.39108780497337E-03
 -1.16952002589807E-03 -8.57074151130561E-03 -4.69296855618094E-02 -3.84881119340057E-01 -2.47219201901506E-01
  6.48063886091351E-02  3.04506170208702E-02 -6.90616862651225E-03 -1.19546539515134E-01 -7.21997774405415E-01
 -2.41451968692137E-01 -2.10130557529937E-01 -3.19403314939144E-02 -4.74842627568668E-03 -8.78758982249419E-02
 -6.01896096499345E-01 -2.51070962654198E-01 -2.32342045894108E-01 -3.77601978007660E-02 -6.13937267086560E-02
 -1.77326690032760E-01 -1.80537547825140E-01 -5.89035975154782E-02 -9.21017720194951E-03  3.11497255211190E-03
  1.20929152880807E-02  3.35724360272584E-02  1.93466142266426E-02  4.79223833794534E-03 -2.93283936745804E-02
 -5.75157235205996E-02 -5.25897139174916E-02 -1.35771362980493E-02 -1.52359669294764E-03 -8.22851624805778E-04
 -1.64489669479995E-03 -1.08439887746346E-03 -5.99571937860950E-04 -1.87757177683595E-03 -1.24024960192891E-03
  1.58918187923519E-03  3.03874736241480E-03  1.93178142106058E-03 -2.35116070498924E-03 -3.70653695064939E-03
 -1.72015608942415E-03  4.37109212563948E-04  3.84738587309028E-04  1.25735424529008E-03  1.30897753022691E-03
 -1.97002738459952E-04 -1.88480231370875E-04  1.54630493942612E-04  1.86658241991421E-04  6.23657491766849E-04
  6.10006079567227E-04  4.25683774947201E-06  4.26538355310891E-05  3.69311204518075E-05  1.48629313914406E-05
  1.94307983563818E-05  8.30518526533922E-05 -2.91507715137931E-02 -1.66039744765664E-01 -9.26064198538796E-02
 -1.50499838780334E-02  1.06760239980772E-01  8.24744413731002E-02  9.59735040613424E-03 -3.37581417032416E-02
 -2.54343181591723E-02 -6.10705557498068E-03  1.33519527438246E-02  1.86600371612693E-03  7.68558007256069E-04
 -6.70047232498213E-03 -4.13890743490006E-03  1.57126619453054E-02  8.86686775203447E-03  8.28860556253719E-03
  3.73171457143474E-03 -1.17247055514736E-03 -1.26689536068950E-03 -1.06255361229392E-02 -3.59951156050428E-03
  9.02211250171609E-04 -3.07654352031333E-03 -4.50540993075276E-04 -1.06741265262513E-03 -1.92747457946612E-03
  2.48621191444443E-03 -1.32386927850849E-03 -5.42260915817628E-03 -3.82893821395729E-02 -1.06944054902336E-02
 -1.04628846798561E-03 -5.34878435777170E-02 -1.95559503352950E-02 -3.90528881190544E-03 -7.52123710634653E-03
 -1.20405903703188E-03 -2.39949572344117E-03 -4.33378516062469E-02 -2.11581153002147E-02 -4.63285370490907E-03
 -4.09266660488918E-03 -2.59798920182871E-03  1.12426511596005E-03  2.12244017539259E-04 -2.70396429939636E-03
 -1.40858644424984E-03 -2.58652751628337E-03 -6.86532714783327E-04  1.97286591230340E-03  9.72394151177045E-04
  1.07920779253707E-03 -1.24889830504734E-03  1.39212214656455E-04 -9.60038387559851E-04 -3.35017877406798E-04
  1.14237473696079E-03  7.01444534393794E-05 -4.75500870353460E-02 -2.81817846477149E-01 -1.44407650503196E-01
 -1.72670598984958E-02 -7.08331218805206E-03  9.87497646818739E-03  6.77942801075698E-03  8.28392032027106E-02
  6.93023557472893E-02  7.05278115274434E-03  1.61452419677985E-02  8.88705605411492E-03 -1.30939767670788E-02
 -8.07778296176949E-03  5.91098504697941E-03  2.19191243518305E-03  2.18204553043342E-03 -1.26326489477654E-03
 -1.34286377023386E-03 -4.05239678228954E-03  5.58031352514957E-03  5.12014654138439E-02  2.42713497304717E-02
  6.15658129743063E-03  1.69456505213706E-02  1.83523734290540E-02  5.06564872750882E-03  4.13167443423806E-03
 -2.00853528859717E-02 -7.31680437131758E-03 -1.77382117595897E-03 -1.80073425742803E-03 -5.07559276617938E-05
  5.41950150636036E-04 -9.92151372060299E-04 -8.38988910701429E-04 -1.14038088719744E-04 -6.85522811882618E-04
  6.61923498448008E-05 -1.89561423023352E-04  1.37177384226176E+00  2.32339276724178E+00  7.34738611751163E-01
 -3.31301574204950E-02 -1.79234969888137E-02  1.02126887105325E-02  4.31780048760331E-01  8.76699608440516E-01
  2.92597419662082E-01 -1.75744209884810E-02 -2.11265514957365E-03 -1.28317939194080E-02
* ORBITAL    1   60
 -2.28597482202105E-03 -1.63989449857559E-02 -8.31306714176925E-02 -5.62357454768184E-01 -4.61683900611731E-01
 -1.56532642024222E-01 -9.87062441272755E-02 -4.33682583126474E-04 -8.79531468308250E-03 -6.75791979432710E-04
 -2.92749103621290E-02 -3.94718748215609E-02 -1.01156278559496E-02 -5.83631039707715E-04 -9.53473945488966E-03
 -1.56888390975569E-01 -5.99885328882058E-02 -5.54605167328635E-02 -1.24185107045280E-02  9.74878546912741E-03
[truncated: 2,923,038 more chars]
