# Supplementary material for: FCIQMC-CASPT2 with Imaginary-Time-Averaged Wave Functions
Source: J Chem Theory Comput. 2025 Jan 17;21(3):1029–38. doi: 10.1021/acs.jctc.4c01462 (PMC11823415; doi:10.1021/acs.jctc.4c01462)
Supplement: Supplementary file 1 — ct4c01462_si_001.zip [file ct4c01462_si_001.zip › si/orbitals/fepor_s2.LocOrb]

#INPORB 2.2
#INFO
*Localised orbitals
       0       8       0
     135     119     119     105      67      57      57      48
     135     119     119     105      67      57      57      48
*BC:HOST pcal036 PID 3501 DATE Fri Aug 23 09:39:41 2024
#ORB
* ORBITAL    1    1
  1.00000068468331E+00  1.28052025703226E-05  1.89752558731854E-05  7.45000965744055E-05 -4.93073827502496E-06
 -1.06061907414298E-06 -7.32301775479052E-06 -1.42549721850808E-05 -8.06136333419205E-06  1.41800567034068E-08
  1.79485054562289E-07  2.40695709251227E-07  4.99528343584759E-07  5.58878753837678E-09 -4.75827799644907E-07
  2.42073815980835E-06  1.02490156646073E-05  1.44867189254267E-06 -1.05987237751835E-06  3.06646202702046E-05
  2.80296547591314E-05  3.21394431343534E-06  3.07867940385824E-05  2.82137337021474E-05  3.27305369382694E-06
  2.36765120430419E-06  2.51488493805394E-06 -7.26126492283303E-08  7.32135481957031E-08  1.44172245610138E-08
  4.04196323677730E-09 -9.15864965187992E-07 -1.04627995978303E-07 -9.67741227897905E-08  9.15254918751044E-07
 -5.72405160267907E-06 -3.47698638543527E-05 -2.06220640270366E-05 -3.02632767554456E-06  4.90108314083252E-06
  4.65059585437617E-06  6.70934880945925E-07  2.23785929475071E-06  1.05246162958411E-06  1.88559928998200E-06
  8.25057200319470E-07  3.92430319349940E-07 -3.25186214029290E-08 -5.57880665146178E-06 -3.40507393051539E-05
 -2.03494507732435E-05 -3.02198761775464E-06  4.81294246690449E-06  4.62537576107414E-06  6.89560474042374E-07
  2.20971647825833E-06  1.04233100537895E-06 -1.88899138322903E-06 -8.11646214871463E-07 -3.23137790914737E-08
 -3.90716111286684E-07 -3.68345132212563E-06 -2.02843007487693E-05 -1.00389269619093E-05 -1.34835215539147E-06
 -2.34493550768491E-05 -1.64555162435298E-05 -2.79483493634985E-07  8.30476593482034E-06  3.70960750048263E-06
 -8.06433877457154E-07  5.44415719627949E-06  2.84770053883967E-06  1.42488857688503E-06  6.67371621516634E-07
  2.33123296184671E-06  8.36152740699225E-07 -7.61029719725488E-07  1.30830033243870E-07  2.47404411116304E-07
  1.14298075328458E-06 -3.69306518516786E-06 -2.04705220963972E-05 -1.02726862157955E-05 -1.40973264046675E-06
  8.40417082558628E-06  3.83351912089525E-06 -7.74456428483351E-07 -2.30809627342575E-05 -1.61845117093857E-05
 -2.61578189183627E-07  5.60963710754343E-06  2.94144564176897E-06  1.48785755808817E-06  7.02754789084843E-07
 -2.35432339998063E-06 -8.53451436436481E-07 -1.16410830404348E-06  2.33175097827842E-07  1.18275721213079E-07
  7.85488083509650E-07  1.17249943096999E-05  5.28289220754209E-06 -1.78921103138375E-06 -3.76450522855197E-06
 -1.75149049423342E-06 -2.19664378905011E-07 -1.57834406571421E-07  1.16867994605268E-05  5.31423555362216E-06
 -1.75792190851903E-06 -3.76578729742374E-06 -1.75266202477338E-06 -2.24462810131582E-07  1.61995961793146E-07
  1.42749975335008E-05  6.31657973737273E-06 -2.47653663737540E-06 -1.76390450399228E-06 -6.94888624778520E-07
 -1.83551485326098E-06 -5.08874028858564E-07 -2.35175171076624E-07  2.56214592939789E-07 -1.85668927755620E-07
  1.37160026841092E-05  6.01296066251864E-06 -2.42438076432948E-06 -1.75378419494602E-06 -4.60088475570396E-07
 -1.67166284925858E-06 -6.44933343130298E-07 -2.34300878736260E-07  2.56364940402758E-07  1.80738577790654E-07
* ORBITAL    1    2
  8.73966479885147E-06 -9.99993201071948E-01 -1.10620688596095E-03 -1.66598850984560E-04 -2.03788119629579E-04
  5.22727462396326E-05 -4.48866949489437E-04 -2.72742936737254E-05  1.46011786580164E-04 -1.95417299190948E-05
 -3.25401171524115E-05 -5.94105566649245E-05 -9.05248205265774E-05 -3.41195105217166E-06  1.53728230277613E-05
 -1.23408206170390E-04 -7.04984613661020E-04 -4.05990640355083E-04 -5.94940434678595E-05 -2.81213374931200E-05
  3.26571003729077E-05  2.51686784639117E-05 -3.48618216817452E-05  1.04699503516805E-05  1.41480427629093E-05
  7.06984324342587E-05  4.76703800658403E-05  2.63303109597856E-05  1.24718956564336E-05 -3.02837170085105E-06
 -4.57965835358025E-07 -5.68998132018051E-06  9.73891342453292E-06  8.75471004376050E-06  5.37348309655948E-06
 -1.39965913923845E-05 -9.66938437056372E-05 -6.61659211042477E-05 -7.75770869883195E-06  1.18502645285466E-04
  8.93823618378142E-05  4.92289489607674E-06  4.11696372665615E-06  2.93761429428141E-06 -6.15584623610647E-07
  3.38567959460340E-07 -2.59743389818497E-06 -2.59907221517988E-06 -4.60226210487452E-05 -2.58324097078321E-04
 -1.30856975545913E-04 -9.73854697996126E-06  1.46194763888110E-04  1.01033785864526E-04  9.43635521533926E-07
  1.09232768165937E-05  5.69056197489392E-06  1.07521454315790E-06 -3.17801936556558E-06 -2.89676674399715E-06
  2.51977178835438E-06  9.35663997674869E-05  5.43651957735825E-04  2.95594617974154E-04  3.68501348092424E-05
 -8.32239433604050E-05 -7.02159802303168E-05 -5.60030987843656E-06 -1.95034765919371E-04 -1.45513140269814E-04
 -4.97936737143459E-06  4.41837624325856E-05  2.21894107534938E-05 -4.12740827035513E-05 -1.63450331665030E-05
 -4.08738373373000E-05 -2.17038847003853E-05  1.05182378607147E-05  7.31866505443152E-06 -2.83424675876535E-06
  6.14009524793608E-06  1.04942526157594E-04  6.38417701270215E-04  3.74982761456041E-04  5.35639063656957E-05
 -2.35004098534051E-04 -1.85142956736695E-04 -1.25340668270505E-05 -1.66420735259527E-04 -1.32814858269134E-04
 -1.03995463841062E-05  1.24301364913285E-05  4.61734816820330E-06 -5.81972623982729E-05 -2.54785717066118E-05
  4.90239967960415E-05  2.71230765911834E-05 -1.63170572440953E-06  9.26563719394980E-08  1.05691495977721E-05
 -1.60669569933193E-05 -8.94922274472302E-05 -3.62191374748166E-05  1.48311840495344E-05  2.23555132343193E-05
  1.06903056607528E-05  5.91684662109678E-09  5.32479260983549E-07 -8.72843765178355E-05 -4.59058499420331E-05
  8.73501165973269E-06  2.44695662515305E-05  1.17700177063499E-05  1.01889371863395E-06 -1.62547977984810E-06
 -8.20272188873004E-05 -4.40169097189968E-05  9.91555867266229E-06  2.45804563437700E-05  8.03832683377419E-06
  1.90140547502786E-05  1.29300525694847E-05 -3.43041879610269E-06  3.51269267525882E-06 -9.54854327500486E-07
  3.01014994466667E-05  2.03706064841825E-05  1.20130059330628E-06  2.82467792639091E-06  3.25562583498842E-06
  7.93519710221561E-06 -1.22068768169872E-06 -3.70067133324755E-06  3.74195694157558E-06  2.20517210932595E-06
* ORBITAL    1    3
  6.61258107388741E-05  4.74394985939169E-04  2.17604324840491E-03  6.08732481094469E-03 -5.55890453687907E-04
 -9.42747481543553E-05 -4.77868909264887E-04 -8.19168302633635E-04 -4.47530976412948E-04 -1.38295995283742E-06
  1.63563830895916E-07  1.43401629276185E-07 -6.88747760112064E-06 -7.14365605315077E-09  8.98308494281143E-06
  1.00112817697071E+00  1.83542575534051E-03  1.80190285069969E-03  8.41075419303736E-04  3.68736143683666E-03
  2.91670443947327E-03  1.09472724567698E-03  3.68837876024945E-03  2.91758148664138E-03  1.09522053212272E-03
 -2.02328202890015E-04 -1.87629898407743E-04 -4.69063988302965E-04 -6.67573571650603E-05 -4.83711484513934E-08
  1.03273505857680E-07 -1.24552702628980E-04 -1.11045339464753E-04 -1.11057386916585E-04  1.24718058072502E-04
 -7.19737423657448E-04 -3.87493492075197E-03 -1.82706107917965E-03 -1.70577911838264E-04  6.94894047812034E-04
  2.96722532610937E-04 -9.61317130522311E-05  1.69889671650196E-04  6.43564922093587E-05 -4.67359491144454E-05
 -2.83864483354210E-05  2.47730411211880E-05 -2.18746596427335E-06 -7.19907153518413E-04 -3.87590515899418E-03
 -1.82763469108772E-03 -1.70661567387663E-04  6.95354655555450E-04  2.97083037089437E-04 -9.61130497568605E-05
  1.69933018835575E-04  6.43706521274479E-05  4.67043050924891E-05  2.83777548346974E-05 -2.18368600855533E-06
 -2.47796933428441E-05 -5.16648313483445E-04 -2.80571454761098E-03 -1.38866957582782E-03 -1.26825834880895E-04
 -2.00364476907555E-03 -1.53441443992135E-03 -9.60632258596365E-05  2.92974449759779E-03  2.16161166153292E-03
 -3.22216445816631E-06  1.87139648223263E-04  1.77325048802694E-04 -1.00264797709590E-05 -1.53771700324785E-06
  5.81622331458559E-04  3.65752255332089E-04  2.57918616415717E-05 -2.25349260465642E-05  3.85921402595290E-05
 -6.34943617330122E-05 -5.16170290935071E-04 -2.80289290302170E-03 -1.38716963754376E-03 -1.26645584109962E-04
  2.92900898293964E-03  2.16105712267902E-03 -3.30028428130177E-06 -2.00402454268705E-03 -1.53468258193954E-03
 -9.60800188495906E-05  1.87335802053074E-04  1.77443344562891E-04 -1.01143575004452E-05 -1.62115686109548E-06
 -5.81631309788912E-04 -3.65740428271121E-04  6.34909715999532E-05  3.86016972650621E-05 -2.25493196357441E-05
 -2.58123890652022E-05  3.18849096598292E-04  1.30611715203870E-04 -6.37554152788869E-05 -6.79443580529864E-05
 -4.58801577577479E-05  4.16674275319511E-07  8.19049207319407E-06  3.18845449064831E-04  1.30657951994211E-04
 -6.37289029689998E-05 -6.79526581167521E-05 -4.58794050572824E-05  4.09899306976603E-07 -8.18448415066799E-06
 -6.57666476398571E-05  1.29859119714760E-04  4.49591922204133E-05  2.06140863843301E-04  1.19477994627195E-04
 -1.70321684786514E-04 -1.07324515563721E-04  1.30186287993236E-05  2.24354649422237E-05 -3.22770762076447E-05
 -6.65149181431292E-05  1.29473732136430E-04  4.50097317554013E-05 -1.70186294294248E-04 -1.07230083133706E-04
  2.06252415525263E-04  1.19516390154309E-04  1.30182046391123E-05  2.24476162056662E-05  3.22849496968933E-05
* ORBITAL    1    4
  7.26970374325727E-06  5.23840296411404E-05  2.50855875522578E-04  8.93548665745809E-04  9.91865545366868E-05
 -4.21737440991670E-05 -6.42322040641051E-05 -1.32935675103106E-04 -8.53717486930934E-05 -2.29975612118613E-05
 -7.63852019287040E-05 -6.33762059713530E-05  1.22247887768831E-06  3.80197166797811E-06 -3.03106647573612E-06
  4.65519883472703E-04  1.63782458905384E-03  1.00354105739724E-03  1.43413326887426E-04 -6.34611032751574E-04
 -6.07298154382282E-04  3.36767466555943E-05  1.29451164000590E-03  1.45354472306221E-03  4.31919953305484E-05
 -6.46820554753188E-05 -5.39844670911044E-05 -1.05478171695627E-05 -2.46664552429529E-05 -2.96822187344692E-04
 -2.79719655742379E-04  6.51215583457702E-06 -5.61628014629062E-06  6.18474758286824E-07  1.65817699590552E-05
 -2.10677791172762E-02  1.54615988770340E-03  6.56149439059254E-04 -1.93815613994112E-05 -1.33085830570813E-03
 -1.04676979567494E-03  1.61935499787326E-05 -1.47724711285826E-04 -8.53930466852310E-05  4.67795916135297E-04
  2.64142534277723E-04 -3.29127396166970E-05  3.70399692050525E-05  6.09924731024183E-03 -4.97627748238340E-04
 -2.79442892852197E-04 -2.03761739684835E-05  3.00700260666735E-04  2.52761266266633E-04  2.20419828086087E-07
  9.00912211644077E-05  5.06805473689785E-05  1.28569863777865E-04  7.49487597941724E-05 -1.43969491648549E-05
 -2.71807975620092E-05 -9.61376343961623E-01 -7.30777688966683E-03 -1.99686033986598E-03 -6.48191405668618E-04
 -4.21789857169177E-04 -4.81605035486491E-04 -2.36669730506035E-04  1.45787696476314E-03  9.13020591257552E-04
  4.61707638062247E-04  2.35987597586065E-04 -6.44544506044960E-05  1.01448667355327E-03  1.72316946781935E-04
  1.27239178948626E-04  1.35503629669943E-04 -7.05137508190402E-04 -3.19261364952910E-05  3.79184715802326E-06
  1.19881656116541E-04  2.79863819118580E-01  3.51817866501240E-03  1.25465251731510E-03  2.64929019573620E-04
 -6.22397592183806E-04 -3.97243310855915E-04 -1.39733625305029E-04  5.74409148048986E-04  4.58622088378368E-04
  8.77250480530548E-05  5.55526690478774E-05  8.83098040321156E-05 -4.03430385166175E-04 -9.49459519276570E-05
  1.27139544371303E-04  8.64268718909097E-05  4.60263969873417E-05 -6.48511624357765E-06  1.29179525491060E-05
 -2.53443680676746E-04  1.19718052088887E-03  2.87007823751842E-04 -2.65443202845543E-04 -2.62573999103018E-04
 -1.19071221358167E-04  2.86574460446088E-05 -9.52897944498724E-06 -9.55216979339801E-05  7.38900214318659E-05
  6.92219570644326E-05  2.57831779667157E-05  1.16869126787168E-05 -8.43742554001822E-06  6.38537767898765E-08
  3.03033963940906E-03  1.72980388516052E-03 -4.82782595947088E-04 -4.54117121469358E-04 -2.42318546304404E-04
 -5.41785929231351E-04 -4.24534054427789E-04 -1.07666408135132E-05  1.67790410647418E-05  2.66541818769116E-05
 -2.07631580110102E-03 -1.14230107607492E-03  2.74742345990733E-04  3.27887583724928E-04  2.24049629687323E-04
  3.08370123190497E-04  1.52391365438799E-04  1.78444041285112E-05  1.03169475745108E-05  2.32814998162253E-05
* ORBITAL    1    5
 -1.32266307181470E-05 -9.53070403244543E-05 -4.55917196256847E-04 -1.62484409903067E-03 -1.80613950720763E-04
  7.67019543028772E-05  1.21066340485776E-04  2.41968072614085E-04  1.55376823971148E-04 -1.22704420318865E-05
 -4.19550500753929E-05 -3.47748529932729E-05 -2.21106832137773E-06  2.08496000575897E-06  5.52325190653050E-06
 -8.47660861184941E-04 -2.98259070466877E-03 -1.82688951623678E-03 -2.60909060688283E-04 -1.13068037067468E-03
 -1.33631664659359E-03 -7.24016615850126E-05 -7.07771632688880E-05 -2.04379337045344E-04 -6.73374181466207E-05
  1.17749859969634E-04  9.82375232014647E-05  1.95051381068089E-05  4.50174457537754E-05 -1.63138270835599E-04
 -1.53682575541619E-04  1.55290279401393E-05  2.84492308984216E-06  6.29362849372372E-06 -2.82945930728355E-06
  6.15527080009061E-03 -3.95137381469305E-04 -8.70656083719873E-05  3.62816181608677E-05  4.89373564391128E-04
  3.65602823530662E-04 -1.05809289920281E-05 -1.27328157361611E-05 -5.71055594363156E-06 -1.44847364688749E-04
 -7.90102679479707E-05 -1.12586436283732E-05 -6.47894427286796E-06  2.10664077255820E-02 -1.52172218168763E-03
 -6.03021277572402E-04  3.54561577329568E-05  1.38474179131618E-03  1.07869852842446E-03 -1.94482511319323E-05
  1.18015426725129E-04  6.91111130198025E-05  4.72462630851364E-04  2.65313482363676E-04 -3.47081251513068E-05
 -2.17248579116212E-05  2.79313482283409E-01  4.76988977106640E-04 -2.16682597253187E-04  9.80562659072021E-05
 -4.12965611253077E-04 -2.37693050826269E-04  4.64200806393736E-05 -1.89168234172310E-04 -1.09606028545620E-04
 -1.27495530102705E-04 -2.15910722120820E-04 -6.37594546801683E-05 -1.66895127115967E-04  2.93115322105003E-06
  6.96454094147847E-05  1.62512363766580E-05  1.47831824300456E-04  4.98717378069601E-06  5.29972639621490E-06
 -2.17039418463217E-05  9.61217120558246E-01  6.42574901523977E-03  1.57044389726944E-03  5.99668420840842E-04
 -1.33012328962769E-03 -8.28020130052028E-04 -4.56937963579996E-04  1.33810738345904E-04  2.78172859482209E-04
  2.24478182428981E-04 -3.15261189542886E-04  1.99341208777865E-05 -9.46230423499602E-04 -1.43981014819475E-04
  7.04859555401360E-05  1.05830535363096E-04  1.12902811745625E-04 -3.33798447832762E-07  2.96006862908331E-05
 -6.74501807801423E-04 -6.46868438790199E-04 -2.69715661066780E-04  8.65176314365158E-05  1.36181515091293E-04
  6.17589934543648E-05 -8.19735334377142E-06  6.12833856238907E-06 -1.35556610742797E-03 -3.86136518203407E-04
  2.70155814244725E-04  2.94408298360095E-04  1.33493531642118E-04 -2.85330727537889E-05 -1.13346921828709E-05
  5.34362748442048E-04  2.54319702664764E-04 -1.86156488759338E-05 -7.69915200237072E-05 -2.67096174491251E-05
 -4.42491978953870E-05  4.26219830126675E-06 -1.42793454310920E-05 -2.28733032238809E-05  1.06422544909886E-05
 -2.27147369175222E-03 -1.32407974535768E-03  3.97474528299964E-04  4.33034888930782E-04  3.60215124433591E-04
  3.42671371275334E-04  1.90693947950468E-04  1.39465667175803E-06 -2.64063980831403E-05  1.68293649288410E-05
* ORBITAL    1    6
  4.89891195617422E-06  3.52615302710237E-05  1.67702939776004E-04  5.80917511815642E-04  5.97763372745204E-05
 -2.24952028482812E-05 -3.99368769160841E-05 -8.74171792305158E-05 -5.72035294073049E-05 -2.23715580456298E-07
  1.22577272915360E-06  1.52187416020897E-06  9.51990394569106E-07  1.55271455991416E-06 -1.76034486923125E-06
  3.34493585752191E-04  1.97144720533679E-03  9.74477992526074E-04  9.30634081618616E-05  1.12036665097059E-04
  1.58452187158965E-04  4.13765046831499E-05  8.72014219965252E-04  6.24747952623799E-04 -8.19859509335853E-06
 -7.88796234738954E-05 -3.77251263089354E-05 -9.56992191099377E-05 -3.97345637688958E-05 -1.27296920559434E-04
 -6.31908067130778E-05 -1.48654162478138E-05 -2.00420911353861E-05 -7.97119897238359E-06  2.04044815071041E-05
 -1.00145138586675E+00 -9.00178221931355E-03 -2.36547693762109E-03 -7.87214967473027E-04  1.46816473731682E-03
  7.15591744595014E-04 -2.28874024115133E-04  1.04516740031319E-03  1.13673987075399E-04 -5.70868980562883E-04
 -1.45342423383768E-04  7.59227673984633E-04 -3.76642072333972E-05  4.28982495506560E-03  4.40555395856604E-05
 -2.36183590713998E-05 -8.07009659183666E-06 -1.42049450800429E-04 -1.04515096967266E-04 -6.45638952668544E-06
 -9.51711992849722E-06  9.12308571859161E-07 -7.69947866354262E-06  8.24448034946482E-07  5.35599780610851E-06
  9.09313258579430E-06  2.34519981118585E-02  3.20661105283293E-03  1.59558389273603E-03  1.69082244504161E-04
 -2.76621365220886E-03 -1.95417363066590E-03  1.72838505209372E-04  1.92244736226734E-03  1.32066589445113E-03
 -1.08578498350229E-04 -6.47009944646348E-04 -3.79174625419881E-04 -1.34840457524953E-04 -7.37486512377479E-05
  7.37797952819465E-04  4.00988876716781E-04  5.90370665508145E-05 -4.52546620897422E-05  5.80341615723535E-05
 -1.73688644001564E-05 -2.78136659628435E-05  1.41214069682410E-04  4.56104043548269E-05  1.19960156817760E-05
  5.35027657990853E-04  3.52257924081207E-04  4.52658863849084E-07  2.26032519592048E-04  1.09245746975654E-04
 -2.43547733623253E-05  1.75071668889102E-04  8.25488547713699E-05  1.91464540459116E-05  1.32289708312694E-05
 -5.47567941557076E-05 -1.70776853875554E-05 -8.48626759600241E-06 -8.57959051816279E-06 -1.43368382673782E-05
 -1.34773450923375E-05  1.40335405153320E-03  8.61265273726204E-04 -3.54939748898947E-04 -3.26396736467144E-04
 -2.50027766656938E-04  2.86046134924895E-05 -4.72333020334183E-05  1.34360755590146E-04  8.43883891198445E-05
 -5.56885110035118E-06 -2.51459309167873E-05 -1.52992002697792E-05  4.36206006040333E-07 -1.38631070817294E-06
  1.11418901515773E-03  4.85707186459037E-04 -1.44493715155556E-04 -3.41370256078909E-04 -1.53243073512995E-04
 -1.76141939890161E-04 -1.36715533021149E-04  2.79257913175198E-06 -2.53696398303727E-05  1.26815856411204E-05
 -9.58787493316151E-04 -4.48912402631761E-04  1.32124440517330E-04  1.61899057079183E-04  8.46549659704236E-05
  2.94263689706581E-04  1.62717198132142E-04 -2.85680688743769E-06  2.10770606311381E-05  1.03933886963509E-05
* ORBITAL    1    7
 -4.94134141591001E-06 -3.55669180181180E-05 -1.69164455458487E-04 -5.85982699196268E-04 -6.03121596115329E-05
  2.26970547960446E-05  4.02912896171361E-05  8.81884884043881E-05  5.77157356048105E-05 -3.87422044835513E-07
  1.16853094828113E-06  1.48067500686603E-06 -9.60758178893712E-07  1.53940399141968E-06  1.77486974906032E-06
 -3.37309504916970E-04 -1.98801599417447E-03 -9.82644495866577E-04 -9.38307106565132E-05 -8.72829426857928E-04
 -6.26003648884958E-04  7.85510277764388E-06 -1.19529154970333E-04 -1.63810605713804E-04 -4.13104534099999E-05
  7.95545971785675E-05  3.80486571562854E-05  9.64937588054957E-05  4.00649136267542E-05 -1.26184114966833E-04
 -6.26427269419542E-05  2.05259209060022E-05  8.14536718532283E-06  2.01075613927224E-05 -1.50335025455099E-05
  4.27649398934737E-03  3.26516455221535E-05  4.37000551809606E-05  1.47895762579494E-05  1.29585294968517E-04
  9.84568322388850E-05  8.41177489763771E-06  5.98681220110901E-07 -1.87462698923571E-06 -2.83671692776988E-06
  2.05867697913430E-06  2.60252325574867E-06 -5.03642014963625E-06  1.00145126989578E+00  8.99946852014750E-03
  2.36454303347492E-03  7.87343443361270E-04 -1.46688150490649E-03 -7.14673158213844E-04  2.28842520396481E-04
 -1.04480127448077E-03 -1.13529968346017E-04 -5.70707436209921E-04 -1.45298020207345E-04  3.76044213802669E-05
  7.59132521584620E-04 -1.72630107417311E-04 -1.68503583372304E-04 -5.91764700425069E-05 -1.34297121134216E-05
 -2.02533107010709E-04 -9.26333474541736E-05  2.28776343424263E-05 -5.51351639540871E-04 -3.63494303917760E-04
  4.72319848925482E-07 -1.69535264909607E-04 -7.93023447681210E-05 -1.79988664658976E-05 -1.26014365426111E-05
 -6.10513240811036E-05 -2.05030108256308E-05 -1.39785655098476E-05  1.47205122809329E-05  8.08769701582237E-06
 -8.33858419855731E-06 -2.34363277222166E-02 -3.20667123272881E-03 -1.59544557760558E-03 -1.69137079560197E-04
 -1.92657325286166E-03 -1.32336262876140E-03  1.08531656499465E-04  2.76392981534997E-03  1.95304379802944E-03
 -1.72579322369566E-04  6.45419410407419E-04  3.78433143039681E-04  1.34554087945800E-04  7.35630903432590E-05
  7.38167369210051E-04  4.01098165518267E-04 -1.72917712453370E-05 -5.79561435644222E-05  4.53781164937110E-05
  5.91430026278959E-05 -1.46430480795468E-04 -9.18084691709515E-05  8.59955922370330E-06  2.79517668840430E-05
  1.74457011399879E-05 -6.80648316048806E-07 -9.80643137642294E-07 -1.40394234657123E-03 -8.61735052866975E-04
  3.54880134402881E-04  3.26494241525367E-04  2.50092036380130E-04 -2.86089690248723E-05 -4.72338918461456E-05
  9.49348907137742E-04  4.44867743043797E-04 -1.30865574486131E-04 -2.91323329051329E-04 -1.61393101273945E-04
 -1.60415582237866E-04 -8.35016757436922E-05  2.83260502263033E-06 -2.08604916418360E-05  1.02835759994032E-05
 -1.10631770481515E-03 -4.82090799322745E-04  1.43383561215568E-04  1.74780016010120E-04  1.36012125475932E-04
  3.38878105136430E-04  1.51863780614664E-04 -2.75917180114311E-06  2.51875206525444E-05  1.25887014050660E-05
* ORBITAL    1    8
 -1.07334917402553E-04 -1.91750168739613E-03  9.94701806688121E-01 -1.92669916320012E-02  2.25157916141333E-03
  3.38547994106643E-04 -4.53831926328621E-02  5.02720711787648E-03  7.37030811024184E-04 -1.70603672722051E-03
 -2.57099317221288E-04 -1.07032054981699E-04  7.56399588704029E-04  3.01403955784228E-05 -4.94812835170451E-06
 -7.98580577334681E-04  1.03907913081674E-03 -6.02385535323123E-04 -8.27374623754102E-05 -5.91281194898996E-03
 -2.39785718936199E-03 -3.84078512570243E-05 -6.10338895213134E-03 -2.52636843654633E-03 -8.23530680858171E-05
  1.81932266550549E-03  6.16381424924494E-04 -1.05251212128763E-03 -3.28164887603326E-04  3.60031956274349E-05
  6.47593633047675E-07 -2.13595700842512E-04  2.99296873438829E-04  2.98140890957643E-04  2.06360115159452E-04
  1.52481763396599E-04  8.75744298282314E-04  4.06959049056361E-04  4.95330901999243E-05 -5.67714890195118E-04
 -3.22386543687943E-04  1.71949247761056E-05 -7.04462469363803E-05 -2.38267483545750E-05  2.25354081414010E-04
  1.22900681740363E-04 -9.72955758675988E-06  1.46661489528781E-05  9.33553388035036E-05  5.79222288869141E-04
  2.96312399691588E-04  4.87529802816411E-05 -4.82939202630219E-04 -2.86906227972609E-04  6.38718617526513E-06
 -5.83663238533297E-05 -1.78692752020303E-05 -2.08539238282601E-04 -1.24478378683160E-04  1.28758843404843E-05
  9.91132140124950E-06  5.16458289236749E-04  2.92692045620010E-03  1.67347064021139E-03  2.61143940481536E-04
  6.08009135404839E-04  2.36138425134042E-04 -4.13487840819037E-05 -2.09057442226612E-03 -1.81737188708942E-03
 -6.65934844025188E-05 -1.36991133825445E-04 -1.34639884507133E-04 -9.88712533877526E-05 -5.73073541669634E-06
 -4.50422976296665E-04 -2.52288115001104E-04  5.97042600950918E-05  4.06668523953069E-06 -2.46678949756816E-05
 -2.35956961930123E-05  5.40906379395969E-04  3.31448157524301E-03  1.86031520214822E-03  2.98667997355383E-04
 -2.40087500173375E-03 -1.89811844264988E-03 -9.00170879485694E-05  4.32937599220185E-04  1.02609030639666E-04
 -5.64786044780555E-05 -2.08888935033146E-04 -1.68521995692138E-04 -1.40189186685983E-04 -2.42986299158419E-05
  4.87555162608625E-04  2.67123909148047E-04  3.82948842799898E-05 -2.09371159223679E-05  1.32308253228231E-05
 -7.84100419028257E-05  5.33553464589418E-04  2.65365886977293E-04 -7.57163055598073E-05 -1.39881115917377E-04
 -6.52974124303357E-05  4.52637441391781E-06 -3.38596654437330E-06  5.23055437061710E-04  2.20218823126264E-04
 -8.67126316843235E-05 -1.16262744501235E-04 -5.30336335751149E-05  7.24170649253681E-06 -3.77096046195709E-07
  5.65774002136769E-04 -1.30027098734286E-04 -1.17911830866522E-04 -1.52656977650744E-04 -1.10887597624978E-04
  8.35208944878970E-05  7.71175320477239E-05 -2.46269010349605E-05  9.90564287515897E-06  4.29364003514722E-06
  7.17586012733038E-04  3.42702171552475E-05 -1.14403417927196E-04  4.26229259246800E-05  5.36517415405262E-05
 -1.63679469567082E-04 -1.21950581761262E-04 -2.60764928517906E-05  1.19415093676292E-05  2.09209634142047E-06
* ORBITAL    1    9
 -2.57063893974949E-04 -2.02835065019392E-03 -2.05668201370147E-02  8.15327773195459E-02  1.42227999863756E-03
 -3.07892856972455E-03 -1.08945106738027E-02 -1.68499321456008E-02 -9.32011169883238E-03  3.07914051122642E-04
  7.97696370644233E-05  2.06291979942305E-05  2.95291904729872E-04 -8.38310603224996E-07 -3.92896302008247E-04
 -6.65108241082167E-02  3.66236840496993E-01 -1.59796856682327E-01 -2.81322166246422E-02  3.26077797281334E-02
 -4.11747559548281E-02 -1.37612216608975E-03  3.26023869435510E-02 -4.11954555973167E-02 -1.37146416135079E-03
  2.12885722062232E-03  2.78449175501204E-03 -6.38554647944868E-03  5.58502585107725E-03 -2.74066411023660E-05
 -8.31722658133903E-06 -2.22572733820660E-03 -8.47951613361250E-04 -8.51318882278316E-04  2.23280080087797E-03
 -1.11279371692950E-02  1.06270791752549E-01 -5.31464133311579E-03 -1.42751027048046E-03 -2.01511201337322E-04
  2.79653618971235E-02  5.78392596153938E-04 -3.78400958958081E-03  1.62975867870759E-03 -6.91134626540381E-03
 -4.57411506378269E-03 -8.50820274589294E-04 -5.44604786917672E-04 -1.11050452845617E-02  1.06327855653823E-01
 -5.26221495662437E-03 -1.42291674630276E-03 -2.34363248763260E-04  2.79364969634513E-02  5.80722671186231E-04
 -3.78732512208956E-03  1.62669543502439E-03  6.90736257933205E-03  4.57282336870707E-03 -5.43560121634247E-04
  8.49721621633426E-04 -1.25578911342782E-02  3.83469514921264E-01  2.34339397321161E-02 -2.91437528728192E-03
  2.12815364687463E-02  1.07048536477559E-02  1.23448144653373E-03 -1.45124931864904E-01 -9.86544895071758E-03
  1.29013996999173E-04 -1.04670096704193E-02  1.05885765395422E-03 -2.45755214863267E-02 -5.24601946494221E-04
 -2.30144243448012E-02 -3.59506352997144E-03  8.58763533861048E-03  4.38452580729440E-03 -9.35536405943645E-04
 -4.34361342962224E-03 -1.25781792926860E-02  3.83224590754332E-01  2.33355621916826E-02 -2.92750262349064E-03
 -1.45045803976429E-01 -9.83260217138715E-03  1.35035175690768E-04  2.13547011789591E-02  1.07489472377383E-02
  1.23913146369147E-03 -1.04640635174265E-02  1.05822390373586E-03 -2.45583121707827E-02 -5.19000176036917E-04
  2.30062593735972E-02  3.59114132107217E-03  4.34135843007210E-03 -9.35581030531149E-04  4.38138872501377E-03
 -8.58220914066798E-03 -2.51330855530603E-02 -1.35590543602066E-02  9.06396511851957E-03  8.21734608346552E-03
  4.80558781633645E-03 -3.41458423230747E-04  2.01661960098097E-04 -2.51153960154619E-02 -1.35400346305087E-02
  9.06300565673962E-03  8.20771996439207E-03  4.80024251670388E-03 -3.41884806763862E-04 -2.00584984992504E-04
  2.33945202445785E-02 -1.79808255985270E-02  1.12618040034208E-02  2.24552259972683E-03  3.22673894125217E-03
  4.74149276249970E-04  5.10667743488513E-03  3.15355776619027E-04 -6.44613575420925E-04 -5.65224850041442E-04
  2.33772957765285E-02 -1.80114504298062E-02  1.12527540939917E-02  4.78810036531823E-04  5.10916949827601E-03
  2.23852770969980E-03  3.22382613400865E-03  3.16170004201392E-04 -6.45728542217872E-04  5.63522165373509E-04
* ORBITAL    1   10
 -1.59481838816638E-07 -1.27995877369933E-06 -5.96443008698661E-06  4.46314564727784E-05 -2.88670951455117E-06
  2.71750012493510E-06 -3.43298258407084E-05 -3.41002274745595E-05 -1.44618868180714E-05  1.12175693787252E-02
  1.17661744951535E-02  7.10146381624232E-03  2.84053192686218E-07 -8.73713700441093E-05  1.44057384120792E-06
  8.71479838898405E-06  2.28759365689502E-04  3.64582500889998E-05  1.92050741794379E-06  7.63624576969525E-02
 -4.62562307554756E-02 -1.34364557388058E-04 -7.63663541872239E-02  4.62786178180967E-02  1.34392486029663E-04
 -1.43597428996108E-06 -2.35570869349807E-06 -1.40969441849522E-05 -6.77170606396636E-06 -3.46284282593056E-03
 -8.89642730157648E-03 -7.25155999157804E-04  2.79250252720272E-04 -2.77570101283502E-04 -7.24977752380581E-04
  7.77351115696863E-03 -4.76379555099666E-01 -4.19676740343082E-02  1.05757910723050E-03  5.33236883336446E-02
 -1.35197454540444E-02 -1.07984471866695E-03  2.30802588382775E-02  4.22502065486295E-04 -4.13864293692730E-03
  2.90977411810244E-03  9.21277798414402E-03 -7.42122221654941E-04 -7.75986113601811E-03  4.76112060081228E-01
  4.19757415029928E-02 -1.05259690753801E-03 -5.32935032981878E-02  1.35188144784395E-02  1.07878615929489E-03
 -2.30669144197088E-02 -4.23015149829079E-04 -4.12624398118105E-03  2.91263323671022E-03  7.42050922556792E-04
  9.20585219107853E-03  2.59931981940579E-02 -3.80612288204001E-01  1.66468176717035E-02  7.27408013076314E-03
  3.95589301878959E-02 -5.57238498733333E-02  5.21568483388090E-03  1.58726233857791E-02  2.27735588871355E-02
 -4.41949681928954E-03 -1.20890359601690E-02 -1.09432480513272E-02  1.71915188840791E-02 -2.44539842488200E-03
  1.52324486660530E-02  1.03544459191452E-02 -9.73579010503754E-03 -1.43665359183573E-03  4.51322578821503E-04
  1.39377715268190E-03 -2.59958093505083E-02  3.80467347063448E-01 -1.66740381736397E-02 -7.27561550599251E-03
 -1.58913893888847E-02 -2.27147286843182E-02  4.41409231903056E-03 -3.94821629873857E-02  5.57063861229652E-02
 -5.21086468815257E-03  1.20901538452300E-02  1.09404157899549E-02 -1.71865874836966E-02  2.44642139670156E-03
  1.52278476890467E-02  1.03450534871873E-02  1.39396169229903E-03 -4.51184549821163E-04  1.43603584558499E-03
 -9.73448711953304E-03  1.31552532496153E-03  4.39006154437961E-02 -1.48308397361320E-02 -1.24340718824011E-02
 -1.16334518988129E-02  3.17390569413849E-04 -4.72102143100926E-04 -1.37157028392956E-03 -4.38940535140497E-02
  1.48244382062284E-02  1.24383318815733E-02  1.16314641214504E-02 -3.17150327019177E-04 -4.72297608704437E-04
 -5.51359882662506E-03  7.60299879757741E-04 -2.90528264999777E-02 -2.09901712508621E-02 -1.47215440603954E-02
 -7.85998500820149E-03 -5.50901540963491E-03  5.44625854491258E-04 -7.24639381812907E-04  1.34364220057206E-03
  5.49663628486643E-03 -7.64789124421118E-04  2.90531965888243E-02  7.85925272725263E-03  5.50925378789386E-03
  2.09932808547621E-02  1.47224659996738E-02 -5.44002192667827E-04  7.24237749668395E-04  1.34404288112937E-03
* ORBITAL    1   11
 -3.89077873699535E-04 -2.92576023714961E-03 -2.06578610687637E-02  2.72262529554175E-02 -1.16214565332366E-02
  1.71959607415083E-03 -3.24447148475783E-03 -1.80141505422586E-03  7.02729312000842E-04  2.91222210365471E-04
  6.34453475569448E-05  1.43512500845454E-05  1.21039943502947E-04 -5.98190427212750E-07 -2.92971051650244E-04
  1.20926517433316E-02  4.57521262959337E-01  5.15618744174566E-02  2.05302531723348E-03  4.40084899685698E-02
  1.39176888867769E-02 -2.66050641425056E-04  4.40569634374149E-02  1.38779070264667E-02 -2.61826973141884E-04
  1.94630723438415E-03 -8.17119455327255E-04 -1.53209332261454E-02 -4.87251895131926E-03 -1.87640352923955E-05
 -2.10144600859321E-06 -3.46869534411782E-03 -1.37960558695101E-03 -1.38130488862526E-03  3.47402192840386E-03
  6.45109059137756E-03 -5.47633593093886E-01 -4.54459592948257E-02  2.49379110935599E-03  4.07986038911194E-02
  3.61144682817232E-03 -2.42675313953840E-03  2.64254032638759E-02  1.32981505532258E-03 -1.39178720826258E-02
 -1.04104526469652E-03  1.11539957376235E-02 -6.77896662274244E-04  6.46108049790650E-03 -5.47881346954628E-01
 -4.54680013453299E-02  2.49375510748481E-03  4.08133681855755E-02  3.58777325534926E-03 -2.42575478500754E-03
  2.64369052682688E-02  1.32922465629779E-03  1.39180039817431E-02  1.03843734790090E-03 -6.78149828732002E-04
 -1.11598057335444E-02  1.98786122838908E-02 -1.49359434830174E-01  2.46060481047621E-02  4.70538215646354E-03
  7.07696447601629E-02 -6.38516339979182E-02  5.42519793770607E-03 -1.03765792552474E-01  6.14752431188938E-02
 -5.73157663614783E-03 -6.35514506547748E-03 -7.78119225708239E-03  3.11071014953507E-03 -1.89688025680863E-03
 -2.89377108889294E-03  1.05871029788616E-02 -1.40267651626007E-03  6.31636923741450E-04  3.65982146082764E-04
 -1.17979812906713E-03  1.98806064215033E-02 -1.49763013016946E-01  2.45539860376555E-02  4.70142436451613E-03
 -1.03677262708033E-01  6.15184413192688E-02 -5.72949693403946E-03  7.08099097533518E-02 -6.38622636201418E-02
  5.43112508924144E-03 -6.36245845269677E-03 -7.78873777035954E-03  3.13445378007421E-03 -1.89376036261430E-03
  2.87506528467649E-03 -1.05964448367718E-02  1.17683928080784E-03  3.66543551851794E-04  6.27817213400386E-04
  1.41204964704474E-03 -7.03368474807802E-02  2.64074790852230E-02 -1.67286497811705E-02 -8.23359398166425E-04
 -8.00950149993489E-03  5.91452531817088E-04  3.70849811192759E-04 -7.03018261731492E-02  2.64482264409927E-02
 -1.67385063991857E-02 -8.41660009062042E-04 -8.02137756878438E-03  5.91225484302990E-04 -3.69778250275070E-04
 -1.27787077990642E-02  1.31424647626913E-02 -7.67253875187680E-03 -2.32701119174755E-03 -3.17589438293611E-03
 -4.41742529830025E-03 -1.37952797150312E-03  1.14356225447789E-03  1.00277460913362E-04 -6.66888517006029E-04
 -1.28002765327749E-02  1.31240024547009E-02 -7.69797054930228E-03 -4.41883826601219E-03 -1.38143438506074E-03
 -2.34410878484369E-03 -3.18739883471114E-03  1.14419734281114E-03  9.93150178971969E-05  6.65007152196310E-04
* ORBITAL    1   12
  1.50132231563332E-03  1.10652078751677E-02  6.78367270150828E-02 -9.59920226472573E-02  2.57916945371742E-02
 -9.43928314524986E-04  1.00230210915604E-02  1.27863443975297E-02  3.94976325348885E-03 -1.16142484775502E-03
 -2.50422067761429E-04 -6.22332474905351E-05 -4.28058172740143E-04  1.90376188231179E-06  7.23213243893269E-04
 -1.63966270169771E-02 -3.65864773716426E-01 -4.10415984562779E-02 -1.10047750025805E-03  2.16309620718009E-01
 -1.40358848204312E-02 -1.39995727974221E-03  2.17076404540298E-01 -1.39764146034643E-02 -1.40849582490357E-03
  1.05612530092918E-02 -6.90348729966531E-04  3.86455420221130E-03  3.82487555318221E-03  2.77334691021351E-05
  1.47622347654336E-05  2.78868269955485E-03 -2.42010709551885E-03 -2.40653510108113E-03 -2.80508447409964E-03
 -5.82864792343487E-03 -1.85101026619722E-01 -2.46517503286585E-02  6.48021889039998E-04  5.74314698038520E-02
 -2.92312548670131E-03 -1.99259806985171E-03  9.82501299352562E-03  1.71669241335806E-03 -1.40760097221412E-04
 -1.65706628368195E-03  4.14269696854341E-03 -1.33792665297208E-03 -5.86433469202346E-03 -1.84569025242188E-01
 -2.46880026222124E-02  6.36384795897832E-04  5.76641031841606E-02 -2.92918713204084E-03 -1.99176909703076E-03
  9.80342778969947E-03  1.71832656119906E-03  1.17155496236519E-04  1.64483934422800E-03 -1.34139920123097E-03
 -4.12736289876320E-03 -2.54253666144679E-03  2.23179496447148E-01  1.17223356110191E-02 -1.86593928753756E-03
  2.14205521443422E-01 -5.89972895621746E-02  1.79183340316085E-03  3.32551895431476E-02 -1.41150809147695E-02
 -4.01146877680159E-04 -7.40522082456388E-03 -5.19048465068553E-03 -1.38344627504049E-02 -2.98644709467102E-03
  3.96679248719124E-03 -8.70940413503077E-04  2.06153113536715E-03  7.03609568319153E-04 -3.49711831501622E-03
 -2.24914927628862E-03 -2.48041441313158E-03  2.23301790033362E-01  1.19446986616099E-02 -1.82631478555425E-03
  3.33524783396391E-02 -1.43436398254525E-02 -4.09372859221077E-04  2.14008142233669E-01 -5.90659437588457E-02
  1.77350525962542E-03 -7.42281714191843E-03 -5.18116251520309E-03 -1.38368531064618E-02 -2.99499020798765E-03
 -3.95905499432503E-03  8.95919829510328E-04  2.25240335459210E-03 -3.49690049943427E-03  7.01953937495991E-04
 -2.05672572245468E-03 -2.37842643190005E-03  7.51860752909589E-03 -1.92968818758166E-03 -1.24079004454219E-03
 -1.62067409238434E-03  2.99441642849588E-04  3.50031070364409E-05 -2.08206062114056E-03  7.44112115460670E-03
 -1.91925644924614E-03 -1.25353657983658E-03 -1.60737591075856E-03  2.99095519936893E-04 -3.39805666395243E-05
  2.70337761509557E-01 -2.26115654252178E-02  6.59697401862207E-03 -1.96360286271927E-02 -1.38361035869265E-03
 -1.78980266316754E-02  5.78062093009438E-04  1.28826550052165E-03 -1.68405777825925E-03  6.05731374169418E-04
  2.70405683795881E-01 -2.24965863753546E-02  6.60647020195894E-03 -1.79167267834772E-02  5.61737953258323E-04
 -1.96366284053466E-02 -1.38417658654264E-03  1.28590939273553E-03 -1.68163294946221E-03 -6.04844223009351E-04
* ORBITAL    1   13
  8.11699968676844E-07  5.79214780556185E-06  4.52437200553596E-05 -3.94601215918441E-05  1.30280371407297E-05
  1.18209107479816E-05 -2.41290963205235E-04 -9.29310123271066E-05 -3.89973079205625E-05  2.40016157984960E-02
  6.79581745686906E-03  9.84803264471701E-04  5.25083535268322E-07 -2.77179181408103E-04  5.26009146058314E-06
  8.81315359262137E-06 -1.60990180294955E-04  3.47838205038687E-05  5.74620206103721E-06  3.28514226191041E-01
 -7.47724430022845E-04 -1.37766396810970E-04 -3.28370813478307E-01  7.57013439487133E-04  1.36427053578436E-04
  1.62860228600246E-05 -2.84305580371706E-06 -1.93671581834285E-05 -1.05942106055556E-05  3.20607833317341E-02
  6.54678537397200E-04  6.57227792971772E-04  3.40787861791314E-03 -3.40546495123770E-03  6.45779640665129E-04
 -2.34202189445946E-03  3.32192855504203E-01  1.71366445359177E-02 -3.89139745999731E-03  1.26939324503641E-01
 -2.99356098499328E-02  3.90158228211887E-03 -1.48143155261048E-02 -1.71405543242628E-03  1.36060894091552E-02
  7.43060857837315E-03 -6.51988766538100E-03 -1.17636095144618E-03  2.34646632125383E-03 -3.32526450371363E-01
 -1.71497323576456E-02  3.89777788404259E-03 -1.26685491173326E-01  2.99007565844865E-02 -3.90425836933556E-03
  1.48316119241909E-02  1.71594771991745E-03  1.36205819198111E-02  7.43855310586514E-03  1.17243006733731E-03
 -6.53013987103988E-03  2.49199593850611E-03 -2.43855767238912E-01 -5.09100227311138E-03  4.36214723361289E-03
 -2.95806848991125E-02  1.08074192950579E-02 -4.48775427306317E-03  1.78225379676585E-01 -6.02251448570101E-02
  2.38252752656971E-03 -1.83818193956671E-03  5.86241380108526E-03  1.47725387595527E-02  1.71196224604493E-03
  6.94604011779706E-03 -6.13131776148127E-03 -7.60538768867852E-03 -2.76734252113406E-03 -6.71667343095101E-04
  2.08468899432652E-03 -2.51913442947506E-03  2.44064449090736E-01  5.03318000468868E-03 -4.37316934514315E-03
 -1.77900947620593E-01  6.02515252281775E-02 -2.38485129357147E-03  3.02066546991218E-02 -1.09039663286766E-02
  4.49715816138467E-03  1.84723244553127E-03 -5.87320824584758E-03 -1.47840580363542E-02 -1.71320021661596E-03
  6.91342220051743E-03 -6.13635747844597E-03  2.08031593360196E-03  6.63784786232101E-04  2.76201416250275E-03
 -7.60678716568954E-03  2.12267184575981E-01 -2.13824433292608E-02  5.81589632997337E-03 -2.14343303400203E-02
  5.88531135075212E-04 -9.47760241651134E-04 -2.11574235777839E-03 -2.12189669584561E-01  2.13721795363069E-02
 -5.81549628889334E-03  2.14274246321336E-02 -5.88634503269485E-04  9.47905435625453E-04 -2.11489329939939E-03
  4.57987445137654E-03  1.85534345303456E-02 -3.91030664981623E-03 -2.92671094521112E-03 -1.28035886244222E-03
 -8.81033634645013E-05 -3.42154663488732E-03 -7.33088367654304E-04  3.24514967888324E-04  1.18163300483044E-03
 -3.89889522806444E-03 -1.86317207908828E-02  3.93146533182526E-03  4.50745282485584E-05  3.41984302640631E-03
  2.88827836776460E-03  1.28302307738877E-03  7.35790001351543E-04 -3.29624750840491E-04  1.17920757211233E-03
* ORBITAL    1   14
 -2.90436605845021E-06 -2.13184342754235E-05 -1.16969245958832E-04  2.04572910816434E-04 -5.03014706343542E-05
  7.67873556620851E-06 -1.00441886457639E-04 -5.75991942073240E-05 -2.31050905565479E-05  8.77268975675399E-03
  2.36403546759176E-03  6.23010846061662E-05  8.47267870055397E-07 -1.07014079420349E-04  4.39634238287120E-07
  3.79102006304172E-05  5.54556389981411E-04  1.02580661574908E-04  9.51678629772457E-06  3.87274869471882E-02
  9.13436094471772E-03 -1.74737588136570E-03 -3.95055313486691E-02 -9.12769200193671E-03  1.74606244231783E-03
  3.77153543301256E-05  8.20810606870285E-06 -7.41784187768403E-06 -9.99321695529684E-06 -6.09664611626016E-03
  1.56331031506733E-03 -3.29202476115224E-03  8.36718641100542E-04 -8.31163219022093E-04 -3.29450351282971E-03
 -9.17148676185152E-03 -2.43066792306984E-01 -3.62607354082004E-02 -6.44108073896432E-04  1.32871491356318E-01
 -1.10269003527274E-02 -7.80784251063885E-04  1.21931148672135E-02  2.96988001330626E-03 -4.19163155502087E-03
 -3.66986205695514E-03  5.63576458241845E-03 -2.51213500051920E-03  9.18609181571254E-03  2.43264770963496E-01
  3.63055443645097E-02  6.44736300714435E-04 -1.31697025925074E-01  1.08768242288127E-02  8.00724716628896E-04
 -1.22034712716657E-02 -2.97345644542985E-03 -4.15221790843040E-03 -3.68713606750006E-03  2.50019524734536E-03
  5.63227398831117E-03  8.58180398015057E-03  3.18386096408760E-01  4.42933630542133E-02  1.73276967131639E-03
  3.29053027588424E-01 -4.27461859254692E-02  6.23728101439421E-03  1.17874741634921E-01 -1.56293860903356E-02
  2.90110899818843E-04  6.78242495498485E-03 -7.97854051109245E-03 -1.23424439132744E-02 -3.77183281719779E-03
 -5.85095267368916E-03 -2.21342198010726E-03  4.42469674039394E-03 -9.94597095506558E-04 -2.93978321761114E-03
  1.77296348568998E-03 -8.60574547456512E-03 -3.19219931587584E-01 -4.44075207140507E-02 -1.73833309473482E-03
 -1.17577970402991E-01  1.56205339966789E-02 -2.90260461149849E-04 -3.28366465323565E-01  4.27014014715085E-02
 -6.22852269215358E-03 -6.72158952958474E-03  7.98346557954781E-03  1.23803780903318E-02  3.77957654679914E-03
 -5.80303769916786E-03 -2.21401873588840E-03  1.73944816265256E-03  2.93192049425810E-03  9.87832329938076E-04
  4.43506667629591E-03  4.47284980210345E-02  5.95086205610802E-03 -6.20395065066502E-04 -5.40691145505257E-03
 -1.66931621194370E-03  5.78298107333801E-05 -3.71410394029888E-04 -4.35638837408429E-02 -6.01777580570776E-03
  6.26975989813451E-04  5.29945025867028E-03  1.66337971105413E-03 -6.30133843667266E-05 -3.59521563325566E-04
  3.75417995898751E-01 -2.99923191955494E-02  1.90583644236249E-04 -3.03920200386107E-02  2.63268903793414E-03
 -1.50025868801314E-02 -1.50877076460045E-03  3.46822651476628E-03 -1.29814495127815E-03  2.10516804199624E-03
 -3.74953465844087E-01  2.99881363480137E-02 -1.94449766661135E-04  1.49778812190229E-02  1.49924801006207E-03
  3.03660838713162E-02 -2.63328668706444E-03 -3.46735146719993E-03  1.29518142746064E-03  2.10143951250310E-03
* ORBITAL    1   15
 -1.00820758670827E-03 -7.38901257150076E-03 -4.23602060542240E-02  7.53076342669990E-02 -1.56803773677515E-02
  1.27192348778733E-03 -3.37426393794510E-03 -6.55695421412589E-03 -2.05766963718783E-03  8.54279803350131E-04
  1.66647111716910E-04  4.24396726647389E-05  2.36082250461095E-04 -5.92402317551008E-07 -5.11010457323366E-04
  1.25265854721786E-02  2.68308730936601E-01  3.27195993075081E-02  2.42803300004764E-03 -1.05760323101380E-01
  9.83377368085823E-04 -3.73361634289937E-04 -1.05462259362447E-01  9.81743604787674E-04 -3.72921966379294E-04
  1.88557191830388E-02  4.79399180576160E-03 -9.56253718496506E-04 -2.34462610307840E-03 -3.86033449113216E-05
 -1.11416681474574E-05 -8.07987121870247E-05  3.52250973284567E-04  3.54244300885256E-04  1.02391424183662E-04
  2.85987833540750E-03  7.15697360840775E-02  9.82632648928616E-03 -3.38013557615075E-04  3.45180231337797E-01
 -4.06691039396133E-02  5.92618519142053E-03 -2.97961855343631E-03 -9.77288690710472E-04 -1.14018847062717E-02
  6.68765582135931E-03  6.75367447053381E-04 -3.70575757678897E-03  2.84071690671488E-03  7.09229856051795E-02
  9.73362579412338E-03 -3.41199171980187E-04  3.45731785410598E-01 -4.07536006539910E-02  5.93028651577747E-03
 -2.94474087954942E-03 -9.69194804841075E-04  1.14011104931960E-02 -6.68155906724462E-03 -3.71595894566498E-03
 -6.94493042365207E-04 -4.65990431598613E-03 -2.33879901640474E-01 -2.61581591345565E-02 -7.17441771381608E-04
  1.60243851850198E-01 -1.63134459349783E-02  1.33979787017181E-03 -2.87234109873553E-03 -7.74016720713191E-03
 -1.01495824429576E-03  8.57765534560362E-03  1.59617549171516E-03  8.47918745424079E-03  1.71551373234918E-03
 -2.19544566998597E-02 -8.07512831996486E-06 -2.73640098363778E-03 -4.70132396199184E-04 -1.99258788660616E-03
  7.05500533800897E-03 -4.66580662100996E-03 -2.33279425454619E-01 -2.61520515561328E-02 -7.28322572126965E-04
 -2.12204579325513E-03 -7.76518847473623E-03 -1.00437566926899E-03  1.61510326311041E-01 -1.64192757507438E-02
  1.36591772810219E-03  8.61033728977943E-03  1.56975140609089E-03  8.46347864426450E-03  1.71090247827842E-03
  2.19546335208073E-02  1.19037339433563E-05 -7.06756296338609E-03 -2.00448816117147E-03 -4.79092544633558E-04
  2.73116458315540E-03  3.58173449991904E-01 -1.72354126314638E-02  1.12366844314595E-03 -3.31949521985100E-02
 -2.32571086703838E-03 -1.55263582011015E-03 -3.60107704374079E-03  3.58525584785193E-01 -1.71962190899317E-02
  1.12419237337197E-03 -3.32460089524321E-02 -2.34003237372397E-03 -1.55401530363333E-03  3.60549229832953E-03
  5.97764549144452E-02  5.74605143497410E-03 -2.85015755083455E-03 -6.53115177537119E-03 -1.89412519152097E-03
 -4.01737221040906E-03 -1.71407325557621E-03  2.44167574442192E-04 -2.27969525452185E-04  4.91523358925905E-04
  6.11512100796368E-02  5.59606126511013E-03 -2.86847964578237E-03 -4.05968954988118E-03 -1.71492215323072E-03
 -6.65537535284578E-03 -1.89018661835569E-03  2.56970617062339E-04 -2.33397694291390E-04 -5.02316458741195E-04
* ORBITAL    1   16
 -2.38672209500009E-03 -1.74219758277069E-02 -9.75344136504810E-02  1.98897934916369E-01 -3.84972626285529E-02
  1.58754881379613E-04 -6.65671178685376E-03 -1.73536059384391E-02 -5.76309575612490E-03  2.31622365707753E-03
  4.63013030054785E-04  1.17673918163043E-04  5.64129404213986E-04 -2.28392356354501E-06 -1.00718807363025E-03
  2.43087607540678E-02  1.40500579411374E-01  6.65673468943042E-02  7.57423246621735E-03 -4.13576315782026E-01
 -5.65463286128744E-04  1.44166158152796E-03 -4.15208736501252E-01 -7.15483855433393E-04  1.44721723818202E-03
  1.42414654269494E-02  4.30784268136087E-03  4.68067344983259E-03 -3.32190534808019E-03 -3.25795966682475E-05
 -1.76664449136292E-05  1.32978895678672E-03  3.06334529757700E-03  3.04266450519129E-03 -1.29294739309103E-03
 -9.07341907479157E-04 -1.15411958506069E-01 -1.29287624723172E-02 -3.72620646568941E-04 -9.83186217564165E-02
 -1.72427905138590E-03 -1.33252389474960E-03  4.55728756334110E-03  1.42958368827522E-03  6.65548384961121E-03
 -4.58407877229637E-03  1.62811523753241E-03  1.12648147526509E-03 -8.63097919695419E-04 -1.15364693468613E-01
 -1.28312982048968E-02 -3.66129789463229E-04 -9.62227705383025E-02 -1.94634298090271E-03 -1.28954894725880E-03
  4.54771824339234E-03  1.41959589862497E-03 -6.52589652647515E-03  4.55124878872626E-03  1.10523917258308E-03
 -1.64649358591188E-03 -4.12544225737922E-03  5.92260269046310E-03 -1.38666609506016E-02 -2.82798622408439E-03
  7.14294986951253E-02 -1.01234618793911E-03  3.43607638681780E-03  2.76316678418293E-01 -1.62597846658795E-04
  3.31442453518632E-03  3.09648517677842E-02 -2.61468717134217E-03  4.46432350132946E-03  7.55173434019454E-04
  2.32566629682320E-02 -1.84734567960914E-03  5.55880050495500E-04 -4.61078386941733E-03 -2.36376862200624E-05
  7.64694488469954E-03 -4.24303420818707E-03  4.36986564628460E-03 -1.43249350697601E-02 -2.88378704093675E-03
  2.75598137194000E-01  6.87268773334005E-05  3.31101329098673E-03  7.25236288970868E-02 -9.66939775636196E-04
  3.46409672007419E-03  3.10197667483511E-02 -2.61412159100087E-03  4.50083218159774E-03  7.70786960257668E-04
 -2.30962640708825E-02  1.80854253784967E-03 -7.68990957310737E-03 -3.52550389245886E-05 -4.60129207933047E-03
 -5.44831255260697E-04 -1.24836458909914E-01  1.06317081321713E-02 -1.92408588095058E-03  6.76796179156099E-03
 -1.67224255026098E-03  4.11137156565284E-04  1.09527933377565E-03 -1.22603818544480E-01  1.06335128703669E-02
 -1.91827496955791E-03  6.56097780032781E-03 -1.69847013956819E-03  4.00506247193780E-04 -1.07133560796949E-03
  2.69253242954653E-01 -8.83543724650111E-03 -3.43448550224650E-04 -1.12505599723533E-02  1.00250638325306E-03
 -9.54955826699887E-03 -3.19496094440743E-03 -1.06794161305787E-04 -1.68759344118393E-03  2.20371770856480E-03
  2.69084550720095E-01 -8.97778889556299E-03 -3.86826348289727E-04 -9.52844130466283E-03 -3.17742132364127E-03
 -1.12776881149776E-02  9.82972855123432E-04 -1.03360757013758E-04 -1.69028475314266E-03 -2.20560563232152E-03
* ORBITAL    1   17
 -7.74136878184161E-06 -5.62241176067993E-05 -3.22399675749495E-04  7.55010535768989E-04 -1.11499234388209E-04
 -1.91955914830940E-05  4.18005310593158E-04  7.30828862252827E-05  3.33180028092523E-05 -3.09202277803552E-02
 -9.72018807876994E-03 -2.59142803247738E-03  8.33487386865095E-07  2.66673062527531E-04 -9.02741592574965E-06
  6.51835476924187E-05  4.38438852492779E-04  1.76667557276459E-04  2.09403167119999E-05 -3.15452248629357E-01
 -9.57145835624323E-03 -7.51948250762810E-04  3.12875219518725E-01  9.54415710779453E-03  7.59898549101652E-04
  4.40815253024914E-05  1.70709703448931E-05  3.94873510526226E-05  1.67897161937005E-06 -2.61985536550942E-02
 -1.38000940636799E-03 -1.94015307165980E-03 -2.77186584844561E-03  2.78549773517988E-03 -1.94225681849919E-03
  4.05631247566148E-03 -5.02567927002656E-03  1.14357688872691E-02  1.49666431948452E-03  3.32136447494808E-01
 -2.07255458838197E-02  5.56260582785804E-03 -1.11580135000446E-03 -1.18511958273693E-03 -2.56898352361246E-02
  4.96202690786811E-03  2.10548133457430E-03 -3.41064035727820E-03 -4.08233487921974E-03  4.24251750266941E-03
 -1.15744033331465E-02 -1.50838321653780E-03 -3.32682235729566E-01  2.07065455189056E-02 -5.56863823891667E-03
  1.14531194609970E-03  1.19509870301104E-03 -2.57350558399234E-02  4.98349343013033E-03  3.41803384969225E-03
  2.09627226535017E-03 -5.38291552674220E-03 -1.19080415474267E-01 -2.11207878904532E-02 -2.05738877610289E-03
  1.05429547783218E-01 -5.70627191988316E-03  1.88872886111858E-03 -2.68704999595646E-01  2.05854625345899E-02
 -4.03675548040913E-03  4.22118528036921E-03  6.61107005411231E-04 -4.41865748169269E-04  3.33415490413187E-04
 -3.60320518666110E-02  4.25275150870356E-03  8.53109103031507E-04  3.31800897752803E-03 -1.19820977249010E-03
  5.14319627997989E-03  5.37291394070402E-03  1.19083718658039E-01  2.10748953099300E-02  2.04463935606668E-03
  2.70274791962679E-01 -2.06319858156337E-02  4.05711541203998E-03 -1.05110241371870E-01  5.67409017493837E-03
 -1.87088910727918E-03 -4.02975786574822E-03 -6.75380913385801E-04  4.67888564579735E-04 -3.30902268434425E-04
 -3.61484315398307E-02  4.26872861681726E-03  5.09564693185147E-03  1.19910260079550E-03 -3.34293816113056E-03
  8.50170785420856E-04  3.34283062225613E-01 -9.75437388328173E-03  5.30098259276224E-04 -2.38610342388974E-02
 -1.56257777712381E-04 -1.37380841874951E-03 -3.10670444173160E-03 -3.34909480812369E-01  9.84707405040004E-03
 -5.48744676157539E-04  2.38772298079848E-02  1.35618681347271E-04  1.37583422075150E-03 -3.11205421228016E-03
 -9.58190809674273E-02 -1.26880773369216E-05 -8.32537949637736E-04  4.98636187411533E-03 -2.16141484880262E-03
  2.66186780562359E-04  6.01053532096045E-04 -1.29701366044384E-04  8.83249284934771E-05 -1.22458567058991E-03
  9.74327517407495E-02  3.60113623105693E-06  8.16948557146487E-04 -3.16895493050896E-04 -6.19003760796695E-04
 -5.06136061563468E-03  2.16123493634877E-03  1.28572403162643E-04 -9.73059190477172E-05 -1.23821742313693E-03
* ORBITAL    1   18
  7.37061226264843E-05  4.21053695432839E-05  5.13956374543616E-02  1.92273565784888E-01 -5.93177427609593E-02
  1.87120121322175E-03  9.72048490192405E-01  1.81905407427327E-02  7.57990370497133E-03  2.21905237940407E-02
  1.00996874452279E-03  6.17262905673923E-04 -1.16190447824311E-03  6.45054143402593E-05  1.19460411024892E-04
 -2.42046565498462E-03 -3.37859012257080E-02 -7.51530110383610E-03 -4.95951519843162E-04  2.22472814159394E-02
 -4.97055103529485E-03 -2.55699413584467E-04  2.23419726512566E-02 -5.85656006346340E-03 -2.44239560070921E-04
 -5.84609753317232E-03 -6.95445345376682E-04  1.19897635886343E-02  3.70355119864787E-03 -6.26890489203670E-04
 -9.69197620877860E-05  8.57014352037159E-04 -1.65634054642642E-03 -1.69333163843461E-03 -7.49026645255621E-04
 -8.00754582990709E-04 -5.48286798119669E-03 -1.20908930755505E-03  8.67259026377636E-05  4.97498634565969E-03
  2.18624499802647E-03 -1.81372226489813E-04  5.55336853479870E-05  4.06361462993074E-05 -1.22856083793347E-03
 -3.45671250535586E-04 -5.92374514860529E-05 -1.29348726582423E-04 -7.20526523038136E-04 -5.14213492631407E-03
 -1.10210289115230E-03  7.29143491100616E-05  4.55462150547575E-03  1.92566245286206E-03 -1.47336701280540E-04
  4.66885317297287E-05  2.78263800674781E-05  1.11975725998282E-03  3.46872352253085E-04 -1.20706624688257E-04
  3.37380362567354E-05  3.63980981328150E-03  2.20782027623087E-02  1.40703001993038E-02  1.89660390318559E-03
 -7.42126543223256E-03 -2.26483196370763E-03 -2.82558586087971E-04 -1.49040610959360E-02 -4.04861495623184E-03
  7.23160187143399E-05  3.77399645984386E-04  4.42934628846468E-04 -1.13594756291279E-03 -5.33995487018703E-04
 -3.66460505268459E-03 -1.13299226215277E-03  7.03198475303726E-04  4.45915733280288E-05 -1.02643476436013E-04
 -4.31109853175777E-04  3.09173957651690E-03  1.62952615328674E-02  1.20739805742447E-02  1.65607269647576E-03
 -1.02533887270356E-02 -3.01086208131421E-03  1.55066717617552E-04 -6.66793514126356E-03 -1.75470746607754E-03
 -2.25626946807639E-04  5.07783096586836E-04  4.47928027053844E-04 -9.29023266857268E-04 -4.67244184131104E-04
  3.20143589899926E-03  9.92682793096826E-04  3.79282729452302E-04 -1.00043520486240E-04  4.26716560260687E-06
 -6.06479568559066E-04 -3.27777760188729E-03 -2.81401838876843E-03  2.78383749930947E-04  1.41854768529453E-03
  6.76762090265775E-04  4.52287697026812E-05  8.88391125367430E-05 -3.25459807887385E-03 -2.59504146673820E-03
  2.86022814639768E-04  1.21657031396474E-03  5.69586004042212E-04  3.55662056558725E-05 -7.27155684773200E-05
 -4.60470347948406E-03  3.68005182918239E-03  9.95829419793004E-04  1.57802127331018E-03  4.61109572491869E-04
  6.44975867041095E-04  1.37787464231277E-04  7.29396711379476E-05  9.94189739714055E-05 -1.63253047291364E-04
 -4.06726715008605E-03  3.19722496493825E-03  8.72601460008890E-04  8.43030911965905E-04  2.30454599665569E-04
  1.47765329775375E-03  4.45321197905735E-04  7.51633958259708E-05  8.80384740457267E-05  1.27491880098810E-04
* ORBITAL    1   19
  4.84442054418624E-06  4.06522880087772E-05  8.12236061784892E-04 -4.42058619962661E-03  5.14041714036552E-04
 -1.43976301359751E-04 -2.19763449946064E-02  1.38540283483371E-03  1.14662218955404E-03  9.95678226150259E-01
 -2.40338339624774E-02 -3.15239422332107E-02  2.38636896523872E-04 -1.77027291332329E-04  2.79520794821183E-04
 -2.67166900937263E-04 -2.48284576231048E-03 -6.96431280084558E-04 -6.61561004387523E-05 -4.43166026875206E-02
 -5.25504838543590E-03 -8.33543859040355E-04  4.62632091493908E-02  5.02786658457944E-03  8.17233792536474E-04
  9.06373566926730E-05  3.19776730298280E-06 -8.14954026641867E-05  3.28409910701868E-05 -2.65181249030464E-02
 -4.77981196677213E-03  1.88018712457278E-03  1.27269589473982E-04 -9.50145494741792E-05  1.90262830763399E-03
 -1.95822879539759E-03 -1.43837326847320E-02 -5.42310627893351E-03 -6.49444581073722E-04  1.36806478308698E-02
  6.29202613879675E-03  2.94962641119166E-04  8.86952956151675E-05 -7.72796303595510E-05 -3.29486268003183E-03
 -3.89013425812625E-04  1.54793703409860E-04 -1.23164112049373E-04  1.94612226928927E-03  1.46554804816895E-02
  5.44478089454442E-03  6.57387464015877E-04 -1.39608900651555E-02 -6.34693919064729E-03 -3.03298232482705E-04
 -6.76490306601500E-05  9.24947325866870E-05 -3.36800921390951E-03 -4.40244607288254E-04  1.22676903434001E-04
  1.70503926127537E-04  2.65795019019135E-04  4.48067398424268E-02  2.58705288719789E-03 -2.88519304531640E-04
 -4.04374768249652E-03 -1.15402084665391E-03  1.27510534744399E-05 -5.72342854134850E-02  6.02754912689640E-03
 -1.29880143839699E-03 -1.27709713283348E-04  8.15632335568705E-04 -1.35655519352863E-03 -1.88745792268187E-04
 -1.24802511770133E-03  1.60380742758636E-03  7.92284400306199E-04  4.04876872783548E-04 -1.06508479452987E-04
 -3.64296713570994E-04 -4.30863026367912E-05 -4.27484361447312E-02 -1.83829423722861E-03  3.79294164774132E-04
  5.53571486255058E-02 -6.69083156681026E-03  1.28756906721879E-03  3.97431384522125E-03  9.87174036292319E-04
 -4.55135916326734E-05 -1.01688210469529E-04 -8.50981026148268E-04  1.26441409435907E-03  1.66120806598627E-04
 -1.14893244942843E-03  1.65173727113853E-03 -2.97878256419224E-04  9.88185358306461E-05 -3.58294367902317E-04
  7.95152921903003E-04  1.05282210469247E-02  2.89987408373995E-03  1.03213748922132E-03  1.00889542227919E-03
  6.41188660410927E-04 -2.58900804971465E-05 -7.66715477583439E-05 -1.01439226252230E-02 -2.67828501572339E-03
 -1.05063534228791E-03 -1.07645651535295E-03 -6.79378179852839E-04  2.75909171002218E-05 -7.40231459172083E-05
 -3.65066526561881E-02 -1.12710903751535E-02  6.79873756500116E-04  3.25076310252104E-03  6.99749539870341E-04
  1.84268740395083E-03  1.68465650540189E-03 -8.39259038663553E-05  2.51987122979850E-04 -3.67309292331794E-04
  3.62126974694003E-02  1.13493951621119E-02 -6.92105503414882E-04 -1.91124244412538E-03 -1.70233634396167E-03
 -3.35355006617632E-03 -7.59675408650261E-04  8.92979853940171E-05 -2.50338683854824E-04 -3.62573792435125E-04
* ORBITAL    1   20
 -2.27521127084270E-05 -1.48650697959875E-04 -7.29834899231298E-04 -1.10335754429014E-02  5.29792780104673E-04
 -2.24688984986262E-04  1.48060812126300E-03 -1.53945962321761E-02  8.38472977714582E-03  0.00000000000000E+00
  9.08878460596839E-01 -3.96212020265087E-01  9.28383602228684E-04  2.79668434133452E-03  7.56596757357718E-04
 -1.50525384773194E-03 -7.83718159465261E-03 -4.91530193583030E-03 -6.78836097420834E-04 -1.26827953454629E-01
 -7.61030312099766E-02 -5.69189863990548E-03  1.20296814527918E-01  7.32563764807051E-02  5.75369384649127E-03
  8.14803233471589E-04  5.01290208328783E-04  8.98380952837564E-04  6.48886998083431E-04 -8.28824009157232E-02
 -2.01914415441415E-02  4.12590727667869E-03 -2.42990590909528E-04  2.08781743446685E-04  4.42556201720855E-03
 -1.14787555045166E-02 -6.43836249339295E-02 -3.71005893076272E-02 -5.83894099212321E-03  3.63924107388652E-02
  2.88417566011845E-02  1.73397263676817E-03  1.38149976062871E-03 -1.79224838953728E-04 -7.86734451149275E-03
 -3.10773907290760E-03  9.75928416845398E-04 -2.80470587495686E-04  1.12768426380624E-02  6.29558669984470E-02
  3.62406736071174E-02  5.67535899557127E-03 -3.76284786116382E-02 -2.94565172890877E-02 -1.55578498934928E-03
 -1.16152749344646E-03  3.68656091504214E-04 -8.21510460931291E-03 -3.48677131363607E-03  2.81836630199446E-04
  1.07097940196362E-03 -9.63176698228611E-03  3.55839924385771E-02 -3.28285401394571E-02 -5.97126210332210E-03
 -4.65767572485930E-03  1.89439187248595E-03  6.92575122654926E-04 -2.61478705235934E-02  5.96940790074898E-02
 -4.52292936900685E-03  7.42401630943336E-03  7.67503901748839E-03  2.21318691708872E-03  2.06127009909620E-04
  2.40913944074515E-02  1.40270226401775E-02 -9.50392581590300E-04 -5.76121296101499E-04 -2.32543090694866E-04
 -8.45953503132051E-05  1.09103530145458E-02 -2.85303192145416E-02  3.56696293191269E-02  6.02392337761673E-03
  1.83325872019900E-02 -6.44463862632916E-02  4.97395592524336E-03  3.38667371009023E-03 -2.65419121399831E-03
 -5.13199362033634E-04 -7.49536040425569E-03 -8.10095044625621E-03 -2.35499811495702E-03 -2.18444805254306E-04
  2.53015264008031E-02  1.46378030372577E-02 -1.28349590507508E-04  2.19561617255978E-04  8.34445793970218E-04
 -9.75891263017530E-04  1.63270647672641E-02  1.81254714228274E-02  6.79647302691559E-03  6.40251048552120E-04
  4.11413396720153E-05 -4.28438728064373E-04 -7.51890905998682E-04 -1.26741259074732E-02 -1.65663510359273E-02
 -7.18045538084230E-03 -1.73956756455538E-03 -6.28718316552983E-04  4.25713307354317E-04 -6.98913143762162E-04
 -1.42126425003377E-01 -7.15592574397321E-02  3.04874646109261E-03  1.58937684816556E-02  6.31299380153508E-03
  1.43160635130651E-02  9.91205569379545E-03 -4.92209971444622E-04  9.03113818530559E-04 -2.92619844614233E-04
  1.47562650117353E-01  7.32591509158990E-02 -3.88858786367214E-03 -1.52059109847747E-02 -1.03303468416033E-02
 -1.75372239670835E-02 -7.10449431948434E-03  5.41871463981774E-04 -9.42662047224518E-04 -3.79937785370312E-04
* ORBITAL    1   21
 -9.31970448714869E-05 -6.14593814926753E-04 -2.19678650214668E-03  3.50975672033716E-01 -1.20470718085610E-01
  2.52827708592124E-03 -1.21296252214918E-01  8.63980377613454E-01 -1.70550098396194E-01 -1.42549240113686E-03
  2.03118783822500E-02 -1.95962796840386E-03  6.58791209133102E-03 -1.58555599244036E-05  8.54379740576327E-04
  1.49849817119108E-02 -1.23510744767759E-02  6.38559403820419E-02  8.47621422203275E-03  1.07733726861251E-01
 -1.04889789245044E-02 -3.41272923650039E-04  1.06260924694772E-01 -1.20009242066465E-02 -1.50425791266101E-04
 -1.51566716018445E-02 -4.85005888947890E-03  1.54982253851706E-02  2.28012102944246E-03 -1.22078543935736E-03
 -1.89020789962516E-04  1.64856143335037E-03 -2.80183172434568E-03 -2.90203281415103E-03 -1.43527538250800E-03
 -4.47840463071809E-03 -2.35865905801619E-02 -7.57326198692058E-03  1.85823025887533E-04  1.74562829181747E-02
  7.32510276375904E-03 -2.07008110627587E-03 -2.15282978427922E-04 -3.17737791819163E-04 -5.14123761870595E-03
 -2.44852867198785E-03 -2.58911152698502E-04 -2.67364669088125E-04 -3.95491679027296E-03 -2.11623459130647E-02
 -6.43223113501920E-03  2.29286065595161E-04  1.59605554880971E-02  6.31982454956211E-03 -1.94344988480233E-03
 -3.09081688905888E-04 -3.69637550882661E-04  4.93299780090026E-03  2.44579236071823E-03 -2.39620053004373E-04
  1.91663250135457E-04  4.77801891698886E-03  4.07060898620702E-02  3.03506362986181E-02  5.63514480111644E-03
 -1.89305603976116E-02 -1.09475296557632E-02 -1.87619559278451E-03  6.70812448398126E-04  1.05522101870482E-02
 -2.09477568576894E-03  4.41534833084189E-03  4.50142592160280E-03 -2.22305075507085E-03 -1.56093983653832E-03
  1.01465301331673E-03  1.15523205646973E-03  1.50070315678515E-03 -1.20653883967568E-03 -2.66882741286332E-04
 -1.56217393696354E-03  3.05563069533785E-03  2.54721855276851E-02  2.39232294840810E-02  4.80256789223395E-03
  1.03685797102680E-02  1.37079811813282E-02 -1.79152939160816E-03 -1.65607342155229E-02 -9.06913664223230E-03
 -1.63012282297105E-03  4.71922164498354E-03  4.49178148495996E-03 -1.43359829410981E-03 -1.22813855723508E-03
 -2.02223123992407E-03 -1.55026584054953E-03  1.41021170323174E-03 -2.70685471852563E-04 -1.33677680204802E-03
 -1.22940025002926E-03 -1.75959621051317E-02 -9.31107959772020E-03  2.35819964188802E-03  6.19838451990817E-03
  2.69649773025164E-03  1.62509850311386E-04  5.29367849878366E-04 -1.68422441229510E-02 -8.47580637384152E-03
  2.38230820310058E-03  5.59514651734474E-03  2.38107466782380E-03  1.30792998743106E-04 -4.77509765232378E-04
 -3.36047966771598E-02  2.71089656624674E-03  7.49092150477129E-03  1.07248359397665E-02  4.28022876300130E-03
  1.48266235983405E-03 -2.42653855482492E-04  1.43618246401807E-04  3.30331813146789E-04 -1.07058531688224E-03
 -3.29884583884577E-02  1.19824783210590E-03  7.05401914622446E-03  1.90207216389696E-03 -3.76825439497571E-05
  1.03700199312699E-02  4.17389641871899E-03  1.64079767678051E-04  2.79836555076471E-04  9.71171234668875E-04
* ORBITAL    1   22
 -1.57161026255854E-04 -1.15374414650924E-03 -5.93578263724800E-03  2.21233598970566E-01  6.81382810081286E-01
  7.43410033703453E-01 -9.27653439672601E-03 -4.32054263278902E-02 -2.63123207559302E-02 -1.18229524685993E-04
 -6.42666788883302E-04 -2.85158831250213E-04 -4.36230661950042E-04 -1.05814734001041E-06  6.26685105104082E-04
  8.70255667684584E-02  5.17425721981770E-01  2.90547984206868E-01  3.54745228671599E-02  8.38994610062871E-02
  6.25213285564927E-02  1.14865354471889E-03  8.42867266285944E-02  6.29145876887702E-02  1.20421129437512E-03
  4.64098249004797E-04  4.45684045786624E-03 -3.77617176908644E-02 -2.15614052966257E-02  1.14079735187192E-04
  2.34026746236752E-05 -4.01901376038569E-03  1.74032750544818E-04  1.78156273995060E-04  4.01529086672010E-03
 -8.21699894394830E-02 -5.21467570005468E-01 -2.68738902334928E-01 -3.97023981815671E-02 -3.13402556676132E-01
 -1.85530884617771E-01 -2.72521248608760E-03  2.95510930776445E-02  1.14032672314230E-02  3.76710278506499E-02
  1.75414225241351E-02  7.03687960256562E-03  5.69164784365380E-03 -8.18696354357604E-02 -5.19631668758321E-01
 -2.67837402196947E-01 -3.95846129022464E-02 -3.12933122784782E-01 -1.85249966471366E-01 -2.71304595258366E-03
  2.94858430703802E-02  1.13799001390470E-02 -3.76129242914093E-02 -1.75165380507128E-02  5.68366059027490E-03
 -7.01559646974949E-03 -9.51039327776224E-02 -5.99796351499756E-01 -3.07921795157398E-01 -4.06658317023920E-02
 -1.17107147368298E-01 -4.72367007616010E-02  1.67703103764302E-03  9.00756718667998E-02  8.27871596039281E-02
 -4.12285993904210E-03  6.19743617224524E-03 -1.13160548678322E-04  4.76949654704424E-02  1.93317520846850E-02
  8.50928811978817E-03  2.70871429155679E-03 -9.46991900509072E-03 -4.45445260155023E-03  2.98099789891034E-03
  1.27909162368523E-03 -9.49226425165041E-02 -5.98280887627280E-01 -3.07431051473260E-01 -4.06050781003491E-02
  8.92592116410816E-02  8.26251797790269E-02 -4.09816563392611E-03 -1.16816704881360E-01 -4.70758028638589E-02
  1.69764854248329E-03  6.17106738123862E-03 -1.02305664878841E-04  4.77495317456742E-02  1.93628614428006E-02
 -8.48441433416699E-03 -2.71126756597493E-03 -1.28332956531358E-03  2.98010017685801E-03 -4.46063057621143E-03
  9.46760065985378E-03  5.93835959357278E-01  3.91673405594826E-01 -2.26555471457562E-02 -1.66649819475394E-01
 -1.00157976750468E-01 -3.34785994985073E-03 -5.07390991520654E-03  5.92563537768724E-01  3.90631621948940E-01
 -2.26945297893624E-02 -1.66298458822643E-01 -9.99371511733354E-02 -3.34154314158924E-03  5.06642499087083E-03
  1.26748811627302E-01  3.61266052535138E-02 -3.65530477961483E-02 -3.02796451114340E-02 -1.70456952050499E-02
 -5.02740862100915E-02 -3.50914570251438E-02  2.80672215080670E-03 -1.01621644925672E-03 -2.26605852387995E-03
  1.25548916286264E-01  3.49739667823902E-02 -3.67692230891432E-02 -5.02833965264099E-02 -3.50782535499879E-02
 -3.03127699995761E-02 -1.70604777463958E-02  2.81464603352990E-03 -1.01994511809871E-03  2.25907424967895E-03
* ORBITAL    1   23
 -4.82017761372826E-06 -3.48527229274309E-05 -1.73008524080434E-04 -1.04137521986339E-03 -4.24044500081692E-04
  2.78628697515184E-06  4.02544114861995E-05  6.91269306405894E-05  2.15748607043354E-05 -1.24903030240267E-02
 -3.25659017082520E-02 -1.82421847811120E-02 -1.75417430557793E-06  4.93123576964398E-05 -3.76656708667165E-07
  8.80094125718185E-05  5.83549403058357E-04  3.14345157997138E-04  4.76910514867547E-05 -8.46257387836718E-03
  1.27788463746123E-02  2.60451197394688E-03  8.53081152800371E-03 -1.27346788422076E-02 -2.61186178619828E-03
 -2.78238323858998E-06  2.31888185324916E-06 -2.62496647899155E-05 -1.24456066986230E-05 -3.61477978244472E-03
 -1.53841763178082E-04 -1.59698180954848E-03  3.26566140835941E-04 -3.28010672267488E-04 -1.59399124587668E-03
  3.06343744005441E-01  1.82487796304144E+00  9.70862180960383E-01  1.34719583214135E-01  6.95899474869399E-01
  4.20417167604595E-01  1.09750208691195E-02 -8.43173357678206E-02 -3.65188125124543E-02 -6.27911005636776E-02
 -2.66284783326617E-02 -1.36130174220489E-02 -9.40198329079133E-03 -3.06561252723740E-01 -1.82617210306331E+00
 -9.71549556221006E-01 -1.34819723954579E-01 -6.96616021111498E-01 -4.20850373146502E-01 -1.09862931891648E-02
  8.43728628900499E-02  3.65402342761214E-02 -6.29316006167341E-02 -2.66942248685251E-02  9.41759265233987E-03
 -1.36272668914797E-02  1.50133851543870E-02  1.32166679284527E-01  6.93060371205146E-02  1.35842400935232E-02
  2.00400395429675E-01  9.70117688639421E-02 -6.43746965302241E-03 -5.36506037646119E-02 -4.32564724378299E-02
  1.66489461644054E-03  4.51126808826046E-02  2.29747760908876E-02 -1.34952495398213E-02 -3.12656702993931E-03
  5.01529300976196E-02  2.65408890310398E-02  9.27745751813428E-03 -3.16448343670565E-03 -4.81836578043682E-03
  3.27825162368045E-03 -1.52885603291463E-02 -1.33840412812558E-01 -7.01717107194375E-02 -1.37024128387295E-02
  5.35263401296504E-02  4.32021234606026E-02 -1.68628251820068E-03 -2.00974819874246E-01 -9.73559248286645E-02
  6.41201786677084E-03 -4.51288589534308E-02 -2.29861852294156E-02  1.35678894850384E-02  3.15665437495629E-03
  5.01804672485969E-02  2.65537885785217E-02  3.28257966908447E-03  4.82728978444694E-03  3.16485741226267E-03
  9.29812787331949E-03 -2.04154812289595E+00 -1.79361985080699E+00 -1.63437729211019E-01  4.60317304106759E-01
  2.88919719572658E-01  8.53278236956495E-03  1.16201971334526E-02  2.04302365381155E+00  1.79457681651758E+00
  1.63373959307622E-01 -4.60743968735727E-01 -2.89174928904831E-01 -8.54089961324891E-03  1.16324705489982E-02
  8.46064993821296E-02  4.12670690796229E-01  1.90616579250085E-01  7.87480921341602E-03 -8.47806495250589E-03
  9.42953509241334E-02  5.80982677745104E-02 -4.20984537879987E-03  2.83366373760859E-03  3.03539193759972E-03
 -8.31536522297716E-02 -4.11413152898414E-01 -1.90508630279926E-01 -9.44734820963052E-02 -5.82211214734015E-02
 -8.09807217981536E-03  8.33819607403934E-03  4.21572442701183E-03 -2.83774113663818E-03  3.04012001924115E-03
* ORBITAL    1   24
 -5.71053195177556E-03 -4.11257449191558E-02 -2.00639159924523E-01 -1.56491380197666E+00 -1.53886197741120E+00
 -1.21345978918741E+00  4.85306694719338E-02  1.44640785761264E-01  9.26735507645322E-02  1.27634451559079E-04
  6.10529033582222E-04  3.00395874582176E-04  7.76819496200553E-05  4.87050765461187E-07 -9.07326316704547E-05
 -1.79591637475279E-02 -9.83379907144148E-02 -1.63305949418222E-02  8.77518075516752E-03  1.22434800190290E-02
 -1.09715645342541E-02 -1.25188847665496E-03  1.18458249632290E-02 -1.13232156009242E-02 -1.31064078010015E-03
 -6.44561482774876E-03 -2.03154094485022E-03  1.96082753934911E-02  1.25266993673960E-02 -1.19822118084201E-04
 -2.63919203544001E-05  2.35139686881361E-03 -9.74737218199425E-04 -9.76368129807266E-04 -2.34656584306565E-03
 -1.83033552009629E-01 -1.08746066082527E+00 -5.81265408871922E-01 -8.30729318396748E-02 -4.11429674122372E-01
 -2.47698284184779E-01 -1.23476854240269E-02  3.61986695598242E-02  1.52954927228901E-02  6.96488713106348E-02
  3.61073341186950E-02  5.58842512454463E-03  6.45913604434784E-03 -1.82700918534763E-01 -1.08551741754680E+00
 -5.80143611360284E-01 -8.29066140135417E-02 -4.10408749297035E-01 -2.47094341724454E-01 -1.23384903037414E-02
  3.60917307838451E-02  1.52434335024431E-02 -6.95941222798198E-02 -3.60862383338778E-02  6.44901089541646E-03
 -5.58276721278158E-03 -1.02857699371308E-01 -6.22195963241363E-01 -3.35267433096595E-01 -5.25356181677915E-02
 -3.91584209515354E-01 -2.57776311671526E-01 -2.01180755307998E-02 -2.61926991438045E-01 -1.59736536872450E-01
 -1.49123848479206E-02 -3.48317623453928E-02 -1.92065059280874E-02  5.57696945097509E-03  4.24484987963948E-04
 -5.14875861783116E-02 -2.59231486750582E-02 -5.87024415282065E-03  7.41640392276620E-03  4.55526085241231E-03
 -6.85847537954014E-03 -1.03025680490472E-01 -6.23540485205593E-01 -3.35632118343906E-01 -5.25699551493175E-02
 -2.61324227110327E-01 -1.59752071994946E-01 -1.49420599210359E-02 -3.91552245683498E-01 -2.57814574345559E-01
 -2.01637708548962E-02 -3.47037074494984E-02 -1.91675329924337E-02  5.46865921501723E-03  3.74895667739474E-04
  5.13904778913684E-02  2.58861134958538E-02  6.86035937693345E-03  4.54453405279693E-03  7.41903463189433E-03
  5.84611315374675E-03  1.27899290475203E+00  1.11665425809039E+00  1.06875613426721E-01 -2.63429289364727E-01
 -1.66114038509027E-01 -3.46006432813836E-03 -5.36277126242247E-03  1.27575672092590E+00  1.11357247366604E+00
  1.06465007890636E-01 -2.62824950878677E-01 -1.65730677981398E-01 -3.44856277504511E-03  5.34593117819812E-03
  9.81212640154938E-01  8.62742026356184E-01  8.72605128012771E-02 -1.46021975836578E-01 -9.02263511541605E-02
 -1.13339410786080E-01 -7.62160922120341E-02  3.22436312980537E-03 -1.10108266420914E-03 -2.88647160302119E-03
  9.83337070609259E-01  8.65663287845342E-01  8.80735002289158E-02 -1.13176251677140E-01 -7.61400289620609E-02
 -1.45973870821512E-01 -9.02349567095605E-02  3.20506033236624E-03 -1.09119097112501E-03  2.89139069830320E-03
* ORBITAL    1   25
 -3.07982528920720E-03 -2.21778954250320E-02 -1.08061413042633E-01 -6.90706794486934E-01 -4.09134039759279E-01
 -2.39897704095429E-01  1.06957804838224E-02  2.72949674001998E-02  1.79451856920888E-02 -9.08425253856597E-06
 -8.17548286121852E-06  7.37378759605498E-07 -1.63000862302614E-04 -2.35291699192404E-07  2.22315830365930E-04
  1.47133756950558E-01  8.78109617079858E-01  4.66027737325113E-01  6.25891774055020E-02  2.06425436866256E-01
  1.38527699484988E-01 -5.59234253508659E-05  2.06392034090825E-01  1.38509305182135E-01 -5.79147709475975E-05
  3.30434978335147E-03  5.47358476659352E-03 -3.29276259782841E-02 -1.62400723673191E-02  1.27359462765361E-06
  1.09545749324312E-07 -2.53512651748230E-03 -1.54139259571794E-03 -1.54207549178894E-03  2.53540288927802E-03
  3.29238250627628E-01  1.94281778541781E+00  1.03725187451395E+00  1.38198061738670E-01  5.18527584676872E-01
  3.36122979547455E-01  1.39559395396269E-02 -9.00868522571928E-02 -4.37344685911566E-02  3.18961918080155E-03
  7.71084266011866E-03 -8.72367291759436E-03 -3.60889345745276E-03  3.29299874182484E-01  1.94318287045730E+00
  1.03745081344563E+00  1.38226401205663E-01  5.18746799545195E-01  3.36254129045410E-01  1.39543585878847E-02
 -9.01102457132059E-02 -4.37439008818334E-02 -3.14836891967471E-03 -7.69297558380558E-03 -3.61387474587237E-03
  8.72874502488656E-03 -3.52814740292618E-01 -2.08977476417600E+00 -1.08459041584725E+00 -1.40090512826978E-01
 -3.47245655260864E-01 -2.34020176064845E-01 -2.14455291748976E-02 -1.98094044631225E-01 -1.03645058884885E-01
 -6.64596043098556E-03  3.15505474351670E-02  1.58120672458675E-02  8.97202455467158E-02  3.89546822540026E-02
  4.89466801081329E-02  2.58268948415800E-02 -1.06952940777567E-02 -3.87648047090841E-03  2.42258808709330E-03
  2.32371844410276E-03 -3.52756574637111E-01 -2.08941676483571E+00 -1.08440042011086E+00 -1.40063081919582E-01
 -1.98044144158672E-01 -1.03615929127169E-01 -6.64618289603904E-03 -3.47156307522270E-01 -2.33969286771643E-01
 -2.14455465550523E-02  3.15512327472906E-02  1.58134632581883E-02  8.97072202171587E-02  3.89496611738638E-02
 -4.89750112549770E-02 -2.58409024552199E-02 -2.32667255243463E-03  2.42291062722495E-03 -3.87670871704399E-03
  1.06930326335480E-02 -2.19585379995347E+00 -2.22890143127003E+00 -3.37966834537849E-01  4.02698555625458E-01
  2.61533533164616E-01  7.14857682046093E-03  7.30007583653980E-03 -2.19619882388512E+00 -2.22903566212763E+00
 -3.37902459764765E-01  4.02843380142402E-01  2.61618454924690E-01  7.15192061011563E-03 -7.30568439892855E-03
  1.85118013651839E+00  1.95829947924786E+00  3.26179736066185E-01 -2.86637844270630E-01 -1.95157757003745E-01
 -1.28284728439478E-01 -8.66933780413849E-02 -2.57954872718887E-04 -7.19282102821186E-03  5.35291490781155E-03
  1.85044739460541E+00  1.95749566705709E+00  3.26035863561388E-01 -1.28184511013698E-01 -8.66269879787952E-02
 -2.86609947041649E-01 -1.95142344840374E-01 -2.59000318513588E-04 -7.18971538667801E-03 -5.35564137526366E-03
* ORBITAL    1   26
  9.82015402225420E-06  7.14335305975262E-05  3.61514379996081E-04  1.68247214233799E-03  1.32382803672198E-04
 -1.59334605391695E-03 -2.03237595049515E-04 -4.30996786886134E-04 -1.30973058561975E-04  2.05109550515415E-02
  5.47163002095271E-02  2.31220207737911E-02  5.39285794493279E-06 -6.14442724669525E-05  8.10030480823501E-07
 -4.24144984893252E-04 -2.78065776139215E-03 -1.44158598287113E-03 -2.05159175267447E-04  9.08711274973857E-02
  8.91806084527146E-02  3.95069767023617E-03 -9.10188593396656E-02 -8.91710336058782E-02 -3.89176801078601E-03
  5.46865178316042E-06  3.36814172784290E-06  1.37679250036575E-04  5.98698707546024E-05  1.87699381012497E-02
  6.57841641835122E-03 -5.75731004827889E-04  6.04381026893142E-03 -6.03363485181956E-03 -6.03289092002735E-04
  4.12510893380923E-01  2.34835018260627E+00  1.27875911189590E+00  1.70031039025877E-01  1.79124329036251E-01
  1.62105635397680E-01  4.14432096743289E-02 -7.94878388639178E-02 -4.25295952501935E-02  1.62544038975530E-01
  7.49827542604695E-02  6.79732106891498E-06  1.12659587472022E-02 -4.12431531384238E-01 -2.34819364714357E+00
 -1.27855616250546E+00 -1.69994575582116E-01 -1.78198577970222E-01 -1.61522887131737E-01 -4.14636827858171E-02
  7.95036926131455E-02  4.25376185449258E-02  1.62851448307725E-01  7.50989633420878E-02 -1.13007743956595E-02
  3.06084167894044E-05 -6.05526271601043E-01 -3.51947443058403E+00 -1.86344048883739E+00 -2.52693052830314E-01
 -4.27141649932378E-01 -3.17807623829377E-01 -2.98051386496581E-02 -7.02082310516332E-01 -4.35207318763597E-01
 -4.20551296337834E-03  1.33440183425133E-01  5.94468729166981E-02  9.26982565186983E-02  3.87504389184571E-02
 -1.40306451014728E-01 -6.18103067217244E-02  7.22283339793654E-03 -3.80994395199542E-03 -1.62968687609298E-02
 -2.53628605223624E-02  6.05700043760701E-01  3.52043124395138E+00  1.86402435458152E+00  2.52752582211010E-01
  7.01125526973796E-01  4.34672472902508E-01  4.22823310580752E-03  4.26976796363242E-01  3.17710595336779E-01
  2.98445744871841E-02 -1.33536459365077E-01 -5.95002792359383E-02 -9.27553963107814E-02 -3.87907841483978E-02
 -1.40055511867245E-01 -6.16816354303646E-02 -2.53496795342417E-02  1.62967259554200E-02  3.83842091766699E-03
  7.16548057732121E-03 -3.15080773583829E+00 -4.02394723883752E+00 -9.39349437710092E-01  2.43687604950034E-01
  1.91329039097583E-01  1.14747086901174E-03 -9.48901423891505E-03  3.14991355029628E+00  4.02435018175281E+00
  9.39933325158025E-01 -2.43102839855345E-01 -1.91034746851767E-01 -1.12796440615543E-03 -9.51611689822137E-03
  7.79126671322863E+00  9.44693701066762E+00  2.00985514778929E+00 -2.83219522067749E-01 -1.97776625946381E-01
 -7.69237416929091E-01 -5.24816166076238E-01 -3.83033198736460E-03 -2.20882097785157E-02 -2.15081423515462E-02
 -7.79091798689130E+00 -9.44637384555491E+00 -2.00969982281147E+00  7.69003790178585E-01  5.24658537137614E-01
  2.83006742900118E-01  1.97638397140236E-01  3.85103518219057E-03  2.20830070126503E-02 -2.15162782935822E-02
* ORBITAL    1   27
  1.75898727283803E-03  1.26701081076437E-02  6.19487935183331E-02  5.17718980389763E-01  6.20133942702069E-01
  5.61553997768002E-01  2.25253129249882E-02  5.97091087137656E-02  2.68683023949687E-02 -7.58866026306767E-06
  1.17033430339051E-05  4.62573765654126E-05 -1.35042142417554E-04 -2.41935236443760E-07  9.16665710777426E-04
  1.08301679973090E-01  5.86230138991997E-01  3.48483055084246E-01  3.91703262050815E-02  7.70341651765500E-02
  1.64469366865214E-02 -1.12275833593182E-02  7.70490209208401E-02  1.64449191791025E-02 -1.12488921583252E-02
 -7.78633304934647E-02 -3.27990122320570E-02 -7.16094712449027E-02 -3.11482099192850E-02 -3.68761684548268E-05
 -1.24271470078669E-05 -1.41836817459314E-02 -4.46492523998626E-03 -4.46431194234815E-03  1.41794699632222E-02
  1.84947518214072E-01  1.04049011639028E+00  5.15396044100814E-01  5.67003504443342E-02  3.32307351985777E-01
  2.52943178271353E-01 -2.70758300896545E-02 -8.83639172053683E-02 -3.96310398698145E-02 -1.64341304188984E-01
 -5.26700435320133E-02 -1.68237262117423E-02 -8.89553056533765E-03  1.84623757727472E-01  1.03868293950596E+00
  5.14461283421094E-01  5.65874838878050E-02  3.32208421676774E-01  2.52799956204379E-01 -2.71027515463419E-02
 -8.82915785305909E-02 -3.95937942145320E-02  1.64399435752295E-01  5.27006494520698E-02 -8.90040059250876E-03
  1.68241618369398E-02  4.26671412269321E-01  2.20765118190528E+00  1.19587829934483E+00  1.46916512243975E-01
  7.90573024109953E-01  5.79483734184891E-01 -2.60743108008812E-02  4.57912076578694E-01  4.24447846341022E-01
 -2.01936721489639E-02  1.86595539765512E-01  6.54357975712108E-02 -1.60661726392555E-01 -6.65639868886209E-02
  2.86892223807296E-01  1.18538875679265E-01  2.39025278474163E-02 -2.43693035359563E-02 -1.97287270725093E-02
  1.02899195625083E-02  4.27086761856653E-01  2.21003699457440E+00  1.19726201685512E+00  1.47111952329553E-01
  4.58261556315406E-01  4.24564327313165E-01 -2.02023189904333E-02  7.90774726736277E-01  5.79607860301157E-01
 -2.60748836681620E-02  1.86515590820125E-01  6.53988734218321E-02 -1.60767416547913E-01 -6.66108373944365E-02
 -2.86890958887262E-01 -1.18535735359254E-01 -1.02991931334901E-02 -1.97209935438532E-02 -2.43574043136786E-02
 -2.39107039571232E-02 -8.00290961715072E-01 -3.76903627550696E-01  1.50368966731236E-01  5.45318274962978E-01
  3.24458266945415E-01  1.52385879699352E-02  2.46193169415481E-02 -7.98251320766539E-01 -3.74397612049928E-01
  1.50910512207306E-01  5.45029797440966E-01  3.24256126299549E-01  1.52349878862225E-02 -2.46222776090917E-02
 -2.50154158414953E+00 -1.61163679902113E+00  1.48328828362249E-01  9.90523342748343E-01  5.68942494751065E-01
  6.10404350862073E-01  3.77184902731656E-01 -4.49247422108367E-02  3.03396756604413E-02 -1.93691868184508E-02
 -2.50619408917792E+00 -1.61731079541684E+00  1.47117762528779E-01  6.10870418418682E-01  3.77497916157104E-01
  9.90721320271888E-01  5.69074709649421E-01 -4.49245482306959E-02  3.03558314055394E-02  1.93619148468993E-02
* ORBITAL    1   28
 -7.51157410077929E-03 -5.43922430599949E-02 -2.71145009822353E-01 -1.27526597654007E+00 -6.52143276652559E-01
  6.50886888208045E-01  1.59275399823919E-01  4.04094454988790E-01  2.04537470860807E-01  2.00077269766219E-04
  1.28167560083097E-03  7.28020152350456E-04 -7.75539732233231E-04  5.18441451709303E-07  1.87276411849462E-03
  3.65312778566321E-01  2.30380361143939E+00  1.26524125306214E+00  1.80491679012575E-01  2.31110722094859E-01
  7.84128580726575E-02 -1.98124249552850E-02  2.28531864627141E-01  7.61348473837446E-02 -2.00254832131471E-02
  1.28339129220466E-02  2.24102440023441E-03 -1.16883832837552E-01 -5.11271154796181E-02 -1.05291366066402E-04
  6.45673584882647E-05 -1.28515903228012E-02 -4.13062321775461E-03 -4.18214527221547E-03  1.28564588430460E-02
 -2.30457475593753E-01 -1.15016879977092E+00 -7.02210852285639E-01 -1.02290846713411E-01 -9.65829319251868E-01
 -6.27814380926956E-01  1.90872825630983E-02  4.99530483451895E-02  2.04046029403070E-02  2.66726678700108E-01
  1.08343134147904E-01  2.26131284852038E-02  2.77281877430629E-02 -2.29354634546527E-01 -1.14485680501352E+00
 -6.98841827598232E-01 -1.01822533698267E-01 -9.56188553086556E-01 -6.21523961203514E-01  1.86088516530543E-02
  4.91306826784991E-02  2.00511121959255E-02 -2.63994591795069E-01 -1.07266625043252E-01  2.74521204998695E-02
 -2.24698462793218E-02 -2.67352338487395E-01 -1.49598156487114E+00 -8.81260516386164E-01 -1.13739236846606E-01
 -1.76174901985547E-01 -1.55928451623666E-01 -1.96349680283661E-02  2.72107790398280E-01  1.27238097213695E-01
 -1.32528162013395E-02 -5.36890886678240E-03  2.74364870457523E-03  8.40307022894832E-02  4.05457679858909E-02
  5.22794974835365E-02  2.78052148503451E-02 -4.29097662648926E-02 -6.72515922508829E-03  3.38255549701846E-03
  3.01803162980050E-03 -2.63562780719145E-01 -1.47608973923392E+00 -8.69261528674611E-01 -1.12171936419793E-01
  2.78799049146469E-01  1.29974622196527E-01 -1.35505484810615E-02 -1.73893241554357E-01 -1.54149949171984E-01
 -1.98323864004772E-02 -5.21091284186931E-03  2.64300411245746E-03  8.24393408368349E-02  3.98614234990072E-02
 -5.50058534070407E-02 -2.89701391238495E-02 -3.22093657154197E-03  3.37883878189684E-03 -6.80033178006136E-03
  4.26928730034651E-02  1.84362402936309E+00  7.28622259042821E-01 -3.27291143579120E-01 -7.52021667943673E-01
 -4.19670549707864E-01 -1.91533477112828E-02 -3.02755735906738E-02  1.83122362990616E+00  7.28584784050816E-01
 -3.22515467508124E-01 -7.43833385463773E-01 -4.15026186966908E-01 -1.89360150577398E-02  2.98441661244633E-02
  7.38255276066552E-01  3.03850683403166E-01 -1.19632570041915E-01 -1.53494438210914E-01 -7.85332095144064E-02
 -8.75296845874604E-02 -4.46442610478539E-02  1.04262200768451E-04 -3.16962772143708E-03 -2.54068371911664E-03
  7.05254406409101E-01  2.71570579298195E-01 -1.23581983202205E-01 -7.94325555363510E-02 -3.95047338971415E-02
 -1.50250973979216E-01 -7.68188436758243E-02 -1.27072729028268E-04 -2.89090649541375E-03  2.41469716810387E-03
* ORBITAL    1   29
 -2.06602983706272E-05 -1.49298970329931E-04 -7.38157564828401E-04 -3.30567608845507E-03 -2.29800406249750E-03
  1.34509877815329E-03  4.39044620009545E-04  1.19116470166446E-03  7.15293375869569E-04  2.87602492814934E-02
  7.71737502975872E-02  3.75013249470053E-02  2.66320059136478E-06  3.29440687221283E-04  9.62946198461789E-06
  1.18504456699194E-03  7.27736203567555E-03  4.13234867849338E-03  5.84457278972133E-04 -3.55705787070432E-01
 -2.91987988599376E-01  1.39436229183216E-03  3.57695471749734E-01  2.92810563351933E-01 -1.50146459979486E-03
  5.92644128908881E-05  1.29085908264277E-05 -4.05296243973938E-04 -1.80512322044156E-04 -1.28160596810713E-01
 -6.48609471412877E-02 -3.61626538180376E-03 -8.55680923971104E-03  8.53130988272537E-03 -3.52764029627704E-03
  5.65371958559022E-01  3.01475260027653E+00  1.64252720039885E+00  2.06850082866768E-01  1.81260869158396E+00
  1.26671827603987E+00 -5.39147619141844E-02 -2.17989048469540E-01 -9.93494785981599E-02 -4.08139789000761E-01
 -1.54955854169777E-01 -2.82518966401500E-02 -4.34807909098155E-02 -5.67153158412620E-01 -3.02385393965399E+00
 -1.64808846432070E+00 -2.07667026140923E-01 -1.81956634695220E+00 -1.27122250111804E+00  5.40371347405954E-02
  2.18375488027162E-01  9.95034122289416E-02 -4.09969109759046E-01 -1.55722591676792E-01  4.36721471564314E-02
 -2.84248385914242E-02  2.10352673069008E-01  1.07289504633972E+00  5.52744917952723E-01  5.41122081592436E-02
  1.19867594536339E-01  1.39013747407716E-01 -1.97088982789607E-02  5.30188433191686E-01  3.17775579673854E-01
 -3.23071364202907E-02  5.61690748879609E-02  8.24844939490882E-03 -1.13662725199741E-01 -4.86389988608188E-02
  4.35907756526040E-01  1.92835980671035E-01  2.57656573760408E-02 -2.72359721983198E-02 -5.90348817852296E-03
  2.11695998595108E-02 -2.12577306146239E-01 -1.08543030248660E+00 -5.60109543059091E-01 -5.50897090076789E-02
 -5.28718137257969E-01 -3.17099306948241E-01  3.22023517350753E-02 -1.21869725557482E-01 -1.40646928693369E-01
  1.95897012881235E-02 -5.63349155174674E-02 -8.29492878991522E-03  1.14323769033291E-01  4.89421332982376E-02
  4.35567314496234E-01  1.92677775806966E-01  2.11539581374617E-02  5.94378716803597E-03  2.71949640291652E-02
  2.60838245331330E-02 -4.39113562983455E+00 -2.63200997626656E+00  2.96728279231729E-01  1.76192648478921E+00
  1.04036646292333E+00  4.19294302293265E-02  7.20810433689122E-02  4.40507033866386E+00  2.63774960738179E+00
 -2.99007591687514E-01 -1.76727745653842E+00 -1.04335662634287E+00 -4.20594739040306E-02  7.22925097708032E-02
 -6.29881881461633E-01  5.76816841523066E-01  5.81229686683162E-01  2.61604816089637E-01  1.11060489613010E-01
  7.43023792677641E-01  4.60257537154681E-01 -3.31524700300507E-02  2.44679335613533E-02  1.51226959090760E-02
  6.37067445134272E-01 -5.73440950324877E-01 -5.82150189635028E-01 -7.44115806419626E-01 -4.60860453175100E-01
 -2.63189553937932E-01 -1.11906456122075E-01  3.31762037883863E-02 -2.45015076315514E-02  1.51347576513168E-02
* ORBITAL    1   30
 -3.01160911956162E-03 -2.17528457964684E-02 -1.06469156606296E-01 -4.43391837637599E-01 -1.63153999684378E-01
  2.49718942969868E-01  3.81685302243998E-02  8.90206949542272E-02  4.30934741116978E-02  1.51373419570016E-05
  2.13684918330911E-04  1.29240155386235E-04 -1.54469003309044E-04  2.59928431247263E-07  1.03518223615806E-03
  2.41170291770587E-01  1.34655813229806E+00  7.90449774996879E-01  1.06573057987854E-01  1.89226445100779E-01
  1.39245727954783E-01 -7.49453007914386E-03  1.88957010815229E-01  1.39058852298671E-01 -7.54059975674683E-03
 -9.49852276781510E-03 -8.11090477735324E-04 -7.72887432260884E-02 -3.41071326578092E-02 -7.42594738999260E-05
 -1.50325883498144E-05 -7.45165555146732E-03 -1.75801888648514E-03 -1.76057702204516E-03  7.44732757781433E-03
  5.51883382949553E-01  2.83823479625945E+00  1.62679042112838E+00  2.15238661845564E-01  2.19314521855766E+00
  1.47024825109442E+00 -5.69555490787982E-02 -2.24494325873645E-01 -1.02084221457214E-01 -4.47763739253994E-01
 -1.80139604840785E-01 -2.18892443064011E-02 -5.24447929787813E-02  5.51238832007988E-01  2.83472240976451E+00
  1.62492551020832E+00  2.15004821808804E-01  2.19228245686586E+00  1.46955696513177E+00 -5.69712490053565E-02
 -2.24335492505111E-01 -1.02011590798076E-01  4.47670544694594E-01  1.80105747536117E-01 -5.24303204208088E-02
  2.18699718514050E-02 -2.90249121846191E-01 -1.39867937998426E+00 -8.65389609169979E-01 -1.14686259714128E-01
 -1.28305496560714E+00 -8.19142444651760E-01  2.64933925532377E-02  1.29868898728597E-01  4.09076234272662E-02
  5.51016745077653E-03 -2.09052907908560E-01 -9.20470103791076E-02  9.02476523979652E-02  3.26639240078441E-02
  1.71340617560593E-01  8.71553871257231E-02 -1.45743905090282E-02 -1.08314546286877E-02  3.60083736768950E-02
  6.98577396745032E-03 -2.89706377665178E-01 -1.39590937679234E+00 -8.63581378574499E-01 -1.14432683267292E-01
  1.30641418772281E-01  4.11281950260960E-02  5.47335027099303E-03 -1.28246463146100E+00 -8.18772399841575E-01
  2.64561084448415E-02 -2.09008273085462E-01 -9.20478903478535E-02  9.00273128377381E-02  3.25720776562674E-02
 -1.71409431518453E-01 -8.71786276610732E-02 -7.00975656223812E-03  3.60027054859741E-02 -1.08165706767596E-02
  1.45628360601966E-02 -5.00658379272463E+00 -3.10663650768800E+00  2.68846523357625E-01  1.93795030243248E+00
  1.14184344365384E+00  4.34796733564929E-02  7.75086219676540E-02 -5.00252314633975E+00 -3.10290737120707E+00
  2.69258435841404E-01  1.93687257340360E+00  1.14117932052349E+00  4.34590485754353E-02 -7.74872050202442E-02
  2.45566235009550E+00  1.68208414255093E+00 -6.40352153701083E-02 -8.73148929544664E-01 -5.14511339490310E-01
 -2.36945989452099E-01 -1.27556164618450E-01  1.49182270116350E-02 -2.44643961684275E-02  3.57195402018465E-02
  2.44945576567320E+00  1.67493236697731E+00 -6.53653336474216E-02 -2.35902167560670E-01 -1.26885866184896E-01
 -8.72569306303111E-01 -5.14168080652191E-01  1.48977009102533E-02 -2.44262629214843E-02 -3.57231050324114E-02
* ORBITAL    1   31
 -2.96577103533532E-03 -2.13521373462775E-02 -1.02189979966646E-01 -5.06728401289612E-01 -6.34509724633733E-01
 -3.72143709634271E-02 -2.85789186017125E-02 -1.00276186735997E-01 -6.45643527100310E-02 -6.42180782223385E-06
 -8.33948496935637E-05 -1.25236101232868E-04 -1.36639213941936E-04  9.47684959020014E-07  7.71384223014697E-04
 -3.14245609424357E-01 -2.08504633611148E+00 -8.49723621424481E-01 -9.85552226104630E-02 -3.24311051163021E-01
 -1.65901479475290E-01  4.98648631047816E-03 -3.24213520254822E-01 -1.65833968587417E-01  5.05563541360658E-03
  8.90520360577021E-02  3.96243218272072E-02  3.60948870407107E-02  2.29103090492182E-02  1.37489014919326E-04
  4.53560648357710E-05  2.05087536838713E-02  2.91830666462032E-03  2.91676172938449E-03 -2.05035959991125E-02
 -5.35427311154209E-02 -2.59823005451001E-01 -2.03352442164593E-01 -2.29292442568483E-02 -3.60141086963137E-01
 -2.26054486267743E-01 -9.80205048905546E-03  8.11025707392803E-02  3.90587126982561E-02 -1.04047097656494E-02
  1.23395035613300E-02  1.31829922238546E-02  2.73470758776070E-03 -5.25983387969365E-02 -2.54692465781959E-01
 -2.00644397763608E-01 -2.25930252415492E-02 -3.58167754276897E-01 -2.24603749499574E-01 -9.81289688705236E-03
  8.08331602840558E-02  3.89346989028407E-02  1.07219725537059E-02 -1.22123798842730E-02  2.69458418700042E-03
 -1.31457076585746E-02 -3.49827734509859E-01 -1.90651707279177E+00 -9.43252839326877E-01 -1.19751099668053E-01
 -8.86585774171856E-01 -6.35509503302387E-01  2.27809681108865E-02 -1.15523594726855E+00 -6.40185574220590E-01
 -3.43750660093325E-03 -1.48440525211499E-01 -5.29399513730840E-02  8.74676145113898E-02  3.88732994906041E-02
 -2.37923940653989E-01 -1.37977321917474E-01 -1.73719841086651E-02  2.21008577319298E-02  2.99836759396174E-02
 -2.48933668046976E-02 -3.50188791596791E-01 -1.90832196712928E+00 -9.44607601903405E-01 -1.19955753336079E-01
 -1.15552291568823E+00 -6.40110299663808E-01 -3.40752578870475E-03 -8.87000721114027E-01 -6.35703084588021E-01
  2.28228278440168E-02 -1.48489033850626E-01 -5.29450202383579E-02  8.76429476813174E-02  3.89452204248400E-02
  2.37718402345095E-01  1.37874270703350E-01  2.48978473346588E-02  2.99878586402747E-02  2.20675258839411E-02
  1.73747136001546E-02  7.02897504997683E-01  2.90865590599527E-02 -1.89341529814062E-01 -1.61163995141403E-01
 -8.98092660529850E-02 -2.22350846164513E-04 -9.45926973922022E-03  6.96493098663421E-01  2.43404072985078E-02
 -1.89418687235140E-01 -1.59136490786882E-01 -8.85890945638012E-02 -1.80107583369989E-04  9.39750326591069E-03
  2.72491419549910E+00  1.40327337482852E+00 -2.59704854583773E-01 -6.96381972677801E-01 -3.94122180453201E-01
 -9.08664351144002E-01 -5.66482930950423E-01  5.46880196326118E-02 -2.26207383140550E-02  2.92726507637113E-03
  2.72972923579299E+00  1.40964825672800E+00 -2.58252978898076E-01 -9.09197532774613E-01 -5.66829372807454E-01
 -6.96817836644468E-01 -3.94399569685842E-01  5.46923863973237E-02 -2.26454178473824E-02 -2.93845076857462E-03
* ORBITAL    1   32
 -6.99488260137926E-07 -4.94615816171216E-06 -2.84132398330632E-05 -2.52591170577591E-04 -5.15248461459816E-05
  1.74740787360422E-04 -4.22432149410560E-06 -3.90302715381798E-05 -1.00662225524784E-04 -8.14038343554686E-02
 -2.06851586225481E-01 -1.36900707640614E-01 -2.72069768416889E-06 -3.84793794835174E-04 -2.32838108455781E-06
 -3.52169133649983E-04 -2.10656645649576E-03 -1.11608280752546E-03 -1.43198250477951E-04  1.05931534491608E+00
  6.98335680253068E-01  1.93290452194281E-02 -1.06018395224402E+00 -6.98894265109011E-01 -1.93269774567690E-02
  3.64291579944412E-05  1.60430859972549E-05  1.12593200769905E-04  5.71415266844110E-05  2.06925597805235E-01
  9.57071160326402E-02  5.41234416645685E-03  1.99548959935684E-02 -1.99497088127234E-02  5.37784126294784E-03
  6.73913775616816E-01  3.69239775015536E+00  2.17462922956470E+00  3.15703583117461E-01  1.64539064315697E+00
  1.07373466443585E+00 -3.74412815355283E-02 -1.20805297552362E-01 -4.61905476899097E-02 -3.48635003792808E-01
 -1.41876831283223E-01 -5.41795728189461E-02 -4.33294137065254E-02 -6.73672181088839E-01 -3.69092537948980E+00
 -2.17369484742429E+00 -3.15550337690886E-01 -1.64564235824606E+00 -1.07389354078647E+00  3.74642192566686E-02
  1.20874914979180E-01  4.62346375763681E-02 -3.48637120585894E-01 -1.41871929900731E-01  4.33309831753082E-02
 -5.41482308035322E-02 -2.28794023282130E-02  1.24871644052867E-01  1.96061387026403E-01  4.72392271582391E-02
 -4.43267924824839E-01 -3.83278670982696E-01  1.20609978900289E-02 -1.09442046911366E+00 -6.80784936178309E-01
  2.70365387018196E-02 -9.94289528530811E-02 -3.22284258088220E-02  4.92268212923659E-02  2.17118365687860E-02
 -3.06628454690856E-01 -1.42881802245190E-01  3.70996100899945E-02  1.77985324506558E-02  1.40024587759898E-02
 -3.43595625698564E-02  2.33255239094620E-02 -1.22369285950806E-01 -1.94421950101346E-01 -4.69977088345887E-02
  1.09325622079843E+00  6.80159213239607E-01 -2.70125912435353E-02  4.44438457464529E-01  3.84005734908327E-01
 -1.20715450953767E-02  9.95922993358845E-02  3.23131083229821E-02 -4.93157123350203E-02 -2.17397738063447E-02
 -3.06294679536299E-01 -1.42719399119225E-01 -3.43360593436422E-02 -1.40275950615481E-02 -1.77687007071122E-02
  3.70452407992186E-02 -4.34413106657125E+00 -2.51372738858511E+00  3.21333716353057E-01  1.46963281835212E+00
  8.38911132491885E-01  3.55798596515345E-02  5.10896648839588E-02  4.34413352746894E+00  2.51389527200927E+00
 -3.21245873946541E-01 -1.46979456677263E+00 -8.39030181883366E-01 -3.55841443162543E-02  5.11071428953032E-02
  2.55766118105024E+00  2.28656783982845E+00  1.95285646211244E-01 -3.82083907126166E-01 -2.12081164043726E-01
 -8.43745919204717E-01 -5.44204135525137E-01  2.44663042783599E-02 -2.66783356059042E-02 -1.03367259649623E-02
 -2.55955311890629E+00 -2.28772204600749E+00 -1.95177002261580E-01  8.43739184108884E-01  5.44172995906831E-01
  3.82644686070244E-01  2.12400845044995E-01 -2.44583386506718E-02  2.66901949113548E-02 -1.03159335635809E-02
* ORBITAL    1   33
 -6.93813125725021E-04 -4.84386905880151E-03 -1.77031210659953E-02 -1.76348787692062E-01 -4.43042004090657E-01
  7.72887816575509E-01 -2.30496393965773E-02 -8.00712031875291E-02 -1.22278178100502E-01 -6.98378574731047E-07
  7.97634935543665E-04  8.76124613063766E-04 -2.03433470602788E-04  1.30366981484584E-06  8.29204960851028E-04
 -3.25222429905728E-01 -2.04522570955201E+00 -9.96574095789250E-01 -1.30039503019505E-01 -3.39228945794292E-01
 -3.63113857933891E-01 -2.10729086479420E-02 -3.33748917285898E-01 -3.58755328733723E-01 -2.10890677053682E-02
  1.46293803529524E-02 -2.84038711930086E-03  1.06208864522002E-01  6.62214964021178E-02 -9.33743527810296E-04
 -3.35269640790454E-04  8.34070761633714E-03 -4.73679843600733E-04 -4.04668350362015E-04 -8.42849113295352E-03
  5.17371036632256E-01  2.97057057102311E+00  1.85086416878566E+00  2.73078390072067E-01  4.41233524562476E-01
  3.60005316316196E-01  3.85050709943558E-02 -5.53372198200932E-02 -1.58932554093581E-02 -6.28794615239197E-02
 -4.04229486576850E-02 -4.68136276262032E-02 -7.09582014568890E-03  5.15598207520733E-01  2.96288622486034E+00
  1.84876624780047E+00  2.73159572159254E-01  4.37154574323679E-01  3.56410030048570E-01  3.84471320050766E-02
 -5.39621258156698E-02 -1.51785364305998E-02  6.31835369040073E-02  4.05892445046663E-02 -7.08667754727148E-03
  4.71438656181135E-02  5.26610048857038E-01  3.04557133925558E+00  1.80890094057459E+00  2.68793617334822E-01
  1.71185081594858E+00  1.08641127482820E+00 -2.05810516548989E-02 -3.46955112889679E-01 -1.02761141776583E-01
  2.89774129839647E-02  2.49066668728515E-01  1.18058010175726E-01 -3.36450674646793E-02 -5.44788912451229E-03
  5.53998144647773E-03  1.35291396047161E-02  3.81782325077477E-02  7.68318428446925E-03 -4.00932872574158E-02
  8.82893169518856E-05  5.36668178817020E-01  3.09989178449838E+00  1.84280110293030E+00  2.73636129040628E-01
 -3.48040457078856E-01 -1.03815754004970E-01  2.87759508095225E-02  1.72972334337408E+00  1.09727588098509E+00
 -2.12239205108093E-02  2.51228917320420E-01  1.18800576571719E-01 -3.58952026922094E-02 -6.25674300166212E-03
 -5.86001255932334E-03 -1.36033046681724E-02 -4.05995698675403E-04 -4.04272444740913E-02  7.90742953308022E-03
 -3.86596327924315E-02 -1.87528058506997E+00 -8.79518333394192E-01  2.02378624326040E-01  3.96510240058263E-01
  2.15054603448706E-01  3.44480956764113E-03 -3.97783958310007E-05 -1.84942566709444E+00 -8.45450968519031E-01
  2.10201543074051E-01  3.89761143071870E-01  2.10478478430966E-01  3.34294059514077E-03  1.41474738329704E-04
 -3.20898990613459E+00 -1.57437779995058E+00  3.29391843087325E-01  7.64972714155060E-01  4.25145699511615E-01
  6.26816049562591E-01  3.80322996734200E-01 -3.15004468965613E-02  1.92430142428500E-02 -1.06592189696930E-02
 -3.30138164357785E+00 -1.66931872411275E+00  3.15156681017979E-01  6.43211934001109E-01  3.90663428862391E-01
  7.76739957514887E-01  4.31916410338390E-01 -3.18718171020741E-02  1.98108275810263E-02  1.06811834265000E-02
* ORBITAL    1   34
  2.36001048330107E-06  1.91943302612491E-05  1.52097306882527E-04  1.40773023558831E-03 -2.54214890583364E-03
  3.77310578652267E-03 -2.64525050193169E-04 -6.01742683874457E-04 -4.09021775389303E-04  2.07493559175212E-03
  9.75937626999810E-03 -3.91171293104923E-02  8.90158065271195E-06  3.74378782402172E-04  1.84750372820455E-05
 -6.11147944004563E-04 -4.67226938627479E-03 -1.63882362676473E-03 -2.36096395459154E-04  9.21290921214536E-02
  1.77974241926694E-01  1.98184914817547E-02 -9.21581978662857E-02 -1.80012396585901E-01 -2.01173093268539E-02
  1.17284239186225E-05 -6.91241637922686E-05  1.98165254949284E-05  9.82305865648830E-05  1.92606455259614E-02
  9.29112599791863E-03  2.37566027489194E-03 -1.44006280279412E-03  1.40874208122878E-03  2.41040606588620E-03
  9.72554704049309E-02  7.40128767868227E-01  5.73372647675616E-01  9.86956177452111E-02  2.63104171834159E-01
  1.16235142162956E-01  9.46942452488897E-03  5.13454226002925E-02  3.00486310522892E-02 -8.74838475046675E-02
 -5.18465202438604E-02 -4.30087241765877E-02 -7.90854357845124E-03 -9.12896265534657E-02 -7.05398849357070E-01
 -5.52061250679597E-01 -9.56744058338684E-02 -2.61107144499634E-01 -1.14007398016221E-01 -8.98060476820068E-03
 -5.23209448455263E-02 -3.04304758737843E-02 -8.77855161647902E-02 -5.18598789406830E-02  7.92247657485278E-03
 -4.24821874612564E-02  9.57024909684529E-01  5.22551680766761E+00  3.07999599740407E+00  4.34358436243077E-01
  2.03067707412495E+00  1.32736970359501E+00 -4.30007973348303E-02  3.41962263618837E-01  2.84820057865184E-01
 -3.64785998082154E-03  2.27179561124819E-01  8.92455409798062E-02 -1.48698585950391E-01 -4.99388115323466E-02
  2.30141911889193E-01  1.16479456993472E-01  3.63999993443104E-02  4.80718825302191E-03 -3.93369031254710E-02
  4.87273670341619E-02 -9.53139456953326E-01 -5.20311368704180E+00 -3.06709197809554E+00 -4.32372744216125E-01
 -3.42983527496939E-01 -2.84141934652042E-01  3.87056951073023E-03 -2.01020038782878E+00 -1.31508571417543E+00
  4.25152558717684E-02 -2.24076230165976E-01 -8.78409245952811E-02  1.48849772854652E-01  5.00764173134396E-02
  2.28609584602310E-01  1.15641682962888E-01  4.86135309361873E-02  3.88249403230813E-02 -4.82334650002367E-03
  3.62419666326491E-02  7.85768879427927E-01  2.41786812527383E+00  9.02495310941874E-01 -1.79358022434175E-01
 -1.57924569843913E-01 -2.40911956409917E-03  3.45837850657945E-03 -8.02633638535434E-01 -2.42580697488034E+00
 -9.00814182480921E-01  1.82252235593606E-01  1.59502790215883E-01  2.41336909924875E-03  3.51862515813229E-03
 -9.65755358520073E+00 -8.95384174338023E+00 -1.04765250716580E+00  1.13187125995914E+00  6.31950642912030E-01
  1.86721685004254E+00  1.17965473761761E+00 -4.32482289693137E-02  5.74805396546024E-02  1.15263154654083E-02
  9.62266084951632E+00  8.93717692759521E+00  1.05144409918966E+00 -1.85892949682662E+00 -1.17449393372577E+00
 -1.12347136714443E+00 -6.27326566763382E-01  4.27313475825104E-02 -5.72427089335011E-02  1.16545779275932E-02
* ORBITAL    1   35
 -9.80095700296994E-07 -8.07097115421313E-06 -6.47181928484291E-05 -6.68124242505366E-04  1.01813904362179E-03
 -1.53169203361052E-03  1.09698515910780E-04  2.32989376042352E-04  1.53667156592833E-04  9.30098241278364E-03
  2.55702383992571E-02  4.00601012072742E-02 -3.58036187918831E-06  3.64672654346712E-04 -7.77482813418301E-06
  2.10405355054838E-04  1.69939277730979E-03  5.40166782413170E-04  8.01041060940970E-05 -6.45587786091656E-01
 -2.99926018664138E-01  7.13422849719568E-03  6.45449215969658E-01  3.00721728045845E-01 -7.00392056060145E-03
 -7.25752505255290E-07  3.22851613586703E-05  1.21736621251675E-05 -3.12692042770394E-05 -6.47529475406194E-02
 -2.53134051754608E-02 -2.69260068785297E-03 -2.05510976642509E-03  2.06802696088383E-03 -2.71207893288232E-03
  3.29707571016674E-01  1.67223899296849E+00  9.66315755149584E-01  1.23206616469207E-01  1.66750700726755E+00
  1.04450901125250E+00  1.02311180995325E-03 -1.70443242322629E-01 -7.73425724621619E-02 -1.47799034989694E-01
 -9.00532506138397E-02 -1.59008154460985E-02 -2.68709701211375E-02 -3.32107312211672E-01 -1.68625145167350E+00
 -9.75028621396491E-01 -1.24445188652535E-01 -1.66769979211625E+00 -1.04505511133212E+00 -1.24944790655656E-03
  1.70861913204937E-01  7.75105205040966E-02 -1.47518766838467E-01 -8.99803467105126E-02  2.68507710849030E-02
 -1.61185452718575E-02 -9.24697429526923E-02 -3.44182864761802E-01 -3.35518579737816E-01 -5.09100251133349E-02
 -4.43937423894392E-01 -1.20282909718892E-01  3.28737448682500E-02  8.27093058598246E-01  4.09477741348211E-01
  2.82633685532284E-02 -8.01004134232070E-02 -1.85030881648645E-02  4.48842541135531E-02  1.04868606081424E-02
  8.35991099814836E-02  7.78635805957102E-02 -4.88827553851305E-03 -1.13590530183005E-02  4.09460679061903E-03
  1.38697608466379E-02  9.09515591496195E-02  3.35401335767523E-01  3.30485074848019E-01  5.01254853693703E-02
 -8.26660362762421E-01 -4.09750316254447E-01 -2.83567143890636E-02  4.35069763137016E-01  1.15046068407398E-01
 -3.26376990599518E-02  7.87509219060131E-02  1.79017242966009E-02 -4.49727909490674E-02 -1.05537615636413E-02
  8.43020219939476E-02  7.82518587460388E-02  1.39288738966822E-02 -3.86749462433106E-03  1.13654156199992E-02
 -4.84353459903032E-03 -3.56404585787260E+00 -1.87584445604305E+00  2.74909912649302E-01  1.03210619442301E+00
  6.09688208831347E-01  1.69250783715491E-02  3.84834006490617E-02  3.56994898261349E+00  1.87864042894181E+00
 -2.75454210736270E-01 -1.03285486769385E+00 -6.10077505166351E-01 -1.69149364390543E-02  3.84393693119412E-02
  3.73053675873578E-01  1.44125613208831E+00  4.90684031466153E-01 -4.83574741969229E-01 -3.12887932573715E-01
 -3.98208074982929E-03 -4.44659831999755E-03  4.38533564358274E-03 -1.09518371998845E-02  1.96157442564062E-02
 -3.58399852265332E-01 -1.43423919385154E+00 -4.92265384626961E-01  2.35615223565479E-04  2.09766799739092E-03
  4.80135137192867E-01  3.11007660226268E-01 -4.14914676370638E-03  1.08512408188832E-02  1.95656404160018E-02
* ORBITAL    1   36
 -4.01143956932691E-03 -2.87167255916822E-02 -1.34107676115109E-01 -6.16587604999513E-01 -1.14375292076573E-01
  1.58894612794058E-02  1.32176163071879E-02  2.71244317106403E-02 -3.63088555030591E-04  1.43846565373661E-05
 -1.77446843812720E-04 -5.16030602791392E-05 -1.98809935411947E-04 -5.55126821848955E-07  1.70210823821833E-03
 -3.70068766758270E-01 -2.33225772474469E+00 -9.77427912255013E-01 -1.05844242073896E-01 -3.96522606973683E-01
 -3.08887555374997E-01 -1.64571682462832E-02 -3.96706409554534E-01 -3.08978820368691E-01 -1.64514801462246E-02
 -7.59480656524003E-02 -1.79382387570552E-02  6.29169086400218E-02  3.77288563769373E-02  4.63901140556139E-05
  1.41465542479736E-05  9.00334738283558E-03  4.58899014195490E-03  4.58610621227839E-03 -9.00312383075045E-03
 -1.01723451514974E+00 -5.96556998105769E+00 -2.93841570067907E+00 -3.67471177320710E-01 -2.06780393754330E+00
 -1.38737514911850E+00  6.77726023736916E-02  1.51679534688518E-01  7.39780771898352E-02  4.75789192276346E-01
  2.04449476244902E-01  5.00376542719745E-02  5.32392625834204E-02 -1.01691614759110E+00 -5.96362657327603E+00
 -2.93750528021878E+00 -3.67358640517658E-01 -2.06744985971891E+00 -1.38711129486206E+00  6.77598255669674E-02
  1.51673770774662E-01  7.39689996464265E-02 -4.75698817939891E-01 -2.04418741060156E-01  5.32311156568242E-02
 -5.00289591117912E-02  1.78298884097144E-01  1.34725423196625E+00  6.74620973229117E-01  9.77160715133502E-02
 -3.17679683360938E-01 -1.63549105457530E-01 -2.28821522967120E-02 -8.83363118691548E-01 -4.76703297630785E-01
  9.17609690496906E-03  8.24156033589065E-02  1.10196485030773E-02  1.39929145531092E-02 -9.01831550840494E-03
 -2.17895166740829E-01 -8.89414960531560E-02 -3.38137037539697E-02  2.29777042062417E-02 -8.98070907578308E-03
  2.58625533131690E-03  1.78151451405823E-01  1.34633344040546E+00  6.74077674368076E-01  9.76414058560258E-02
 -8.83507946698031E-01 -4.76697762974569E-01  9.16410535230550E-03 -3.17505048576606E-01 -1.63531535655217E-01
 -2.28837826991485E-02  8.23812645893851E-02  1.10110857288769E-02  1.39882032588348E-02 -9.01541740687136E-03
  2.17818793493019E-01  8.89127532196138E-02 -2.57941217137357E-03 -8.97483284653329E-03  2.29725955365574E-02
  3.38075270136778E-02  5.77074057913593E+00  2.51713275006237E+00 -7.83894861746302E-01 -1.98842115857748E+00
 -1.15860026893928E+00 -5.18548517008838E-02 -7.38193598064222E-02  5.76931804226564E+00  2.51634602341985E+00
 -7.83783101892881E-01 -1.98799570483388E+00 -1.15834434527290E+00 -5.18429581870210E-02  7.38083636904294E-02
  4.16625481340763E-01 -1.15552343820479E-01 -2.10484836852151E-01 -2.90485612491504E-01 -1.71720384463197E-01
  1.52444099329977E-01  1.17869401868873E-01  4.20344963841880E-03 -4.74008866487938E-03  8.33930650572372E-03
  4.17504289128719E-01 -1.14694646090074E-01 -2.10342142489937E-01  1.52343789170950E-01  1.17805580125860E-01
 -2.90402303390824E-01 -1.71664937751843E-01  4.20013258041042E-03 -4.74108364652989E-03 -8.33625604277605E-03
* ORBITAL    1   37
 -7.19107815383521E-05 -4.91111881179884E-04 -3.83646616894980E-03 -2.47282347104271E-01 -1.71555446276602E-01
  3.49961850785510E-01 -3.51646724118742E-03  1.61122429900820E-03 -2.46255682323331E-02 -1.25724934827409E-05
 -2.03648767474169E-05  7.54299458779807E-05 -9.87099153281260E-05 -8.35365226662847E-08 -1.04521249833956E-03
 -3.64280476066001E-01 -2.05773180501039E+00 -1.03110982144039E+00 -1.23802400328573E-01 -3.97294501547801E-01
 -2.26531228933640E-01  2.25606412837038E-02 -3.97032313039400E-01 -2.26304669805539E-01  2.24696088410217E-02
  2.27706761812675E-02  3.16237152850977E-03  1.83106696408014E-01  8.87871659662584E-02 -2.43899910840909E-04
 -8.26497755537813E-05 -6.93868541409693E-03 -4.52603937106416E-04 -4.19118758575575E-04  6.91713834900266E-03
 -7.29197646200545E-01 -4.45577430876669E+00 -2.67128436400155E+00 -3.66906963104120E-01  8.24643157055603E-01
  3.22207635543108E-01 -8.45740864538483E-02  1.74357663279083E-01  8.41081217251721E-02 -2.46632827623076E-01
 -1.08679135756564E-01  4.61466110752594E-02 -2.24435504363238E-02 -7.29708968895293E-01 -4.45915912312427E+00
 -2.67294341177595E+00 -3.67110609491622E-01  8.24678156684216E-01  3.22128009162819E-01 -8.46080661700618E-02
  1.74220385117566E-01  8.40526110601519E-02  2.46452605994119E-01  1.08606683226685E-01 -2.24421001473464E-02
 -4.62038750937170E-02  1.33736801379196E+00  7.70993614693333E+00  4.05792144050416E+00  4.93515594635507E-01
  2.78291607855181E-02  2.55480279763719E-01  6.48291333512217E-02  1.12781921760214E+00  5.14894762007352E-01
 -5.40648988125509E-02 -9.82166364247421E-02 -3.68334253075304E-02 -3.04750700708836E-01 -1.37853836529362E-01
  2.34398817388442E-02 -3.28167728068605E-03  9.78632341403223E-02 -2.63640058508024E-02  1.34435076256270E-02
 -2.65110976562110E-02  1.33604458581615E+00  7.70286942651574E+00  4.05424728994832E+00  4.93023933626637E-01
  1.12708522025237E+00  5.13698846232013E-01 -5.40509048716751E-02  2.33376445478573E-02  2.52655021489174E-01
  6.48507415563174E-02 -9.85884857532096E-02 -3.69864173397289E-02 -3.04773040775761E-01 -1.37890429151178E-01
 -2.24250603007949E-02  3.73305651785118E-03  2.66059351458939E-02  1.35138560824210E-02 -2.63174160412813E-02
 -9.78417360772817E-02  4.95790514332538E-01  4.17212916391016E-01  6.64279502954771E-02  2.96861298132781E-01
  1.89343899000600E-01  1.47855854769360E-02  3.66259972197198E-02  4.95108593103777E-01  4.14332602753820E-01
  6.52306038799795E-02  2.96981450929677E-01  1.89454987730417E-01  1.47804033177252E-02 -3.66331388071945E-02
 -4.03560149924324E+00 -1.84073294611684E+00  4.90040718243663E-01  1.15695987869809E+00  7.19240993095313E-01
  3.06146288382183E-01  1.45578132191029E-01 -1.78036774733161E-03  3.52584850513641E-02 -2.97568584076439E-02
 -4.02089266995429E+00 -1.82839400276729E+00  4.90936914487664E-01  3.02989340412591E-01  1.43570630008750E-01
  1.15450458213289E+00  7.17831264814667E-01 -1.69279588445479E-03  3.51604252478009E-02  2.97839381949377E-02
* ORBITAL    1   38
  5.74837748448400E-03  4.16532293830575E-02  2.10988108773830E-01  1.45924634020247E+00  4.67857956440034E-01
 -1.00709912184874E-01 -1.44433752880300E-01 -3.97415116871330E-01 -1.47606298357568E-01 -7.71646015999077E-04
 -3.53734076896230E-03 -1.21061404582354E-02 -9.12879482301002E-04 -9.92459014461447E-05  1.35082872112216E-03
  4.55237331697002E-01  2.41078106094233E+00  1.51590651312508E+00  1.72262619106946E-01  8.64893716783115E-01
  6.17817228592376E-01 -5.05700523275321E-03  5.52010145782856E-01  4.55531471774182E-01  9.73540840566787E-04
 -7.68341099220604E-02 -4.77484231815098E-02 -3.29047202196839E-01 -1.55214254170742E-01  2.15722295346863E-02
  8.10237107999440E-03 -3.48918839215803E-02 -1.70840209269896E-02 -2.01929267755757E-02  3.83165495698524E-02
  3.34283475411285E-01  1.87782137373220E+00  1.00958741900433E+00  7.82103654502478E-02 -8.99234985484575E-01
 -8.13743860203064E-01 -4.86009579556892E-02 -2.30264094055884E-01 -1.04486508764273E-01  3.90053226586138E-01
  1.88796447586612E-01 -6.50988491640498E-02  3.04813222035326E-02  7.89426680350989E-01  4.55285985362071E+00
  2.35152981692128E+00  2.45294089133982E-01 -1.87697785523993E-01 -3.24840975088735E-01 -5.69191350215182E-02
 -2.96771914958094E-01 -1.40117820189492E-01 -2.56454210801002E-01 -1.33303557704936E-01  1.65412951241880E-02
  8.08182483717020E-02  4.50817547054812E-01  2.55205751569839E+00  8.72384841115032E-01  6.96968543543424E-02
  3.18063982553136E+00  1.49723860387926E+00 -2.26329489533172E-01  1.48369123400691E+00  7.72356504706864E-01
 -1.07742931012483E-01  6.48018350483855E-01  2.38171475892896E-01 -6.79154822829266E-02 -4.66810812837465E-02
  5.76300815255270E-01  2.50427965736505E-01  5.27389006142194E-03 -5.61224457884387E-02 -8.83432064552055E-02
  3.75207432100792E-02  1.35413803110402E-01  6.46455721054814E-01 -1.83424449059780E-01 -7.09029606866073E-02
  1.51326523012360E+00  8.30275276240863E-01 -1.01910255017566E-01  3.10154360365138E+00  1.39252909782925E+00
 -2.16186380752548E-01  6.27206679232663E-01  2.36589307258038E-01 -3.51935425283184E-02 -2.82604484354338E-02
 -6.24636563059029E-01 -2.74146162058176E-01 -3.39785001305831E-02 -7.94959455358183E-02 -6.12455247476341E-02
 -1.76833974700119E-03  1.05529442408243E+00  7.69929980063693E-01  4.27724362204933E-02 -1.51768015099137E-01
 -7.53360649803009E-02  7.99432954919186E-03  3.08039995611985E-03 -1.26518811914016E+00 -4.74743673330284E-01
  2.36206697605141E-01  5.06799825454015E-01  3.15134697937527E-01  2.44445939348661E-02 -2.08656674803990E-02
 -6.67828524941113E+00 -2.98396719682477E+00  9.26565091254408E-01  1.99015671510015E+00  1.14279600475689E+00
  1.31506848419067E+00  7.92365289750888E-01 -1.33893438909226E-01  7.56976345749575E-02 -8.24841855711731E-02
 -5.06288915595360E+00 -1.54606682005885E+00  1.08803320059309E+00  1.03573736888216E+00  6.13446217666537E-01
  1.84149185687692E+00  1.05969040308791E+00 -1.29543505074244E-01  6.64060626801937E-02  8.19569842934532E-02
* ORBITAL    1   39
 -9.60788418502416E-04 -6.95977417441931E-03 -3.51997970121083E-02 -2.43114135966554E-01 -7.94945284907565E-02
  1.72563090704427E-02  2.39760758541927E-02  6.62500352899836E-02  2.46822274014682E-02 -8.89432109763471E-03
 -3.02891821406952E-02 -7.07219621358353E-02  1.64109577994828E-04 -6.16155411422220E-04 -2.17052327414527E-04
 -7.78358413693649E-02 -4.12967248049671E-01 -2.59012025332426E-01 -2.94735597579835E-02  7.90474087196862E-01
  3.72818846334047E-01 -1.62416822322274E-02 -1.03039327037231E+00 -5.56008315258985E-01  1.68548992372948E-02
  1.31422379196537E-02  8.06722207041768E-03  5.58987612630558E-02  2.63880942458921E-02  1.14310982280545E-01
  4.29203579912465E-02  1.56867353107109E-02  1.14910245642445E-02 -5.11020226770850E-03  3.27611682314526E-03
 -1.44081696722220E+00 -8.44976574334587E+00 -4.25585444876424E+00 -5.22566273770941E-01 -2.01096155613009E+00
 -1.34610099201749E+00  3.43262410202289E-02  2.43825120772611E-01  1.26873252470674E-01  3.38483033155418E-01
  1.36071784023244E-01  5.89295931888303E-02  3.73186849277301E-02  1.24667343717395E+00  7.33922132818501E+00
  3.67459387369086E+00  4.66389221153164E-01  2.19720367630909E+00  1.54144451555545E+00 -1.62504360460777E-02
 -1.53450644055478E-01 -8.50094033055349E-02  4.49452121000903E-01  1.91343848063087E-01 -4.53777241315954E-02
  3.37956987042398E-02  9.03626757305659E-01  5.47890605797223E+00  3.11504822278932E+00  4.22128727617636E-01
 -2.31626785476344E-01  1.07821895802690E-01  8.20603900669365E-03 -3.10561766331328E-01 -2.75262085483763E-01
  4.54682008405962E-05 -4.46809257711563E-02 -3.46848931243582E-02 -8.57146629929198E-02 -4.71898454957791E-02
 -2.20832937440335E-01 -1.03870430299468E-01  9.45397236910631E-03  2.37754232858367E-02 -1.28466173510616E-02
  6.17926702597934E-03 -1.00085031467734E+00 -6.00888160822463E+00 -3.22412172807328E+00 -4.20855580063864E-01
 -1.97065094046916E-01  4.70769924188083E-03  3.57924736744469E-02 -8.37852123768026E-01 -5.98605695230733E-01
  6.76832348579189E-02 -1.74091976542605E-01 -4.67471859699537E-02  1.02342457125257E-01  5.95241679341029E-02
 -1.77855185285519E-02 -1.52221387675901E-02  1.83200884870547E-02  4.14735820434874E-02 -3.82541569080550E-03
  1.06062883222759E-02  6.89460794370720E+00  3.68702663542647E+00 -5.85476967094420E-01 -1.98043862841502E+00
 -1.17648392728091E+00 -5.14090042682978E-02 -5.47390463449809E-02 -6.85586919491175E+00 -3.73521816370284E+00
  5.37781348380149E-01  1.91881149755642E+00  1.13496331563711E+00  4.58267014686580E-02 -5.06596674514781E-02
 -3.99505220892969E+00 -4.01285158649547E+00 -6.45665992217831E-01  1.47928795053456E-01  7.78367919903160E-02
  6.77024832547148E-01  4.42410322762538E-01  8.02001430007194E-03  1.68390384665101E-02  1.32959186822375E-02
  5.98709839805788E+00  4.78047952276503E+00  3.02942878679395E-01 -1.07451955098921E+00 -6.79858891780965E-01
 -8.00341298995253E-01 -4.52915796307749E-01  3.68001402469196E-02 -4.10598907793713E-02 -1.48682280509274E-02
* ORBITAL    1   40
  2.53751754437042E-05  1.88342352727984E-04  1.10666131648563E-03  8.99609476132346E-03  1.11159494776021E-03
 -3.41733232205170E-04 -1.27450897137949E-03 -3.26012400851540E-03 -1.48963110803760E-03  7.78311913718344E-02
  1.94400030002509E-01  9.17195593759440E-02  8.19141262576862E-06  4.64885895242403E-04  1.13903207489787E-05
 -3.15362830342931E-03 -1.89574939225686E-02 -9.92632822051632E-03 -1.25737713691281E-03  7.44014759860309E-02
  1.56830183384827E-01 -6.09662543602581E-03 -7.84963075621680E-02 -1.62509892337088E-01  5.94899094338945E-03
  2.25213910830206E-04 -1.01869748796581E-04  8.47686328490482E-04  4.35370542068334E-04  2.22465067304583E-01
  1.13429527660069E-01  4.69978966447427E-03  1.04983255910287E-02 -1.02790365802932E-02  4.52038175819566E-03
  1.60343622130106E-01  1.02884395862152E+00  1.02784330472926E+00  1.73583826158498E-01 -3.40674555859509E+00
 -1.51473296005088E+00  2.69463953971535E-01 -6.96288038894516E-02 -2.02720979155587E-02  7.92472700892894E-01
  3.02082389722719E-01 -3.04329958192805E-03  8.77389984769785E-02 -1.74247958121489E-01 -1.10652172282419E+00
 -1.07144927798833E+00 -1.78653817916513E-01  3.41209308015054E+00  1.52148526946005E+00 -2.69011647438901E-01
  7.34996928107410E-02  2.17583811058510E-02  7.97429493267343E-01  3.04376558498408E-01 -8.80721576154246E-02
 -4.54170708918153E-03 -1.26119754650884E+00 -7.18479853692443E+00 -3.63979198361391E+00 -4.05931128170522E-01
  3.40836185493865E-01  3.39791474187166E-01  7.56682309663876E-03 -1.40041568236688E+00 -7.84767573646440E-01
  1.18524420664439E-01  4.97456757311555E-01  2.47496314177748E-01  3.02557656532680E-01  1.40631487933229E-01
 -5.96588659395323E-01 -2.57275161613391E-01 -9.11936217692488E-02  5.40008034441097E-02 -2.47829499034619E-02
 -3.00755907106798E-02  1.26752541687500E+00  7.22076847536825E+00  3.66403287502055E+00  4.09274389947704E-01
  1.39562464058951E+00  7.84045764975068E-01 -1.17602295099559E-01 -3.61442807932131E-01 -3.47202660524394E-01
 -4.64536076163293E-03 -5.07210828924339E-01 -2.51222801756776E-01 -3.06278539151703E-01 -1.42248349935553E-01
 -5.97094397461722E-01 -2.57552821556714E-01 -2.99830101533851E-02  2.55245215107968E-02 -5.36607704772955E-02
 -9.14126004921441E-02  4.85067495642043E+00  1.80777301702128E+00 -8.95950338369742E-01 -2.10984945853571E+00
 -1.23806623978810E+00 -7.23447311833016E-02 -1.39887013323624E-01 -4.83478694328761E+00 -1.79972712442011E+00
  8.93835256494403E-01  2.10358096705571E+00  1.23424560988382E+00  7.20394206140344E-02 -1.39822273852022E-01
  3.19769432066796E+00  1.30596089606635E+00 -4.90057488837664E-01 -1.12009376049554E+00 -6.93322811649959E-01
 -9.47272285173743E-01 -6.01063561121622E-01  5.78492562435358E-02 -3.93420086880716E-02 -8.62795570975457E-03
 -3.17741678964024E+00 -1.30073989188393E+00  4.84265986564154E-01  9.48436972516065E-01  6.02661271758965E-01
  1.10567266298338E+00  6.84705284301581E-01 -5.71634887299755E-02  3.87650034564936E-02 -9.68236663016001E-03
* ORBITAL    1   41
  4.13720862474737E-03  3.07201653526723E-02  1.82402613960493E-01  1.62375492366419E+00  4.20374603252456E-01
 -7.90215568716158E-02 -2.50656200302178E-01 -6.80040758665564E-01 -3.40910680257700E-01  1.02616300148735E-03
  2.34869838911376E-03 -2.84201484039225E-04 -7.53224080863910E-04  9.79822105842873E-06  9.54733310832779E-04
 -4.59044209877533E-01 -2.81193561676231E+00 -1.37072256525726E+00 -1.71249848531887E-01 -2.25011056175441E-01
 -3.45170845073422E-01 -9.94433414102977E-03 -2.31747693795077E-01 -3.53771712023957E-01 -9.71971137895204E-03
  5.34799757548634E-03 -3.53952174262731E-02  7.29162379883370E-02  4.11085139154983E-02  2.09696337225748E-03
  5.64383074071400E-04  6.07119102190548E-03  1.02300895387734E-02  9.81752461194682E-03 -5.71469180964778E-03
 -9.58821493836913E-01 -5.30361348117137E+00 -3.08282754963570E+00 -3.73831484825186E-01  7.57757584109726E-01
  5.70627106016017E-01 -3.37003025479118E-02  2.32056274640815E-01  7.68144189325833E-02 -4.13899478534275E-01
 -1.70309044447374E-01  1.00845579637335E-01 -3.68056378560832E-02 -9.63489288618265E-01 -5.32715070878484E+00
 -3.08756403586974E+00 -3.74084165638505E-01  6.69567244058554E-01  5.29469830315675E-01 -2.71633646363250E-02
  2.32923425086789E-01  7.72429711749223E-02  3.93830986809847E-01  1.62473034238088E-01 -3.44688761672922E-02
 -1.01164854417655E-01  7.05499863657247E-01  3.97046008987769E+00  2.40102175802651E+00  3.00995499976759E-01
 -9.03173593553978E-01 -4.17070752458924E-01  1.43958915834918E-01 -8.12479106200423E-02  2.24057756577606E-02
  1.72396980915319E-02 -7.09801271509016E-01 -2.88143700788333E-01 -4.04596449471093E-01 -1.80967161219429E-01
  2.81743914992562E-01  1.26080178045957E-01  3.29643809236666E-02  7.87191928188362E-03  3.85632701704634E-02
  6.32505232594454E-03  6.96513714844021E-01  3.91999270810010E+00  2.37042433101645E+00  2.98131059407046E-01
 -8.59065263797217E-02  2.74606818282428E-02  1.88705455714268E-02 -8.44915846863740E-01 -3.78202571962553E-01
  1.43808086456058E-01 -6.96485810839837E-01 -2.81848058358359E-01 -3.96881086516133E-01 -1.77706238651780E-01
 -2.86027937787016E-01 -1.28109365746156E-01 -7.00296116486455E-03  3.71497038367228E-02  8.13211643216531E-03
 -3.07090092463920E-02  4.65671999786192E-01  3.57813631682284E-01 -3.22779879168249E-03 -1.15034767325012E-01
 -7.49033861647796E-02 -8.23122590626528E-03  2.36344069384204E-02  6.26007933913399E-01  4.39342477238266E-01
 -2.11923241842904E-02 -1.75485263436220E-01 -1.10066933356181E-01 -1.01073600535942E-02 -2.01626510340746E-02
  8.42268906057749E-02 -1.51739280820902E-01 -1.71598841577288E-01 -6.66373227922614E-01 -4.15667600431353E-01
  5.99974094070129E-01  4.47935678180625E-01  4.05999350643641E-04 -2.40974620757988E-02  6.16238898360101E-02
 -2.33960942197827E-02 -2.40978915888645E-01 -1.78965240877548E-01  6.19875373290312E-01  4.61040491114335E-01
 -6.65011229408115E-01 -4.16288232810368E-01  3.86778745871088E-04 -2.36892694294840E-02 -6.19734678060859E-02
* ORBITAL    1   42
 -5.92876478312338E-03 -4.25320724481867E-02 -2.03371792817268E-01 -1.22538160391528E+00 -4.10380506607601E-01
  2.53568106788821E-01 -2.86442999327995E-02 -7.96063532599589E-02 -1.01573850191338E-01 -7.95749411318269E-04
 -1.73431627544135E-03 -1.08387884730348E-04 -1.51769835792096E-03 -5.19963872520091E-06  1.47257120995016E-03
 -4.42314147220777E-01 -2.38764681379592E+00 -1.09188184891214E+00 -8.14991997699454E-02 -6.86051217113175E-02
 -2.23048545245162E-01  8.50660271839427E-03 -6.23187164012918E-02 -2.15850018174987E-01  8.43806370627813E-03
  6.47860023552256E-02  3.97697393758853E-02  3.33405484640273E-01  1.69449131649659E-01 -1.84889619501599E-03
 -6.53283849131722E-04  2.02196370226812E-02 -5.27040758394748E-03 -4.96455921318739E-03 -2.04790844560999E-02
  1.88761701762679E-01  1.04847858069641E+00  3.78943501309474E-01  3.52022140667836E-02  2.66592069124102E+00
  1.17377518575886E+00 -2.15103805711632E-01  3.76736102955996E-03 -3.87662061921472E-03 -4.75668635981331E-01
 -1.59896231463654E-01 -9.42870171569615E-03 -7.81145710821575E-02  1.90573943219117E-01  1.05716723515273E+00
  3.81632152913759E-01  3.55589968138440E-02  2.69883487692108E+00  1.18883830974437E+00 -2.17629675838331E-01
  3.27070175782348E-03 -4.01720019142971E-03  4.83377246722056E-01  1.62949551319195E-01 -7.90212042713622E-02
  9.60689427542035E-03 -7.12498158104444E-02 -4.45439967187517E-01 -4.32180157471952E-02 -3.55230856168942E-02
 -2.66186231829283E+00 -1.98129576865762E+00 -6.59347306343520E-02 -1.20585175243441E+00 -1.06894695017031E+00
 -7.21560675588578E-02 -5.87701639407856E-01 -2.77576952411104E-01 -8.72229429732502E-02 -2.87805979711345E-02
 -2.58514974513196E-01 -1.10647206541511E-01  3.58085112846893E-02  1.38661659679624E-02  4.91725961465780E-02
 -2.27347652034509E-02 -7.03933704035068E-02 -4.40638335234191E-01 -3.74182643060918E-02 -3.50780656224603E-02
 -1.21028038791686E+00 -1.07561856989773E+00 -7.24724131200742E-02 -2.69432232165720E+00 -2.00163846674221E+00
 -6.57342519307252E-02 -5.93046992211307E-01 -2.80078473802469E-01 -9.02418006568342E-02 -2.99837922630835E-02
  2.64256747751026E-01  1.13223994116993E-01  2.32606958452610E-02  4.98560589823460E-02  1.39917146541258E-02
 -3.67106320591520E-02 -4.47307152918083E+00 -2.03671252867117E+00  6.17449802542438E-01  1.78195604366817E+00
  1.04658721362013E+00  5.63311370311060E-02  1.10623170588758E-01 -4.53490796335417E+00 -2.07037916643107E+00
  6.23359842715067E-01  1.80486299103379E+00  1.05978381607661E+00  5.70280008856702E-02 -1.11921746693479E-01
  4.44428403653717E+00  1.78604510732835E+00 -6.44275193862710E-01 -1.04665074804647E+00 -5.94055396379668E-01
 -2.58854750481155E-01 -1.32764464882625E-01  9.81681266599525E-03 -1.94428782654717E-02  2.26629519811765E-02
  4.51540775405834E+00  1.83671612651817E+00 -6.43726944602665E-01 -2.74153137535637E-01 -1.42779570014304E-01
 -1.05150579018431E+00 -5.96198696682957E-01  1.01183710328004E-02 -1.98480381742374E-02 -2.24158150202249E-02
* ORBITAL    1   43
 -4.57934259490402E-05 -3.32985723760470E-04 -1.69282577562866E-03 -5.02407785135607E-03  6.97069875754209E-03
  1.00446744787540E-03  1.13672476127727E-04 -7.83586928323432E-04 -1.13340720010658E-03 -1.65745461861586E-01
 -3.93060810543436E-01 -7.05465589262612E-02 -5.71260267750982E-05 -1.18116200171429E-03 -8.39295019382413E-05
 -1.42315113380070E-03 -5.17954436579178E-03 -1.61686056347189E-03  2.46793384118060E-04 -8.19224013097345E-01
 -8.80513138716252E-01 -5.18846735516765E-03  8.08641648238253E-01  8.78361748421921E-01  5.82772856833247E-03
  7.04764134274332E-04 -2.59966799587502E-04  2.85966365660750E-03  1.33494893244635E-03 -4.19327491182789E-01
 -1.62160693975011E-01 -2.81700281867095E-02 -3.38363290737699E-02  3.35875297451292E-02 -2.75315142656745E-02
 -9.78318628172732E-02 -3.80307919703463E-01 -1.41702924860437E-01 -3.04181390455378E-02 -2.37433885617118E+00
 -1.05299747214530E+00  1.88459749856066E-01  3.60352677681152E-02  5.75690173614979E-04  5.88134927046818E-01
  2.38328075062755E-01  1.75936450560739E-02  6.84076172234308E-02  6.30643455194398E-02  1.94158030671530E-01
  4.50810704389289E-02  1.85498507887059E-02  2.17757607228845E+00  9.53410986818942E-01 -1.81109328216393E-01
 -2.61530104147426E-02  3.31099701420365E-03  5.48082711783757E-01  2.20867099110024E-01 -6.46578598094954E-02
  1.47592613627445E-02  8.76202775805735E-02  4.62596480920346E-01 -1.16112736335037E-01 -2.32443071548426E-03
  3.23909463644206E+00  1.90016952999514E+00 -3.92180603589318E-02  8.21545717447199E-01  8.05309166694381E-01
 -1.00021804254985E-02  4.29254586730904E-01  1.97415798759132E-01  2.02246816422385E-01  7.34769362014975E-02
  7.43009968865000E-01  3.28203211163220E-01 -6.80229024392285E-02 -2.55982028771567E-02 -6.26596917435196E-02
  5.77268061663766E-02 -6.99973053641788E-02 -3.70231256133728E-01  1.69070434405062E-01  9.11267242373711E-03
 -8.19461428755578E-01 -8.18047292653714E-01  6.59357524778268E-03 -3.09394962248795E+00 -1.82517724413274E+00
  3.46589269831525E-02 -4.12963956315753E-01 -1.90917069516354E-01 -2.08549647744087E-01 -7.58752612083003E-02
  7.28101600843307E-01  3.22681169645884E-01  5.73214764714989E-02  5.89857967896673E-02  2.52469050631262E-02
 -6.79167977872206E-02  4.47812237069075E+00  2.55846556106847E+00 -3.80952123845035E-01 -1.64964389094576E+00
 -9.37572221264840E-01 -4.89794689860503E-02 -9.30567746032054E-02 -4.11191344144233E+00 -2.40668764677106E+00
  3.24913201850669E-01  1.53099353859942E+00  8.69420921298495E-01  4.56630364004593E-02 -8.73885503062810E-02
 -7.37562251937456E+00 -4.75625608548273E+00  2.06200301200560E-01  6.73849691679170E-01  3.27991169933832E-01
  1.71232721712382E+00  1.11936149686714E+00 -4.94201696926937E-02  4.99761503060744E-02  2.41660035049274E-02
  7.16955868972354E+00  4.66328479453967E+00 -1.78094789616718E-01 -1.65497817998220E+00 -1.08224894741519E+00
 -6.29202658613806E-01 -3.04143562567668E-01  4.48331818676720E-02 -4.83623290086351E-02  2.58316897531180E-02
* ORBITAL    1   44
  3.42541099467533E-03  2.49088241074677E-02  1.32384376738520E-01  9.27928805667071E-01  1.73231254692891E-01
 -1.37795463203924E-01 -5.73839025617647E-02 -1.55747467474635E-01 -6.10871823454968E-02 -3.59403946238514E-03
 -8.42181894685917E-03 -1.63942727798708E-03  1.02142939399888E-03 -2.51136975936053E-05  1.83819954887164E-03
  8.00432717902253E-02  1.87801674609963E-01  7.63021024639978E-02 -3.04580284012346E-02  2.19844915527551E-02
 -1.28120949529790E-02 -1.85218260796246E-02  5.85542772234337E-02  2.65078926669835E-02 -1.81433043512033E-02
 -1.02855183387165E-01 -4.00876102226061E-02 -2.69881430808821E-01 -1.28564261889163E-01 -9.17831743542837E-03
 -3.58544934009108E-03  1.29573406605255E-03  5.58497985907200E-03  7.06178258251152E-03 -2.51746878455758E-03
  4.32216858599949E-01  2.30005002347986E+00  1.03193262402158E+00  1.20089902135039E-01  4.51367001416191E+00
  2.34685715747753E+00 -1.71530125533112E-01 -1.70167354176856E-01 -8.19722510149328E-02 -1.06088549399242E+00
 -4.56709090033584E-01 -2.74194765350555E-02 -9.08024951861420E-02  4.34809002696533E-01  2.30718084442674E+00
  1.03353796778835E+00  1.20879827420342E-01  4.60893457785163E+00  2.38855949862551E+00 -1.79341939862005E-01
 -1.71229011046180E-01 -8.17344896802894E-02  1.08505201947502E+00  4.66515721074849E-01 -9.36174082758583E-02
  2.81095897558330E-02  1.70080694668855E-01  1.13326334694648E+00  4.90371808777304E-01  5.06035317155071E-02
 -2.26931558988337E+00 -1.08539445505658E+00  1.43396074054690E-01  6.00218181543111E-01  8.15276131445031E-01
  7.15999043173135E-02 -4.61275567792552E-01 -1.87405363271998E-01 -9.17382021902975E-02 -5.86579172829505E-02
  1.34738855719965E-01  8.10391474527546E-02  2.06606410966668E-02 -1.07008578456652E-02  7.51067809354539E-02
  2.06574416368293E-02  1.66825377689297E-01  1.11633424043256E+00  4.97290602241608E-01  5.10108192480564E-02
  5.63574674807753E-01  7.80080438191230E-01  7.21660524675091E-02 -2.40691729570451E+00 -1.16535003441402E+00
  1.45195098180416E-01 -4.79390154546763E-01 -1.95735488343594E-01 -1.00171086186730E-01 -6.16588718202839E-02
 -1.02173834523263E-01 -6.66595640771325E-02 -1.81443365337219E-02  7.77363655535922E-02 -9.55995595363989E-03
 -2.35479841087493E-02 -7.78878553168296E+00 -3.02722479292540E+00  1.29291224850225E+00  2.50236613368741E+00
  1.43157421897385E+00  6.93442390578323E-02  1.32550348203339E-01 -7.96707774569288E+00 -3.13065017664435E+00
  1.30754374229660E+00  2.56871269363977E+00  1.46916206103004E+00  7.13186400433136E-02 -1.36327228528589E-01
  1.82246519787589E+00  8.53448077775447E-01 -2.77491408459241E-01 -6.40772163927536E-01 -3.52119487125447E-01
 -5.09465891827547E-01 -3.15255975532890E-01  6.22159872456129E-02 -2.48088550445506E-02  4.70620136422754E-02
  2.13691740437330E+00  1.05421550281707E+00 -2.87317730780243E-01 -5.83121223019206E-01 -3.63430078874867E-01
 -6.68899750794915E-01 -3.65700461535773E-01  6.43484991989669E-02 -2.69826812581604E-02 -4.59860884577739E-02
* ORBITAL    1   45
 -1.20576039732767E-02 -8.76536951335992E-02 -4.54465415514016E-01 -2.36799029293495E+00 -1.76953220086247E-01
  3.31531535335278E-01  3.32071766645382E-01  8.60928103974450E-01  4.61453099286483E-01  6.29995269150301E-04
  1.63302553587441E-03  7.43631350362339E-04  1.64353668583946E-03  5.10249758351612E-06 -2.64595749925634E-03
  3.57359630141372E-01  2.10374477800867E+00  1.19225952279691E+00  1.54109381111871E-01 -5.38225385813111E-01
  4.38362036507832E-02  1.80759470380526E-02 -5.53086387795374E-01  2.84287061992437E-02  1.73933165095868E-02
 -1.14599183296406E-01 -4.30082322803512E-02 -3.17094809791879E-02 -1.32560175424536E-02  3.10141083964709E-03
  1.38095405442205E-03 -4.26107045249538E-02 -6.11005285552284E-03 -6.57734992313596E-03  4.30260940520596E-02
 -1.70466493234124E-01 -8.90012167006388E-01 -6.90263142688561E-01 -9.61317661793510E-02  1.43533329088017E+00
  7.21774682472440E-01 -9.18917807480992E-02  1.88013842336740E-01  6.14809047900892E-02 -4.31645527566844E-01
 -1.52736117082990E-01  4.15117932457383E-02 -4.36108330455479E-02 -1.69482551754673E-01 -8.80929813230495E-01
 -6.85439815693220E-01 -9.58605060829278E-02  1.40904212502513E+00  7.09572523327382E-01 -9.01247386616236E-02
  1.87432283900390E-01  6.08203027571938E-02  4.23735019466406E-01  1.49295504807666E-01 -4.28681740750997E-02
 -4.17106016569108E-02  3.79880233418079E-01  2.17443511710218E+00  1.13177585351290E+00  1.24203962311815E-01
 -3.94969710211844E-01 -3.67874063028147E-01  5.12243107371898E-02  1.03995778896561E-01  1.81997789937813E-01
 -5.09853832869673E-02 -3.55440946874508E-01 -1.86695443364694E-01  7.49321083907654E-02  2.57416722855686E-02
  6.38288204930621E-01  2.79510324687215E-01  1.03718243251261E-02 -3.23537417709967E-02  2.61180846874773E-02
  5.50849816572958E-02  3.81798733301281E-01  2.18398776473986E+00  1.13193230583996E+00  1.24138689021551E-01
  1.18188995217766E-01  1.90751024201021E-01 -5.21996268058142E-02 -3.44530663637854E-01 -3.43523104105829E-01
  4.92718143428643E-02 -3.49050893556218E-01 -1.83971569092650E-01  7.50816163904681E-02  2.54951090577907E-02
 -6.50474042306469E-01 -2.84748715624045E-01 -5.60113375288806E-02  2.50776500477629E-02 -3.28594953587721E-02
 -9.75908120807488E-03 -1.87638753651169E+00 -8.07263596188531E-01  2.88503897191925E-01  6.74345802122431E-01
  4.07329232993468E-01  2.21438139957002E-02  4.72240946061860E-02 -1.83192459927048E+00 -7.81061385191834E-01
  2.84647253493350E-01  6.58002471481649E-01  3.98393711351507E-01  2.16788429202816E-02 -4.64042952876840E-02
 -5.04513989422993E-02 -1.00825887179961E-01 -4.99466417184302E-02 -3.80521945791254E-01 -2.38538491965166E-01
  7.70362664612432E-01  5.60488078275078E-01 -4.28430077105347E-02 -1.98510516272637E-03  3.33589076346891E-02
 -1.63786213439854E-01 -1.63965127348035E-01 -4.12871412830171E-02  8.00609383222384E-01  5.80260133760731E-01
 -3.70237581082636E-01 -2.33768633640579E-01 -4.40692657916193E-02 -9.77863921931239E-04 -3.35880587330514E-02
* ORBITAL    1   46
  3.55575623217651E-05  2.58576844124143E-04  1.41922508641516E-03  9.86697969317171E-03  4.44638667507564E-03
 -1.79990729031775E-03 -1.38253284286078E-03 -4.55525193590275E-03 -3.60932623667728E-03 -1.65722036270621E-01
 -3.71076236126718E-01 -6.82913181831753E-02 -3.62516619249634E-05 -3.27438009436022E-04 -1.02327269791684E-05
 -3.83794592564794E-03 -2.26986409053737E-02 -1.33403660661399E-02 -1.84432467303421E-03  2.55534403293540E-01
  1.95591308490937E-01  4.07265130591875E-02 -2.59271982167820E-01 -2.01704754102425E-01 -4.12740925213197E-02
 -2.65778416566374E-04 -2.95777177465365E-04 -7.96438063274843E-04 -4.50247465621911E-04  1.61679421363853E-01
  1.10206188696926E-01  4.93935420337543E-03  1.83983958852068E-03 -1.76335300372754E-03  4.18208559901133E-03
 -2.03365136135308E-01 -1.35802228455092E+00 -8.25283115833620E-01 -7.31713767688566E-02  2.12276368704532E+00
  1.39560183405536E+00  8.40772918613512E-03  1.05443449786091E-01  6.21419986274859E-02 -6.50836381114900E-01
 -3.06205221331404E-01  1.68834397709217E-02 -2.97126977256786E-02  2.04476281207570E-01  1.36477401956539E+00
  8.28905818167963E-01  7.36189496623157E-02 -2.12127810713745E+00 -1.39480792447082E+00 -8.79917404152798E-03
 -1.09490150701289E-01 -6.39511698331363E-02 -6.48236320653065E-01 -3.04843057117287E-01  2.97222120140433E-02
  1.72757421236395E-02 -8.69950599091270E-02 -3.32775173090591E-01 -7.34573269123675E-02  1.21960158952799E-02
 -2.71820224389182E+00 -8.52636322584435E-01  2.84419084628083E-01  4.34118136154623E-02  5.78707827481779E-01
  1.45331515683222E-01 -5.05119605992387E-01 -1.78593830701040E-01  2.29086017372830E-01  1.07487312885999E-01
 -1.94638033049594E-01 -6.89442308959326E-02 -9.08173704566224E-03  2.52392632701901E-02  9.04383887829346E-02
 -3.66704011594974E-02  1.00106052887929E-01  4.07648709114669E-01  1.15240164806822E-01 -7.05670240468752E-03
 -2.83870306079327E-02 -5.69866510539950E-01 -1.44825083174868E-01  2.74964758063357E+00  8.70616235119204E-01
 -2.85180989722453E-01  5.11255887120742E-01  1.81663952576554E-01 -2.39753666809507E-01 -1.12184889577461E-01
 -1.92952678012550E-01 -6.81414010256330E-02 -3.62855802429472E-02 -9.09449273924366E-02 -2.51272802031981E-02
 -1.02046439645657E-02 -2.81674756122789E+00 -1.31790988878677E+00  3.88381649748664E-01  7.78540982578470E-01
  4.13950007316730E-01  1.91772874005594E-02  1.54417406753402E-02  2.80607354009376E+00  1.31782529061075E+00
 -3.84516205013809E-01 -7.75260268085100E-01 -4.12569639464918E-01 -1.91122678723258E-02  1.50954047923837E-02
  5.35809354881398E+00  2.61215826745414E+00 -6.70004101899621E-01 -6.96563280648098E-01 -3.43906620985276E-01
 -1.81191059365239E+00 -1.16743736911873E+00  1.09572815576231E-01 -6.73678926173230E-02  2.71005400784485E-02
 -5.43775912721150E+00 -2.64276238378836E+00  6.83403846295874E-01  1.81474481960380E+00  1.16800928964339E+00
  7.17869849313531E-01  3.56171617209622E-01 -1.09906822822859E-01  6.79731433676555E-02  2.79053643302392E-02
* ORBITAL    1   47
 -1.04565269655276E-06 -7.84823542514164E-06 -6.89177706787996E-05 -1.04996998478108E-03 -9.95481193720098E-04
  2.92262211909648E-04  1.54321157489903E-04  6.87478132172103E-04  7.36439972562707E-04  5.54951507439278E-02
  1.17658463108500E-01  2.77816831741910E-02  7.70364563060476E-06 -1.90070931367765E-04  1.89412061863479E-06
  1.09408329961079E-03  6.41135778849400E-03  3.91813641529768E-03  5.47422430502077E-04  6.43283638574823E-01
  1.13832312154838E-01 -5.33990714377394E-02 -6.41223335012549E-01 -1.11537321872090E-01  5.35896505275214E-02
  1.59569647713311E-04  1.14536292084090E-04  2.63446979094540E-04  1.53361298280731E-04  1.37908465903850E-01
  8.05896017042892E-02  6.90803834414093E-03  1.38280447910274E-02 -1.38531686527515E-02  7.13450969324081E-03
  4.30986718878494E-01  2.49232889776558E+00  1.30017627608177E+00  1.80730290281400E-01  4.08149524385076E+00
  2.29150089226842E+00 -1.09057838855809E-01 -3.37722385002810E-01 -1.76740310344255E-01 -9.75914569531715E-01
 -3.95323158203422E-01  1.11348357964158E-02 -9.22838771050121E-02 -4.31128810559625E-01 -2.49324172965595E+00
 -1.30043776235758E+00 -1.80742542983831E-01 -4.08360293592087E+00 -2.29241026715547E+00  1.09362758533271E-01
  3.38758967937297E-01  1.77218052688841E-01 -9.77524588584841E-01 -3.96063139465186E-01  9.23435177152220E-02
  1.10452974640600E-02 -5.79332799126892E-01 -2.94739465877773E+00 -1.37322514237822E+00 -1.92510130396504E-01
 -3.29066043604593E+00 -2.02656147735202E+00  1.03966903043998E-01 -1.22746711032584E+00 -3.57787789092061E-01
  1.02492826338035E-01 -5.12309629360089E-01 -1.99378892082421E-01 -2.09051754565363E-01 -1.17139810916232E-01
 -5.22289600528131E-02 -1.91700122287782E-02 -9.91228492145139E-04  6.24623621329124E-03  7.45260268680061E-02
 -3.73258589916306E-03  5.74345899109659E-01  2.91886656331090E+00  1.35723121837915E+00  1.90559913421856E-01
  1.22184414820449E+00  3.54303975822583E-01 -1.02649945646906E-01  3.28106067803444E+00  2.02126314113676E+00
 -1.03786739061633E-01  5.10535505422825E-01  1.98502780090332E-01  2.12556068019102E-01  1.18678256225003E-01
 -5.24561828627518E-02 -1.92913767880268E-02 -3.82763921346492E-03 -7.44094131815091E-02 -6.26257947784360E-03
 -5.69661774282402E-04 -7.67455984613762E+00 -3.55809249081142E+00  9.53627015457490E-01  2.04967183100193E+00
  1.17702418310170E+00  4.41994153226748E-02  1.17330668613195E-01  7.68061201006213E+00  3.55926415947107E+00
 -9.55297986627774E-01 -2.05180978028393E+00 -1.17809247581877E+00 -4.42579589691784E-02  1.17522284413176E-01
  6.42222025161028E+00  4.32173836287714E+00 -1.50610177417258E-01 -2.76338256881205E+00 -1.71345175278591E+00
 -1.01380784299860E+00 -5.95236460167756E-01  7.21499165468279E-02 -5.14020986375600E-02  4.56726584671729E-02
 -6.39566196553361E+00 -4.31147233633878E+00  1.46186025664155E-01  1.01257536571055E+00  5.94831390281178E-01
  2.75660437854234E+00  1.70951873479265E+00 -7.20415413055617E-02  5.11863910660084E-02  4.54226095046764E-02
* ORBITAL    1   48
 -3.73984866479530E-06 -2.69668344976275E-05 -1.20710452947158E-04 -2.72885462197370E-04  3.91262597419390E-04
 -3.84921861977033E-05  1.77206099138491E-06 -1.11023743548890E-04 -2.65732400796713E-04 -1.07148113741101E-02
 -2.26134975631174E-02  1.02051768357023E-02 -3.87316988121021E-06 -7.22205997380755E-04 -1.25675429573867E-06
 -5.41778419034297E-04 -3.08839395757183E-03 -1.80950223809900E-03 -2.37312404334327E-04 -4.39566425942042E-01
 -6.03765280672081E-01 -2.50098987829437E-02  4.38288194055978E-01  6.02480073042124E-01  2.49057245924981E-02
 -9.82448394754292E-05 -7.01459826387765E-05 -6.64033072301060E-05 -4.56290590028516E-05 -3.58590426524846E-01
 -1.80127760350741E-01 -1.27065499065131E-02 -2.08381972309542E-02  2.08485407111630E-02 -1.28198738484238E-02
  1.78467710548580E+00  1.01183746178193E+01  5.75357696714602E+00  6.80945016462992E-01 -5.77554308503248E-01
 -4.54146655315322E-01  1.08037235919785E-01 -5.48808722727315E-01 -2.13943848750369E-01  7.79029164640891E-01
  3.23328681888670E-01 -1.47228145011140E-01  6.40018667334645E-02 -1.78435175516912E+00 -1.01163577224164E+01
 -5.75256401187136E+00 -6.80823692214294E-01  5.79072696461940E-01  4.55051911018427E-01 -1.08131303549642E-01
  5.48138842323446E-01  2.13629450903163E-01  7.79836695698639E-01  3.23707335077268E-01 -6.40218372766177E-02
 -1.47192239262795E-01 -1.16507966200969E+00 -6.85286923716556E+00 -4.36273697801238E+00 -5.41057841838775E-01
  2.03852818489499E+00  1.19558259661046E+00 -2.13076978196191E-01 -7.96694518639330E-01 -7.31833318158429E-01
 -1.03198506260495E-01  9.35798464491884E-01  3.75837079874306E-01  3.78581132594101E-01  1.39595029603613E-01
 -6.38026225181352E-02 -2.96468202873354E-02 -1.00324852980593E-01 -1.51001451997638E-02 -8.43224332021559E-02
  2.97723934641903E-03  1.16791088439658E+00  6.86903337648377E+00  4.37187347221092E+00  5.42174567025101E-01
  7.99578781759419E-01  7.33446833084810E-01  1.03230069004112E-01 -2.03252613198120E+00 -1.19223281071554E+00
  2.12965656709462E-01 -9.34592464884173E-01 -3.75254445895372E-01 -3.80597367021234E-01 -1.40480643828093E-01
 -6.39123237916453E-02 -2.96801847592104E-02  3.01916555024038E-03  8.42477333049478E-02  1.50916890528214E-02
 -1.00541834937268E-01 -1.87269798983297E+00 -1.09915539308284E+00  8.64648744081829E-02  2.39821546456368E-01
  1.86373386294424E-01  1.75764407050529E-02 -4.43742193317458E-02  1.86861564197679E+00  1.09816343931543E+00
 -8.55098688507584E-02 -2.38644915437496E-01 -1.85760509547274E-01 -1.75467170127486E-02 -4.44631643887517E-02
  5.14006767305540E-01  9.34092390458646E-01  3.74339774737035E-01  1.30921092548617E+00  8.06914701434134E-01
  2.84189361015322E-01  1.41415883255080E-01 -6.43802564621866E-02  2.10794208533754E-02 -5.08988148350154E-02
 -5.29804973075603E-01 -9.40161016053471E-01 -3.71689041381754E-01 -2.83224968682527E-01 -1.41003830607620E-01
 -1.30523808197097E+00 -8.04633716249252E-01  6.42829808441542E-02 -2.09503239896673E-02 -5.07554814160487E-02
* ORBITAL    1   49
 -2.97619796723155E-03 -2.17682340738877E-02 -1.12715792524274E-01 -6.12537231252388E-01 -1.89408948273582E-01
  3.33163807463254E-02  1.40298238981256E-01  3.45391326294681E-01  1.46404194056734E-01  6.28212988492978E-04
  1.98149843563563E-03  7.57824165054700E-04  3.42616464454252E-03  3.65018968865335E-06  7.68890157302412E-04
 -4.05519635277204E-01 -2.42333601734282E+00 -1.97401374716559E+00 -3.18958042011487E-01 -6.43865286567615E-01
 -6.20208213196971E-01 -2.73319767187719E-02 -6.51119119321086E-01 -6.26779584961353E-01 -2.74267682705657E-02
  5.48199633111639E-02  2.49559658985210E-02 -1.68510646911316E-01 -1.07699279429379E-01  5.58036127038610E-04
  1.86555620473347E-04  4.59284367988643E-02  1.78302092968121E-02  1.76231505733533E-02 -4.57906709872249E-02
 -6.30231616844960E-01 -3.72531741051232E+00 -2.22808060905633E+00 -3.08471463758407E-01 -7.06157898505790E-01
 -8.90136399007731E-01 -2.39033899867972E-01  2.65934136594683E-01  1.26173321435846E-01 -6.68820099282145E-01
 -2.70226701326980E-01  1.02105064541722E-02 -3.96749285699110E-02 -6.30584213955509E-01 -3.72809254605211E+00
 -2.23012252900359E+00 -3.08621506997605E-01 -7.03641360184147E-01 -8.85760046135564E-01 -2.37915255925542E-01
  2.66701058472368E-01  1.26585134104016E-01  6.68701098038344E-01  2.70495243450482E-01 -3.93354727240136E-02
 -1.02575580083416E-02  1.14553108240336E+00  6.56258970120604E+00  3.74130695483078E+00  4.41484514249415E-01
  6.31214850426787E-01  1.93188831409391E-01  3.20013901391636E-02  1.64497159940935E+00  1.22948580303291E+00
  1.03432575139714E-01 -1.50046093730994E-02 -5.56063488467602E-03 -4.70458284155294E-01 -1.86670054216806E-01
 -3.91383213755970E-01 -1.80843168949205E-01  1.31667645308434E-01  2.78535283682583E-02  2.12827160841477E-02
 -3.59765835018207E-02  1.14659394816767E+00  6.56804290560151E+00  3.74264420745677E+00  4.41860573470464E-01
  1.65513441006380E+00  1.23755788837643E+00  1.03511723951517E-01  6.36690284649566E-01  2.00919710622430E-01
  3.31640724336678E-02 -1.44022227314116E-02 -5.06790362227475E-03 -4.68106722672593E-01 -1.85671206222539E-01
  3.88051390101459E-01  1.79340270785123E-01  3.59767909652419E-02  2.14669135301101E-02  2.79006475273020E-02
 -1.31376390092858E-01  9.04469612116515E-01  5.06808042324870E-01  7.24009181729801E-02  3.29378517042362E-01
  1.31824187134821E-01  1.71678728314329E-02  6.79219551431753E-02  9.07174954277914E-01  5.09575115530355E-01
  7.26611121273419E-02  3.27036504022745E-01  1.30465936218627E-01  1.71637411570748E-02 -6.74447758439081E-02
 -3.47177218535015E+00 -1.47206355890760E+00  5.11730912770665E-01  8.02606309614781E-01  5.45688377586379E-01
 -7.26208652232890E-02 -1.31736254569061E-01  4.74273980414160E-02  4.59546619688481E-02 -4.23852439860639E-02
 -3.48287913674752E+00 -1.48067284860078E+00  5.11045846250649E-01 -7.49292430320233E-02 -1.33380456245542E-01
  8.11200610441205E-01  5.51169442494879E-01  4.76047185493238E-02  4.59597055802116E-02  4.22858958448925E-02
* ORBITAL    1   50
 -1.31346416258755E-02 -9.46999685542839E-02 -4.67135685711379E-01 -2.14728222935270E+00 -1.03548082049955E-01
  2.41110624849162E-01  2.16934468515295E-01  5.29633055509435E-01  1.98638100280201E-01  8.63447388079347E-04
  2.76574948357034E-03  1.11867405944770E-03  5.80582140517382E-04  5.01019701108348E-06  3.83146104425503E-03
  1.19672699441815E-01  9.20414469642988E-01  7.64988126848978E-01  1.44292846949245E-01 -2.41297176758573E-01
 -2.43779736757445E-01 -5.99009220430452E-02 -2.53514691821771E-01 -2.55166113518609E-01 -6.01738553447073E-02
 -2.15693127005024E-01 -1.06020905748012E-01  4.35399419114019E-02  1.76181790998498E-02  9.42118224645186E-04
  3.25321955831352E-04  1.44939050434780E-02 -6.87905667548640E-03 -7.22774820737759E-03 -1.42671941544663E-02
  6.47199083794846E-01  3.81002342146196E+00  2.08060482808459E+00  2.64009652016829E-01  1.94132301968769E+00
  1.41203460117440E+00  7.02597162506756E-02 -4.63915762452735E-01 -2.29681073977680E-01 -3.03213718032082E-01
 -1.47475553443092E-01 -1.26346908685367E-02  2.50391602500510E-03  6.47515258575870E-01  3.81075627251804E+00
  2.08024040872305E+00  2.64113617695623E-01  1.94729293234251E+00  1.41998059726438E+00  7.19805585247509E-02
 -4.63154695437340E-01 -2.29259830613424E-01  3.03314144062332E-01  1.48001253841767E-01  3.01169457039463E-03
  1.25969676772817E-02  9.45022600527677E-01  5.36501165697298E+00  3.06586246298718E+00  3.75053047526877E-01
  2.67263667828419E+00  1.49388499893479E+00 -6.60880854467183E-02  1.34126596169540E+00  6.57461381574332E-01
 -5.60548114772862E-02  8.41089120672162E-01  3.86542361803640E-01 -6.81430712633289E-01 -3.09105284560761E-01
  4.56824144875365E-01  1.98248696653304E-01  4.01020096495173E-02 -4.39329580285394E-02 -3.11905190540053E-02
  6.08011673512352E-03  9.46250604112366E-01  5.37109137670442E+00  3.06652448230309E+00  3.75439961699311E-01
  1.35755448245068E+00  6.70188791206141E-01 -5.59973086251745E-02  2.68185722720059E+00  1.50591583523679E+00
 -6.43989688065056E-02  8.42375721773162E-01  3.87459842046477E-01 -6.77951321343347E-01 -3.07673597138184E-01
 -4.62580949599861E-01 -2.00836994851876E-01 -6.12249237049282E-03 -3.09143878050752E-02 -4.38650933934829E-02
 -3.96197462198006E-02 -4.11056449543216E+00 -1.46761103759709E+00  6.47581444751711E-01  8.47063109136040E-01
  5.02702587483195E-01  2.04407776932361E-02  2.47722114170726E-02 -4.11119342226539E+00 -1.46535499912124E+00
  6.48654484479276E-01  8.44537637603328E-01  5.01255199266157E-01  2.04705524473172E-02 -2.40808500233017E-02
 -6.84060799257156E+00 -2.48583786392449E+00  1.22516163169033E+00  1.77666826588896E+00  9.94096279716967E-01
  4.78667767304107E-01  2.33898379371789E-01 -7.77927414691966E-02  6.05953238310210E-02 -5.89768619543924E-02
 -6.85922318441870E+00 -2.49891826228093E+00  1.22475506251824E+00  4.75818786765445E-01  2.31840525277737E-01
  1.78950055678047E+00  1.00220686568284E+00 -7.75595762899248E-02  6.06377250555235E-02  5.88059689811529E-02
* ORBITAL    1   51
  2.84167500182530E-05  2.05029429245836E-04  1.01544664808042E-03  4.86692407344788E-03  1.14002469207800E-03
 -6.35931381136060E-04 -6.95137515610889E-04 -2.14750329317384E-03 -1.79206273694246E-03 -4.12557987255164E-01
 -9.81511323569155E-01 -5.66547949412445E-01 -1.89405717690086E-05 -4.53727167125402E-03 -2.93927743210901E-05
 -3.90661189957946E-03 -2.32288389552848E-02 -1.30571481938007E-02 -1.70471758581801E-03  2.48868521931114E+00
  1.99872620640135E+00  5.19691195675646E-02 -2.49553124414355E+00 -2.00221582589523E+00 -5.14885494376525E-02
  8.42057603716201E-04  3.45517801364371E-04  4.77988147861964E-04  2.74653376772440E-04  2.50272724617693E-01
  1.15437624074757E-01  2.99977640426040E-02  6.37732590290953E-02 -6.37071035977550E-02  2.97136755777244E-02
 -4.49495127747406E-01 -2.43199854488685E+00 -1.25867349535565E+00 -1.21880408895516E-01 -2.41115113207167E+00
 -1.59597114411414E+00 -4.84978178954877E-02  1.78647890168402E-01  7.71459812537946E-02  7.65004199858417E-01
  3.51665858909216E-01  2.24965672180822E-02 -2.42033880832052E-02  4.48042443977587E-01  2.42474498954866E+00
  1.25685678931453E+00  1.21833641604820E-01  2.39950326783547E+00  1.58748261629164E+00  4.82655764714944E-02
 -1.79091170767893E-01 -7.71773457698462E-02  7.60415378150936E-01  3.49710864835107E-01  2.40774425272558E-02
  2.26872622354296E-02 -1.06341787836441E+00 -5.74953993039656E+00 -2.88139423868862E+00 -3.26477539235143E-01
 -3.15165215202226E+00 -2.13985178488761E+00 -5.40776139459346E-02 -4.09541439790171E+00 -2.23050092015456E+00
  1.16189301856885E-01 -8.79622118039583E-01 -3.73355897858555E-01  1.31332802685167E-02  2.05249513875945E-02
 -1.50465715269529E+00 -6.75901777292908E-01  1.76167031296892E-02  1.28990637007297E-02 -5.33088821097705E-03
 -9.63622059387033E-02  1.06055486330437E+00  5.73499854676414E+00  2.87389248485536E+00  3.25632473579364E-01
  4.07430572808874E+00  2.21731539550643E+00 -1.15718421862364E-01  3.14613796282985E+00  2.13675804312791E+00
  5.35495541768991E-02  8.74089125051564E-01  3.70969034240787E-01 -1.35030119829278E-02 -2.07065115997898E-02
 -1.50028189574578E+00 -6.73978470799091E-01 -9.63949183067488E-02  4.94636013590713E-03 -1.24147486872797E-02
  1.78740171587103E-02  3.72551271422940E+00  9.25464750775582E-01 -9.38092075701740E-01 -8.42375127275904E-01
 -4.64325717621744E-01 -6.15658054867795E-02 -1.65425201285396E-03 -3.70557679932974E+00 -9.18024252774479E-01
  9.34619349663519E-01  8.37621226161431E-01  4.61441751122910E-01  6.12491742607879E-02 -1.66712933698372E-03
  9.52817038142089E+00  4.64722296821724E+00 -1.09362622941363E+00 -2.60714601962701E+00 -1.54005284861233E+00
 -1.28419978217027E+00 -7.72272591273175E-01  7.78552365275426E-02 -8.67176766150154E-02 -2.89614649782927E-02
 -9.50142716047488E+00 -4.63773691595033E+00  1.08833119990958E+00  1.28393237967914E+00  7.72978858705106E-01
  2.60007179153332E+00  1.53550287553730E+00 -7.79513682467178E-02  8.62218923552563E-02 -2.92177672642855E-02
* ORBITAL    1   52
 -1.03507487876801E-02 -7.51556252151738E-02 -3.80417661493463E-01 -1.78397962602902E+00 -3.24768725766751E-01
  1.37582465702018E-01  1.82982834761043E-01  4.26868717185247E-01  1.80681982511911E-01  1.32572630123881E-03
  4.13343153662354E-03  3.06976294959830E-03  3.00714384155107E-03  2.42842313600784E-05 -2.86017322183863E-03
 -1.04701449234506E+00 -6.10288040413570E+00 -3.47981669407320E+00 -4.36069313036737E-01 -1.56356331874050E+00
 -9.50802336426290E-01  3.20405377147654E-02 -1.54799824340918E+00 -9.41266042640149E-01  3.13615587764522E-02
  2.69708902093169E-01  1.15672457998632E-01  1.80766492332679E-01  8.50881493840967E-02 -9.30152641441856E-04
 -3.58346241260701E-04  5.85561992718931E-02  2.25128807079927E-02  2.29879691978573E-02 -5.86771329766776E-02
 -3.18460279023385E-01 -1.53810848638326E+00 -3.41989991370137E-01 -3.91987361822371E-02 -1.83524068281785E+00
 -1.54314306784913E+00 -1.04198750312507E-01 -1.62459578502129E-01 -6.55236591111404E-02  5.61142806607704E-01
  2.43583255505901E-01 -3.32021037113814E-03 -5.00817343620388E-02 -3.21604508797259E-01 -1.55457127685812E+00
 -3.51371330257581E-01 -3.95282823091865E-02 -1.84081125746659E+00 -1.54078033858955E+00 -1.02251265965572E-01
 -1.63602678299761E-01 -6.61530221850868E-02 -5.68697970091454E-01 -2.46513371385836E-01 -4.95994209497105E-02
  2.83608653797785E-03 -7.33199525008218E-02  7.39640625500007E-03  4.24914588193840E-01  3.01464169700791E-02
 -5.50151545368829E-01 -4.78282928994151E-01 -1.31837255331954E-01 -2.55054882337495E+00 -1.54790001903395E+00
  1.31992348907850E-01 -8.04274159405556E-01 -3.39932208714436E-01 -2.44287377971192E-01 -1.26616946765576E-01
 -6.47961457427388E-01 -2.85204376846401E-01 -7.47800363555108E-02  7.41038060595769E-02 -7.65966179017274E-02
  2.80226850034482E-02 -7.12125594506764E-02  2.21876640765190E-02  4.35694135005148E-01  3.20133328441950E-02
 -2.57594210273725E+00 -1.56384437512365E+00  1.31658538177378E-01 -5.51752795541824E-01 -4.79022830770965E-01
 -1.32112355955295E-01 -8.07137792237600E-01 -3.40781395692418E-01 -2.46522359865468E-01 -1.27414848613444E-01
  6.55048344960262E-01  2.88666315362974E-01 -2.71545460380713E-02 -7.66408392593590E-02  7.41554078600896E-02
  7.42322428057512E-02  2.60706899566007E+00  9.47114107112485E-01 -5.14810541659284E-01 -5.17998986333906E-01
 -3.12889076255872E-01 -6.31480535252187E-02  5.21878169198605E-02  2.62837994280945E+00  9.55567243365286E-01
 -5.20323610146800E-01 -5.26948816368419E-01 -3.17518415024959E-01 -6.36076529905400E-02 -5.15754016457988E-02
  2.57907710155758E+00  9.76033285009937E-01 -6.10086732466943E-01 -6.88504047641722E-01 -4.77935865208171E-01
 -1.56950837598993E-01  9.17323558224883E-02 -5.22477062154244E-02 -5.88571094280823E-02  2.87290188314185E-02
  2.59864036199850E+00  9.82817829010131E-01 -6.13611362045340E-01 -1.63201382824153E-01  8.76397909973236E-02
 -6.84810501112308E-01 -4.75769835084338E-01 -5.19821836636474E-02 -5.90462970732454E-02 -2.83322876730800E-02
* ORBITAL    1   53
  1.30903903738199E-04  9.45048839253726E-04  4.69722118141765E-03  1.95742250954979E-02  3.10096549584464E-03
 -1.27686978151649E-03 -2.16358192015774E-03 -5.78959172970558E-03 -4.19205943129876E-03  3.90724485173460E-02
  1.51571107143044E-01  2.54478481142372E-01 -3.38908344907284E-05  2.40525019775122E-03 -2.82421916416485E-05
  4.20611262379684E-04  1.95410079744110E-03  2.78181404390055E-04 -1.91661187218544E-04 -1.47884099923972E+00
 -9.55658464777962E-01  6.98509781037228E-02  1.48900600233574E+00  9.63301374186364E-01 -6.92922177470641E-02
 -1.01944496215424E-03 -5.28723796290247E-04 -9.49036546932091E-04 -4.55359249698281E-04 -1.92391521954462E-01
 -6.59837646953262E-02 -9.07624724192190E-03 -3.98288674721236E-02  3.96507002939493E-02 -8.73301837767493E-03
 -2.39962561970753E-01 -1.53999104233624E+00 -7.92120686823856E-01 -1.81599145369503E-01 -9.96524443416358E-01
 -1.31722473135963E+00 -2.23123501625145E-01  6.14882017190268E-01  2.75241162937836E-01 -4.22938679678971E-01
 -1.46089833906950E-01 -1.12345085267798E-02 -5.25328958147512E-02  2.49580348463381E-01  1.59241303301943E+00
  8.17768306654569E-01  1.85114448383417E-01  1.01739335845532E+00  1.33249145331086E+00  2.23652784156260E-01
 -6.15572281267918E-01 -2.74966001417547E-01 -4.17847318340758E-01 -1.43794597213540E-01  5.28121344098997E-02
 -1.03068657649540E-02 -1.39444180878826E+00 -8.16828874984177E+00 -4.75969146966877E+00 -6.28737199743936E-01
 -2.53798471941621E+00 -1.45141351146166E+00  1.17333080147789E-01  1.48152487098710E+00  1.26740942502400E+00
  1.18774143653074E-01 -4.14298864044985E-01 -2.04170345810624E-01  6.07964197047715E-01  2.29015716366595E-01
  2.98823380808444E-01  1.70815901714191E-01 -1.07587738748858E-01  1.49581479704934E-02  3.09283128665037E-02
  6.01069030456946E-02  1.39525147693996E+00  8.16911314519220E+00  4.75454223947422E+00  6.28577151681509E-01
 -1.47738618172749E+00 -1.26979789270706E+00 -1.20792223042795E-01  2.55472258824995E+00  1.46705404656366E+00
 -1.16111625128007E-01  4.19660456608730E-01  2.06258812019443E-01 -6.08485024594527E-01 -2.28765428157401E-01
  2.92958344123592E-01  1.68147175557365E-01  6.01515823654658E-02 -3.06871305387150E-02 -1.52974529079125E-02
 -1.08887142050641E-01  9.44785345864697E-01 -1.26279809877496E-02 -1.35910786967402E-01  1.81823409828040E-01
  6.09667493093863E-02  1.33315358792250E-02  2.88983607675935E-02 -9.83384483514730E-01 -1.85485342163752E-03
  1.44323008940337E-01 -1.72779228942087E-01 -5.62197005796824E-02 -1.24846760079867E-02  2.93227288601201E-02
  5.04155175959067E+00  2.76569395415071E+00 -4.88480243266148E-01 -2.86290804515552E+00 -1.68292151460706E+00
 -2.21068672792110E-01 -7.32825882579146E-02  4.55282948930349E-02 -4.00416987604512E-02  6.17333899187149E-02
 -5.06934865998047E+00 -2.77813775682991E+00  4.94708133140211E-01  2.30873744168513E-01  7.78176813271183E-02
  2.86751152599663E+00  1.68557090932604E+00 -4.55812327678037E-02  4.03200654716475E-02  6.19817799075596E-02
* ORBITAL    1   54
 -3.73973135384183E-04 -2.54789512166998E-03 -7.86450878262592E-03  1.35359086214020E-02 -2.40557848087454E-03
 -9.82172668447531E-02 -5.64809494300341E-02 -1.36721131977655E-01 -6.11320883390613E-02  3.86265388146259E-05
  1.66357432141207E-04  4.65448743942821E-04 -2.84587353244556E-03  4.88144275980277E-06 -1.49263363260556E-03
 -4.83787632778010E-01 -2.83091770036680E+00 -1.19930466828397E+00 -1.08810808167518E-01 -5.55630344025815E-01
 -3.13747846027837E-01  3.80594682721516E-03 -5.46925949597946E-01 -3.07590059963636E-01  3.56270274256373E-03
  1.72955468116118E-01  1.08752560475440E-01  3.87290549021174E-01  2.24835817404824E-01 -5.38648580711030E-04
 -1.89513189698604E-04  2.32776598369651E-02 -8.01331384927517E-03 -7.80749832980003E-03 -2.33290750524260E-02
 -1.07878830588598E+00 -6.11180240417554E+00 -3.55142368851658E+00 -4.50993983149077E-01 -1.99017999509296E+00
 -9.53826782730274E-01  8.81882348579798E-02  2.22715137429362E-01  2.78624387569110E-02  6.61424200240098E-01
  2.98013812659018E-01  1.03227321172372E-01  2.80694264854137E-02 -1.07640422324959E+00 -6.09726216226525E+00
 -3.54368822414385E+00 -4.49622585800662E-01 -1.98296338343442E+00 -9.45932206145703E-01  8.92086804068632E-02
  2.18673449322660E-01  2.61063542088017E-02 -6.62825417086760E-01 -2.98468314526315E-01  2.82793357560455E-02
 -1.03156751049235E-01  2.01099997227530E-02  2.78142753816986E-01  2.57275467645909E-01  3.30838941785947E-02
 -1.74867190560837E+00 -1.76265281914530E+00 -7.89790926344728E-02 -7.24985956412834E-01  3.57373153719091E-01
  1.75182044112283E-01 -1.66209149254540E-01 -5.29504991142485E-02  2.21400966051886E-02 -1.23543364368501E-02
 -1.00633727984955E+00 -4.76495652784699E-01 -1.69887049945073E-02  8.83359003998231E-03  1.43800340130619E-02
 -8.89444859721523E-02  2.86937915238850E-02  3.28139580225772E-01  2.86122791012553E-01  3.68446121232150E-02
 -7.32160912659221E-01  3.50819879254497E-01  1.74537662901305E-01 -1.73254876613391E+00 -1.75360976471850E+00
 -7.97490095838376E-02 -1.63355138909154E-01 -5.16317939045245E-02  1.83802218469683E-02 -1.37595745387798E-02
  1.00778836445166E+00  4.77337141891418E-01  8.92258816886391E-02  1.41810812196196E-02  8.72332941467927E-03
  1.63414459462516E-02  4.57937351890914E+00  1.81970228179327E+00 -9.44508766843199E-01 -1.23260073191862E+00
 -6.33997685733036E-01 -7.86418180794735E-02 -2.43857122339386E-02  4.56868280333799E+00  1.81789630876047E+00
 -9.42491402162604E-01 -1.23182379718126E+00 -6.33394847741898E-01 -7.86496469115164E-02  2.44112095816725E-02
  2.66973625135919E+00  1.11059628939129E+00 -4.66429135462508E-01 -1.84019271993572E-01 -2.43443771017130E-02
 -1.26494309582372E+00 -8.06653379193970E-01  1.04523086598390E-01 -2.44547872807988E-02 -4.04821187660779E-03
  2.63595549844040E+00  1.09235666503890E+00 -4.63016702002226E-01 -1.26271565774543E+00 -8.05655350078920E-01
 -1.66698347960428E-01 -1.41537111841218E-02  1.04201459107412E-01 -2.42009846851441E-02  4.40282665980240E-03
* ORBITAL    1   55
  3.40422570714760E-02  2.44895832063250E-01  1.16352573450253E+00  3.14310316389899E+00 -6.34383167104812E-01
  1.07278221498248E-02 -3.38466707312234E-01 -7.43647093150594E-01 -6.10888214607833E-01 -1.53600514823800E-01
 -3.28486411782458E-01 -1.46013057054961E-01  3.81377992323742E-03  6.61861454022614E-04 -9.42935482778604E-03
 -1.83912712369637E+00 -1.08398436460967E+01 -6.18976042215113E+00 -8.22539079938264E-01 -1.72712980655646E-01
  6.77816368896674E-01  3.13229798851039E-01 -1.45195223270358E+00 -7.14336594684917E-01  1.41872898876589E-01
  3.30465339637432E-01  1.71002450579535E-01  4.66293647065498E-01  2.50288394847020E-01  6.48290915303844E-02
  4.61922635482887E-02  2.67693802115125E-02 -3.04238685584756E-03  2.94805011642573E-02 -2.90528130432302E-02
  2.05884680592476E+00  1.17504429050835E+01  6.33530796160392E+00  7.77386246196906E-01  1.99284002901839E+00
  1.09112407067361E+00 -1.94812905898555E-01 -1.19833845159785E+00 -4.16287610469745E-01 -7.98816859347326E-01
 -2.75841421856950E-01 -2.57126275673538E-01 -1.14970287692810E-01  5.52458335165971E-01  3.05203704747874E+00
  1.43493672178886E+00  2.24264439299353E-01 -6.48582570790398E-01 -1.66856399637494E-01  1.32149754676393E-01
 -8.87012747234458E-02 -2.20598712752165E-02 -5.83123664581971E-01 -2.54508739672762E-01  2.19015612555359E-02
 -1.11177677717648E-02  1.37451064106874E+00  7.84899702918471E+00  3.95553359470933E+00  5.34318272510856E-01
  3.97113828366849E+00  2.32244848555452E+00 -1.75970397705050E-01 -1.78013362802709E+00 -9.31451326951415E-01
  4.72072339260170E-02  6.46810734870601E-01  2.16245445714969E-01 -1.17143886507880E+00 -4.18907983177630E-01
 -1.09289905091507E+00 -5.25011651645039E-01  2.49652161500848E-01  1.93346847900742E-03 -7.16468682844975E-02
 -8.74036038957537E-02 -5.27817847832684E-02 -1.80220016615406E-01 -1.48680846067715E-01 -4.03115246702050E-02
 -3.87685179736812E+00 -2.73691206736628E+00 -1.09443732695489E-01  1.13123111136428E+00  8.71677597302667E-01
 -1.52337083067829E-02  2.85188229860181E-01  8.49845025426278E-02 -3.87412982304570E-01 -1.18460125056490E-01
  7.75253906880925E-01  3.91823219661068E-01  7.61422330731112E-02 -8.38511962406147E-02 -3.80529389582754E-02
 -1.78262164888821E-01 -8.02843331589605E+00 -2.84185174476758E+00  1.80902798232912E+00  2.53669007443594E+00
  1.31134004211245E+00  6.23363235977006E-02  1.75745663101857E-01  6.76028038348740E-01 -4.52980752367527E-03
 -3.48688171115763E-01 -3.94717167207387E-01 -1.45531654718974E-01 -1.81086343659839E-02  5.40507470079506E-02
 -7.24979743766055E+00 -3.78574049660364E+00  9.56563625539808E-01  2.85795920259171E+00  1.72037108553829E+00
  6.54627221099816E-01  2.19050562168100E-01 -4.81272640720209E-02 -1.78651758274831E-03 -1.22788371893757E-01
  4.53241042978408E-01  7.69304671423740E-01  5.40446933068099E-01  3.96058204958321E-01  1.30099682215493E-01
 -8.22175654116633E-01 -5.86504496999890E-01 -1.64838991637876E-02 -1.43127552787147E-02  6.73073877715361E-02
* ORBITAL    1   56
 -2.16967529004238E-02 -1.56080990785425E-01 -7.41423817672793E-01 -1.99926454043563E+00  4.07409659440025E-01
 -7.66110461771809E-03  2.15000442723661E-01  4.71527926833966E-01  3.87139322718960E-01 -2.42115755316890E-01
 -5.19518707353378E-01 -2.31840592087455E-01 -2.46716872306339E-03  1.02194641978081E-03  6.00104577107364E-03
  1.17051854513324E+00  6.89927914444949E+00  3.94044669713196E+00  5.23716840575689E-01  1.51208478408109E+00
  1.09511050969052E+00 -1.10216928126274E-02 -4.79750844042383E-01 -1.07511629986673E+00 -2.79411642604202E-01
 -2.11586612430892E-01 -1.09467282654571E-01 -2.97587490838438E-01 -1.59657684040342E-01  1.01160904276698E-01
  7.23338080203827E-02 -1.95589113234673E-02 -3.41860893066638E-02  1.72071302741488E-02  1.58704128429486E-02
  3.41125976871459E-01  2.05756742312967E+00  1.34109352688154E+00  1.11348044944482E-01  1.63302893646769E+00
  6.85028571601444E-01 -2.36751104598426E-01 -4.53072563392829E-01 -1.66464163010543E-01 -1.01369342385667E+00
 -4.08736222291042E-01 -1.31614895099309E-01 -7.74613925191159E-02 -2.01343707398723E+00 -1.15380238041190E+01
 -6.31950614965969E+00 -7.52620878331257E-01 -2.50068433957784E+00 -1.27890633654505E+00  2.77722425259939E-01
  1.27872139927865E+00  4.48039059050172E-01 -1.15634629855678E+00 -4.24133561474461E-01  1.37540087480051E-01
 -2.89108024042444E-01  6.90447038093707E-01  3.80851511480130E+00  1.97912892514279E+00  2.90389935033153E-01
  5.78634774799989E-01  1.07806221508981E-01 -6.37024389270041E-02  3.44983693096402E+00  2.58970944723951E+00
  1.43267892701115E-01 -2.00671663394403E-02  4.40231799428977E-03 -1.15363676733833E-01 -6.34952689045148E-02
  3.45598680971872E-01  1.87637519751074E-01 -8.10220931056308E-02  4.35218370213689E-02  5.98046449561602E-02
  4.31955843280447E-02 -1.53276843520971E+00 -8.69616628764355E+00 -4.40692368016130E+00 -6.04977272618121E-01
  1.46597639436905E-01 -2.58276531330364E-01 -1.04018791276543E-01 -3.83748602404167E+00 -2.14707323811508E+00
  1.86354461285838E-01 -5.76557784157411E-01 -1.97229800122191E-01  1.10906322181297E+00  4.06004233131408E-01
 -8.44090194162937E-01 -3.96480065809763E-01 -6.08776881295897E-02  3.96782783550232E-02 -2.00593412593159E-02
  1.91780805291055E-01 -4.45270343398264E+00 -1.30744431036106E+00  1.22151627569931E+00  1.60961054889782E+00
  7.66873446790214E-01  4.88656197630243E-02  1.40897294894424E-01  9.17897138943451E+00  3.13777463352919E+00
 -2.15972051786459E+00 -2.98661771108641E+00 -1.51637052229863E+00 -7.72531778056261E-02  2.19506843347394E-01
 -3.82744712300041E+00 -2.58985191916404E+00 -1.58502816569688E-01  2.21979275143006E+00  1.43799460809802E+00
 -1.38049163922144E-01 -4.48643503937600E-02 -3.32574514799858E-03  1.45478734283625E-02  1.75142571196223E-02
  8.17568471487329E+00  4.51776806656102E+00 -7.99204623408589E-01 -5.31639425652594E-01 -1.77684871617113E-01
 -3.52290907918584E+00 -2.16358272717000E+00  4.51157120048723E-02 -4.40922082313215E-03 -1.03964810015897E-01
* ORBITAL    1   57
 -1.01643009685778E-03 -7.35047228765873E-03 -3.90377129973696E-02 -4.80721640764762E-01 -2.96928404360378E-01
  7.58501419071563E-02  2.23932424336827E-02  6.64956227259606E-02  1.06444184327132E-02  5.32907888034096E-04
  1.76472580103073E-03  1.02143188634896E-03  5.17399609417922E-03  4.96843266800686E-07  2.83497328910501E-03
 -1.64795871498497E+00 -9.37872157333281E+00 -4.97460867040993E+00 -6.11842326353785E-01 -1.46475847905314E+00
 -9.36615630024542E-01  6.62620747155780E-02 -1.46460046884043E+00 -9.36090971119694E-01  6.65404217991396E-02
 -1.74366030561410E-01 -7.73878119812314E-02 -1.44710905611694E-01 -7.43836312306839E-02 -1.19487500047451E-04
 -1.21409065804017E-04  4.52583314970797E-02  4.20390657652452E-02  4.18866469693238E-02 -4.52255799949087E-02
 -1.49350658589968E+00 -8.55067849631273E+00 -4.68459213836709E+00 -5.53726994765951E-01 -4.86826297107191E+00
 -2.88589070432433E+00  2.37517052923391E-01  1.20777749204772E+00  4.84994296298904E-01  1.76657634634596E+00
  6.64613997222430E-01  2.44243064533914E-01  1.89500239168253E-01 -1.49122394141373E+00 -8.53756143992235E+00
 -4.67694318834837E+00 -5.52993979077331E-01 -4.86275439568259E+00 -2.88395967816014E+00  2.36352972920612E-01
  1.20657019177371E+00  4.84716726277255E-01 -1.76246505718441E+00 -6.63010760663677E-01  1.89074943520295E-01
 -2.43537346418409E-01  4.58047006404150E-01  2.75105567192489E+00  1.57125668765610E+00  1.95317435755158E-01
  8.68718513807421E-01  8.22353467556626E-01  1.12508254996368E-01 -3.74009936279423E+00 -2.90519310338800E+00
 -1.67549212451648E-01  3.13684350395464E-03  2.20546803312268E-02 -4.58801695814747E-01 -1.96501915551938E-01
 -8.31808495210933E-01 -3.38278567372548E-01  1.28800074284815E-02  5.35353000253811E-02  1.70317708208713E-02
 -5.98382349921678E-02  4.58632794146302E-01  2.75396970832113E+00  1.57164215782074E+00  1.95648479945304E-01
 -3.73153858371784E+00 -2.89709790386812E+00 -1.66835362868197E-01  8.68193734091795E-01  8.21789792049304E-01
  1.12499075267936E-01  1.72599847180372E-03  2.14867381057799E-02 -4.59836574692224E-01 -1.96968913204408E-01
  8.32868066250928E-01  3.38705711236024E-01  5.99079135572620E-02  1.72810696379383E-02  5.38334852733916E-02
 -1.28252130406777E-02  1.19685018259693E+01  4.76815874781922E+00 -2.34797401029662E+00 -3.41260672947848E+00
 -1.78736659583311E+00 -9.23801745605428E-02 -2.47154265641696E-01  1.19493166018370E+01  4.76149141922979E+00
 -2.34283981649188E+00 -3.40511844965372E+00 -1.78386411532108E+00 -9.21828425126592E-02  2.46557380089885E-01
  4.36487903439310E-01 -3.09863455387692E-02 -1.96219912928676E-01 -4.33896928946382E-01 -1.93889191539793E-01
  4.12718701771712E-01  2.03874282206094E-01  4.52550219157087E-02  4.09662211396876E-03 -2.35880326007274E-02
  4.33111970839789E-01 -3.51014181183482E-02 -1.97724852557379E-01  4.10591389884364E-01  2.02504178321260E-01
 -4.29837466164603E-01 -1.90968800621609E-01  4.54318006199744E-02  3.98626994506832E-03  2.36346217815658E-02
* ORBITAL    1   58
 -1.65842649193978E-05 -1.18167305261082E-04 -5.42757290949264E-04 -8.48875890610997E-04  8.16789932561721E-04
 -1.26972752960817E-04  3.96147427986730E-05 -5.93029976000095E-05 -1.55957753642676E-04 -2.95969636675709E-01
 -6.98210142154353E-01 -4.41616915544953E-01 -9.48116672586644E-06 -3.83174383261394E-03  2.16120002118321E-06
  7.29075868719335E-04  4.22291441711235E-03  2.43820997316793E-03  3.33012279263213E-04  1.11777142902423E+00
  1.14251952133087E+00  7.08658069417021E-02 -1.11755526127273E+00 -1.14309195577067E+00 -7.11796108805735E-02
 -1.92578257859776E-04 -1.02536725771042E-04 -8.10215296778522E-05 -3.01540947965802E-05 -5.97485855430530E-02
 -6.95058947292233E-02  1.11681172318640E-02  4.00271210376785E-02 -4.01029354356742E-02  1.11643160718334E-02
  1.17954769522955E+00  6.64393682428054E+00  3.54305593124294E+00  5.54572776868709E-01  5.07245424507007E+00
  3.49001168068399E+00 -3.05631985366714E-02 -4.94933346967000E-01 -1.29176435187211E-01 -1.21622058918515E+00
 -4.81078795979668E-01 -1.70374876829133E-01 -1.07593901277646E-01 -1.18058236134435E+00 -6.64984097982985E+00
 -3.54624042917484E+00 -5.54901919293812E-01 -5.06944667738971E+00 -3.48791240898235E+00  3.05082328681453E-02
  4.95190313833829E-01  1.29283064475672E-01 -1.21537356152205E+00 -4.80693863529883E-01  1.07559919579519E-01
 -1.70324448428814E-01  2.69526256795534E-02  2.12237890633093E-01  1.44598606336839E-02  7.32460428972497E-02
 -1.14987977766348E+00 -3.56746055485090E-01  9.28172035905084E-02 -3.12828798574523E+00 -2.76643958428076E+00
 -1.62543055573619E-01 -6.65047533613588E-01 -3.10466626911678E-01 -6.37345791081153E-02  3.19212542642436E-02
  3.22226301720068E-01  1.33694016283385E-01  1.24727501332277E-01 -5.25743441305067E-02  2.51036054543450E-02
  1.89020809884800E-02 -2.76221852529304E-02 -2.16159795814175E-01 -1.67533756611956E-02 -7.34084071164783E-02
  3.13038569106202E+00  2.76810964726210E+00  1.62696528690262E-01  1.14486809683720E+00  3.53389771680545E-01
 -9.26953428287737E-02  6.63653655684429E-01  3.09968353111864E-01  6.45586195688719E-02 -3.16213670030693E-02
  3.21447584591278E-01  1.33302482509328E-01  1.88383057952176E-02 -2.49706388290120E-02  5.26746704580176E-02
  1.24903701351054E-01 -8.91187812562921E+00 -3.38398261513596E+00  1.79024542185548E+00  2.20418261490543E+00
  1.18647378960631E+00  1.32173029331525E-01  1.03085822870346E-01  8.90920438638646E+00  3.38287585428533E+00
 -1.78967694831385E+00 -2.20346182808895E+00 -1.18617689962888E+00 -1.32120769947803E-01  1.03055950894765E-01
  1.49961981070174E+00  1.47572812856720E-01 -3.50648231511247E-01 -2.57233240052257E+00 -1.58134363637505E+00
  9.86976160183180E-01  6.56393990560837E-01 -2.13715663325348E-02 -2.88772587171850E-02  4.66476533792091E-02
 -1.49224839217709E+00 -1.44605353472428E-01  3.49109997827110E-01 -9.88029814736552E-01 -6.56827051155553E-01
  2.57032306603449E+00  1.58024202340279E+00  2.15184501131595E-02  2.88201219607376E-02  4.64594985421948E-02
* ORBITAL    1   59
  1.15221895390790E-03  8.96718004366614E-03  6.11887273073190E-02  5.36686890823723E-01  2.72576488998977E-01
  2.80748110016131E-02 -5.74262826491915E-02 -1.41954848381267E-01 -1.03011579695995E-01 -4.94579361269341E-05
 -2.29737440258441E-04 -1.44263804847540E-04 -3.42200098486728E-03 -6.75506673876458E-08  1.89777666325003E-03
  1.05094588922143E+00  5.96142459157422E+00  3.02944999862140E+00  3.58963043767715E-01  9.22557554864821E-01
  4.21613810296829E-01 -7.64251035468880E-02  9.22512563005347E-01  4.21540393240133E-01 -7.64458802412754E-02
 -3.81353507955779E-01 -1.57172473505857E-01 -1.51379043198808E-01 -5.81766872333047E-02  6.83276016116273E-06
  1.68202407429272E-06 -5.87628586196822E-02 -4.60932345367686E-02 -4.60848297865611E-02  5.87604926515579E-02
 -9.07255101988524E-01 -5.10323892649632E+00 -2.85452768138421E+00 -3.41433897843365E-01 -3.09084402222663E+00
 -2.09808253890045E+00  4.80764241509700E-02  2.26941421566052E-01  6.45268055228012E-02  1.16601149529896E+00
  5.01987245624746E-01  1.53112163997210E-02  5.98360508223565E-02 -9.07514744322489E-01 -5.10474179937163E+00
 -2.85539616213059E+00 -3.41567359821563E-01 -3.09210993377473E+00 -2.09884914509823E+00  4.81498697177779E-02
  2.27082211158826E-01  6.45524955725364E-02 -1.16638930388385E+00 -5.02136886877149E-01  5.98895414322877E-02
 -1.54033028638583E-02  1.46109455152531E+00  8.11926535183461E+00  4.41269528761702E+00  4.86594226279143E-01
  5.04451445679985E+00  3.15637956318630E+00 -2.72880604810844E-01  4.36933938064045E+00  3.16641463715393E+00
 -1.38360580093987E-02  1.50749279425634E+00  5.56261236290683E-01 -4.46008612044395E-01 -1.27138191572355E-01
  1.50273674926333E+00  6.37079515580407E-01  2.05781272665659E-01 -8.62505756420949E-02 -2.76817348059712E-01
  9.67163607466236E-02  1.46086913661608E+00  8.11800146295667E+00  4.41210101863803E+00  4.86468961960647E-01
  4.36907754287790E+00  3.16621339840397E+00 -1.38428885867972E-02  5.04426309789041E+00  3.15614264524291E+00
 -2.72872092942324E-01  1.50764789858893E+00  5.56336265257207E-01 -4.45832702116551E-01 -1.27082979404336E-01
 -1.50249849798507E+00 -6.36986099812541E-01 -9.66959983940059E-02 -2.76810596545760E-01 -8.62617162933546E-02
 -2.05735180545426E-01  6.41473233569298E+00  2.60486099378392E+00 -1.09901009340952E+00 -1.68682802276824E+00
 -9.11239693297230E-01 -1.08346741846275E-01 -8.15898344672737E-02  6.41717984360289E+00  2.60563279552364E+00
 -1.09966894133773E+00 -1.68759344381169E+00 -9.11603239752845E-01 -1.08370401256526E-01  8.16470442423515E-02
 -1.28208817656944E+01 -5.18985706024666E+00  2.54803887797701E+00  3.30020236149948E+00  1.63618722689599E+00
  1.64908424665418E+00  9.94629456939301E-01 -3.16917634187632E-01  1.14568268688324E-01 -1.65646719157838E-01
 -1.28191835251372E+01 -5.18857892184924E+00  2.54802766505186E+00  1.64868539637004E+00  9.94360981937907E-01
  3.30025805873701E+00  1.63623987835357E+00 -3.16903322294643E-01  1.14564642859741E-01  1.65652577102986E-01
* ORBITAL    1   60
 -1.15869719935860E-02 -8.16517578467763E-02 -3.44269595819734E-01 -6.12778567617329E-01  5.10961375052210E-01
  2.83236940103200E-02 -9.37396270287450E-02 -2.84978017784565E-01 -3.92569394834035E-01  8.58585881527701E-06
  1.11866288654708E-03  1.94303124496681E-03 -9.31608044851224E-03  1.80814385111590E-05 -7.73115810536638E-04
 -1.00079340480081E+00 -5.74819500098548E+00 -2.80869977392542E+00 -3.20905336874772E-01 -1.93558907314260E+00
 -1.59990588819959E+00 -1.10351804378130E-01 -1.93662730480797E+00 -1.60560587222154E+00 -1.11944994460758E-01
 -3.24934046029539E-01 -1.51706842237788E-01  8.43064756975238E-01  4.56032986230231E-01 -5.76447250308479E-04
 -3.20657353132320E-04  3.79286543706319E-02 -7.79040979032954E-02 -7.77428460322369E-02 -3.80248973966258E-02
 -4.05881061242291E-01 -2.37247017986545E+00 -1.21840735663738E+00 -1.57949548680910E-01  1.19579260389437E-01
 -2.24273213930143E-01 -1.88429491931422E-01  6.01601396684748E-01  3.16282590454644E-01 -4.49550393505064E-01
 -2.09108620194131E-01 -1.05666452615521E-01 -4.57654260703951E-02 -4.07964481295341E-01 -2.38672034840476E+00
 -1.22742493696472E+00 -1.59055708313934E-01  1.54298306800285E-01 -2.00835281504381E-01 -1.90176335810483E-01
  6.06365250742624E-01  3.18666532924318E-01  4.63361881508576E-01  2.15088520412030E-01 -4.61213382831968E-02
  1.06177180112119E-01  8.76551301672626E-01  4.91007937215486E+00  2.23801928091687E+00  4.12785149310103E-01
  5.74224125718338E-02  3.57887659745210E-01  1.49992519441023E-01 -6.14746699799213E-01  4.04462267464927E-02
  1.68863792581944E-01 -7.66624825290834E-01 -3.17279447406368E-01 -1.03064652707018E+00 -4.41643510467055E-01
 -5.31392452049502E-01 -2.19620571848089E-01  2.78591412216153E-02  9.99438257397193E-02 -4.63735690665316E-03
 -1.10807026288134E-02  8.69852132062391E-01  4.87297209947779E+00  2.21671259503886E+00  4.10759991479593E-01
 -6.17012536139297E-01  4.02421750675429E-02  1.68893095967947E-01  7.27083185291330E-03  3.28378883464275E-01
  1.52721101989946E-01 -7.81007058247787E-01 -3.22657370996595E-01 -1.03083685907978E+00 -4.42161407726057E-01
  5.40973010726868E-01  2.23561290272409E-01  1.21473282640701E-02 -2.19214514905923E-03  1.01051521876247E-01
 -2.71492384485846E-02 -2.01167544333808E-01 -6.53944518347769E-02  3.06909501492947E-01  5.61258587198525E-01
  1.61201532763568E-01  1.46040449702889E-02  2.40898786700435E-02 -2.55074563958174E-01 -8.95744724679992E-02
  3.17333002616317E-01  5.79078022672440E-01  1.69468541596396E-01  1.57990408562398E-02 -2.45079847521385E-02
 -5.09714293662046E-01 -3.25375185041185E-01 -2.16575617826933E-01 -3.79329542283288E-01 -5.00948614748076E-02
 -1.62307563147900E-01 -1.94039872020141E-02  7.24865251038317E-02  1.99212849117537E-02  9.90163607492707E-04
 -4.08507846776684E-01 -2.76780070210837E-01 -2.33182477898249E-01 -1.82576528857880E-01 -3.22816017823618E-02
 -3.99541381543435E-01 -5.93587020189808E-02  7.41204439024650E-02  1.88894760585436E-02 -1.17817120070132E-03
* ORBITAL    1   61
 -1.41650421453954E-05 -1.05997190815518E-04 -7.24414366952525E-04 -5.64999095653229E-03 -2.86045803300669E-03
  1.56106995384238E-04  8.85962925512238E-04  3.22059336626568E-03  4.81235675683587E-03  1.31223374787016E-01
  2.37578476693802E-01  2.16375726107357E-02 -8.31748168368559E-06 -2.32726699519100E-03 -2.73100696581904E-05
  1.44050030706122E-03  1.14666370169734E-02  1.30051364948727E-02  1.72544716949639E-03  2.86854633744671E-01
 -2.78997743457034E-01 -1.68613141465173E-01 -2.88303341805386E-01  2.81834230556536E-01  1.69698384007808E-01
  3.08749622177281E-03  1.32016710678368E-03  4.49963337391740E-03  2.17044118015145E-03  7.91602976165296E-02
  4.44470415728421E-02  1.46900821218194E-02  4.39900010476189E-02 -4.37843168141749E-02  1.50465597465556E-02
 -5.00341464099149E-02 -6.20010980557555E-01 -6.13029533789764E-01 -8.93025744539264E-02  3.21129826851323E+00
  2.34205915355541E+00 -7.51314856512535E-02  4.24562011395232E-01  1.83946700257060E-01 -1.25721200682805E+00
 -5.44700192264526E-01  2.34572352177658E-02  1.51047918267477E-02  6.17709238261903E-02  6.84584787173081E-01
  6.49364490808251E-01  8.98284909260372E-02 -3.27928018606459E+00 -2.39872712661917E+00  7.15441889461420E-02
 -4.15680429202624E-01 -1.80201908283025E-01 -1.25835272119821E+00 -5.45856022390061E-01 -1.50699451518384E-02
  2.34738104372259E-02 -8.19436454973526E-01 -4.55872294708985E+00 -2.49139053719286E+00 -3.17151670499684E-01
 -5.27047704816637E+00 -3.22093518040454E+00  2.90027285321046E-01 -1.26855939220226E+00 -9.53288667115333E-01
 -5.85311004533887E-02 -1.19100030229006E+00 -4.41099909647471E-01  1.57957941179031E-01  1.62707272965522E-02
 -1.39917484745966E+00 -5.66749259463087E-01 -1.05549038343422E-01  6.80192998184307E-02  2.65571372805158E-01
 -1.52899034566648E-01  8.17230371894150E-01  4.54286010578038E+00  2.47908067768210E+00  3.13666734540684E-01
  1.29743329785381E+00  9.80082389793449E-01  5.92069186895855E-02  5.33046566605641E+00  3.26962967186017E+00
 -2.88760638596033E-01  1.20482701163756E+00  4.45882565083853E-01 -1.72550094395918E-01 -2.35346794649882E-02
 -1.38555630955789E+00 -5.60080874122360E-01 -1.51348826954591E-01 -2.66187895037456E-01 -6.98458469049332E-02
 -1.03938734077676E-01 -5.09749163772851E+00 -2.55666936861835E+00  7.21085027428305E-01  1.50449483817354E+00
  7.47407254468037E-01  1.31268055881928E-01 -1.10770352788634E-02  5.15067011143268E+00  2.57893006690781E+00
 -7.27093779019720E-01 -1.50799794846866E+00 -7.49802928405179E-01 -1.31589977990859E-01 -1.12451198150458E-02
  1.23537369613928E+01  6.57651570717164E+00 -1.65395159200368E+00 -1.93581213766903E+00 -8.14209582290600E-01
 -2.42360562788280E+00 -1.60215250050317E+00  1.71414158068759E-01 -1.21790556432232E-01  1.74198894082808E-03
 -1.24369288877393E+01 -6.60482907235011E+00  1.66788253116033E+00  2.42000837428197E+00  1.59559410106125E+00
  1.95522176704289E+00  8.29610344579911E-01 -1.71836250819197E-01  1.24177990046179E-01  5.23914808499099E-03
* ORBITAL    1   62
  1.27389032376091E-03  8.03845223032660E-03  4.19580158023202E-03 -2.13749712702336E-01 -1.94478156739312E-01
 -6.84156173333044E-02  1.15002840157725E-01  3.41311446041587E-01  5.24149541662587E-01 -1.94693828417090E-03
 -5.60385855608605E-03 -3.84732102915024E-03 -3.39151177314366E-04  1.27146516925195E-05 -3.37526985133378E-03
  8.64628216289161E-01  5.29670166406230E+00  3.43679011602999E+00  4.29330346752173E-01  9.65660590311019E-01
  9.07986924514340E-01  6.75701003302845E-02  9.78813462317876E-01  9.09643148305642E-01  6.46633670355204E-02
  4.25141991290357E-01  1.78563227419387E-01  6.49988414059417E-04 -2.07825375202021E-02 -1.49368708523920E-04
 -1.39164713120624E-04 -3.44997591711757E-02  3.33157708257056E-02  3.46147729673885E-02  3.41673111138031E-02
  6.59524583046332E-01  3.67702749709151E+00  2.02350253332524E+00  6.58458709714012E-02 -3.32981942889077E+00
 -2.62923729978804E+00 -8.64082088570631E-02  1.75465888374842E-01  4.26258651928855E-02  2.56495698490895E-01
  1.45812652339873E-01  4.15296987544275E-02  2.86328086061992E-02  6.64552528418604E-01  3.69754616452999E+00
  2.02642096989503E+00  6.56384863903886E-02 -3.27493733613158E+00 -2.58570848472425E+00 -8.58718981858604E-02
  1.80513662796782E-01  4.42195632261126E-02 -2.34854805908237E-01 -1.36610257581330E-01  2.97861729994500E-02
 -4.32145251663048E-02 -6.31277122384580E-01 -3.75255179664026E+00 -2.05476737157670E+00 -4.03040972128575E-01
  2.66015823670711E+00  2.05363131541703E+00 -7.87657226330171E-03  2.16864398415021E+00  1.64930679503928E+00
 -3.24172694289106E-02  9.72142727257198E-01  3.67458720757874E-01 -1.25008583835699E-01 -1.11119343808767E-01
 -2.52431153059133E-01 -1.47817478044862E-01 -1.12195745189581E-01 -1.26954533917363E-01 -2.13104756998399E-02
 -6.39227605740652E-02 -6.51967135310138E-01 -3.86891455727463E+00 -2.11698066552830E+00 -4.12311463492050E-01
  2.12452197613863E+00  1.61387206861506E+00 -3.43996781957221E-02  2.55670541595159E+00  1.98757756248325E+00
 -2.27249653102443E-03  9.55248411841470E-01  3.61235902492644E-01 -1.16549649169663E-01 -1.08650168826403E-01
  2.87409628632381E-01  1.61784599547460E-01  6.77595210153645E-02 -1.59820121427546E-02 -1.26569267364785E-01
  1.14991530095339E-01  2.82754261669075E+00  1.18501303492051E+00 -4.42398421345478E-01 -4.74936269770388E-01
 -2.25834229612983E-01 -2.11324390647214E-02 -1.02527429342535E-02  2.73057724116244E+00  1.13103879796038E+00
 -4.34145212260119E-01 -4.50462806613540E-01 -2.12263390111733E-01 -1.83941805734954E-02  1.13429872623381E-02
 -3.54063567551240E+00 -1.13468990892012E+00  7.11524447380009E-01  1.02884018908796E+00  7.16511203782057E-01
 -1.35527648249289E-01 -3.30458661966999E-01 -4.30844027384372E-02  1.09589193588029E-01 -1.59039553074550E-01
 -3.25957340606893E+00 -9.74551791717475E-01  6.80259547012008E-01 -1.89210435494201E-01 -3.67012539885466E-01
  9.93924371308845E-01  7.03324348677004E-01 -3.96736134738535E-02  1.06779650361616E-01  1.59289178056732E-01
* ORBITAL    1   63
 -1.48237367203711E-05 -1.09963235229515E-04 -5.43855872628575E-04 -1.72121887604538E-04  1.73555730485886E-03
 -5.80331430954769E-04  1.77893965191858E-04 -1.24922122820485E-05 -1.48206070108720E-04  2.93330866444823E-01
  7.25098488788868E-01  5.52392260659942E-01 -2.14687840599351E-05  2.67057694947859E-03 -1.99426464018645E-05
  2.78347017659264E-03  1.63207091954952E-02  9.31437857553955E-03  1.15718534780347E-03 -2.66298917045483E+00
 -2.19824136191134E+00 -5.68308469257577E-02  2.66783496916177E+00  2.20141810076319E+00  5.65422870741032E-02
  1.16789848723059E-03  4.18753821615269E-04 -4.80432696246628E-04 -2.78154845225516E-04 -3.71209598403590E-01
 -1.98455300290088E-01 -3.16663323335158E-02  3.57437731364261E-02 -3.58099459470988E-02 -3.16452715469558E-02
  1.55071449756703E+00  8.66793905833891E+00  4.50512624278827E+00  3.80819754639897E-01  4.30858485984914E+00
  3.08619003240058E+00 -8.09833704483011E-02 -8.63764681348095E-01 -4.36419823777308E-01 -9.03350204070397E-01
 -2.75052169249611E-01 -9.21592451231900E-02 -2.40984551932353E-01 -1.54868681997156E+00 -8.65610434507231E+00
 -4.49868346430716E+00 -3.80131494288192E-01 -4.32629884195826E+00 -3.09865166469511E+00  8.14748731195378E-02
  8.62799955575063E-01  4.35896981480351E-01 -9.07230590678429E-01 -2.76652850992284E-01  2.41540776705323E-01
 -9.23357379440002E-02 -1.71352171554664E+00 -1.00863043330503E+01 -5.61815806074524E+00 -8.85001573045053E-01
 -2.85763689721317E+00 -2.25180251681116E+00 -6.57788719502315E-02  1.69290154851980E+00  1.19143222586812E+00
 -1.13594264787774E-02 -2.03499252640000E-01 -1.18420575374881E-01  1.21362261171074E+00  4.07342585788153E-01
  3.30667118310486E-01  1.21033378670243E-01 -7.34968683084921E-02 -1.70158387833128E-01 -9.00878880544028E-02
 -3.39193915878327E-02  1.70778499159739E+00  1.00530645907053E+01  5.60034139078354E+00  8.82518906976140E-01
 -1.68563403274805E+00 -1.18558217588002E+00  1.14863309524401E-02  2.86722671396419E+00  2.25826385997013E+00
  6.53161656288154E-02  2.07636279889768E-01  1.20367389569402E-01 -1.21084453212637E+00 -4.06379037447455E-01
  3.29789752121866E-01  1.20776096430985E-01 -3.36378732412230E-02  9.00234894558224E-02  1.70036403369672E-01
 -7.28554682139398E-02 -1.03902968819271E+01 -5.03771333160650E+00  1.48707827292282E+00  2.64944010707818E+00
  1.50819981718212E+00  5.41247769884835E-02  2.58001310696212E-01  1.04120428187602E+01  5.04653079426790E+00
 -1.49151770352087E+00 -2.65599539762153E+00 -1.51140493723388E+00 -5.43259776544934E-02  2.58570216129217E-01
  7.59455475590099E+00  5.45262967061307E+00  1.88127880952997E-01 -7.55354159465967E-01 -5.00011003572322E-01
 -1.02217743366727E+00 -6.59509840471833E-01  1.04727441541693E-02 -6.39469581414178E-02 -3.95447525012309E-03
 -7.59938342380889E+00 -5.45352518770998E+00 -1.86778482710428E-01  1.02132716445665E+00  6.57938157090422E-01
  7.57626620469813E-01  5.01456248965078E-01 -1.03484932592004E-02  6.43784026656411E-02 -3.55585556378038E-03
* ORBITAL    1   64
 -4.43594850230961E-03 -3.17400983429851E-02 -1.40305203779827E-01 -8.05115497731089E-02  3.06670991232580E-01
 -2.03836165888766E-02 -2.63436675699790E-02 -1.16101430682961E-01 -1.60722594998065E-01 -1.12139139436405E-03
 -2.06205602304565E-03 -7.71187189493189E-05 -5.89894588382891E-03 -1.15590883560227E-06 -8.84787544978615E-03
 -6.91955170969302E-01 -4.41514688791373E+00 -2.95140486338144E+00 -3.82948515450319E-01 -1.14725861080108E+00
 -1.06134801560416E+00 -7.73520437448989E-02 -1.16097732125419E+00 -1.07550247570511E+00 -7.85723301070772E-02
  5.50699114844236E-01  2.29410922508047E-01  7.08781591367905E-01  3.38392374663067E-01  2.66967311704704E-04
  1.91057675905341E-04  1.89061993878142E-02 -4.23549971748775E-02 -4.23728515618978E-02 -1.89009468884728E-02
  4.73720539076535E-01  2.99776910105428E+00  1.77949081616954E+00  3.93499467751531E-01 -6.09544350324622E+00
 -4.17542984188936E+00  2.84341851331817E-01 -4.14477620983402E-01 -1.38845391906893E-01  1.44483445422961E+00
  5.66618049743077E-01  3.46455341137141E-02  1.55881053662791E-01  4.68901416347792E-01  2.97009052107112E+00
  1.76544778642628E+00  3.91298880745923E-01 -6.06397223286078E+00 -4.15517363351724E+00  2.82421652300256E-01
 -4.11735234158756E-01 -1.37552905497890E-01 -1.43807755754861E+00 -5.63685449217627E-01  1.54619413109059E-01
 -3.38498182818896E-02 -1.00506747949824E+00 -5.71526295744124E+00 -3.13159467812194E+00 -2.20002824662748E-01
  3.17114877398115E+00  2.05102309594202E+00 -3.84764267190589E-02 -2.94971614092748E+00 -1.55353368844898E+00
  2.75690955967571E-01  6.00605246388268E-01  3.01142812030538E-01  3.07715898371959E-01  1.45712158442748E-01
 -6.35207051825192E-01 -3.00346244441581E-01 -3.95994534854499E-02  1.14599144435811E-01 -5.56531911817125E-02
 -6.78359232143147E-02 -9.99328220551876E-01 -5.68201953388218E+00 -3.11380285495160E+00 -2.17727482987105E-01
 -2.92832900170387E+00 -1.53852278195091E+00  2.75286300913561E-01  3.15784229332002E+00  2.04335953057551E+00
 -3.84160054157809E-02  5.94653130958970E-01  2.98771050691779E-01  3.03479482919523E-01  1.43853098203156E-01
  6.28117078972440E-01  2.97682260755085E-01  6.71234821745024E-02 -5.60003943472802E-02  1.14526810409447E-01
  3.88470804669777E-02  8.06118485353010E+00  3.21804463308081E+00 -1.77701403851591E+00 -2.62284874656989E+00
 -1.26329542487528E+00 -1.19662694950599E-01 -2.08669488662304E-01  8.02249643799464E+00  3.20370228019369E+00
 -1.76710303312482E+00 -2.60927900252428E+00 -1.25731158249978E+00 -1.19412081388856E-01  2.07268289522313E-01
  7.25769275381922E-01  2.75751184866802E-01 -2.96759539414921E-01 -3.63909045090007E-01 -1.31751319109876E-01
 -2.46408157248214E-01 -1.23369206918476E-01  1.03455346039363E-01  8.55293098189831E-02  1.27475026551174E-02
  7.08220748282874E-01  2.65151019258468E-01 -2.94411191130641E-01 -2.43599167026562E-01 -1.20696894948733E-01
 -3.64468737133231E-01 -1.33044925949381E-01  1.03154553211437E-01  8.58227028604965E-02 -1.29100597287187E-02
* ORBITAL    1   65
  8.53369711327425E-05  6.27330776281687E-04  3.20202020035007E-03  5.55087645129205E-03 -6.04979718063529E-03
  2.35412507106243E-03 -1.46253073105389E-03 -1.65612232242654E-03 -2.82678889940203E-04  3.20581307838510E-01
  5.57259482448643E-01 -1.99104072485319E-02  5.93591699766437E-05  2.93512394345845E-04  1.75235867317442E-05
 -1.71536904773145E-02 -1.03291856849794E-01 -6.23013403082489E-02 -7.91251975068510E-03 -1.36531977539548E+00
 -1.60650657592550E+00 -1.85347057461984E-01  1.33057973062495E+00  1.58039697868589E+00  1.86074132905653E-01
 -1.60830182554865E-03 -3.23081574438012E-04  7.35843986115728E-03  3.65415674452692E-03 -2.02072690105753E-02
 -2.25531807438855E-02  1.01546232411396E-02 -5.10671204991257E-03  5.06211582855808E-03  1.00378885823174E-02
 -1.24406030991428E+00 -7.12157862758084E+00 -3.69960597588619E+00 -4.88687861286426E-01  3.99354166510813E+00
  2.52266146263644E+00 -2.74580643683746E-01  7.22325502732730E-01  3.41699971171882E-01 -8.86765541390201E-01
 -4.17862249988132E-01 -8.54193942583388E-02 -1.20825467360311E-01  1.24172217918596E+00  7.11116640247679E+00
  3.69629520157222E+00  4.90710309649519E-01 -4.00772416778258E+00 -2.53143546462466E+00  2.76418957839842E-01
 -7.22335055155293E-01 -3.40965509377736E-01 -8.89774404569203E-01 -4.18897935247371E-01  1.20280297320404E-01
 -8.55739323007663E-02  1.55697663347937E+00  9.05060567663019E+00  4.92367833130944E+00  6.55533848983752E-01
 -1.34779527766252E+00 -6.15338392239325E-01  3.89461744037766E-02  2.88388296807066E+00  1.95100699094484E+00
 -8.78148618883942E-02 -8.39703994919589E-01 -3.29584272636015E-01 -1.07458704980644E+00 -4.29925612228905E-01
  9.44793526354976E-01  3.56413140630752E-01  1.44474591446716E-01  2.11310832238176E-02 -2.50054516701601E-02
  1.13835980540851E-01 -1.54677909964677E+00 -8.99043741318004E+00 -4.89285148473627E+00 -6.48333455516508E-01
 -2.95588965165928E+00 -1.99803899401361E+00  9.11738947029647E-02  1.35274168208837E+00  6.18630445243300E-01
 -3.67959958404163E-02  8.30711716107246E-01  3.25123296006950E-01  1.06619817211020E+00  4.27251986010317E-01
  9.58356183610370E-01  3.62087323763782E-01  1.13465291716535E-01  2.44419693169135E-02 -1.94867328043112E-02
  1.42260193724551E-01 -3.40279299296628E+00 -9.63649436314367E-01  1.16052123466274E+00  1.45314557415286E+00
  5.52500513234081E-01  3.57984729515361E-02  1.40832792920835E-01  3.42898642858748E+00  9.73900337873382E-01
 -1.16764656511063E+00 -1.46333478937409E+00 -5.56965882165927E-01 -3.67578134085256E-02  1.41001349017937E-01
 -5.00097616106102E+00 -3.12676571937818E+00  3.91423062918369E-01  3.10134928619569E-01  6.69856948861038E-02
  7.05955545956477E-01  5.74956819688130E-01 -5.75454236271456E-02  6.23125007207301E-02  2.26607528206503E-02
  5.03067807425694E+00  3.13426725399265E+00 -4.01577601703102E-01 -7.06033685926028E-01 -5.69481121632656E-01
 -3.25590250345316E-01 -7.50765677078456E-02  5.81997196338868E-02 -6.28856652510027E-02  2.06493795935901E-02
* ORBITAL    1   66
 -1.79431292947597E-04 -1.30043753313345E-03 -6.38179688736146E-03 -1.77386085918590E-02  4.45098847584174E-03
 -1.09842648299564E-03  2.17148954776294E-03  3.49598292900705E-03  3.37965351794938E-04 -2.45683276839621E-01
 -4.82057355030958E-01 -1.33540143465401E-01 -3.66423033001880E-05 -5.88726573871679E-03 -1.10833952953530E-05
  8.81507885159739E-03  5.34479653452620E-02  3.27330713090911E-02  4.25437672498023E-03 -5.68617243346796E-01
 -4.49077032676162E-01  3.54407507404901E-02  5.77889555662381E-01  4.54136636553101E-01 -3.73067878674940E-02
  2.68715934292583E-03  7.78049248429095E-04 -3.60926833976742E-03 -1.68400703920750E-03 -9.46513729046822E-01
 -4.57006217472385E-01  3.78256125918870E-03 -2.48480705317358E-02  2.41252282494439E-02  3.12823035278633E-03
 -1.49739104926074E+00 -8.92386988020880E+00 -5.24855440832090E+00 -7.36242906111623E-01  9.45506059224969E-01
  8.24830744127878E-01 -5.22844914379632E-03  6.44955663189501E-01  2.13041695413175E-01 -1.78251663455551E-01
  1.28429896112724E-02  4.31160640893064E-02  1.38143602815446E-01  1.50287235025533E+00  8.95462026902247E+00
  5.26390744288672E+00  7.38201983471799E-01 -9.50988105640986E-01 -8.28313697742200E-01  5.01911278536086E-03
 -6.50114772108819E-01 -2.14738644697360E-01 -1.84326169507161E-01  1.09059147988133E-02 -1.36539286408053E-01
  4.40395941612631E-02  3.53015945276467E+00  1.97997966401022E+01  1.04073685533330E+01  1.15568035849895E+00
  3.77667314654287E+00  2.25167808996260E+00 -1.87867948412946E-01  5.50992160577694E+00  3.42456742226902E+00
 -2.83922987180955E-01  1.61733360187856E+00  4.68517529806968E-01 -1.12265878123783E+00 -4.02396873692883E-01
  1.01071284585956E+00  4.43341228151562E-01  2.18768590535790E-01 -1.33327684477862E-01 -1.81761956483117E-01
 -6.94690649622816E-03 -3.53916157563515E+00 -1.98509056503310E+01 -1.04325618934657E+01 -1.16008384566465E+00
 -5.48353151210524E+00 -3.40527648220538E+00  2.82659062669811E-01 -3.76762453630417E+00 -2.24830952880462E+00
  1.84876555512223E-01 -1.61007089463798E+00 -4.63730742673295E-01  1.12934180896278E+00  4.05375648258367E-01
  1.00425406548878E+00  4.40839515293587E-01 -6.18660436775093E-03  1.81977930410334E-01  1.33889576076942E-01
  2.20319174831502E-01  2.07490449267090E+00  1.23883472919600E+00 -1.21765456475270E-01 -3.18970388048031E-01
 -1.44218758671357E-01  7.25246760833870E-02 -3.51122789741082E-02 -2.07492557298996E+00 -1.23975980518042E+00
  1.22385644078731E-01  3.19292201905854E-01  1.43519812201078E-01 -7.21186467726872E-02 -3.37112503884292E-02
 -1.72123930449558E+01 -7.86856010218900E+00  2.81738064862936E+00  5.37629615740651E+00  3.19648053252273E+00
  2.27976775614441E+00  1.20813721988304E+00 -2.80475546819371E-01  8.72840895759916E-02 -7.54465709608292E-02
  1.71974888061740E+01  7.86468759677709E+00 -2.81168568805804E+00 -2.27965509540617E+00 -1.21305921382724E+00
 -5.36676706257514E+00 -3.19150150965180E+00  2.81207930545295E-01 -8.64915040313707E-02 -7.35922130383221E-02
* ORBITAL    1   67
  3.60451617914698E-02  2.60534442302952E-01  1.27451850683702E+00  4.12402756992187E+00 -2.75530879065425E-01
  1.01109694051228E-02 -4.37859106028716E-01 -8.66259625795983E-01 -2.72196666815237E-01 -3.78004087693137E-03
 -8.71472033548601E-03 -3.68980594579978E-03  1.40255351322875E-04 -4.53426218743027E-05 -2.90671299828170E-03
 -7.96119663586698E-01 -4.94834672541015E+00 -3.19667894031069E+00 -4.28876507853990E-01  1.77196721862063E-01
  3.15245501345786E-01  1.74057592642500E-01  1.80826577996382E-01  3.12035956586566E-01  1.71620891693917E-01
 -3.36574575839245E-01 -9.47517665708420E-02  3.68799207257029E-01  1.58010738073166E-01 -5.67358737589967E-03
 -2.75433908387865E-03 -8.06741674211639E-02  7.12882265880922E-02  7.18954011474473E-02  8.03969253570780E-02
 -8.37764742226437E-01 -4.81570117857199E+00 -2.53354694662878E+00 -3.93783612527489E-01  2.37974132259210E-01
  1.00710975384717E-01  2.19612609903792E-02  6.70391507955221E-01  1.77198652145032E-01 -6.44765444572150E-01
 -1.83886403474885E-01  1.27000343096202E-01 -1.22917435726267E-01 -8.34310798187788E-01 -4.79208414205630E+00
 -2.51401853429337E+00 -3.91069417807921E-01  2.68634255313215E-01  1.16970771264289E-01  1.91812337002721E-02
  6.72959531322825E-01  1.79363937259395E-01  6.53146929410887E-01  1.89531223328775E-01 -1.25465995692620E-01
 -1.26659489873237E-01  6.54226197987191E-01  3.60600002904410E+00  1.67193530528341E+00  2.57659176743676E-01
 -1.16138077576636E+00 -4.51136723046233E-01  2.71195281582947E-01 -3.50688250786665E-01 -3.94324545657732E-01
  6.85903098742383E-02 -4.26769990673531E-01 -3.53083976358494E-01 -4.20646490102543E-01 -2.44576007067008E-01
 -2.45411379124673E-01 -8.76094083095508E-02  8.72185115267509E-02 -1.04949079901007E-01 -2.90488229230016E-02
  5.22906074665385E-02  6.33070043204823E-01  3.49317901059953E+00  1.61695743796707E+00  2.52169333590048E-01
 -4.02470681508211E-01 -4.29320516688402E-01  7.03498035441399E-02 -1.21998386438086E+00 -4.81947871013000E-01
  2.75028166174631E-01 -4.55950374734489E-01 -3.62326982668501E-01 -4.22732185767626E-01 -2.45676767253208E-01
  2.51806075264740E-01  9.06576160402504E-02 -5.38619610308911E-02 -2.64813468750688E-02 -1.03753371078802E-01
 -8.58687320802581E-02  1.00860080678440E+00  5.56895280964242E-01 -2.36867593134673E-01 -2.91090439640259E-01
 -5.02425157958248E-02 -1.76980647191818E-02  1.32424176209614E-01  9.53786404583422E-01  5.34462064830340E-01
 -2.24739637337370E-01 -2.73351114625158E-01 -4.37135540887843E-02 -1.80365516531852E-02 -1.33814231758915E-01
  5.77140600777411E-01  1.46394174041891E-01 -2.93186863354991E-01 -5.32253071295034E-01 -2.76401521463207E-01
 -6.31884720384826E-02  3.42842215896697E-01 -9.80285844025564E-02 -7.50735624028232E-02  1.60309304523484E-01
  7.35939097437409E-01  2.11520029412168E-01 -3.24075052835488E-01 -8.43409150790169E-02  3.33778011679614E-01
 -5.94952493543186E-01 -3.14473279730630E-01 -9.52696874165915E-02 -7.52459517487428E-02 -1.61561724196760E-01
* ORBITAL    1   68
  1.18334833211120E-02  8.61959195203461E-02  4.35229123735399E-01  1.60124658576708E+00  7.07522171232572E-02
 -8.08907011042767E-02 -1.30006175544733E-01 -2.22823638729851E-01  1.98239262646384E-03 -7.97232229213018E-04
 -2.05583000997036E-03 -1.33198820574879E-03  1.90951535993642E-03 -5.97542730933696E-06  1.03388992222680E-02
  7.86275369441815E-01  4.51144669218361E+00  2.49103717341045E+00  2.60463237462899E-01  7.50830186326042E-01
  5.31541213977792E-01 -3.36255384634500E-03  7.52180221894709E-01  5.31136701708184E-01 -3.97728685308500E-03
 -8.04526837640695E-01 -3.20032614827789E-01 -1.61766437086719E-01 -1.31066413309719E-01 -4.36448183990387E-04
 -2.53871788075530E-04 -2.66144396294321E-04  9.05263552068174E-02  9.07692622321786E-02  1.51568458705570E-04
  3.34596623627919E+00  1.95246139086547E+01  1.06878149966616E+01  1.41214071640989E+00 -3.44914884686550E+00
 -2.36381853066356E+00 -3.75321226015569E-02 -1.19640437419136E+00 -4.24465994149316E-01  8.71195458401655E-01
  3.12289835566851E-01 -1.23228386851335E-01 -1.75326510913207E-01  3.34418422320601E+00  1.95149653695516E+01
  1.06842827707039E+01  1.41117743408356E+00 -3.43666961347256E+00 -2.35688592335166E+00 -3.85634894358665E-02
 -1.19386067710310E+00 -4.23305825652080E-01 -8.67030072765770E-01 -3.10031376842887E-01 -1.75990234543276E-01
  1.22852500625515E-01 -2.88903547894348E+00 -1.65924533294859E+01 -8.84926569638883E+00 -1.07166614424808E+00
  5.19834355875707E+00  3.41203564806635E+00 -5.88348088631941E-02 -1.66860739452049E+00 -1.12834223093307E+00
  2.99157507115617E-02  5.57549372627484E-01  2.13233461433925E-01  9.60538859782354E-01  3.87142939791653E-01
 -1.80864183253292E-01 -3.23821681898698E-03 -5.48060990032525E-02 -1.54005214884870E-01  1.85606935876076E-01
  1.03586379997525E-01 -2.88931055424566E+00 -1.65918275207330E+01 -8.84722274060069E+00 -1.07158496028522E+00
 -1.67715102560231E+00 -1.13562957174827E+00  2.98073880343032E-02  5.18474756367907E+00  3.40601536977298E+00
 -5.75626461385512E-02  5.50220981962248E-01  2.10709149564474E-01  9.57402118643417E-01  3.85855258640567E-01
  1.81461697085104E-01  3.45910578112332E-03 -1.04149452016891E-01  1.86196045510544E-01 -1.54177736848355E-01
  5.50262490244767E-02 -2.10805794931015E+00 -1.03566963045263E+00  4.73484850887100E-01  5.10754520334591E-01
  2.02054007727754E-01 -2.09469291508158E-01  2.66157670913099E-02 -2.12333827117745E+00 -1.04143264092579E+00
  4.76893994625538E-01  5.16272590534543E-01  2.04291082710056E-01 -2.09289389538431E-01 -2.72128350613680E-02
  1.62116308675864E+00  8.19390982896218E-01 -3.49982633525587E-01 -4.86779707418052E-01 -2.75381744614166E-01
  1.56358150043834E-01  9.70631059836880E-02 -1.25550896898645E-02  1.66742009508432E-01 -6.67199021207505E-03
  1.64706954589765E+00  8.30297631906615E-01 -3.55190150202667E-01  1.52644368243862E-01  9.59336032811176E-02
 -4.98483057290653E-01 -2.82533021711382E-01 -1.22015350179544E-02  1.66995325116254E-01  6.26202550068998E-03
* ORBITAL    1   69
 -9.53835032260196E-05 -6.88899864855358E-04 -3.41289540758422E-03 -1.47535289887573E-02 -3.11173551729851E-03
  1.16876724037167E-03  1.25496619729185E-03  3.34008426525667E-03  2.41642111880014E-03  2.80348263125248E-01
  5.83017812984079E-01  2.22890296343875E-01  3.05798183950746E-05  1.07893525626557E-02  5.41729075458102E-06
 -3.78732144750499E-03 -2.17641022545424E-02 -1.17424077205529E-02 -1.32914468839367E-03  7.38779281041919E-02
 -3.75658899537631E-02  5.44842090378095E-02 -8.58126791247937E-02  2.82494944589460E-02 -5.48757132904595E-02
  1.60398985255286E-03  6.92104956583103E-04  1.07840136023394E-03  6.79720909566434E-04  7.98517718408263E-01
  3.52225746360486E-01 -2.06609052131136E-02 -4.59975461299871E-02  4.54622023967930E-02 -2.09840440895257E-02
  1.25746791043508E+00  7.17253511028241E+00  3.54775673392588E+00  7.14673006815619E-01 -2.35955497573679E+00
 -1.24162998530685E+00  2.20961833144504E-01 -8.40469360195511E-01 -2.57267513280449E-01  1.09535273065274E+00
  4.47782089765905E-01 -2.20155984499660E-01  1.15505815929363E-01 -1.26419195797981E+00 -7.21186922329661E+00
 -3.56936142000441E+00 -7.16912169384901E-01  2.37404176715723E+00  1.25204534034653E+00 -2.20980366228585E-01
  8.41015734115836E-01  2.58205735271242E-01  1.09580210963224E+00  4.48301882579000E-01 -1.14577849790343E-01
 -2.19940148846322E-01 -3.61758899019572E-01 -2.34502139823258E+00 -1.46451077170472E+00 -6.94469386392417E-02
  3.56230280181652E+00  1.69729084504388E+00 -2.49719245644104E-01 -4.16173036965724E-01  2.35404930289818E-01
  1.29672923853402E-01  1.29567585029853E+00  5.37273523056113E-01  5.84287384685561E-01  3.02853666962145E-01
 -2.66258321933090E-01 -1.53331020513916E-01  5.20248839407974E-02  6.54013484489411E-02 -7.70259578908009E-02
 -6.63076238861930E-02  3.71964960147704E-01  2.40497615991349E+00  1.49808288752141E+00  7.37175362552432E-02
  4.04955770455761E-01 -2.42342185457048E-01 -1.29694838213223E-01 -3.57643824785293E+00 -1.70833373111613E+00
  2.49095633211184E-01 -1.29801753195641E+00 -5.37586744378419E-01 -5.88115056801557E-01 -3.03551215130377E-01
 -2.64132832681982E-01 -1.52109566467659E-01 -6.59450871691027E-02  7.64579953533141E-02 -6.40945660918989E-02
  5.17066185576973E-02  1.22812917022290E+00  4.42479592494541E-01 -6.08921081446251E-02 -5.32132441144279E-01
 -3.59720419264038E-01 -1.47364209362207E-01 -2.47413762293707E-01 -1.23260900276882E+00 -4.44726381064882E-01
  6.15122300246145E-02  5.33685967262122E-01  3.60309945674252E-01  1.48147396850596E-01 -2.46799599666641E-01
 -4.56733488634487E+00 -2.50778060383970E+00  6.38395636171165E-01  1.54274187938343E+00  9.16588350895740E-01
  8.34428928170658E-01  2.42730784210031E-01 -6.85698983924685E-03 -1.54426207590604E-01 -1.29548833363662E-01
  4.56763936579589E+00  2.50670095685265E+00 -6.38409153039066E-01 -8.34885288778122E-01 -2.43494303166507E-01
 -1.54214391647796E+00 -9.15917658863974E-01  7.41617077093736E-03  1.54177666634882E-01 -1.28924133674644E-01
* ORBITAL    1   70
 -3.10402615847216E-02 -2.23197657933790E-01 -1.05810525477698E+00 -3.36862360316829E+00  2.04368177065216E-02
  1.97684395947547E-01  2.27907718880446E-01  4.76272701584318E-01  2.97459453347278E-01 -4.74742357128346E-04
 -1.33994437081817E-03 -1.11883647581118E-03 -4.15318242204997E-03 -1.18945341885030E-05 -2.25304156084770E-03
 -1.11263126064986E+00 -6.50486814245806E+00 -3.70835034661209E+00 -4.01273433955570E-01 -2.09179566847443E+00
 -1.91003363864003E+00 -1.03553800347977E-01 -2.09175381377935E+00 -1.91076589151369E+00 -1.03624997533432E-01
  1.02050522616781E-01  3.81248423979027E-02  1.86270773161023E-01  1.14832903818072E-01 -5.76698621470141E-04
 -2.89050158111552E-04 -4.16435786431814E-03 -6.90086003100156E-02 -6.89346818335164E-02  4.16792956584218E-03
  2.60503264561621E-01  1.33576280235650E+00  6.94066844328104E-01 -1.08909843191696E-01  1.70529741146838E+00
  1.17536902108609E+00 -1.95781524401830E-01 -1.78309457985620E-01 -9.35977820824462E-02  1.65218232523431E-01
  9.86977624649143E-02 -1.16744877066625E-03 -1.57780278328490E-01  2.65385587707360E-01  1.36379900206264E+00
  7.09144286638330E-01 -1.07057107245773E-01  1.70190473353118E+00  1.17302376408864E+00 -1.95751751648463E-01
 -1.79294620400929E-01 -9.37968223256520E-02 -1.65710407468881E-01 -9.87203724814501E-02 -1.57916221332366E-01
  1.28162875861989E-03  5.89605431017622E-01  3.20287257309675E+00  1.54143877319871E+00  1.37324875213036E-01
 -5.63137929184945E-01 -3.78392012689618E-01 -5.53246913204895E-02 -3.07686141362091E+00 -2.13464862768435E+00
 -9.51497103691463E-02 -4.39233613770229E-01 -1.93586000461441E-01 -1.67542388623173E-01 -1.03982226108373E-01
 -1.59251568049003E-01 -7.57557074734922E-02  1.27534633241876E-01  1.49279272232929E-02 -8.37624098091111E-02
 -1.09045131845449E-01  5.88910941542262E-01  3.19897584022832E+00  1.53953405915926E+00  1.36827344503667E-01
 -3.08104718066310E+00 -2.13783451884080E+00 -9.51710908331072E-02 -5.50730443244358E-01 -3.69451279600046E-01
 -5.51982507214215E-02 -4.38224946807315E-01 -1.93129025666928E-01 -1.68065614015467E-01 -1.04035803023038E-01
  1.60097569389683E-01  7.60774721464994E-02  1.08894492473467E-01 -8.35987378713172E-02  1.44198948220882E-02
 -1.27453645858866E-01 -2.01860572476802E+00 -6.96225179240928E-01  2.32416962934981E-01  5.74912541623224E-01
  5.38331612968420E-01  1.62168023998177E-01  3.49596429845946E-01 -2.02348202092532E+00 -6.98092688252379E-01
  2.34027749336582E-01  5.76570848721957E-01  5.38811058007170E-01  1.61791011022824E-01 -3.49351380230673E-01
  1.50138847292827E+00  5.26212673958136E-01 -3.32485189114999E-01 -4.40522434098761E-01  2.55735165688104E-02
  2.31784828513389E-02 -3.34687533657070E-02  5.67069215911621E-02  2.83667220881613E-01 -1.66519389231708E-01
  1.49117081690336E+00  5.21101366765477E-01 -3.31317510657215E-01  2.51900473353561E-02 -3.23733955496497E-02
 -4.38810897916869E-01  2.65598595100072E-02  5.65466045437819E-02  2.83640307701536E-01  1.66616426461175E-01
* ORBITAL    1   71
 -9.15669222253945E-05 -6.60907596849287E-04 -3.37842056503692E-03 -1.87176028758356E-02 -7.20693597874407E-03
  2.10705356414575E-03  1.58695195557129E-03  5.06586932997874E-03  5.06152678819615E-03 -2.49975274135529E-01
 -7.28135822713710E-01 -7.42553750434152E-01  6.75694750398395E-05 -7.69793760786165E-03  1.73337674102414E-05
 -5.75145858435979E-03 -3.34946267782891E-02 -1.83241232412104E-02 -2.21852759953027E-03  3.59524599898617E-01
  5.48110651682262E-01  9.14635911955861E-03 -3.74464904143528E-01 -5.58891398809053E-01 -9.13081166861338E-03
  1.76766528692047E-03  9.39837111997873E-04  2.15764003794714E-03  1.21674914209602E-03 -2.80485049720925E-01
 -1.43790291704397E-01  5.40834437900651E-03 -3.01610521901307E-02  2.98537042266820E-02  5.14545217665163E-03
 -3.01258314104383E+00 -1.72726357115612E+01 -9.25326663204764E+00 -1.06255138152258E+00  3.36757045367014E+00
  2.31501352789920E+00 -2.19041362014046E-02  5.86931320858951E-01  1.68069024852022E-01 -4.91089060121399E-01
 -1.76250790800653E-01  2.52438436415280E-02  8.30625099064118E-02  3.00768756027694E+00  1.72444261376273E+01
  9.23796288949070E+00  1.06206630591515E+00 -3.35396690312475E+00 -2.30486004933931E+00  2.22320968439252E-02
 -5.88064982414036E-01 -1.66828413275986E-01 -4.91191040719831E-01 -1.75523114676207E-01 -8.14763791309581E-02
  2.56845314082486E-02  6.01958811931016E-01  3.58699497078419E+00  1.97455019881279E+00  4.22521442575009E-01
 -8.54090532473043E+00 -6.11210507488483E+00 -1.76003782997258E-02  1.53439709115652E+00  1.28584696117308E+00
  7.02030063253424E-02 -9.70259800711206E-01 -3.50890335467132E-01  1.20415637205056E-01  2.78306253332674E-03
  3.44619709980544E-01  1.12912176351224E-01  5.45079995014647E-02  3.16888149897451E-01 -1.04092059054283E-01
 -3.62266256008348E-02 -5.91577677087769E-01 -3.52462877966121E+00 -1.93810134384890E+00 -4.17646943832062E-01
 -1.55668123718251E+00 -1.29977536183027E+00 -6.98480861437578E-02  8.52604970073141E+00  6.09929984392775E+00
  1.68799365978857E-02  9.67743054498674E-01  3.50652463108884E-01 -1.25035842346576E-01 -2.73895636531897E-03
  3.50345061269199E-01  1.15692099126174E-01 -3.63703131849556E-02  1.03715045479416E-01 -3.15187707752867E-01
  5.42337845153342E-02  1.22623383679487E+00  4.71686177972288E-01 -5.10536077577159E-01 -4.72742539617943E-01
 -1.58347514556915E-01  2.13608448830470E-01  7.23785865656087E-02 -1.23459957462926E+00 -4.76551170694828E-01
  5.12230138988228E-01  4.75505539814441E-01  1.58738073348014E-01 -2.12952524249669E-01  7.43341584188545E-02
  7.27271258668215E+00  3.27334972856621E+00 -9.94411272536798E-01 -1.75042048683630E+00 -1.07917105393847E+00
 -1.33013571112704E+00 -7.11773519701179E-01  1.50645084494294E-01 -6.00307586525206E-02  5.33342595494675E-02
 -7.26465347048182E+00 -3.27196397444446E+00  9.92405054978230E-01  1.32864668051779E+00  7.11299781689034E-01
  1.74904174487425E+00  1.07872673481682E+00 -1.50129266856726E-01  5.93952971009692E-02  5.40297405883191E-02
* ORBITAL    1   72
  7.38260682032011E-03  5.27108305722856E-02  2.38957284103150E-01  2.90308422622801E-01 -4.38768025284699E-01
  1.44521604507629E-01 -5.00314445343491E-02 -3.09264690365260E-02  1.71195892556333E-01 -1.04222295302520E-03
 -3.45789991621698E-03 -3.47514976068540E-03  1.17839768819071E-03 -3.20174104352232E-05 -2.80491821431271E-03
 -5.88345865089840E-01 -3.57746881434922E+00 -2.12575799001867E+00 -2.40345333117920E-01 -5.06342266116009E-02
  1.14266845907646E-01  3.87126955269401E-02 -3.97679546979918E-02  1.23182371020480E-01  3.90560412151397E-02
  2.80631128291171E-01  1.66603731305687E-01  1.08613522988191E-01  6.88319545507559E-02 -1.47629186994731E-03
 -9.10309988267359E-04 -2.90964427337998E-02  6.73444838233334E-03  6.71735002091385E-03  2.92159637083773E-02
  5.30897698278010E-01  2.89430407370070E+00  1.31765519999160E+00  3.79042494396173E-01 -6.39060426330267E-01
 -1.63388530811340E-01  3.47938548513598E-02 -5.05903776807805E-01 -9.85252821879711E-02  3.34305732861395E-01
  1.31935059824704E-01 -1.83538004303492E-01  1.32001174926091E-01  5.10555354801294E-01  2.77814261674082E+00
  1.25632700946392E+00  3.71593592649575E-01 -5.94450614620287E-01 -1.34118722031526E-01  3.46177407082748E-02
 -5.01950608734195E-01 -9.66546484894069E-02 -3.24596545331003E-01 -1.26459148592081E-01  1.33122547362230E-01
  1.82888812194902E-01 -3.97948691756512E-01 -2.31784666429166E+00 -1.20882517110407E+00 -2.69464822541030E-01
 -3.04871784519567E-01 -7.38051095707617E-01 -3.33189940685696E-01 -2.02958610772029E+00 -1.36067554878079E+00
 -7.80204637967871E-02  2.79027901769131E-01  1.34018140409473E-01  2.67555698441642E-01  1.59540268050115E-01
 -8.41332473617326E-01 -3.28057445190352E-01 -1.61082379981222E-02 -6.04226743677780E-02 -8.73224048030270E-02
 -2.94073878790107E-03 -3.87652818034291E-01 -2.25488458944936E+00 -1.17188801561533E+00 -2.65190264598418E-01
 -2.03339117559501E+00 -1.36260156489313E+00 -7.67072649405211E-02 -3.70433297482670E-01 -7.82694709317547E-01
 -3.31202069375066E-01  2.65938497811114E-01  1.30245369758087E-01  2.64231971859266E-01  1.59006234151419E-01
  8.40485238536631E-01  3.27689556455017E-01  1.87369527344373E-03 -8.82798865326768E-02 -5.94881223942038E-02
  1.64666356978515E-02 -5.17231253038139E-02 -1.08052695942237E-01 -1.23436505404060E-02 -7.72349653114461E-02
 -9.07500866566408E-03  2.53732907237666E-01 -2.28890987399772E-01 -7.69092514895827E-02 -1.18077619253828E-01
 -7.57906037581064E-03 -6.97005093238218E-02 -7.29030624186338E-03  2.55513035150915E-01  2.30471172325370E-01
  2.34050391798611E+00  1.09089551343387E+00 -6.70886979677721E-01 -2.36529562438557E-01  3.00232456415260E-02
 -4.39069324184380E-01 -2.17496254719021E-02 -3.38830211219845E-01  1.67375102978854E-01 -1.93879410746043E-01
  2.39469081157129E+00  1.11363042476429E+00 -6.77789690211118E-01 -4.47317867408564E-01 -2.61604331859936E-02
 -2.57947971430873E-01  1.57277256891340E-02 -3.37215011023963E-01  1.65022281457099E-01  1.93646334748716E-01
* ORBITAL    1   73
 -1.09917768082702E-04 -7.95386182759318E-04 -4.16292090067232E-03 -3.09001902268039E-02 -1.76594078464050E-02
  4.12717444165372E-03  2.13710016886701E-03  8.61588295914312E-03  1.28839607163776E-02 -1.38186049478439E-01
 -5.03775142973804E-01 -6.55272328679899E-01  8.21052232282333E-05 -6.23796294878005E-03 -4.50251016223254E-05
 -1.25948484662376E-02 -7.47413155958644E-02 -4.26601647333266E-02 -5.37552415700246E-03 -2.05656133737663E-01
 -2.54048102791330E-01 -2.04877215463566E-02  1.76534661119323E-01  2.32457274482796E-01  2.20973878516483E-02
  2.64921980985097E-03  1.65685425912710E-03  7.46702933351940E-03  3.55767662301310E-03 -4.01405222594910E-02
 -8.56981508213893E-02  5.89423835389653E-02  1.19221612680748E-02 -1.16214593258675E-02  5.95926644866077E-02
  7.43173455867776E-01  4.13640017826789E+00  2.05333785298593E+00  3.97042296779269E-01 -2.17916435522547E+00
 -1.27397977366784E+00  7.28881832898384E-03  3.05796725484364E-02 -2.85441937306106E-02  7.76237350032970E-01
  4.38595902831352E-01 -9.94729531110697E-02 -1.79110617287704E-01 -7.67652097317097E-01 -4.27209886745509E+00
 -2.11971146753595E+00 -4.09457403336670E-01  2.23359164167354E+00  1.30545037608412E+00 -9.83025741276976E-03
 -2.47424403706405E-02  3.44895015859528E-02  7.83371947525242E-01  4.43758568878524E-01  1.82008930800731E-01
 -1.04876966983793E-01 -6.09308877997406E-01 -3.74887117399896E+00 -2.23553270083502E+00 -4.45441962489914E-02
  2.01657423894349E+00  1.35248503677445E+00 -9.59592944832614E-02 -3.32824044536571E-01 -1.55090724344168E-01
 -2.16860403717937E-02  9.02766843800233E-01  1.99434712833032E-01  1.66402391484717E-01  9.32468245979342E-03
 -2.53967231959722E-01 -1.22954764278134E-01  9.98962008746899E-02  2.33117367009643E-02  9.59728484628021E-02
 -7.97867186775089E-02  6.38130805862570E-01  3.92049094246719E+00  2.33346045917379E+00  5.80432779097322E-02
  2.90322537100454E-01  1.28829926898370E-01  2.28580285512000E-02 -2.08269766930522E+00 -1.39411256431694E+00
  1.01853631978468E-01 -9.21593511793519E-01 -2.07411107488192E-01 -1.81332917563896E-01 -9.97113327613641E-03
 -2.51536249888135E-01 -1.20324725070933E-01 -8.22221964959267E-02 -9.34115930819460E-02 -1.73390725358548E-02
  9.86110732815466E-02  2.31690495613097E+00  1.01101302574922E+00 -4.48449778820895E-01 -7.57595016494757E-01
 -1.96208838445091E-01 -2.01147653384040E-01  2.52407305174127E-01 -2.34250957829628E+00 -1.02179793138806E+00
  4.54878952168638E-01  7.71260681439534E-01  1.99492769890992E-01  1.99595570010417E-01  2.52642055452567E-01
 -1.02481243501962E+00 -7.23825259954749E-01 -2.83921067041049E-01  9.29427176880768E-01  7.49739574710615E-01
 -1.08354243529973E-01 -1.93897396865540E-02 -2.37942845116176E-02  2.25037212502315E-01  4.88352739127306E-02
  1.06787484877481E+00  7.30832777594376E-01  2.77428297111755E-01  1.07792976226093E-01  2.07646965346095E-02
 -9.45472964326332E-01 -7.58246644407648E-01  3.17349168239986E-02 -2.26986383938444E-01  4.77700991184112E-02
* ORBITAL    1   74
 -2.33766770397059E-02 -1.68354025893990E-01 -8.02024033544711E-01 -1.66013628697094E+00  1.02612762768097E+00
 -1.36948881928838E-01  2.49490719604394E-01  3.29948331837715E-01 -2.99880237658050E-01 -6.41883655198445E-04
  2.33128420015742E-04  1.51237731443083E-03  1.70201703340310E-03 -3.63658812596099E-05  5.80932523567397E-03
  1.00944573017888E+00  6.20863577962370E+00  3.83324237127496E+00  4.48845796099664E-01  9.04475549663461E-02
 -1.92394977976866E-01 -1.43713701254881E-01  3.06645054914476E-02 -2.35088462943903E-01 -1.46819901097575E-01
 -1.96352922825100E-01 -1.37467879675467E-01 -7.26951331842344E-01 -3.07500888776824E-01  7.53294849955514E-03
  2.79618958550852E-03  6.58685795469912E-02 -4.81624891418464E-02 -5.02394265916129E-02 -6.20364573834907E-02
  7.76685759901247E-01  4.17736306914618E+00  1.98205251207207E+00  4.86319451419747E-01 -1.27809125741166E+00
 -5.67618543984245E-01  1.99478774114554E-01 -3.41659938319285E-02 -1.38561886046774E-01  1.45910401565030E-01
  1.30125323247307E-01 -2.36590073493190E-01 -2.41179441513365E-01  8.31842111265558E-01  4.50105973646645E+00
  2.16206382709541E+00  4.98844451746230E-01 -1.39139887185622E+00 -6.53323252019270E-01  1.97170748840022E-01
 -6.52247563064988E-02 -1.48870639532494E-01 -1.63894977010761E-01 -1.37958068132955E-01 -2.32880019992979E-01
  2.35604732447791E-01 -5.08985897172560E-01 -3.05231957490297E+00 -1.74031093577764E+00 -1.51254485763580E-01
  2.78744057088311E+00  1.97267903405165E+00 -7.52849996177891E-02  1.77121202519706E+00  1.09312702439011E+00
  5.13340162871761E-02  7.36919516239242E-01  3.61932505137556E-01  3.38972781951707E-01 -1.18293210941247E-02
  2.39755068704800E-01  1.50477499802555E-01 -4.49119969652525E-02 -2.61315222048860E-01 -1.90583845450668E-01
 -1.45850788861968E-01 -5.35266790088759E-01 -3.20953704697930E+00 -1.82843818023648E+00 -1.75445759629253E-01
  1.82052378334170E+00  1.12109844349220E+00  4.10148535627634E-02  2.99046659162429E+00  2.09769271968238E+00
 -8.85523802104960E-02  7.50565519981578E-01  3.71900274310921E-01  3.54302660288458E-01 -7.56125837120050E-03
 -2.58714682219928E-01 -1.58333324987448E-01  1.48029835472138E-01 -1.91658569442576E-01 -2.60506191449718E-01
  4.73279147573479E-02  3.42513653661488E-01  8.77266720185989E-02 -1.75287987383543E-01 -4.92533546512817E-01
 -7.36864052439408E-02 -5.57989321289226E-02  7.09129397545097E-02  3.65254825920032E-01  8.67022776471990E-02
 -1.82784855870120E-01 -4.94159453372294E-01 -7.30423684771334E-02 -4.77401140328148E-02 -6.37388043783841E-02
 -3.24766674432213E+00 -9.52566826290214E-01  5.97368800489884E-01  8.35217888794435E-01  4.41684113553967E-01
  6.43988273963968E-02 -2.08361307542542E-01 -1.65285899194585E-01 -5.50647359177308E-02  7.07485609787687E-03
 -3.45204916561568E+00 -1.01006225918718E+00  6.56532226640596E-01  1.25208395728766E-01 -1.80051327234185E-01
  8.89480528016220E-01  4.70826437855966E-01 -1.74571938121853E-01 -5.44462702548952E-02  4.04036578737030E-04
* ORBITAL    1   75
  1.11809848283074E-03  8.07266068684585E-03  3.94054395219281E-02  1.29857951463674E-01 -8.78481424245381E-04
 -4.08905998207167E-03 -1.43949250840923E-02 -3.15621172903353E-02 -1.86080922442480E-02 -5.18811039302399E-02
  5.89215100119992E-02  3.62088146913947E-01 -2.02004402624067E-04  4.01163449312884E-04  9.55399561320352E-06
 -1.28727970863509E-02 -8.35865881434511E-02 -5.80878272267758E-02 -5.72934089784611E-03  1.88823546616736E+00
  1.44461721082117E+00  1.24630653680990E-01 -1.83849385576083E+00 -1.38807970907125E+00 -1.17738009758587E-01
 -8.84236538890167E-04  1.81605456937978E-04  1.34646455571731E-02  4.75107466104976E-03  5.04540908174048E-01
  2.34301607648522E-01  6.77724215202502E-02  6.97341756046592E-02 -6.72702210211042E-02  6.98741146101255E-02
 -1.98442743538594E+00 -1.15079716514078E+01 -6.24415373400435E+00 -6.29464644184943E-01  4.18406703175698E+00
  2.94456822464459E+00  1.01039655329267E-01  9.99658531276034E-01  3.27722910537988E-01 -1.22250383683191E+00
 -5.44844666652679E-01  7.87844816436216E-02 -1.22004728245446E-01  1.96846186756138E+00  1.14294396451985E+01
  6.21070952490088E+00  6.13939908183277E-01 -4.19522666969320E+00 -2.96676893675764E+00 -1.11653394380799E-01
 -1.00292353269626E+00 -3.29024591281894E-01 -1.22425608239724E+00 -5.45453708043171E-01  1.33332753854840E-01
  7.08256042962470E-02  1.33820696413842E+00  8.02165454820922E+00  4.52102016132166E+00  7.89122881633630E-01
 -6.11654426051267E+00 -3.54637396911818E+00  5.29702903068565E-01 -9.41816104077981E-01 -5.35521850626686E-01
  3.63563206486167E-01 -1.02032978162849E+00 -4.79363178164959E-01 -6.76014098906082E-01 -1.92391923724833E-01
 -4.80745347368069E-01 -1.96265112417404E-01 -2.34948478961248E-02 -1.24423046405534E-01 -1.95491362102477E-02
  8.72672773636875E-02 -1.34946630357267E+00 -8.08732421793356E+00 -4.56082786273760E+00 -7.99730246654545E-01
  9.08373641117525E-01  5.16558557893390E-01 -3.68684232935353E-01  6.05164961681154E+00  3.49391621109028E+00
 -5.34066777623210E-01  9.99384259636683E-01  4.66855316741078E-01  6.74222752319084E-01  1.89981679835919E-01
 -4.74346400743400E-01 -1.92593103167018E-01  8.18991422596995E-02  3.02359154157215E-02  1.34894441758992E-01
 -2.49686320075676E-02 -1.89762952477925E+00 -4.74712011618672E-01  4.81986035353085E-01  4.90362299668008E-01
  7.81110041182199E-02 -1.81501152294316E-01  4.48063775950066E-02  1.93211451365902E+00  4.94230827186971E-01
 -4.83341250341948E-01 -4.81686868053861E-01 -7.97210671938939E-02  1.85478066524605E-01  4.64337399002103E-02
  5.36322420604903E+00  1.54638304177402E+00 -1.35834764814913E+00 -1.77908086033257E+00 -1.12525399745416E+00
 -1.69912921941632E+00 -8.15642390069773E-01  3.05754221375040E-01 -2.18797416678472E-01  2.12880191587819E-01
 -5.24425690686792E+00 -1.50654571903445E+00  1.33627098138415E+00  1.70208327096882E+00  8.28523481362160E-01
  1.75548540928975E+00  1.10962076975440E+00 -3.05160770963131E-01  2.24449587527382E-01  2.13269975496368E-01
* ORBITAL    1   76
 -4.56025404111929E-05 -3.29277485841847E-04 -1.60757440893027E-03 -5.28435908934298E-03  4.69116297453675E-05
  1.56972598006831E-04  5.86090317639243E-04  1.29291322347851E-03  7.57984197004649E-04  5.32807006500221E-02
  1.19795647408869E-01  5.71885015270713E-02  6.67769950314106E-06  1.63293543658460E-02  2.23852608590360E-06
  5.89619996794067E-04  3.79231022980534E-03  2.58064477550462E-03  2.57776631149917E-04  4.36705488052565E+00
  3.67519108516633E+00  1.81010477887423E-01 -4.36903678176626E+00 -3.67747185343012E+00 -1.81315768520711E-01
 -2.15364261532666E-05 -3.07788453795615E-05 -5.74908209250713E-04 -2.10722666736597E-04  2.17533735624418E+00
  8.70363486363032E-01  2.40223205253802E-02 -1.13069640002704E-01  1.12951108807446E-01  2.38950706775631E-02
 -8.59561505399727E-01 -5.06547329444182E+00 -2.80731060528695E+00 -5.87789215594698E-01  8.30817260178061E-01
  2.72761086544422E-01 -3.05890996792665E-01  5.58349202530951E-01  1.45671477379561E-01 -1.94986201315748E-01
 -3.44998004181523E-02  1.28163643844144E-01  7.08968081370556E-02  8.60473134211469E-01  5.07009101144146E+00
  2.80934807950448E+00  5.88589271882837E-01 -8.30865331559361E-01 -2.72100788873929E-01  3.06380095043093E-01
 -5.58314263902302E-01 -1.45664951643838E-01 -1.95067381579791E-01 -3.45553513632537E-02 -7.13729968627092E-02
  1.28569495215936E-01  1.69646842608131E+00  9.81571215682709E+00  5.11811227828839E+00  6.29346791609944E-01
 -1.73267776294408E+00 -7.54294084213867E-01  1.70608592441947E-01 -5.18392150229086E+00 -3.17305353547843E+00
  8.55475507213729E-02 -1.23155581582271E+00 -6.66568199204720E-01 -7.94556715321395E-01 -3.04168656289412E-01
 -9.56136761315761E-01 -5.20120314624306E-01  4.88760114051348E-03 -3.80148322024678E-02  1.58763001232184E-01
 -8.39345077247252E-02 -1.69624269338444E+00 -9.81435475975057E+00 -5.11717331519239E+00 -6.29002271564211E-01
  5.18538327157898E+00  3.17392141109598E+00 -8.52948686308072E-02  1.73591352629085E+00  7.56770572895173E-01
 -1.70486559289109E-01  1.23260856996886E+00  6.67177698927380E-01  7.94766525452673E-01  3.04304394742623E-01
 -9.56344034412159E-01 -5.20227053502381E-01 -8.36771066699177E-02 -1.59249182258557E-01  3.75598447353901E-02
  4.98920820940722E-03  5.23878023864186E-01  3.98190689848043E-02 -3.53156379559730E-01  2.74123556050129E-01
  2.16689583460705E-01  6.64650033281561E-02  2.54856316850119E-01 -5.25051152779007E-01 -4.05655216187287E-02
  3.53146400299690E-01 -2.74630938897032E-01 -2.16673607239813E-01 -6.66501378430291E-02  2.54807990249472E-01
  4.26154048117718E+00  2.29820534567682E+00 -4.07004580324217E-01 -1.02357457182878E+00 -3.19220128175033E-01
 -6.00498588639993E-01 -5.41886673640722E-01  8.84223510061948E-02 -2.79873377899963E-01 -9.26781608711727E-02
 -4.26665319679764E+00 -2.29983253131212E+00  4.07943747446240E-01  6.00266221032324E-01  5.41212670297133E-01
  1.02466929467104E+00  3.19952652224742E-01 -8.84721896849898E-02  2.79605770368278E-01 -9.26492064229056E-02
* ORBITAL    1   77
  6.30656381559855E-02  4.56584887727076E-01  2.26053469761301E+00  8.47119452448108E+00  9.89189215448169E-01
 -4.71304668648144E-01 -8.94151486824748E-01 -2.16005479455368E+00 -1.89314007042648E+00  1.73632522608873E-03
  3.48614940697315E-03 -1.28748517310908E-03 -1.14957744569215E-02  3.78802182316950E-05  1.81309469124808E-02
 -1.26456710169620E-01 -1.00858795257704E+00 -1.02602698224943E+00 -1.77839711851435E-02  1.67611511120164E+00
  1.75180170066588E+00  8.39309616292714E-02  1.69229812272587E+00  1.76268964143384E+00  8.50952711565107E-02
 -5.05989723427429E-01 -2.35168373781944E-01  3.69690808248782E-01  7.71900999947373E-02 -3.08250266409265E-03
 -1.96352649579060E-03  4.13497452172190E-02  1.41864259156185E-02  1.69583196209894E-02 -4.13717847679242E-02
  4.11573064594053E-01  2.53871832357301E+00  1.39296520375217E+00  1.64550193454215E-02 -2.47956164199711E+00
 -1.90064417729881E+00 -1.76498136754040E-01 -2.15088731117232E-01 -2.55857708807683E-01  3.91508104481712E-01
  2.69309802557447E-01 -2.18863487183123E-03  1.73984546755811E-01  3.64862590896738E-01  2.27078636939633E+00
  1.25087054873387E+00 -9.02710681487154E-04 -2.41346578162779E+00 -1.85588358550787E+00 -1.70529606213476E-01
 -1.87987110158130E-01 -2.48591397491098E-01 -3.46095617770955E-01 -2.52227721927117E-01  1.74161995692439E-01
 -1.53499496246949E-03 -9.44654629659533E-01 -5.56460880759950E+00 -3.28181725425214E+00 -5.54205837781301E-01
  1.62681657072642E+00  8.11930595444883E-01 -3.23868071590146E-01  4.48124746741517E-01  3.55367018553298E-01
 -1.29291382147490E-01  6.15696286459310E-02 -3.99339041221946E-02  2.32615928893666E-01 -2.00191302036747E-01
 -4.98715392293657E-02 -2.01828849701234E-02  1.07869946872140E-02  1.97524070218808E-01  1.90116593768970E-01
 -2.32199316672155E-03 -9.01786403628110E-01 -5.30828257521777E+00 -3.13848673368432E+00 -5.33706823784042E-01
  4.88242758972378E-01  3.82291641776773E-01 -1.19288660301637E-01  1.55873438758001E+00  7.88614685480847E-01
 -3.09841195176401E-01  3.07229664107716E-02 -5.28367564152889E-02  2.10298982053034E-01 -2.08881843420196E-01
  5.79817428486933E-02  2.41508100642045E-02  2.84663764466901E-03  1.87939917616931E-01  1.91234630207330E-01
 -8.01589912652828E-03  2.22935016604819E+00  1.01708095488105E+00 -3.75679040212383E-01 -3.66560862365565E-01
 -1.82174990143388E-01  6.39994852461581E-02  4.54648906307342E-02  2.19968473273488E+00  1.01268269494604E+00
 -3.66138686346433E-01 -3.58317827218306E-01 -1.83227779490897E-01  5.76139689743885E-02 -4.27997566686824E-02
 -1.14820844417590E-01  9.96379137414613E-02  7.03198113328755E-02  3.17129988419412E-01  7.98107852151673E-03
  3.52862311989396E-01  2.42016706237494E-01 -1.36844969597608E-01  1.01094621719177E-01 -3.73667616959641E-02
 -1.11218726342489E-01  8.54733997628153E-02  6.44911895475982E-02  3.23265474856024E-01  2.26681639957894E-01
  3.07527044415919E-01 -5.80910099724607E-03 -1.29619160509525E-01  9.09342573802173E-02  3.21647224772190E-02
* ORBITAL    1   78
  4.54476734234017E-03  3.29417034872442E-02  1.63130281695672E-01  5.30084305183094E-01 -2.18726719656175E-02
 -2.66545953452555E-02 -5.92509905423507E-02 -1.16778375292319E-01 -5.19591828105982E-02  1.82287418213607E-01
  2.03259092131249E-01 -2.43218139805833E-01 -6.46445916824186E-04  9.56757512137676E-04  2.54140636005006E-03
 -5.90129238224782E-02 -3.72586530770504E-01 -2.46739058058497E-01 -3.45382630992742E-02 -1.38298472111134E+00
 -1.36468237489982E+00 -1.72862385564401E-01  1.44576544207481E+00  1.45803984273689E+00  1.90452663247635E-01
 -9.10018618521709E-02 -3.09796638916880E-02  5.79385206405786E-02  8.77498206804900E-03  7.43280356186442E-02
  7.26285661458677E-02 -5.65707354811306E-02  6.90956927916940E-02 -6.26719040395220E-02 -8.37733047869511E-02
 -4.87357067291042E-01 -2.75913961446989E+00 -1.38893087145442E+00 -1.74951923992262E-01 -2.73063601922156E+00
 -1.92525297038998E+00  1.69300769302333E-01  4.89400683681096E-01  6.60760722053890E-02 -6.28323431037732E-01
 -5.92384591879870E-02 -2.86851847916268E-02  6.78405138320070E-02  5.75095320660116E-01  3.22432650524688E+00
  1.59867320547865E+00  2.08865780673810E-01  2.60738961791221E+00  1.89850443769864E+00 -1.29631158949564E-01
 -5.59774336591776E-01 -1.02896394126619E-01 -6.82776440634846E-01 -9.68231508308421E-02 -6.21522515221776E-02
  1.58104262874232E-04  9.46266853377247E-01  5.59512726295655E+00  3.03267373142012E+00  4.47993128929281E-01
  4.18995547942188E+00  3.21086484474226E+00 -2.28125110131013E-02  3.48193340895308E+00  2.31699344591027E+00
  8.98926775048084E-02 -2.49055399168324E-01 -3.47975430151385E-02 -6.54931629219662E-01 -3.85166065113627E-01
 -1.31944216850055E-01 -1.32373955341060E-01  3.27489983126535E-03 -4.24818300481602E-02 -1.02832277376776E-01
 -2.42450113170405E-01 -1.03415861109695E+00 -6.06960884359712E+00 -3.28053155080539E+00 -5.13110277525933E-01
 -3.57637422598367E+00 -2.33939084983419E+00 -4.41450555581598E-02 -4.10241676662482E+00 -3.17825443859322E+00
  2.54651046492971E-02  2.78759264913336E-01  4.48846671942745E-02  6.93203268454201E-01  3.58747201807531E-01
 -2.73637091031521E-02 -4.65296281021522E-02 -2.19309060345515E-01  4.53964640990001E-02  6.35979924169868E-02
  2.24737903068068E-02  3.25658157206708E+00  1.38271778161826E+00 -6.44774468899901E-01 -8.92515830522394E-01
 -3.52891546962841E-01 -1.50030931773994E-01  1.27394207452942E-04 -3.23550984692050E+00 -1.36183042955734E+00
  6.43573188733799E-01  8.55195597804485E-01  3.34358077431012E-01  1.41710631217992E-01  1.77751964997209E-02
 -7.37169225957981E+00 -3.13487478210829E+00  1.34803924539830E+00  2.33958505972375E+00  1.09540258490582E+00
  3.10510158344418E-01 -2.45530271509935E-02  3.97262900302900E-02 -2.12110992410686E-01 -1.01463589358602E-02
  7.49969931443986E+00  3.23919812175613E+00 -1.37505582056822E+00 -4.82117603255379E-01 -1.55175767770496E-01
 -2.32038296298804E+00 -1.04126581946141E+00  1.62699214042509E-03  1.70304920530052E-01  7.53041862646558E-02
* ORBITAL    1   79
  4.03083106682748E-02  2.92054500982747E-01  1.44398691313220E+00  4.62574758734998E+00 -2.67197184081432E-01
 -2.30200913852192E-01 -5.13951190895480E-01 -9.92589990047583E-01 -3.73501147703511E-01 -2.06905978696477E-02
 -2.48118522909887E-02  2.41855313424825E-02 -5.68458574167469E-03 -1.42987576156092E-04  2.17432858594258E-02
 -5.27895349724181E-01 -3.34729095644224E+00 -2.22565399106617E+00 -3.26138921218820E-01  4.20458478839962E-01
  5.45914265920090E-01  1.05009084039715E-01  1.16793921804212E-01  2.42775213291224E-01  6.63632362138599E-02
 -8.06249864455135E-01 -2.67434777837937E-01  5.25124011183154E-01  7.36684364027109E-02 -8.49677468186803E-03
 -8.00869791124626E-03  1.28632498639119E-01  3.00261868459934E-02  4.34490064668060E-02 -1.13617203827459E-01
  4.03361150957864E-01  2.12345083520079E+00  9.42605242912226E-01  1.55537345077358E-01  5.29792507700103E-02
  3.22663852530956E-01  1.81109116141224E-01 -3.72134154904703E-01 -1.63205636082130E-01  2.64352278404485E-01
  1.45415403913010E-01 -1.25875430687651E-01  1.17804595759124E-02  2.94322327162966E-01  1.50894850606916E+00
  6.36080914977670E-01  1.16819494473171E-01 -5.25700297529783E-01 -9.15920998892713E-02  2.11874121521875E-01
 -2.63401957677273E-01 -1.45462601480942E-01 -1.31347987070527E-01 -1.30742503508444E-01  2.46095419505694E-02
  1.29863362126702E-01 -4.55333651868307E-01 -2.47932264422220E+00 -1.27857968163729E+00 -3.26181124284228E-01
 -3.68629041616562E-01 -3.90666881649457E-01  5.26080367374121E-02 -7.88195676952930E-01 -3.31235874626760E-01
  2.22003102829997E-01  1.47977798022303E-01  4.50022308924571E-02  2.41163673368426E-01 -6.74838820492915E-02
 -4.65038935531885E-01 -3.93826863730866E-01 -9.28448204351436E-02  8.39664846269432E-02 -2.79291873445254E-01
 -7.74436783553453E-02 -2.48434072137038E-01 -1.26159451993242E+00 -6.19975848419919E-01 -2.25296004075804E-01
 -4.07480643685127E-02  1.62242549282135E-01  2.34858854376184E-01  5.21570045228810E-01  2.91011685513359E-01
  4.56905375259534E-02  9.62499378008891E-02  3.88393753606876E-02  9.95562294907985E-02 -1.45162193996711E-01
  4.81012453669466E-01  4.11889457618108E-01  1.26372384361040E-01 -2.95180073924611E-01  7.34638576214558E-02
  8.93887255496231E-02 -5.72650995703835E-01 -1.71618573293148E-01  1.31685799731985E-01 -2.18097898265856E-03
 -2.56443028630217E-02 -2.53390837438762E-02 -9.42530140809514E-02  1.28971148300953E-01  1.23654281650621E-01
 -8.62211110441342E-03 -1.91406151814963E-01 -9.88997713293316E-02 -5.44353214652049E-02  9.14047365088351E-02
  1.58942320417138E+00  8.91597459300811E-01 -3.16434909507248E-01 -2.24180129801791E-01  1.28693856159174E-01
 -9.19694233346850E-01 -8.86416261904129E-01  2.10452902237648E-01 -1.76616198586594E-01 -4.09227478883044E-01
  3.95621243922076E-03  2.14615770570647E-01 -2.57633673921712E-02 -8.31701104801209E-01 -8.71012404249617E-01
  2.74022994137678E-01  3.58861980331629E-01  2.13442848150726E-01 -2.15603991632271E-01  4.02829683426973E-01
* ORBITAL    1   80
 -5.80718122912100E-05 -4.13589147446576E-04 -1.92037769138511E-03 -5.03482258341274E-03  1.20458334492357E-03
  1.80242818438697E-04  2.08604214189376E-04  1.59794642137382E-04 -1.16213270983913E-03 -4.14179671847196E-01
 -1.01675002157116E+00 -7.54516263468402E-01 -6.58281697666032E-06 -1.75239945864313E-02  1.99913903890785E-05
 -1.76609664877040E-03 -9.76095540667289E-03 -4.85342697163398E-03 -1.03968661759036E-04  1.17330166322167E+00
  1.07510785645409E+00 -9.85162417187856E-02 -1.18124685585996E+00 -1.08158758081884E+00  9.79417800277003E-02
 -3.13971463894100E-04 -2.28223138886757E-04  2.24436166480000E-04  4.38976763435938E-04 -4.07042818796224E-01
 -2.22089615684872E-01  7.72525171374910E-02  3.15547697560080E-02 -3.23477864753745E-02  7.72840069107173E-02
  4.73932720438244E-01  2.90924683790708E+00  1.57565105356232E+00  6.16973587950908E-02  1.93575209832616E+00
  1.37476323855279E+00 -6.04651485859341E-02 -1.49319310735190E-01 -2.18076257601392E-01  2.07236967493420E-01
  1.81663883849450E-01  6.62466918192881E-02  2.92142482435459E-01 -4.68913274676352E-01 -2.87990081867967E+00
 -1.55974744938924E+00 -5.98119208638225E-02 -1.96141908636986E+00 -1.39268775820419E+00  5.95492283116000E-02
  1.48942901307968E-01  2.17634678299906E-01  2.02663671372678E-01  1.78760053766719E-01 -2.91394724108456E-01
  6.61538567488864E-02 -4.61851070402743E-01 -2.50602886475121E+00 -1.34434499728032E+00 -2.72135889175525E-01
 -1.48688367947102E+00 -1.14466570575371E+00 -1.35147358750058E-01 -2.50243359677884E+00 -1.89745925732168E+00
 -1.46935559869826E-02 -4.87933239085559E-02 -1.22976693731887E-01  2.63714247282470E-01 -1.58688919908892E-01
 -3.25316589372411E-02 -1.28251102476026E-01  2.49491314951879E-02  2.44710979000377E-01  2.48128118870814E-01
  1.64296733366784E-02  4.59243254551307E-01  2.49016398638464E+00  1.33422673014488E+00  2.71084320230466E-01
  2.48969917225670E+00  1.88831097314061E+00  1.32578435877592E-02  1.51223085864030E+00  1.16088027674832E+00
  1.32897084998289E-01  4.89291362912387E-02  1.22678551310327E-01 -2.63186768655967E-01  1.58471258539034E-01
 -3.01459986043210E-02 -1.28370519312552E-01  1.67236342478384E-02 -2.46176962986911E-01 -2.43395104976675E-01
  2.48501395874626E-02 -2.80330201943236E+00 -1.16928415106672E+00  7.01491157455279E-01  8.70833496084755E-01
  1.99814752034235E-01 -3.93724580832195E-01 -1.04912278257283E-02  2.82849490960416E+00  1.17812699749044E+00
 -7.06834077689663E-01 -8.76916641814385E-01 -2.01631340909297E-01  3.93502906871219E-01 -1.11419309464833E-02
  2.78021621859327E+00  1.07676246394562E+00 -3.24528500277319E-01 -1.29277697284378E+00 -8.91316157771425E-01
  2.48744725563267E-01  2.20665042028254E-01  7.26182459411031E-02 -5.80900232614177E-02 -5.51715799867811E-02
 -2.78983409060777E+00 -1.08070731507014E+00  3.26745819409117E-01 -2.42037183734075E-01 -2.16242734354961E-01
  1.29514185361586E+00  8.90623013812178E-01 -7.42291656928219E-02  5.77742651065871E-02 -5.62404053386005E-02
* ORBITAL    1   81
 -4.87976969290877E-02 -3.50606579802195E-01 -1.65872045524560E+00 -5.12464319327221E+00  8.14682634167031E-02
  1.37265525793546E-01  3.76287974365265E-01  8.12597669221758E-01  5.73126674078149E-01 -3.76279145031579E-04
 -4.58041488772025E-04  1.09030137809595E-03 -1.26196890845345E-02  1.21973187371105E-05 -1.08635275356680E-02
 -1.08862918312370E+00 -6.37852339544387E+00 -3.51767184837849E+00 -3.70243045671830E-01 -3.28418252572219E+00
 -3.07483411258639E+00 -7.73886759387751E-02 -3.28744859397860E+00 -3.07904950639427E+00 -7.89307809340939E-02
 -3.56008669109277E-01 -8.12704200688560E-02  2.86645189782134E-01  1.98507293726610E-01  4.65837785113554E-04
  8.17913019752188E-05 -7.32768259640768E-02 -1.77299992281244E-01 -1.77214268441640E-01  7.33590711084044E-02
  1.56816430178609E+00  9.00344521011844E+00  4.79290914749978E+00  5.08560950877460E-01 -4.94636687372450E+00
 -3.17309832683741E+00  1.27751901951268E-02 -4.24849030589104E-01 -3.06946297353086E-02  8.88912629845608E-01
  5.38357786340683E-01  1.54210303770567E-01  1.45777875258035E-01  1.56915807475872E+00  9.00978967357172E+00
  4.79668517369960E+00  5.08844992169911E-01 -4.95645938952218E+00 -3.18046933982692E+00  1.26569888194092E-02
 -4.23804541688965E-01 -3.13491239055395E-02 -8.89419616372647E-01 -5.39550530661486E-01  1.46902101163907E-01
 -1.53862030825835E-01 -7.19747230562287E-01 -4.34063885128370E+00 -2.63187319855406E+00 -4.11098117837172E-01
  4.97456992607946E+00  3.42572777767509E+00 -4.71447080925382E-02 -4.51476188239753E+00 -3.04527489403931E+00
 -1.29628598782736E-01 -2.16382025928327E-01 -2.48687825050732E-01  5.06069176106333E-01  2.45450074842843E-01
 -9.85791710100209E-01 -2.43934761927187E-01 -1.02061651562276E-01  1.43808703513163E-01  1.77240479783919E-01
 -3.35675497709831E-02 -7.17158876805656E-01 -4.32479298047546E+00 -2.62337421295739E+00 -4.09839414522511E-01
 -4.50884615887834E+00 -3.04270569241824E+00 -1.30052442276363E-01  4.99592916302418E+00  3.43986435505632E+00
 -4.88574582279102E-02 -2.15618910279692E-01 -2.48029275152441E-01  5.03845337622549E-01  2.43153249464473E-01
  9.85483834698212E-01  2.44101493800887E-01  3.46001527594981E-02  1.78053810891246E-01  1.45272299562341E-01
  1.01271012662243E-01  4.02737606144083E+00  1.38749262486971E+00 -8.11463248078227E-01 -1.07118929118754E+00
 -3.56117008128238E-01 -5.08312820874707E-02 -9.37483996243374E-02  4.03719981059275E+00  1.39103414509235E+00
 -8.13344872644063E-01 -1.07346959751546E+00 -3.56989762129980E-01 -5.25392773809890E-02  9.29646925122706E-02
  6.18603748427669E-01  1.75571696727936E-01 -1.06171949874919E-01 -3.28131032341066E-01 -2.78929198897396E-01
  5.94234791122356E-01  2.73226480402171E-01 -1.01923292937045E-01 -3.89596018003738E-01 -1.27926112450591E-01
  5.83362329323760E-01  1.61385340635829E-01 -9.84349227442226E-02  6.00934991003814E-01  2.75947229272718E-01
 -3.19878074416308E-01 -2.76001830814439E-01 -1.01971841024661E-01 -3.90107269393779E-01  1.28192724446845E-01
* ORBITAL    1   82
 -2.94657526599556E-02 -2.13546597877582E-01 -1.05410901235848E+00 -3.55065795752424E+00 -7.74035644528168E-02
  7.89029746740249E-02  3.36310702879766E-01  6.37410825721068E-01  2.29185919883538E-01  7.60371946709595E-04
  1.49801839801676E-03  3.46599772193366E-04  6.49260379425897E-03  1.63943090082437E-05 -1.67644345794353E-02
 -1.63475425267030E+00 -9.47003786935178E+00 -5.25694787022684E+00 -5.86564402610075E-01 -2.11139176816001E+00
 -1.84740867689032E+00  3.08339669342669E-02 -2.10811754565736E+00 -1.84335252109853E+00  3.16151162465598E-02
  9.87847715806500E-01  3.45396796448313E-01  2.19529250331610E-01  1.01634400455738E-01 -6.71800624661963E-05
  2.12198526259723E-04  3.10006020797017E-02  1.06804396660563E-02  1.09839501951578E-02 -3.11472033869424E-02
  1.99028438617142E-01  1.03664329826626E+00  3.24666843290913E-01  2.77916033018974E-02  3.20754638180963E+00
  2.43995040591135E+00 -3.40180552244537E-02  3.29892972873222E-02 -1.05607977540110E-01  1.90969128440503E-01
  1.66722146169914E-01 -1.96761096593905E-02  2.69442241455274E-01  1.98412496610745E-01  1.03314995342101E+00
  3.22700538321804E-01  2.73899527218543E-02  3.21575555558925E+00  2.44614554011706E+00 -3.37270507724546E-02
  3.22815618679051E-02 -1.05423596037933E-01 -1.90385746313584E-01 -1.66319821148481E-01  2.69335799246005E-01
  1.93044656679863E-02  6.26129532755769E-01  3.58286053272791E+00  1.81746527827844E+00  1.78722303191567E-01
 -2.48484530814208E+00 -1.74368049314037E+00 -1.18373583862615E-01 -4.64021459992547E+00 -3.11799243302617E+00
  9.17704753696903E-02 -2.73830036383673E-02 -1.38777134021398E-01 -5.77381770377816E-02 -1.77141243875694E-01
 -7.07945222940798E-01 -4.93261371418563E-01  1.24587131929666E-02 -1.71206181002044E-02  7.84593674041214E-02
 -1.64129725782421E-01  6.23608079017682E-01  3.56803864616467E+00  1.80956677196965E+00  1.77487350222203E-01
 -4.64572640786114E+00 -3.12063601562407E+00  9.21451461218770E-02 -2.50229430744537E+00 -1.75518369162062E+00
 -1.17408334072446E-01 -2.85230534599941E-02 -1.39827352977311E-01 -5.59713034390032E-02 -1.76012553963953E-01
  7.09090061510917E-01  4.94248160733852E-01  1.63756847575742E-01  7.80236926221298E-02 -1.79739766414293E-02
 -1.17290683936889E-02 -3.36315194922539E+00 -1.31828175131671E+00  7.99321749263325E-01  9.73576743860943E-01
  2.59026662267989E-01 -4.34879026216550E-01  2.18327296652876E-03 -3.37191051178822E+00 -1.32141354574068E+00
  8.01354663473135E-01  9.75895591267947E-01  2.59520142173489E-01 -4.34482299569283E-01 -1.29159129990137E-03
  3.81390861853322E+00  1.35127545566915E+00 -8.42917970785586E-01 -8.04072033614410E-01 -2.11425881204738E-01
 -5.93896247205738E-01 -1.69522903065845E-01 -2.38713618199315E-02  1.81858337433615E-03 -8.47028754539847E-02
  3.84446921598606E+00  1.36324514379976E+00 -8.49603106668277E-01 -6.00321233218255E-01 -1.72057464677300E-01
 -8.09833011464849E-01 -2.13367433529190E-01 -2.37124733915120E-02  2.02371911847782E-03  8.47297357657427E-02
* ORBITAL    1   83
 -6.01574554977749E-05 -4.34039154601724E-04 -2.01281515254550E-03 -2.67061551402481E-03  3.03490797623250E-03
 -6.80916084918746E-04  6.10832066431446E-04  8.30777925512790E-04  3.33443542301388E-04  1.52446674186206E-01
  4.30680678118635E-01  4.13489471958060E-01 -3.14937076178854E-05  1.11473080244178E-02 -6.37674349232658E-05
  4.12621804240211E-03  2.23801913481443E-02  1.06736063587626E-02  6.97024711624475E-04  1.47799127994137E-01
 -5.13655989592605E-02  1.99477823977521E-02 -1.48831297440050E-01  4.65576618911577E-02 -2.03728869060218E-02
 -1.16847645312008E-03 -3.91448542483076E-04 -7.90693651915567E-04 -8.18183096711655E-04 -1.45397879658560E-01
  1.37282273183774E-01 -7.42386944410396E-03 -2.24230898172348E-01  2.24170592831514E-01 -6.23257848706323E-03
  4.81737470442563E-01  2.69822049365710E+00  1.39888559005927E+00  1.91356375908440E-01  2.97783973715118E-01
  1.13182388641431E-02 -1.64602386429187E-01 -7.80106618686385E-03 -8.49996947793574E-02  5.69084518637377E-02
 -1.58941007053005E-01 -1.74663115199088E-03 -1.28610675460202E-01 -4.75532873049523E-01 -2.66102773637492E+00
 -1.37765190758044E+00 -1.90326583147349E-01 -2.94832061899903E-01 -1.13163810805726E-02  1.64698462671502E-01
  3.70505263367756E-03  8.37802746550150E-02  6.38445041401591E-02 -1.54334822862491E-01  1.26948598782670E-01
 -3.11581415868082E-03  4.72407284066018E-01  2.69680881333092E+00  1.37568011934623E+00  1.61048371183893E-01
  2.67026197955977E+00  1.80914593723133E+00  4.40574676446464E-03 -4.82498729994403E-01 -6.94362604027125E-01
 -5.32374827427108E-02  3.12665679959720E-01  2.59664559662660E-01 -1.52845415778001E-01 -5.11799574752722E-02
  6.67851709237459E-01  6.80760691556218E-01  1.92534956400428E-01  1.38017523583830E-01  2.17473521536485E-01
  1.81701778791705E-01 -4.72824835947108E-01 -2.70191389974110E+00 -1.38018553376203E+00 -1.62115459862211E-01
  5.02700178557902E-01  7.08574077850326E-01  5.33349144777500E-02 -2.65106315156495E+00 -1.79377581250580E+00
 -8.05854611898764E-04 -3.13151842123424E-01 -2.59454784631650E-01  1.54878802865366E-01  5.17422946934452E-02
  6.63419111126641E-01  6.77614730282447E-01  1.80285777645271E-01 -2.18663817878448E-01 -1.41241750199470E-01
  1.92145092566573E-01 -1.00385859689383E+00 -4.58909275090632E-01  1.41440023864963E-01  2.65079612211636E-01
  2.27555265493183E-01  3.70905551917005E-02  2.54418207896685E-01  9.78437650654568E-01  4.51286664059336E-01
 -1.35842363200957E-01 -2.57914060069449E-01 -2.25167232526878E-01 -3.42690700253365E-02  2.55952043689629E-01
 -5.51141648281080E+00 -2.19659731770522E+00  1.38433000121530E+00 -4.47012104191470E-01 -6.98480749664558E-01
  2.07154376296131E+00  9.22381060638913E-01  5.72776318914123E-03 -6.04335264417647E-02  1.26304188508047E-01
  5.48486813742974E+00  2.18620232643930E+00 -1.37919560003210E+00 -2.06904520307173E+00 -9.21946319653395E-01
  4.50749967796125E-01  7.00387131589777E-01 -5.33810383028640E-03  5.94229034617148E-02  1.27291542351267E-01
* ORBITAL    1   84
  2.01743295686606E-02  1.45072848277136E-01  6.79103767174449E-01  1.12487962653168E+00 -8.93373220595805E-01
  1.78462455234128E-01 -2.01087361130085E-01 -2.52776417453628E-01  2.00715487854007E-01 -8.03915716108228E-04
 -1.20412821082456E-03  1.18071399008707E-03 -2.19567050547970E-03  3.20459850945084E-05  8.63927064142782E-03
 -5.73849057122110E-01 -2.88160587093977E+00 -1.03961623165490E+00 -2.64231734249603E-02  6.13386669394626E-01
  9.90046194366396E-01  1.12016544999663E-01  6.07248694962992E-01  9.83849803183688E-01  1.09977021372323E-01
 -4.68662474342408E-02  4.86404745769679E-02  9.67345084129968E-02  2.09201242881353E-01 -6.24595014997841E-04
  3.89173954662442E-04  1.08778953940331E-01 -5.79150884265710E-06  2.04614777246948E-03 -1.08708816219238E-01
 -9.72418090387418E-01 -5.83224864274670E+00 -3.25347148044198E+00 -1.93765287761551E-01 -2.25547212482789E+00
 -1.13086004341339E+00  1.00004174997461E-01  5.72230135382428E-01  3.68530487810218E-01  1.19783632299785E+00
  7.60633937186420E-01 -7.22606798629484E-02  1.89283933809323E-01 -9.76845001409863E-01 -5.85703061982857E+00
 -3.26615418703004E+00 -1.95190663277736E-01 -2.27190562389749E+00 -1.14105966647005E+00  1.01017631396130E-01
  5.73705532192125E-01  3.69059733322251E-01 -1.19938489558093E+00 -7.63629073224997E-01  1.91216392569378E-01
  7.31314468743995E-02 -7.40094158490704E-01 -3.84170546200014E+00 -1.71823802105270E+00 -1.90059124408777E-01
 -2.93544577505260E+00 -2.16179826795230E+00 -3.05649110904948E-01 -2.39838156990820E+00 -1.71979291818672E+00
 -2.35281862914327E-02 -1.19790359282724E-01 -1.78467331211479E-01  1.14160300624021E-01  3.14013184650993E-01
 -6.49884578393262E-01 -4.04179564750444E-01 -1.82269036027410E-01  5.08213271259435E-01  1.10202658318543E-01
 -1.17499357425644E-01 -7.40325647095805E-01 -3.84175696056969E+00 -1.71727455822292E+00 -1.89292669689922E-01
 -2.38616533519979E+00 -1.70982089820241E+00 -2.38395072500161E-02 -2.93498022608922E+00 -2.16288273827766E+00
 -3.08027103933347E-01 -1.20697546141634E-01 -1.79118138510619E-01  1.12185599711052E-01  3.12149829583334E-01
  6.55315662767051E-01  4.10233895587152E-01  1.20339147210620E-01  1.08851755872059E-01  5.09001324907796E-01
  1.82703186930117E-01  6.32660732633823E+00  2.07474620247643E+00 -1.36101304692598E+00 -1.85111096963741E+00
 -6.40122360786872E-01 -3.04075387255798E-01  1.24625722533779E-01  6.35331800146418E+00  2.08504102672858E+00
 -1.36631071469993E+00 -1.85801688361819E+00 -6.43409934362694E-01 -3.05674052974118E-01 -1.23841434513704E-01
  5.91872777049920E+00  2.32554998798543E+00 -1.13544794810114E+00 -1.15291047741652E+00 -5.24172321775366E-01
 -6.33426256157436E-01 -2.65116164868973E-01  4.33700239200383E-02  1.87511564192734E-02  6.59848868225363E-02
  5.92510598024793E+00  2.32917874211238E+00 -1.13836163533671E+00 -6.44050839569530E-01 -2.70649318680952E-01
 -1.13754142266884E+00 -5.12852920809815E-01  4.30612973565102E-02  1.91667018751292E-02 -6.43323451847193E-02
* ORBITAL    1   85
  4.79404757050830E-05  3.43059018071047E-04  1.64359338977635E-03  6.79825626677983E-03  1.54402788797297E-03
 -4.78904975234051E-04 -4.85114191258398E-04 -1.39696106591266E-03 -1.06216791000218E-03  2.27199292064295E-01
  5.58403765264160E-01  4.44172670058443E-01 -2.45637523551502E-05 -7.11295376067488E-03 -3.53245462418241E-05
  2.25341967954301E-03  1.35340380686144E-02  7.99358983580804E-03  8.41394715392434E-04 -2.76894297182031E+00
 -2.48241582687803E+00 -1.31690379283099E-01  2.77675698574247E+00  2.48900727676353E+00  1.32388830963243E-01
 -4.23651511687843E-04  3.81977820214858E-05 -1.10339410679460E-03 -2.21023621819297E-04 -9.32967493922011E-01
 -2.84482210347800E-01 -1.56378327552080E-02  1.09234123199318E-01 -1.09139862271947E-01 -1.53537168349051E-02
 -1.23567501464657E+00 -7.10124086054091E+00 -3.72123949984677E+00 -6.09709053407812E-01  8.56501795186239E-01
  5.76776309131991E-01  7.36620717997900E-02  5.34130401559775E-01  4.19934589169411E-01  2.41678414455778E-01
  9.51019830192568E-02  1.60813295902823E-01  1.05456202652258E-01  1.23295806091131E+00  7.08552739665050E+00
  3.71293096893114E+00  6.08523302841529E-01 -8.62391629423286E-01 -5.79260968483192E-01 -7.28452827348305E-02
 -5.33179138520448E-01 -4.18472178257135E-01  2.39233538333744E-01  9.34963185279815E-02 -1.05295946768057E-01
  1.59878026144340E-01 -2.88640491407883E-01 -1.52851050980567E+00 -5.88665839812492E-01 -6.47653276070873E-02
 -2.22826175712653E+00 -1.29211971776692E+00  2.28583709947803E-01  2.78747687922633E+00  1.61593542883541E+00
 -2.89752998400150E-02 -2.06659665358996E-01 -2.28744651409229E-02  1.62902216542901E-01  4.12147521299245E-01
  1.12630800257399E+00  3.55695752745622E-01  2.18878923292171E-02  2.17770126367054E-01 -6.27441721259663E-02
 -1.91849004914345E-01  2.81331742615495E-01  1.48667863446867E+00  5.66803140307384E-01  6.16092263073442E-02
 -2.78613976121463E+00 -1.61573020510677E+00  2.87136315643213E-02  2.21406563695001E+00  1.28358793756217E+00
 -2.27579897300016E-01  2.05292439815700E-01  2.12773385326804E-02 -1.59280140216810E-01 -4.09293815868210E-01
  1.12580760619593E+00  3.55564959531036E-01 -1.92074711581294E-01  6.25729785660211E-02 -2.17168636656956E-01
  2.29578027603667E-02  2.31236144591655E+00  6.62722550400262E-01 -6.23083510755989E-01 -7.20877281774402E-01
 -2.80398063156455E-01 -3.10593483681667E-01  1.83129268289175E-01 -2.29456826825825E+00 -6.56109539830070E-01
  6.19665055368314E-01  7.15259940988135E-01  2.77994738174008E-01  3.10239261805359E-01  1.83678461449324E-01
  1.89369777983158E+00  1.51295962956490E+00  6.19803294199617E-02 -2.29379641654246E-01  2.47536404868496E-01
 -2.83271534964649E-01 -5.50755513876176E-01  1.19003395899579E-01 -1.41712618829697E-02 -1.14684642349669E-01
 -1.86326783100873E+00 -1.50111385653125E+00 -6.79939009082434E-02  2.79673544696900E-01  5.49167103104353E-01
  2.22077053991376E-01 -2.50435609312937E-01 -1.18521356082070E-01  1.40868302071943E-02 -1.14545819037192E-01
* ORBITAL    1   86
  3.61394898315657E-02  2.60530542762621E-01  1.26839935727721E+00  5.68342966411483E+00  1.54207097450208E+00
 -4.25302698474981E-01 -4.45084067726601E-01 -1.27808558186912E+00 -1.41787779120578E+00  1.87140108111260E-03
  4.86807012699853E-03  2.57373434014159E-03 -1.29010991574316E-02  5.42241492387467E-05 -1.09540672634215E-02
  1.51630458166074E+00  8.98723578016613E+00  5.09849796308716E+00  6.52796744603535E-01  2.66786553711086E+00
  2.23926869998142E+00  1.54096612808050E-01  2.65000457693249E+00  2.22740258311365E+00  1.55992986827728E-01
 -3.06913750734297E-01 -6.06879795490666E-02 -8.35583681842218E-01 -1.17723032666892E-01  3.44825614661201E-03
  1.15540045750940E-03 -1.31992831502071E-01 -9.17952207512221E-02 -9.25729974023695E-02  1.32287948377919E-01
 -2.23115080971714E-02  3.12626598193857E-02  1.23705925179525E-01 -1.08260007224703E-01  1.09333508226409E+00
  1.29759771105099E+00  3.49259404278014E-01 -1.99698383579355E-01  3.02185768719773E-02  2.50971070976717E-01
  2.53364674133810E-01  3.23671886503806E-01 -1.02489316883917E-01 -2.81996159750394E-02 -4.79860484949846E-04
  1.08107052339775E-01 -1.12554800966967E-01  1.11111875296444E+00  1.30879582953568E+00  3.49412952958041E-01
 -1.97658901574487E-01  3.34108044835084E-02 -2.45661354276307E-01 -2.49753369975128E-01 -1.03215118939725E-01
 -3.27804109533964E-01 -1.85707170051699E+00 -1.08828295409066E+01 -5.89278660018688E+00 -8.81145155276061E-01
 -2.75122226839038E+00 -1.51640692053496E+00  3.49872793425235E-01  9.98533844606265E-01  2.09683478740063E-01
 -2.03272263172539E-01 -1.25057139456145E-01 -3.48107982271590E-01  9.94810587693580E-01  5.67263550559148E-01
  8.05586718426251E-01  5.07663064304408E-01 -2.42849240638807E-01  7.65353782806963E-02 -2.15927015095303E-01
  6.63542728006810E-02 -1.86463894738725E+00 -1.09294993895206E+01 -5.91916266243344E+00 -8.84135001464230E-01
  1.01304900311123E+00  2.18531411543302E-01 -2.02965705881010E-01 -2.77870733110894E+00 -1.52898659304020E+00
  3.55788931402066E-01 -1.31962609408273E-01 -3.52066565653217E-01  1.00197090575299E+00  5.73046408625709E-01
 -8.16777620129509E-01 -5.14708733912769E-01 -6.78263912974597E-02 -2.15170271657218E-01  7.44354052113180E-02
  2.43363203959360E-01  8.13807627086769E-02  1.41191493776333E-01  7.07955798263029E-02 -4.73732981080392E-01
 -3.18655853480409E-01 -8.68806905627392E-02 -2.99386684936235E-01  7.30177169485125E-02  1.39542993883666E-01
  7.31321772653150E-02 -4.71599078186623E-01 -3.18763272123875E-01 -8.70448126120145E-02  2.99895569491112E-01
  5.62047671318108E+00  2.19772773594057E+00 -1.11636692110818E+00 -1.40250217782619E+00 -5.73506348981621E-01
 -2.86656371742494E-01 -9.34040027255376E-02  7.71258474402143E-02  1.77255593205607E-01  9.44334435322159E-03
  5.65437429949725E+00  2.20845287006254E+00 -1.12170627287347E+00 -2.84955573272515E-01 -9.25352762020187E-02
 -1.42694518182986E+00 -5.87149856205175E-01  7.83119706313988E-02  1.77015083279446E-01 -1.16216899282588E-02
* ORBITAL    1   87
  3.58337805496426E-05  2.75435720986881E-04  1.65589877367902E-03 -6.09865467340296E-03 -1.21213515290942E-02
  2.96247709966179E-03 -2.15985342810549E-03 -1.59726301794998E-03  4.87634171784599E-03  1.16579790749770E-01
  1.79420002986529E-01 -1.32682033080860E-02 -2.97677154573765E-04  5.86400195151499E-03  2.36866164463112E-05
 -9.64731062092193E-03 -5.73696045272245E-02 -3.18405135042843E-02 -4.57160791742514E-04 -4.82625388736778E-01
 -4.29001084814757E-01  7.86478087233053E-02  4.69245207882766E-01  4.23972639254537E-01 -8.21403757421082E-02
 -2.02249935661427E-03 -9.62828640997919E-04  2.48731852223699E-03  4.55977854519257E-03  3.75429715029705E-01
  1.24529974984125E-01 -3.84269020874210E-02 -6.51672019375318E-03 -1.20579510365963E-03 -3.54501465583822E-02
 -1.49847199165303E+00 -8.30822087445741E+00 -4.25488490189434E+00 -6.71005140928035E-01 -4.07754051479145E+00
 -2.84009490345799E+00 -2.28905095882277E-01  7.33759136968347E-01  7.90148554313877E-01 -1.37323047905787E-01
  8.56070743560574E-02  4.91105151729132E-01  4.08815910808976E-01  1.52937831869359E+00  8.48725582229867E+00
  4.35079322794310E+00  6.83741761843189E-01  4.18650151870328E+00  2.92798223118938E+00  2.37496705341552E-01
 -7.51675618036957E-01 -8.05434995156509E-01 -1.23784563642786E-01  8.98761315498962E-02 -4.11448812153715E-01
  4.91186433470079E-01 -1.31547691892252E+00 -7.97110057654710E+00 -4.54775224544154E+00 -3.26959881181623E-01
 -3.64141076163879E+00 -2.14857520870814E+00  2.54568266248746E-01 -8.93519896962386E-01 -4.96746506104665E-01
 -2.84992784969240E-02 -1.57447754585459E+00 -7.52557439632326E-01  8.14011383125414E-01  5.14710053117867E-01
 -7.50536725470706E-01 -1.58822540837771E-01 -1.25252277840267E-03 -3.30234810018013E-02  1.77433366182198E-01
  1.30407945679263E-01  1.34802496874087E+00  8.15135517460238E+00  4.63862771845474E+00  3.38538672206462E-01
  8.62317263364185E-01  4.60424648012550E-01  2.45085436352646E-02  3.71241651850971E+00  2.19159603182835E+00
 -2.56795401303966E-01  1.59071025952790E+00  7.62912340982665E-01 -8.26262631482478E-01 -5.25499173424402E-01
 -7.61066164848998E-01 -1.74964210631348E-01  1.30769383165497E-01 -1.87537725285540E-01  3.56317275591713E-02
 -3.61064657967333E-03  7.88969157950869E+00  3.16844028374888E+00 -1.45363373644362E+00 -1.85243244663452E+00
 -8.69891363293341E-01 -2.13767140797245E-01 -9.81016086783466E-02 -8.07668950390198E+00 -3.23940246258714E+00
  1.49073572682670E+00  1.88793262188817E+00  8.83224281085402E-01  2.08519691212091E-01 -9.31833462681114E-02
  7.78163065896787E+00  2.36437776795611E+00 -1.36745143813957E+00 -3.69625981687364E+00 -2.32964202318502E+00
 -2.70261111842158E-01  2.98357171786269E-01  4.91955027724981E-02  7.39728387528011E-02  2.54220841193268E-01
 -7.94322256770764E+00 -2.42808275430928E+00  1.40005316592240E+00  3.05803094916746E-01 -2.82642729813447E-01
  3.73671198839739E+00  2.34492463582053E+00 -5.10987122835096E-02 -6.42488976458686E-02  2.55237780644156E-01
* ORBITAL    1   88
  2.03669535256185E-03  1.36378831547486E-02  4.62398742564828E-02  1.17649121609941E+00  1.06470133621815E+00
 -2.62098696866236E-01  8.96771289547984E-02 -6.18763870246018E-02 -5.61067287266395E-01  3.53117573207337E-03
  7.58977096302158E-03  3.16064902632443E-03  2.03224378224902E-02  1.35281563368852E-04 -7.40376448066833E-04
  8.66749334746079E-01  5.14933454646133E+00  2.86016699885769E+00  1.25612855109593E-01  7.97246800971320E-01
  4.49662958486275E-01  1.35050482084571E-01  7.92562764412325E-01  4.50635863520206E-01  1.33849571553928E-01
  8.27935602366451E-02  4.35927341981677E-02 -2.90264636873215E-01 -3.34697947950282E-01  9.25645219964164E-03
  3.20268786933426E-03  9.05725987776292E-02  2.51659394595641E-01  2.50953378813818E-01 -9.09537376994296E-02
 -1.07537733780491E+00 -6.18866025376982E+00 -3.29046496116093E+00 -4.59427763425715E-01 -3.57423480481156E+00
 -2.84412786962490E+00 -2.56850520934640E-01  5.94587344493485E-01  5.33866663040052E-01  4.81891420217756E-01
  1.72038927974102E-01  5.08677133370136E-02  7.58103230786516E-02 -1.03045317391288E+00 -5.93673356019552E+00
 -3.15979696980209E+00 -4.41228285407570E-01 -3.40523169221406E+00 -2.72933317452833E+00 -2.49347352145788E-01
  5.70537000837605E-01  5.09282177050944E-01 -4.75539130829780E-01 -1.62799838068152E-01  6.11370543397333E-02
 -3.89192381914414E-02 -1.34981873492225E+00 -7.56543841063150E+00 -3.87631303999738E+00 -5.02954533241170E-01
 -2.77227368019279E+00 -1.65377841989064E+00  1.24157400577962E-01  1.22713718441653E+00  1.29283293165550E+00
  1.01232529863019E-01 -6.01009952070459E-01 -4.09843666962921E-01  5.48168761528749E-01  4.28992526247303E-01
 -2.32130266450666E-01 -4.79882082199419E-01 -1.04985894888869E-01 -8.86018411552420E-02  3.22297098142802E-01
  1.47708981314377E-02 -1.30753055091967E+00 -7.31364490803667E+00 -3.73462392342722E+00 -4.91733897332318E-01
  1.28046581614816E+00  1.32421653637927E+00  1.01716288610628E-01 -2.67171509279526E+00 -1.59035061802939E+00
  1.21489697021057E-01 -5.56122757904307E-01 -3.88902532814551E-01  5.26356336568638E-01  4.15797926634395E-01
  1.92763730451313E-01  4.65847904690948E-01 -1.12616890432643E-02  3.16777365029132E-01 -9.08104461191612E-02
  1.04332939344161E-01  6.40257900174480E+00  2.45265532799864E+00 -1.25657225744698E+00 -1.26587805164133E+00
 -4.98192241347562E-01  1.69906660950896E-01  1.27021342319182E-01  6.10582685485124E+00  2.33898995597083E+00
 -1.19956443752559E+00 -1.19454484883736E+00 -4.67142336693524E-01  1.77084822198978E-01 -1.29687055941155E-01
  6.21549325393599E+00  2.44177179878440E+00 -1.25048785529648E+00 -1.59015392420730E+00 -6.19234561401550E-01
 -1.22499301301267E+00 -5.29267589813411E-01  6.62327633623252E-02 -3.08170303782369E-01  5.01413137080737E-02
  5.95785563274310E+00  2.35526206523118E+00 -1.20705837959961E+00 -1.20907050848551E+00 -5.35417225475760E-01
 -1.48515176048311E+00 -5.52081207518954E-01  6.53004146934290E-02 -3.09586238689505E-01 -4.48518396880946E-02
* ORBITAL    1   89
  4.90327073794123E-05  3.52478437359643E-04  1.68328937879368E-03  1.01882858657262E-02  4.77827127096679E-03
 -1.17720445942101E-03 -3.69576939152466E-04 -1.82053227805504E-03 -3.66450356052265E-03  1.17673685927820E-01
  2.12170174211145E-01  3.16598672262501E-02  5.40910346695085E-05  9.53872421760715E-03  1.97936809538628E-05
  4.32245353345587E-03  2.55283936070145E-02  1.39835563567003E-02  1.45135618467822E-03 -1.25015559099213E+00
 -7.17654308203064E-01 -3.32898815531242E-02  1.26140192162392E+00  7.25788944217798E-01  3.42576773477331E-02
 -3.58607760085555E-04 -1.56930322512438E-04 -1.94594684311270E-03 -1.06343863847998E-03 -1.67888374123759E-01
 -5.49907432055178E-02 -1.86519631148670E-01 -3.95356195974646E-02  4.04475154014874E-02 -1.86816291972573E-01
  3.24721819812893E-02  5.60602687323866E-01  4.74497682064375E-01 -1.03500321421203E-01  6.31651221526699E+00
  3.74676552743940E+00 -1.00346282000482E-01 -4.23022111447425E-01 -3.55848012658880E-01 -1.64685794473240E+00
 -9.81952254976683E-01  6.39874504808270E-02 -1.26932946454040E-01 -3.66427329092306E-02 -5.83886993745000E-01
 -4.86341330854931E-01  1.01418954305811E-01 -6.32458433416834E+00 -3.75329239188592E+00  9.99711757778326E-02
  4.24999430614567E-01  3.58172569069129E-01 -1.65039014420104E+00 -9.83305613108196E-01  1.26359860985697E-01
  6.30967470517889E-02  1.87256586486162E+00  1.02890412888865E+01  5.30066170670213E+00  9.21658167197532E-01
  6.71516131371703E-01  4.71510805467316E-01  1.54491924199659E-01  3.58052140732300E+00  2.33295032447197E+00
 -1.34883905631244E-01  1.51571197956867E-02  1.04364517652922E-01 -4.47973131184945E-01 -2.85732026032653E-01
  1.63989817627933E+00  8.07967893380376E-01  3.03688222533054E-01 -3.96148317716131E-01 -1.50832652516246E-01
 -1.78386955136912E-01 -1.88386069563449E+00 -1.03534138495618E+01 -5.33434541383760E+00 -9.26281643898907E-01
 -3.57261528388600E+00 -2.32656767088826E+00  1.34260258772236E-01 -6.91597981127840E-01 -4.83085098953463E-01
 -1.52978065569245E-01 -1.78634389847849E-02 -1.07105341755503E-01  4.53041005044232E-01  2.88873564364200E-01
  1.63645668156729E+00  8.08301833713161E-01 -1.78257105821502E-01  1.52227348273853E-01  3.95830297658970E-01
  3.04778259480833E-01 -8.88177388017756E+00 -2.49581162026979E+00  2.04690422714864E+00  2.56208298437429E+00
  8.08830475493917E-01  3.27456334274157E-02  1.19576371482312E-01  8.90412426598268E+00  2.50452072209022E+00
 -2.05109795059191E+00 -2.56706508658422E+00 -8.11071397653191E-01 -3.17458253819616E-02  1.19618677982759E-01
 -8.97424283568440E+00 -4.89752324577699E+00  9.66175377128144E-01  1.72262432004897E+00  1.09732348933453E+00
  1.45042149362177E+00  6.12136852084891E-01 -1.11112539322536E-01  3.39345068026941E-01  2.82713030424355E-01
  9.01673236778950E+00  4.91471273187539E+00 -9.74841182079462E-01 -1.45588082575505E+00 -6.14542395404137E-01
 -1.73397676423003E+00 -1.10180779968829E+00  1.11228090306319E-01 -3.40736187186541E-01  2.81819817329371E-01
* ORBITAL    1   90
  1.34894796568959E-02  9.58363350168216E-02  4.26969812840713E-01  9.18481088794461E-01 -3.74407324662445E-01
 -2.08299102450139E-02 -9.65926732045995E-02 -1.98148039549132E-01 -7.98002528769392E-02 -3.38216034077961E-04
 -9.60696686091712E-04 -6.68622760358297E-04 -8.38836111232633E-03 -1.54072157566757E-05 -2.24178544091820E-02
 -4.10453239925091E-01 -2.71369210645891E+00 -1.82184534571206E+00 -1.66469180137776E-01  5.73100653886837E-01
  5.37482794058262E-01  1.33079986667126E-01  5.74686230112696E-01  5.38688611472911E-01  1.32935942850604E-01
  8.87983961228026E-01  4.08134519317984E-01  3.57982764861623E-01  1.72574926494255E-01 -5.12767238888171E-04
 -2.22795823320490E-04 -8.62194646469362E-02 -1.11170886070540E-01 -1.11192814960688E-01  8.64058017838057E-02
  1.54863244519744E+00  8.53809945830913E+00  4.34062830377657E+00  7.82502570892976E-01  3.48881842305897E+00
  2.49605538375704E+00  7.61732183186190E-02 -6.54553535137992E-01 -5.76226712461557E-01  8.08861220701214E-01
  1.55912744239976E-01 -2.29542995787387E-01 -4.31794019039252E-01  1.54867443390243E+00  8.53840216671081E+00
  4.34075454668678E+00  7.82645182591941E-01  3.49150919507380E+00  2.49746950126695E+00  7.59173445273851E-02
 -6.54908636445591E-01 -5.76620250840365E-01 -8.07957337789711E-01 -1.55425459154017E-01 -4.31530014545627E-01
  2.29881829706809E-01 -5.11499974947891E-01 -2.52914710790814E+00 -1.18144454706812E+00 -3.66815181788862E-01
 -3.02070907386604E-01 -2.68929115129353E-01 -1.03437758648964E-01 -2.95303191742671E+00 -2.00869251505525E+00
 -6.45154581463613E-02  1.29882472339806E+00  2.68082702739247E-01 -6.55740978978313E-02 -2.16267563620693E-02
  4.67394263042000E-01  2.77578924161754E-01 -1.78005893895980E-01  2.71387743254216E-01  1.37346902511894E-01
  1.37220836287325E-01 -5.08944858630027E-01 -2.51472408643611E+00 -1.17387294469814E+00 -3.65636983128453E-01
 -2.95249492036580E+00 -2.00827016225133E+00 -6.46100203591756E-02 -3.00151488423654E-01 -2.68409171501878E-01
 -1.03947001591947E-01  1.29920968238843E+00  2.68552225666509E-01 -6.65937950110170E-02 -2.23344446266488E-02
 -4.67165197207509E-01 -2.77448454737043E-01 -1.36930581167188E-01  1.37049896338867E-01  2.71257745922913E-01
  1.77647297931946E-01 -6.10148532931276E+00 -2.66448667069792E+00  1.13869800444660E+00  1.43146502453795E+00
  6.96278484474320E-01  3.01694053078515E-01  6.19615011241740E-02 -6.10581545761994E+00 -2.66541560356826E+00
  1.13977082517228E+00  1.43289793458065E+00  6.96724066779040E-01  3.01535472381982E-01 -6.21993316140163E-02
  1.03020563693440E+00  8.75903359806469E-01 -2.10203989912756E-01 -3.29371436487944E-01 -2.71315513734112E-01
  2.79499640194212E-01  6.10096618000905E-03  1.27237920362607E-01 -1.40136335591782E-01  1.39935590029119E-01
  1.02087404378168E+00  8.70995656965238E-01 -2.09242786344705E-01  2.80523750842208E-01  6.64957390188128E-03
 -3.26061570197511E-01 -2.69305686551014E-01  1.26936720567005E-01 -1.39680330302199E-01 -1.40008023776517E-01
* ORBITAL    1   91
  3.42447918424431E-04  7.18482322551787E-04 -3.87402746501950E-02  1.05182487981760E-02  1.93320362572604E-01
 -1.28088402403015E-01  1.30685341264019E-01  1.67288487149703E-01 -1.04324362271753E-01  1.30398511456384E-03
  3.31730779693615E-03  2.49930769597935E-03  1.09118746075399E-02  7.24431388900274E-05 -3.05527842654965E-02
 -1.10912581584009E+00 -6.41280155085098E+00 -3.30981615573117E+00 -8.63640201806503E-01 -1.27597905901493E+00
 -8.84750648489343E-01  1.15144123498634E-01 -1.28313844805901E+00 -8.89903856849440E-01  1.15505477467841E-01
  7.93304195630297E-01  4.25174057594883E-01  5.53109426020033E-01  1.32473146582875E-01  2.12198384506915E-03
  9.93097356989345E-04 -1.51449011265202E-02  1.01902854352576E-01  1.02068507981873E-01  1.45495514834489E-02
  7.90035974579219E-02  1.77314865992217E-01 -1.65374516770805E-01  1.24460472597488E-01 -4.17326957290561E+00
 -2.94785264663705E+00 -2.63206298957460E-01 -6.76979090018991E-02 -1.37200427672667E-01 -2.43659900312778E-01
  3.11497827441270E-02 -9.48475885358577E-02  2.23299458999984E-01  7.97847363830981E-02  1.81996049510784E-01
 -1.62592847456098E-01  1.24259986147426E-01 -4.17312598141821E+00 -2.94711526551523E+00 -2.62320187578338E-01
 -6.73042659578047E-02 -1.36743652777698E-01  2.42461277466051E-01 -3.15616073382609E-02  2.21719185590097E-01
  9.39576505446508E-02  1.22484199888215E-01  8.80462370323370E-01  4.66159246765952E-01 -4.13880773971639E-02
  1.14001631643554E+00  7.08094628927787E-01 -2.19891730115720E-01 -6.53660321281088E-01 -2.94608753380979E-02
  5.34379136948557E-01  2.79303506509997E-04 -8.68148982401017E-02 -2.89068484752290E-01 -1.23322975045149E-01
 -1.96234764315265E+00 -7.20614238440489E-01  3.01360299949385E-02  3.04480919362769E-02 -4.75946656099985E-02
  2.83490632244841E-01  1.17252309136611E-01  8.51126417387162E-01  4.50989437070625E-01 -4.38000080611783E-02
 -6.48792408570104E-01 -2.65076160128422E-02  5.34412960429269E-01  1.13868670043799E+00  7.09668844282203E-01
 -2.18176530820625E-01  4.00785476225503E-04 -8.76965789721223E-02 -2.87105541276033E-01 -1.21974610735889E-01
  1.95886427375961E+00  7.19100763560009E-01 -2.84310207381367E-01 -4.66079840277174E-02  3.04133532196794E-02
 -2.94265751654366E-02  3.40406633953324E+00  1.38064772895772E+00 -6.88252903877041E-01 -5.78829817704907E-01
 -2.18412683079558E-01  9.03515046671196E-02  3.97277516922551E-02  3.40364275783696E+00  1.37897901682957E+00
 -6.88603131331119E-01 -5.79444548486717E-01 -2.18359173695903E-01  9.13468649001231E-02 -3.91011348495391E-02
 -6.75862585727638E-02 -2.11618872110765E-01  9.92350659377769E-02  3.84269817080982E-01  8.38388005028841E-02
 -7.29843968127938E-01 -2.24705381143794E-01  3.80045173589853E-01  1.11323470045943E-01 -2.87014608615056E-01
 -5.62598577331863E-02 -2.04117960943413E-01  9.88595263260237E-02 -7.30839372681452E-01 -2.25786815833406E-01
  3.78320247997489E-01  8.00022854665393E-02  3.80993916099240E-01  1.10021204784643E-01  2.87079449540320E-01
* ORBITAL    1   92
 -3.21676848946001E-05 -2.33729969492150E-04 -1.08924700025807E-03 -8.19824296620962E-03 -4.60240193223905E-03
  1.16006190668680E-03  1.49672312937307E-04  1.34733488282512E-03  3.94546902076029E-03  4.19728446604279E-01
  1.14119296606830E+00  1.01332980628121E+00 -1.04472987466939E-04  3.77511101365125E-02 -2.77626942009993E-05
 -1.48316722831609E-04 -1.63534901293277E-03 -1.54874100645518E-03  6.50869435319023E-04  2.70529050976535E+00
  2.02122513240740E+00  2.00293791124012E-02 -2.70525720416264E+00 -2.02130356963153E+00 -2.09780563247903E-02
 -2.31673660878875E-04 -1.72712198157762E-04  6.81482554400262E-04  4.03010657273675E-04  1.10463959156643E+00
  6.38033457820940E-01 -1.37129177210277E-01 -2.42918688675727E-01  2.42097615335721E-01 -1.36589743829670E-01
  2.89951705427439E-01  1.34595174960125E+00  4.93304034693903E-01  2.72887539961446E-01 -7.55108962063383E-03
  3.25525184832744E-01 -1.68995289274966E-02 -2.39911376630910E-01 -2.15331940377088E-01  2.91689493375815E-01
  2.14215791108007E-01 -2.90373801588703E-01  3.93514959195627E-01 -2.86723714451743E-01 -1.32833517679226E+00
 -4.84193403668685E-01 -2.71392398011923E-01  2.89575717775133E-02 -3.10604965119775E-01  1.78364475450245E-02
  2.39090482940071E-01  2.14310662382926E-01  2.91947656288394E-01  2.15490457689255E-01 -3.93762474645398E-01
 -2.89456273823397E-01  6.42338394164683E-01  3.63470146077997E+00  1.84073136719215E+00  8.44547212717023E-02
 -3.90647237655277E-01 -7.85945552385230E-01 -3.69613115127110E-01 -3.72919430628401E+00 -2.52413418492941E+00
  1.29178091406882E-01  8.07561543958373E-02  2.50685212270023E-01 -1.04480199059155E-01 -4.98555312175832E-02
 -1.17708188132830E+00 -3.79648981137079E-01 -6.48964694021841E-02  1.00206857100339E-01 -4.02944940923812E-01
 -1.66284677003376E-01 -6.35910696841119E-01 -3.59823868827668E+00 -1.82146330049397E+00 -8.16222145284134E-02
  3.72734649878931E+00  2.52087981164882E+00 -1.30573407331056E-01  3.97941843217275E-01  7.89111842971541E-01
  3.69355304937369E-01 -7.61361545893909E-02 -2.47207257948523E-01  1.02460697856254E-01  4.91003283059599E-02
 -1.18279181199011E+00 -3.82993304636420E-01 -1.65725339972497E-01  4.02778296060735E-01 -9.96283743969771E-02
 -6.53668862474770E-02  2.64771564049870E-01  1.76541894825595E-01 -5.17044501414519E-02 -2.57527695430148E-01
 -1.00406281738921E-01 -3.55291995190113E-01  7.49018797131715E-02 -2.92734699790433E-01 -1.88386115696635E-01
  5.69923197483953E-02  2.63551113601159E-01  1.03405088491881E-01  3.54370379123754E-01  7.38782982797401E-02
  1.66537360277683E+00  4.00499047941592E-01 -5.65122914251624E-01  7.73373240718770E-01  7.22807749894319E-01
 -4.58655660048390E-01 -8.03086212767912E-02 -2.78402234142408E-01  2.14513359223420E-01 -1.08349780343699E-01
 -1.69281910766121E+00 -4.09908377127943E-01  5.70356398799210E-01  4.64391161555525E-01  8.18911246317410E-02
 -7.67018865473472E-01 -7.19953981566791E-01  2.76589252166431E-01 -2.14828398296785E-01 -1.08364366015985E-01
* ORBITAL    1   93
  1.13705803208621E-02  7.91718317255740E-02  2.94674964480233E-01  1.06335314848068E-02 -5.34359540708254E-01
  1.06591417522217E-01  1.37854410919962E-01  2.86680798302568E-01  1.12450262025370E-01  1.14332262634518E-04
  3.26272723914343E-04  2.47493284394508E-04  3.39151553225959E-02 -1.41966689748854E-05 -3.30492802393068E-02
 -8.93882313671769E-02  2.26177565087732E-01  8.32677540935353E-01  7.12896373393511E-02  1.25305354133095E+00
  1.33026782707734E+00  3.05330908816564E-01  1.25514968301477E+00  1.33195292356988E+00  3.05513602243301E-01
  8.65383076824040E-01  3.16581870274654E-01  4.08048812421546E-02  1.44287125560741E-01 -2.62995785196462E-04
 -3.01126329495516E-04 -1.25597746396519E-01  2.85822849458104E-01  2.85175201027381E-01  1.25745156299929E-01
  6.14739977068243E-01  3.31185697352059E+00  1.66025982152474E+00  2.75566523285338E-01  7.97123859862573E-01
  6.08078446705350E-01  1.51809086498777E-01 -1.98285052073771E-01 -1.11395767198880E-01  8.56133658721722E-02
 -1.07957267539282E-01 -8.08142711155007E-02  1.07975456555367E-02  6.15849957547396E-01  3.31785413357654E+00
  1.66321548656985E+00  2.76051980393631E-01  8.00515977476439E-01  6.11502406602191E-01  1.52253859397615E-01
 -1.98944166398980E-01 -1.11878733128843E-01 -8.61415790777738E-02  1.07592726991152E-01  1.08571459876130E-02
  8.08837534773106E-02  1.21662200438145E-01  4.68872065286461E-01  1.47420583574529E-01  2.51718086417891E-01
  7.20491258993971E-01  2.05302464806112E-01  1.60328190493926E-01  1.18567149450145E-01 -4.16853656512643E-01
 -3.41860319883356E-01  1.18954126004306E+00  6.07876837026275E-01 -2.44272164352796E-01 -2.24782632749011E-01
 -2.05303831499450E-01  2.83663888846459E-02  3.41691388592075E-01  5.33688512370561E-01 -3.56748529773623E-02
  5.09373663171408E-02  1.20955402546933E-01  4.64748233127832E-01  1.45082550130754E-01  2.50958176161550E-01
  1.12660618711090E-01 -4.21170601527071E-01 -3.41606040075369E-01  7.18291105983121E-01  2.04018414053557E-01
  1.60438908655982E-01  1.18932395804712E+00  6.07812633998262E-01 -2.43419090789543E-01 -2.24166036475621E-01
  2.05630456380754E-01 -2.86884158686691E-02 -5.08381463883364E-02 -3.62854905675058E-02  5.33784956995974E-01
 -3.41272858356676E-01 -1.47154730472039E+00 -6.15134170462268E-01  2.92576024409035E-01  2.47179162537914E-01
  1.81746027746372E-01 -1.05543901191491E-01  1.88890196445011E-01 -1.47527215716137E+00 -6.16607756143272E-01
  2.93247155646420E-01  2.47238034268582E-01  1.81770036463222E-01 -1.05961872838133E-01 -1.88666710913243E-01
 -2.73033080189839E+00 -9.13875019419980E-01  4.80477409803732E-01  1.07027046550207E+00  4.89380175643200E-01
  1.86949844271722E-01 -4.62205930370534E-03 -2.93751926583492E-01 -3.35695737715906E-02 -4.96548704746546E-01
 -2.72203284311171E+00 -9.10536491587002E-01  4.78818315649753E-01  1.85859308831920E-01 -5.08491231403238E-03
  1.06893230004750E+00  4.89193510022469E-01 -2.93986514523575E-01 -3.35254620949497E-02  4.96703723559068E-01
* ORBITAL    1   94
 -2.30074398354458E-02 -1.66492494543685E-01 -8.36766549645486E-01 -3.90881254209906E+00 -9.58663111518916E-01
  2.80065330956536E-01  3.15069439200145E-01  7.82553562524621E-01  6.39594907849122E-01 -8.51836450791637E-04
 -2.94473114975721E-03 -3.09331933064035E-03  2.86308762661746E-02 -1.05874374821405E-05 -7.39444453658604E-03
 -1.79107968953789E+00 -9.60500011058785E+00 -4.51113910603997E+00 -2.24023489863500E-01 -2.01444945595776E+00
 -1.47987018966531E+00  2.32016435266299E-01 -2.01338178800053E+00 -1.47914479958946E+00  2.31641596838072E-01
  1.86805995587532E-01  4.11284134125424E-02  1.68757748704417E-01  3.66300149064854E-01 -2.70912380434591E-04
  4.05054871333570E-04  1.22199949638694E-01  2.32381646414980E-01  2.34536514391875E-01 -1.22396829153317E-01
  4.13855712506970E-01  2.62734437274897E+00  1.65173348796213E+00  1.82336717488172E-01 -5.40154051833788E-01
  1.84499287114533E-01  3.25951343608204E-01 -1.30648777867404E-01 -1.89824561830709E-01  2.72388949474822E-01
  3.73017862560358E-01 -6.31579892282990E-03 -3.37019488862508E-01  4.09879205001954E-01  2.60434709621568E+00
  1.63934482346584E+00  1.81295001033158E-01 -5.59484485648198E-01  1.67061307932521E-01  3.23693619318731E-01
 -1.28115832465867E-01 -1.88089353357238E-01 -2.72936247906572E-01 -3.72686459990695E-01 -3.35553410813374E-01
  7.64442988133469E-03  3.35892220906730E-01  2.18647116027854E+00  1.39585943386344E+00  3.83975361503701E-01
  4.58451615485276E-01  2.85736903314922E-01 -1.95810351797475E-01 -3.92813568796086E+00 -2.67917147607471E+00
 -2.37763434588614E-01 -1.71053760056057E-01 -3.04419222916528E-02 -5.83375065686056E-01 -4.58838951296742E-01
 -1.54108353372045E+00 -1.02724494602129E+00  1.03958114677871E-01  1.52591238021998E-01  6.03363772090802E-02
 -1.28260134825954E-01  3.40505846190873E-01  2.21365762996593E+00  1.41082514923536E+00  3.86748474060583E-01
 -3.91346984554705E+00 -2.66716906440324E+00 -2.37880835758349E-01  4.66808261209843E-01  2.87899549197290E-01
 -1.97788594954812E-01 -1.67920350184931E-01 -2.83862147228289E-02 -5.87484596303816E-01 -4.61675127570884E-01
  1.54380171395208E+00  1.03028014524431E+00  1.28275680388447E-01  6.18607648644735E-02  1.52379397337102E-01
 -1.05230253656574E-01 -2.63805176854818E-01 -2.57682383421107E-01  5.41888659499751E-03 -3.12838709793825E-01
 -6.93521259072943E-02  1.26398128697778E-01 -4.51004808555115E-01 -2.40709479688097E-01 -2.49439176471510E-01
  9.85666072812427E-04 -3.14995843730886E-01 -6.99195869476026E-02  1.27126060808107E-01  4.49272438880418E-01
  1.12926610016846E+00  2.92790728985069E-01 -1.83894924898296E-01  3.22229737649390E-02 -8.26086447021144E-02
 -6.15815720480182E-01 -8.10993564547096E-02  3.03780001623426E-01  8.99149959169354E-02 -1.21795229324247E-01
  1.09853380965714E+00  2.81093394818109E-01 -1.77916170703192E-01 -6.13083390009092E-01 -7.96959926729521E-02
  4.16857775563795E-02 -7.89958067768746E-02  3.03909429039483E-01  9.02490408851005E-02  1.21409874532505E-01
* ORBITAL    1   95
  1.01860772291791E-04  7.38514131282536E-04  3.52742725932390E-03  1.73442477980530E-02  5.66972871114195E-03
 -1.39070078254903E-03 -8.33731167664312E-04 -2.78427801351259E-03 -5.59453444149470E-03 -2.22324699190250E-01
 -8.95230963816641E-01 -1.16752842085534E+00  1.37311527041338E-04 -6.90996551365713E-03  1.23855257232056E-04
  2.92396050461168E-03  1.64862892173305E-02  8.04420476188354E-03 -9.88403578192492E-04 -7.29314885196332E-01
 -6.54773672222908E-01 -9.00302813355292E-04  7.38453176686126E-01  6.62662877093539E-01  9.90309922407171E-04
  3.23665589092693E-04 -1.60702938365595E-04 -3.83582939120368E-04 -1.54305100338243E-03 -1.39186025666778E-01
  9.48868583164205E-02 -3.50265899570126E-03 -2.99842317199748E-01  2.99719023954249E-01 -3.97678634422067E-03
  8.33371413500570E-01  5.01134662041379E+00  2.80491002488904E+00  1.78757309276963E-01  4.07626352701374E+00
  3.48535876184468E+00  3.81651250812410E-01 -6.20539143462839E-01 -4.27734696468001E-01 -6.02610045888099E-01
 -1.21110511827034E-01  4.02940397183383E-01 -4.43933784177421E-01 -8.40557720751649E-01 -5.05269290191355E+00
 -2.82770180481393E+00 -1.81136510045111E-01 -4.08689469274716E+00 -3.49588453099309E+00 -3.85157000614904E-01
  6.23050991961774E-01  4.31700004850298E-01 -6.03500676327649E-01 -1.20487740146087E-01  4.45392713213591E-01
  4.01118511981809E-01 -7.55245723730269E-01 -4.53412422671154E+00 -2.48403634745004E+00 -2.79189483924171E-01
 -1.07478168647109E+00  8.69929538921220E-02  3.81620747705090E-01 -2.02280672991852E+00 -1.83569184307916E+00
 -7.32944979657305E-02 -8.25467577679269E-01 -5.42742287386464E-01  6.76800457945452E-01  4.51924121030970E-01
  5.69017087817907E-01  5.80042601777073E-01 -8.09191276834332E-02  1.01360504744353E-01 -2.29925973353940E-01
  4.46620003194529E-02  7.53510146188857E-01  4.52182052384311E+00  2.47611507687835E+00  2.77825615638129E-01
  2.03886793241015E+00  1.84675352925977E+00  7.39483835631042E-02  1.07162073002149E+00 -8.58680605761880E-02
 -3.78349301332749E-01  8.24201730694780E-01  5.39773574230974E-01 -6.75153214642725E-01 -4.52316503463091E-01
  5.62448812276113E-01  5.75116464919394E-01  4.37902718332558E-02  2.28468927352973E-01 -1.00544763934247E-01
 -8.09953475852413E-02 -5.68922910312462E+00 -1.85704903594666E+00  1.10283253692594E+00  7.99359738791839E-01
  2.08008105202135E-01 -3.00212900685067E-02 -4.07783043234801E-01  5.71995841785818E+00  1.87112927430933E+00
 -1.10835308553761E+00 -8.04401590033962E-01 -2.11174641976739E-01  2.99210073083781E-02 -4.09129242133360E-01
  4.54634715470862E+00  1.50905150598380E+00 -9.53229956083633E-01 -1.72867958079499E+00 -6.62918632136090E-01
 -3.29852732176121E-01 -2.10052314871574E-01  6.62915800468376E-02 -6.49391750005416E-02 -1.44900615781197E-01
 -4.54862967365071E+00 -1.51081569137196E+00  9.52978736324844E-01  3.35235707896897E-01  2.12624741343487E-01
  1.72470639098545E+00  6.61533454470917E-01 -6.77367821266146E-02  6.49126207122489E-02 -1.46567634646609E-01
* ORBITAL    1   96
 -9.02376466712965E-03 -6.54559482382149E-02 -3.31256306746621E-01 -1.70708663665390E+00 -5.37986376447096E-01
  1.88254728230544E-01  1.41542189015360E-01  3.83910122109169E-01  3.61914414088912E-01 -2.49854814630910E-04
 -1.98120366806028E-04  6.82830994898645E-04  1.72035882474331E-02 -1.32451288163903E-05  1.30764587102644E-02
 -1.18465084773812E+00 -6.79315228470396E+00 -3.74842485437036E+00 -6.52107803401880E-01 -1.28589106377482E+00
 -9.66843623299137E-01  8.87055108232369E-03 -1.28682614525210E+00 -9.68845742486187E-01  8.94052627604567E-03
  2.16822237590626E-01 -1.01045959734632E-01  4.56697612469588E-01 -2.15489874976881E-01 -7.99852751339237E-04
 -6.19555927956405E-04  1.59712807815379E-01  7.52297280001333E-02  7.51485554935067E-02 -1.59853245422235E-01
 -1.34182323526646E+00 -7.67883136056731E+00 -4.03350119371425E+00 -3.03093568473829E-01 -1.26584379830785E+00
 -5.17666980637700E-01 -1.99051548364647E-01  7.84254369574438E-01  7.48793293325222E-01  8.57973989980125E-01
  3.76231116616889E-01  2.59273645263028E-01 -5.55277270898479E-02 -1.33558552724452E+00 -7.64104997015835E+00
 -4.01247916674788E+00 -3.01471233714370E-01 -1.25041338945573E+00 -5.06148266919350E-01 -1.98769678623397E-01
  7.78832457334142E-01  7.45114181366885E-01 -8.49493883713226E-01 -3.73405408925544E-01 -5.78501556350026E-02
 -2.61516812977895E-01  1.57765659573063E+00  8.89658082627877E+00  4.73688700545285E+00  7.57867031621982E-01
  1.10199891763710E+00  1.22933951863124E+00  3.59655755648572E-01 -1.92717432812451E+00 -1.48285426694479E+00
 -2.77569397523576E-01  2.39914188863427E-01 -8.03206879267182E-02 -8.32512362775254E-01 -7.24568559515121E-01
  2.60994007679748E-01  2.86665122287406E-01 -2.69866996910532E-02  2.34653031282755E-01 -3.26293786174640E-01
  1.90485820025818E-02  1.57755085007315E+00  8.89402209266877E+00  4.73517870280362E+00  7.59594704567991E-01
 -1.93042957197494E+00 -1.48660410420677E+00 -2.77695473251699E-01  1.10580951680244E+00  1.23503626083751E+00
  3.60192327720781E-01  2.35259159245216E-01 -8.30104649038104E-02 -8.31149455326103E-01 -7.23901099950872E-01
 -2.59509599277179E-01 -2.87356252054766E-01 -1.98372217950524E-02 -3.27382577680471E-01  2.35707435190792E-01
  2.53195697657245E-02  5.91269398178366E+00  2.25586337190280E+00 -1.13428830996984E+00 -1.73925666972837E+00
 -7.34638405017678E-01 -1.06950082398112E-01 -2.63288872267811E-01  5.87530572744669E+00  2.24533050681820E+00
 -1.12703269926517E+00 -1.73082564728547E+00 -7.32260767304004E-01 -1.06277345707410E-01  2.65006256658125E-01
 -3.94033734982879E+00 -1.74387643731764E+00  6.81550611262272E-01  2.27300775972931E-01 -4.27931710253080E-03
  1.28409900303753E+00  7.60088556924285E-01 -1.65568165096048E-02  1.18251920569089E-01  3.04410006925148E-01
 -3.93764437038529E+00 -1.74673469786474E+00  6.79436142974328E-01  1.28296155036482E+00  7.59094754219670E-01
  2.25744468916511E-01 -3.01986044761106E-03 -1.57444728096975E-02  1.18337999784042E-01 -3.02273431136172E-01
* ORBITAL    1   97
 -6.53228172147837E-05 -4.75114145867832E-04 -2.29326675760918E-03 -1.14058591319553E-02 -3.71981289047225E-03
  1.04204812413152E-03  6.55645060992604E-04  2.02589411949344E-03  3.63914891002305E-03  2.48757480869974E-01
  8.25265130228017E-01  9.16780376829595E-01 -6.00570266737309E-05  1.66191631106190E-02 -4.09177152838244E-05
 -2.87456819453128E-03 -1.68905761471919E-02 -9.46694920220079E-03 -8.27235590420084E-04  1.05601184989619E+00
  6.79566962659700E-01  1.74708803396822E-01 -1.06336313225503E+00 -6.85892339961535E-01 -1.75091106536144E-01
  3.99521634640350E-04 -2.44617742584230E-04  1.15243807753113E-03 -2.78421801781230E-04  6.74989717965434E-01
  3.10362769128108E-01  1.93839850074996E-02  3.17240446804200E-01 -3.16966570403849E-01  1.90626187569311E-02
  9.86142940030483E-01  5.82648448488748E+00  3.10126434068286E+00  3.56079238474780E-01 -1.00797847546555E+00
 -1.42008163417389E+00 -4.54416610478375E-01 -9.20295513759872E-01 -5.80853600676445E-01 -1.77860270000123E+00
 -7.41311018470961E-01  5.46935374791528E-02 -4.42465268232022E-03 -9.91340159963106E-01 -5.85671935165534E+00
 -3.11704213341193E+00 -3.57091970291159E-01  1.00666123587809E+00  1.42278988636764E+00  4.54996849662081E-01
  9.24275238818706E-01  5.83550490937084E-01 -1.78331332307469E+00 -7.43591364388997E-01  3.83112985476761E-03
  5.41585644502457E-02  8.35041289682928E-01  4.43805304202117E+00  2.31097100913281E+00  6.91163004317929E-01
  2.52702803837150E+00  1.54888431800017E+00 -3.09454446242584E-01  1.86046422960434E+00  1.56602213430894E+00
  2.53141157781624E-01 -2.19931072556858E-01 -4.85673009244677E-02 -3.41223509436074E-01 -3.36990982785755E-01
 -1.32579718194709E+00 -5.54935365373578E-01  5.47882216548743E-01  1.18230439101862E-01 -9.33910181313093E-02
  2.02472978392835E-01 -8.25915505241235E-01 -4.38588781228839E+00 -2.28293848381178E+00 -6.86766755529368E-01
 -1.87198868790870E+00 -1.57534981375213E+00 -2.55118733271208E-01 -2.52057284286190E+00 -1.54352039499816E+00
  3.10098039519400E-01  2.23226670412720E-01  5.03388198194678E-02  3.36789418001442E-01  3.34165250971798E-01
 -1.32683146896870E+00 -5.55847408786793E-01  2.02517433317098E-01  9.22090775706676E-02 -1.17721103778308E-01
  5.48507276349891E-01 -4.00374277377928E+00 -8.49469357900869E-01  7.81907297502371E-01  1.65970448154737E+00
  5.20871578490964E-01  2.31837953687617E-01  1.29307539819182E-01  4.02533311690712E+00  8.56474747615295E-01
 -7.86167640005687E-01 -1.66809774108941E+00 -5.23800721643197E-01 -2.32826047060906E-01  1.31054499882903E-01
 -4.56604248569475E+00 -2.59338870921305E+00  4.73383179810868E-01  1.97387555276416E+00  1.46402571844177E+00
 -2.24074690326275E-01 -1.71678620828857E-01  1.14379987005898E-01  7.59648496404930E-02 -4.79460658160275E-01
  4.54250692704153E+00  2.58397814183157E+00 -4.68980966507503E-01  2.29292584932483E-01  1.74669063668246E-01
 -1.97001578100292E+00 -1.46307280020344E+00 -1.14112583657251E-01 -7.53722629553980E-02 -4.80237671564992E-01
* ORBITAL    1   98
  2.19153200593190E-02  1.57031669873018E-01  7.27803765261541E-01  2.09893888120209E+00 -1.29921475298388E-01
 -4.75021023650603E-02 -2.05622730484724E-01 -4.90991647596657E-01 -3.97203336236800E-01  2.60428750193143E-04
  5.12074801622058E-04  1.93823787687519E-04 -4.26000067881409E-03 -3.66024320870204E-06 -3.21134001880995E-02
 -2.21092140877319E+00 -1.29597046078532E+01 -7.18144529107865E+00 -9.00564864345166E-01 -1.40154733137857E+00
 -8.34639873520831E-01  3.46273821271226E-01 -1.40034719670952E+00 -8.33319808339864E-01  3.47065180997476E-01
  3.96275587989409E-01  2.19919763076731E-01  6.36800011656829E-01  2.60027848718428E-01 -2.67655311391092E-04
 -1.91960756596739E-04 -1.28790737944879E-01 -7.94109080156656E-02 -7.90702153429622E-02  1.28919147001548E-01
 -7.38430294205442E-01 -4.24170801245279E+00 -2.16443628111784E+00 -3.05690721478315E-01 -5.09281065348782E+00
 -2.60757900776644E+00  5.13756559663230E-01  8.38062086855339E-01  4.49225402978469E-01  2.65128508478934E+00
  1.28286519739485E+00 -4.26142233452782E-01  3.68782911457571E-01 -7.36665064030073E-01 -4.23227036322570E+00
 -2.16000144362016E+00 -3.04815084877674E-01 -5.09709141244614E+00 -2.61298203532201E+00  5.12835054648228E-01
  8.37051661454474E-01  4.48934722823308E-01 -2.64895455967287E+00 -1.28148526076688E+00  3.69599392396907E-01
  4.26659574409302E-01  1.22250450636935E+00  7.53950547288352E+00  4.03241809323013E+00 -2.84412500148869E-02
  4.26100001814915E+00  2.20446349181876E+00  1.53855231177539E-02 -3.93215126122060E+00 -2.55362516700615E+00
  7.69035036645672E-02  1.31470956107693E+00  7.12489002700413E-01 -1.25521429276705E+00 -7.00785379714179E-01
 -6.41193390053880E-01 -4.48816087720839E-01 -1.27296075145101E-01 -8.59913540447978E-03 -4.90786917310299E-02
  5.99252070733086E-02  1.22046418194918E+00  7.52766126778368E+00  4.02596148728976E+00 -2.95618452940221E-02
 -3.92762274180384E+00 -2.54889911882692E+00  7.80840526771470E-02  4.25885151588581E+00  2.20266471981807E+00
  1.52163854892878E-02  1.31383326640661E+00  7.12012854965738E-01 -1.25422744138194E+00 -7.00626824610372E-01
  6.44065739320318E-01  4.50128773622916E-01 -5.99681577644702E-02 -4.88303063897356E-02 -8.81016049212391E-03
  1.26989923893619E-01  1.02464678353627E+01  3.27642751351931E+00 -1.81547538890814E+00 -3.13750370039942E+00
 -9.93644729477509E-01 -2.66993561111268E-01 -1.99798113074012E-01  1.02418494072522E+01  3.27447400823351E+00
 -1.81473790249766E+00 -3.13400441801812E+00 -9.92279118653296E-01 -2.66480345071614E-01  1.98388120498841E-01
 -6.29894869765699E+00 -2.26749338991734E+00  1.25023909874673E+00  1.71960927122053E+00  4.62112236964782E-01
  1.25815760830864E+00  6.47220294711806E-01 -1.43956185054360E-01  3.34179707217928E-01  8.10400858930147E-02
 -6.28977446904052E+00 -2.26351944561348E+00  1.24870402212635E+00  1.25446407886169E+00  6.45703766443794E-01
  1.71993401969143E+00  4.62902741615205E-01 -1.43970732353028E-01  3.33654989225726E-01 -8.07623065022221E-02
* ORBITAL    1   99
 -1.05639760142361E-02 -7.54916226745452E-02 -3.32104273773891E-01 -5.76720343456848E-04  8.55120487826795E-01
 -1.42269362078563E-01  9.18094499556428E-02  8.37273605807719E-02 -1.37680129838448E-01  1.16467118559432E-03
  3.65573586405687E-03  3.43252498171956E-03  9.08476631565130E-03 -3.48953904399227E-05  3.48383497850928E-02
  3.79050224161062E+00  2.12306834634536E+01  1.08123075048041E+01  1.61403390831667E+00  3.86818635065538E+00
  2.40175623764735E+00 -3.62705631419637E-01  3.86794166013433E+00  2.40276608479900E+00 -3.59699038237127E-01
 -2.61287168716253E-01 -3.38528540719719E-01 -1.11906029702813E+00 -8.96239773363035E-01 -8.75627433947703E-04
 -1.13201076857417E-03 -1.70783317353312E-01  5.69755335226893E-02  5.75301564602492E-02  1.71621786295063E-01
 -7.65534831325102E-01 -4.73627822679754E+00 -2.63735344463419E+00 -2.61640510468069E-01  1.48265226954366E+00
  1.69633722696679E+00  3.05344928741729E-01  6.34142502703152E-01  1.30897979779564E-01  1.01171344519004E-01
  9.97753183338225E-02  1.16621935901202E-01 -7.74575289750225E-02 -7.55105469684324E-01 -4.67993467457160E+00
 -2.61024989310960E+00 -2.56957417997453E-01  1.47718256088591E+00  1.68147066367515E+00  3.02196565999812E-01
  6.28820333960143E-01  1.29525536735853E-01 -8.79809491628196E-02 -9.21730161642439E-02 -7.46423815097528E-02
 -1.15330069743972E-01 -9.25116671071183E-01 -5.88606512454702E+00 -3.48681041158955E+00 -2.16180766328623E-01
 -1.93865583329943E+00 -1.28221122355704E+00  8.81860328512656E-03  6.48286023709885E+00  3.61764814884931E+00
 -6.71874524935692E-01  1.19718475690857E+00  7.00084625727305E-01  1.10812299631615E+00  1.03890020028878E+00
  2.09874620321513E+00  1.16754417519110E+00 -5.20592305914844E-01 -5.19782242364085E-01 -1.62509956256000E-02
  1.14653727177409E-01 -9.43523948504719E-01 -5.99187878141097E+00 -3.54370751433718E+00 -2.25245150022094E-01
  6.49569125625292E+00  3.63349636982506E+00 -6.66734778626813E-01 -1.96819202269279E+00 -1.30009336067253E+00
  9.99631164710409E-03  1.18725078947751E+00  6.94235273457179E-01  1.11732955292116E+00  1.04220411597056E+00
 -2.08544153863299E+00 -1.16204566535610E+00 -1.13931723298748E-01 -1.44896360903322E-02 -5.20505642498334E-01
  5.19773024484389E-01  1.27946446587253E+00  3.81597496238383E-01 -2.61133150746378E-01 -1.05056847513806E+00
 -3.46041344080640E-01 -2.85141967018919E-01 -1.49443841851942E-01  1.23756909095826E+00  3.63567423877314E-01
 -2.54333388168063E-01 -1.02949187280289E+00 -3.37909827213192E-01 -2.82437852049878E-01  1.42614579043849E-01
 -5.85698619856995E-01  2.08375857301933E-01  1.12197520202676E-01  7.07081909237759E-01  1.51989893025976E-01
 -2.67925931340688E-01 -2.14508627212792E-01  8.84294186017476E-02  3.19389374093414E-02 -3.98084281339091E-01
 -4.88799704012153E-01  2.50912196926880E-01  9.65447163568584E-02 -2.92974141761023E-01 -2.24580463877235E-01
  6.93719621354191E-01  1.47853351945208E-01  8.86281563026868E-02  2.77547435668879E-02  3.98815376396638E-01
* ORBITAL    1  100
 -2.18405540753330E-06 -2.16384055818575E-05 -2.10092442694976E-04 -7.61671669027335E-03 -5.91006285783202E-03
  1.20754227088679E-03  3.35973033571319E-06  8.88691505241260E-04  3.21993287614645E-03  1.26803565437739E-01
  5.42037670592518E-01  7.32305547221674E-01 -1.35716276899872E-04 -4.99332351137176E-03 -2.15158245383069E-04
 -1.70873540282189E-02 -9.55905414155866E-02 -4.84356337516335E-02 -7.00109469548550E-03  9.21192981190843E-01
  6.67701459143075E-01 -1.59624793156678E-01 -9.58245544222540E-01 -6.91586228118474E-01  1.62090932786847E-01
  1.15444925871187E-03  1.48803961382715E-03  5.28531529501266E-03  4.14201223491022E-03  1.28101987272033E-02
 -1.85388403547827E-01  1.12607047261879E-01 -5.19312166916358E-03  4.80500342044104E-03  1.10891745244686E-01
 -1.23548871610771E+00 -6.62346380093859E+00 -3.19134297078548E+00 -5.43183984684704E-01 -1.13273533782635E+00
  1.98202147732144E-01  2.01650619523449E-01  5.16591700115259E-01  1.27124134171909E-01  1.53763040521703E+00
  8.85948208069635E-01  3.61421306214470E-03 -1.67140637257657E-01  1.24252896972843E+00  6.66691785761738E+00
  3.21548447066633E+00  5.45796910389209E-01  1.12843598036239E+00 -2.07632954781979E-01 -2.05008037107918E-01
 -5.22761615752034E-01 -1.28523150162868E-01  1.54162563481386E+00  8.88487977506573E-01  1.66960627973179E-01
  3.96969924841136E-03  2.64475583397356E+00  1.52162432327618E+01  8.18980495700615E+00  1.19941036024949E+00
  4.81655446301286E+00  2.72752259339741E+00 -2.47963444094079E-01 -6.44709858887635E-01 -9.20602354115259E-01
 -2.96563040512339E-01  1.36079473953951E+00  7.88655337594552E-01 -1.37012833773776E+00 -6.30673702335342E-01
  1.12269969687891E+00  3.90944762913318E-01  2.26754965905235E-02  1.86741153852252E-02 -2.16140031329722E-01
  1.35294556565877E-01 -2.63451717486133E+00 -1.51527393262401E+01 -8.15240829917903E+00 -1.19565811020882E+00
  5.85568403080927E-01  8.87347385739121E-01  3.02455483236681E-01 -4.80357109862812E+00 -2.71785638508543E+00
  2.47734038045010E-01 -1.37267616021471E+00 -7.95196774288664E-01  1.36020271957164E+00  6.21259021588432E-01
  1.14124906356943E+00  4.01094287599982E-01  1.36459031900570E-01  2.16214879475987E-01 -1.35812238492635E-02
  1.76668887754541E-02  6.16637748623633E+00  2.70212457696061E+00 -9.77800462974880E-01 -2.44821426065040E+00
 -9.53847945180926E-01 -2.48205615659894E-01 -6.76401739845819E-01 -6.19123323429214E+00 -2.71009563977747E+00
  9.82382819435433E-01  2.46097046807830E+00  9.58098603940552E-01  2.50906251068990E-01 -6.77477219312409E-01
 -1.43866361186469E+01 -6.51857805244710E+00  2.22582055206806E+00  2.73120537383001E+00  1.22667432713621E+00
  3.04297448944263E+00  1.20341492174086E+00 -4.31546334722059E-02  5.66622254828938E-01  2.84662910614749E-02
  1.43941840981807E+01  6.51714929075708E+00 -2.22732884522680E+00 -3.04135951116059E+00 -1.20193135836950E+00
 -2.73916563529676E+00 -1.22824631337698E+00  4.26540956114292E-02 -5.67511987187814E-01  2.47016389467325E-02
* ORBITAL    1  101
  8.84128055178596E-08  1.64326094545457E-06 -2.71970271227383E-09  1.73589573846815E-04  1.41520567181061E-04
 -2.60821828771211E-05  1.69242023448336E-05 -5.36028854484598E-06 -1.67960853039925E-04 -3.85258593265552E-01
 -8.86723609048632E-01 -5.88224959837557E-01  1.80892674422121E-05 -1.96126280244379E-02  1.17024751598940E-05
 -1.38083407405487E-04 -8.34772383083316E-04 -5.06091031885572E-04 -1.05739831180895E-04  2.76014817475439E+00
  2.30076617892722E+00  2.99512521165389E-01 -2.76076720545626E+00 -2.30120846883233E+00 -2.99354358478141E-01
 -1.52972583434695E-04 -4.57911347717257E-05  1.35671182166228E-05 -8.23041954047869E-05  8.20861406232238E-01
 -7.19787469646895E-02  4.27533999018531E-02  1.75718562291019E-01 -1.75664777133430E-01  4.27328211989213E-02
  2.09515145269627E+00  1.19349818917863E+01  6.44631129034704E+00  8.19406599251168E-01 -5.58258133316762E-01
  1.20818103012316E-01  6.80563376292904E-01 -1.00351166809380E+00 -8.30841964707291E-01  5.40126534862499E-01
  4.17580352625254E-01 -2.08479270950790E-01  2.79798520039671E-01 -2.09461140579652E+00 -1.19319003324571E+01
 -6.44458886186213E+00 -8.19083498563045E-01  5.58652268935913E-01 -1.20575815669814E-01 -6.80408001858316E-01
  1.00319956765381E+00  8.30631488543841E-01  5.40535495460457E-01  4.17678797676600E-01 -2.79639824286102E-01
 -2.08377729942011E-01 -1.30454276638696E+00 -7.43062413039464E+00 -4.11005346904400E+00 -5.98578833359480E-01
  5.22490563914012E-01 -2.38600831025769E-01 -1.03736108987128E-01 -6.41928035003888E+00 -4.54209184880156E+00
 -2.90625969684270E-01 -5.80066383843630E-01 -3.52059293608342E-01  5.34315436528006E-01  5.60172618149259E-01
 -1.36941354930983E+00 -3.97871698585411E-01 -1.80608854837425E-01  3.31742839665903E-01  4.24698919773246E-02
  1.67981540638198E-01  1.30399663888916E+00  7.42762742775172E+00  4.10846770495444E+00  5.98296312945925E-01
  6.41795265577048E+00  4.54109988798672E+00  2.90388616902061E-01 -5.22877862349133E-01  2.38317674587452E-01
  1.03740742950557E-01  5.79189061473770E-01  3.51613190142992E-01 -5.34079132091634E-01 -5.59986348528937E-01
 -1.36904418811065E+00 -3.97807535623336E-01  1.67981636795823E-01 -4.25775296744178E-02 -3.31750702115029E-01
 -1.80487172907100E-01 -3.03338431837455E+00 -1.77293829217911E+00  6.21867709448931E-01  5.23854978272981E-01
  3.97800534688562E-01 -1.37534768581724E-02  1.58722143536530E-01  3.03139830604040E+00  1.77211254731894E+00
 -6.21480546181799E-01 -5.23253581494530E-01 -3.97557615817135E-01  1.37566751550490E-02  1.58538825844251E-01
  5.70518215535687E+00  2.21563427158000E+00 -6.58234738259984E-01 -1.64424313019097E+00 -9.46384326595171E-01
  5.64708601183929E-01  4.05023252255984E-01 -4.13801989442458E-02  3.72233536403581E-01 -1.10562939039942E-01
 -5.70205400639158E+00 -2.21452713944015E+00  6.57651667716993E-01 -5.64727059904300E-01 -4.04954041397919E-01
  1.64343140311649E+00  9.46007051644039E-01  4.14434812881249E-02 -3.72138747856769E-01 -1.10665541512800E-01
* ORBITAL    1  102
 -2.04310701620652E-05 -1.51021395794693E-04 -7.28873867100874E-04 -4.85466425285114E-03 -2.21492745224443E-03
  5.03844207649060E-04  1.53751177293386E-04  6.60201636793292E-04  1.87865211766053E-03  4.66653468895488E-01
  1.23475384078927E+00  1.07378706641635E+00 -8.57814425900756E-05 -9.57119019105986E-03 -9.46114316591610E-05
 -3.97513820472466E-03 -2.23374623215150E-02 -1.13436788849525E-02 -1.46459619938774E-03 -3.89102724989906E+00
 -3.10629397127021E+00 -4.90036654308533E-01  3.88185155247123E+00  3.09997742095081E+00  4.90305746906325E-01
  3.35920529435667E-04  3.47492621189477E-04  1.33440502617930E-03  9.46243416339043E-04 -1.07342285597489E+00
 -4.44116434920657E-01  6.07925080180448E-03  7.96385756327932E-02 -7.96825671726007E-02  5.76685047067520E-03
  1.29475756854968E-01  1.11837662289324E-01 -2.33104916902119E-01  1.36520656981271E-01  4.33226202160819E+00
  3.34263153928224E+00  2.16987569748129E-01  4.22421178326637E-01  2.16488181933146E-01 -1.52474185620639E+00
 -8.67438312887366E-01  3.11059699877169E-01 -2.15383943960959E-01 -1.28693921068355E-01 -1.06852160695695E-01
  2.35958915198904E-01 -1.36132527121122E-01 -4.33144610823462E+00 -3.34297318395292E+00 -2.17602326544071E-01
 -4.23189397497720E-01 -2.16499233983221E-01 -1.52367299865726E+00 -8.66700883111092E-01  2.15155710923620E-01
  3.11026526736618E-01 -7.24167823714788E-01 -4.71828046259087E+00 -2.81923122039019E+00 -3.35729148517334E-02
 -2.49561717472944E+00 -8.69661662321971E-01  3.12859836965931E-01  2.64021635634513E+00  7.81167109366970E-01
 -1.02324434883111E+00 -1.12696091319827E-01  1.24141198617294E-01  7.97542947969908E-01  5.68669579364911E-01
  1.15327810735236E+00  8.12796870017634E-01 -2.50593702606973E-01  1.56871335055765E-02 -6.42285772069758E-02
  1.59284803269423E-01  7.27861737887899E-01  4.74053265290027E+00  2.83203201761580E+00  3.51580364421360E-02
 -2.65411735031090E+00 -7.89239614620410E-01  1.02435987096734E+00  2.49764535975896E+00  8.71518257678042E-01
 -3.12953113181525E-01  1.10418764206510E-01 -1.25125754964181E-01 -8.00175401515700E-01 -5.70967365876668E-01
  1.15726878418807E+00  8.14921976062761E-01  1.59501907289159E-01  6.41820275452137E-02 -1.45170781143455E-02
 -2.51637465835912E-01 -4.97337163252941E+00 -2.04565569295780E+00  7.50959782562019E-01  7.94154412935678E-01
  3.63751730575727E-01 -2.23604681019089E-01  8.28656892679175E-02  4.96787822944361E+00  2.04373363105719E+00
 -7.50021511582984E-01 -7.91869893037924E-01 -3.62921432541985E-01  2.24011580246264E-01  8.28744958659352E-02
  4.40713995274491E+00  2.75950240499405E+00 -4.66540474571828E-01 -1.23814707860643E+00 -7.85895896175990E-01
 -7.36694487625825E-01 -3.31937144446256E-01 -6.87542548434630E-02 -3.82861291549143E-01 -1.37365139340870E-01
 -4.40729862995218E+00 -2.76052062151954E+00  4.66565598043432E-01  7.37030877508703E-01  3.32260486321921E-01
  1.23650309989666E+00  7.85684579607087E-01  6.88218045696240E-02  3.82514636029205E-01 -1.38269499718475E-01
* ORBITAL    1  103
  1.08834868877849E-02  7.87735015750689E-02  3.99078773282085E-01  1.76546061026199E+00  3.99807184333310E-01
 -1.18775636835778E-01 -1.75058029008660E-01 -3.89238550235806E-01 -2.38360119835447E-01  5.78302741642660E-05
  1.44960496545478E-04  1.19870024340378E-05 -3.13587129633546E-02  1.58974678053439E-05  1.24569317674187E-02
  1.32410015723076E+00  7.59502933914094E+00  4.08572433993186E+00  6.38945144499395E-01  2.32333782815809E+00
  1.61170985080988E+00 -3.97923707777088E-01  2.32106689020774E+00  1.61000130951051E+00 -3.98062894695412E-01
  7.24285760018066E-01  1.23779563602547E-01 -3.49811751717302E-01  9.71913328033363E-02  5.12857386110154E-04
  1.99886110348822E-04 -2.64945084943586E-02 -1.44277538845862E-01 -1.44382908813504E-01  2.62294707988998E-02
 -1.33290409058661E+00 -7.62038575713369E+00 -4.23552034573531E+00 -8.14888842855947E-01 -2.75069222775637E+00
 -1.54956306209939E+00 -1.75319865443904E-01  8.46611919310350E-01  5.07192554827850E-01  1.80758429999742E+00
  7.00421509621410E-01  2.35793070138961E-01 -2.42210493331790E-01 -1.33561379127602E+00 -7.63582405223113E+00
 -4.24374051883916E+00 -8.15917292009985E-01 -2.75032783363029E+00 -1.54930940570966E+00 -1.75454196302743E-01
  8.48019038222496E-01  5.08185877470091E-01 -1.80657614538529E+00 -6.99934081356405E-01 -2.42285768460701E-01
 -2.35815567920736E-01  4.49164133357505E-01  2.15457906155891E+00  9.76792970209866E-01  2.54827251721944E-01
  1.08340042896799E+00  6.51824731583744E-01  6.81110197099436E-02  3.68144384037860E+00  2.65932896674333E+00
  5.09666129615052E-01  2.32606943627640E+00  1.05070000020738E+00 -9.12154238627138E-02 -6.62150844366230E-02
  1.07124933145535E+00  2.81297763257701E-01  1.07345885652423E-01 -1.45215370062861E-01  3.00461334901552E-01
  2.63214600183848E-02  4.52978058536179E-01  2.17606418315443E+00  9.88241493023740E-01  2.56401336779849E-01
  3.69003217827250E+00  2.66481823719501E+00  5.09524379956225E-01  1.08746175358213E+00  6.54912626189474E-01
  6.84295177227448E-02  2.32693189581246E+00  1.05136779291694E+00 -9.27594222800232E-02 -6.73546650251437E-02
 -1.07315705021806E+00 -2.82152476652567E-01 -2.66367882137635E-02  3.00190934476523E-01 -1.45655809514941E-01
 -1.07516087189537E-01  7.93840041708634E+00  3.01279664974282E+00 -1.46027409460420E+00 -2.38398920569906E+00
 -9.03946387357420E-01 -4.61214426308512E-02 -4.57649600187491E-01  7.94281981548611E+00  3.01534594444639E+00
 -1.46091195632498E+00 -2.38507556799697E+00 -9.04495703706603E-01 -4.63173413873847E-02  4.57703342677755E-01
 -6.24659471898295E+00 -2.15588949800331E+00  1.17524908621648E+00  1.93156243018754E+00  8.10290540022730E-01
 -1.06920056859039E-02 -1.57553624449892E-01 -1.99162663978388E-01 -1.16454971575688E-01 -3.82394774656267E-01
 -6.26398818450894E+00 -2.16373351963394E+00  1.17756834121457E+00 -9.44050916971079E-03 -1.57331317823179E-01
  1.93653289676778E+00  8.13214981277277E-01 -1.99496091123131E-01 -1.16503967346660E-01  3.82550281299004E-01
* ORBITAL    1  104
 -2.07152939550858E-05 -1.52528219117286E-04 -7.41529460431839E-04 -4.10848020104406E-03 -1.51414401218168E-03
  3.64119556622285E-04  2.01760755424424E-04  6.35284553412475E-04  1.37407573797737E-03  5.06416159590317E-01
  1.26691739552610E+00  9.97226353603796E-01 -5.39594980885510E-05  3.98293212135701E-02 -7.24648284244690E-05
 -2.60547826332654E-03 -1.47265842233093E-02 -7.58104934711808E-03 -9.97664374288045E-04  6.94975828824376E-01
  4.37785073672117E-01 -6.94840168318415E-02 -7.01813973128172E-01 -4.42593927875141E-01  6.99008115709989E-02
 -1.08152038383683E-04  1.24832143889233E-04  8.57137594323999E-04  4.13862940461495E-04  6.00512103455531E-01
  3.74571733152359E-01 -3.34851333998558E-01  9.70867499917855E-02 -9.69555981141700E-02 -3.34983960899660E-01
  2.12250618763983E+00  1.20473071359467E+01  6.38928020410149E+00  8.18107483371248E-01 -2.20178741936294E-01
 -1.38246786793991E-01 -2.06342306111705E-01 -1.09565439712862E+00 -7.95665828508041E-01  1.22098710120320E+00
  5.08266215787469E-01  1.23522332647933E-01 -1.03067318725598E-01 -2.12106893987005E+00 -1.20388059043708E+01
 -6.38444329049537E+00 -8.17253118512287E-01  2.23286658702269E-01  1.39916718839415E-01  2.06261839313854E-01
  1.09463895534155E+00  7.95232566209604E-01  1.22288000075772E+00  5.09175950732282E-01  1.03090205777191E-01
  1.23674600179594E-01 -3.69010317819468E+00 -2.08389291667650E+01 -1.11088174926283E+01 -1.41913220800353E+00
 -4.15333247097311E+00 -3.03874169012857E+00 -4.84215381824130E-01 -6.65959062806650E+00 -4.29243993322753E+00
  6.25733712873202E-02 -1.94069688501859E-01 -2.76726763281239E-01  1.50906590129765E+00  1.15393840430874E+00
 -9.86964169066243E-01 -5.24871144108324E-01 -2.19343354684493E-01  3.55940469433038E-01  2.00845702558623E-01
 -3.70969462806070E-01  3.69183412412192E+00  2.08497588141430E+01  1.11152463286834E+01  1.41988024117757E+00
  6.64884435431396E+00  4.28560041692181E+00 -6.25210204903955E-02  4.15350220202378E+00  3.03918804827012E+00
  4.84094141576714E-01  1.91182946483288E-01  2.75569874339019E-01 -1.51035558921625E+00 -1.15501221741711E+00
 -9.84170030595834E-01 -5.23644841200090E-01 -3.70832879517563E-01 -2.01142109353206E-01 -3.55183509436228E-01
 -2.19768610738139E-01 -2.81328120069464E+00 -1.77405769825923E+00  2.58139760207840E-01  4.75504549921308E-01
  2.54104274091070E-01  1.39342232339688E-01 -1.99483133282173E-01  2.80408127038030E+00  1.77060592198460E+00
 -2.56509062308298E-01 -4.72722483581883E-01 -2.53029228210462E-01 -1.39199645504352E-01 -1.99718540460578E-01
  1.48936847797444E+01  7.18777274506059E+00 -1.84562180044669E+00 -4.91383284861070E+00 -3.08607815850525E+00
 -8.66001191976772E-01 -1.00454834798632E-01  4.97247878639826E-01  1.24363984868082E-02  2.65108277461842E-01
 -1.48889754172913E+01 -7.18663454513759E+00  1.84473059571162E+00  8.66259884342122E-01  1.00777076278372E-01
  4.91142237044646E+00  3.08533148977719E+00 -4.97049872089316E-01 -1.25538304338393E-02  2.64326972871503E-01
* ORBITAL    1  105
  1.35338706956474E-02  9.55582608989325E-02  3.98938597360468E-01  5.86600272730154E-01 -4.78688385608435E-01
  2.70727580835685E-02  4.08006920853429E-02  9.96038949435954E-02  6.11769990665054E-02  7.44632274270872E-06
 -3.18915761751295E-05  4.50411312987029E-05  2.61958124688990E-02 -2.87252772120057E-06 -2.67924046153329E-02
  1.90523934779026E-02 -1.30556664713555E-01 -3.87962559492090E-01 -4.05185759861529E-01  2.56751440570715E-01
  4.67636651236728E-01  3.88529742973640E-01  2.57188573258102E-01  4.67910119777440E-01  3.88505886905302E-01
 -2.27838103362979E-01  1.86955019286336E-01  1.09809737598620E-01 -2.04340568620341E-01 -6.67118135101330E-05
 -3.08574471382924E-05 -6.36340879220908E-02  4.01162604762248E-02  4.00786245278632E-02  6.36494385358518E-02
  1.82378895631018E+00  1.10639397833603E+01  6.22604055083685E+00  5.10872689464928E-01  1.25951425716233E+00
  8.36431021652090E-01 -2.58058068212215E-01 -1.58810633615359E+00 -1.15635616855721E+00  7.73828373300251E-01
  5.12169938946748E-01 -1.12912123518514E-01 -1.83769136131400E-01  1.82357229359931E+00  1.10627507650813E+01
  6.22543505864629E+00  5.10783749010179E-01  1.25952361065816E+00  8.36498399638917E-01 -2.58004790827100E-01
 -1.58802502850710E+00 -1.15631371417973E+00 -7.73922469357170E-01 -5.12251365649138E-01 -1.83785704720222E-01
  1.12890348385723E-01 -6.55184106061697E-01 -3.76955142458363E+00 -2.10566165560628E+00 -3.36795018219122E-02
  3.14634465840114E+00  1.08956215536936E+00 -4.96331526892077E-01 -2.25473695693996E+00 -1.70646730679032E+00
  5.09196845933905E-02  5.39826221564846E-01  1.73890698067462E-01  2.52455670460007E-01  5.11841665434139E-01
  1.20421107186825E+00  3.94229185082242E-01  1.21089628924045E-01  2.32910598837058E-01 -1.63654174828868E-01
 -5.27705747799400E-02 -6.55008190562884E-01 -3.76842327938380E+00 -2.10498948283472E+00 -3.36223869533298E-02
 -2.25533623749429E+00 -1.70683465155960E+00  5.09739932187544E-02  3.14603084879807E+00  1.08937591640452E+00
 -4.96326232550700E-01  5.39674717288606E-01  1.73791689931038E-01  2.52310025885099E-01  5.11750023320941E-01
 -1.20401966370120E+00 -3.94115553134594E-01  5.27935726670694E-02 -1.63642774655114E-01  2.32927698652563E-01
 -1.21121082476580E-01 -4.31738059149714E+00 -1.26633313972797E+00  7.15103791159452E-01  7.75852021529843E-01
  1.92232409065709E-01  3.45397025906799E-02 -3.40731362431989E-01 -4.31694879403858E+00 -1.26620619001043E+00
  7.15032870795136E-01  7.75737479985285E-01  1.92187686680210E-01  3.45608910507963E-02  3.40762174700866E-01
 -2.28582265869563E+00 -6.30896384063409E-01  3.65769195238783E-01  9.64001321161254E-01  2.23727436653670E-01
  1.65889447921957E+00  4.14504617433790E-01 -6.58025819038443E-01  3.16533902891229E-01  9.32188056647927E-02
 -2.28556288307323E+00 -6.30835368357973E-01  3.65740317590449E-01  1.65886873933080E+00  4.14492765944470E-01
  9.63860350717313E-01  2.23675690879532E-01 -6.57956582535885E-01  3.16573031372104E-01 -9.32268499203654E-02
* ORBITAL    1  106
  2.77161550329464E-02  1.99455690530936E-01  9.42158698280282E-01  2.59040505614946E+00 -2.31131119815287E-01
  2.57909781813681E-02 -2.17190301197765E-01 -3.69319678922739E-01 -9.94842718730077E-02 -2.74390068552435E-04
 -5.37321195525742E-04 -1.17442034333550E-04 -1.11659445155970E-02 -3.33394469796643E-05  2.57122082538183E-02
  1.80224689596550E+00  1.01597652477102E+01  5.16705220738269E+00  7.23668520877486E-01  2.47559972905964E+00
  1.94458681547380E+00  1.79840315993802E-01  2.48390872015002E+00  1.94973757398931E+00  1.79259374102040E-01
 -3.91153782505713E-01 -1.26123401115640E-01 -6.04843593463940E-01 -5.95050030821654E-02 -1.80762791378734E-03
 -1.00634285175510E-03  2.17769483568141E-01 -1.37992266745378E-01 -1.38362848059103E-01 -2.18013510108226E-01
  1.47222147442267E-02 -7.79395990483456E-01 -9.89382804666540E-01  1.56636518979336E-01 -1.58632705672595E+00
 -1.83805774689464E+00 -2.89919280846031E-01  3.26754208171818E-01  3.07639982989378E-01  7.70874763077366E-02
  2.05704939797310E-01  1.88203290515795E-01  1.07639141101810E-01  1.70114275244540E-02 -7.64881621634889E-01
 -9.80979183335916E-01  1.56723020129102E-01 -1.58882923212558E+00 -1.83883503565189E+00 -2.88867681887861E-01
  3.25432326278191E-01  3.06630323679092E-01 -7.71416760637892E-02 -2.05836201143746E-01  1.07592972987524E-01
 -1.87647230258628E-01 -2.24333174756139E-01 -2.21277435825608E+00 -1.74841469290079E+00  1.36807143555039E-01
  5.01637465251886E-01  7.85599288546992E-02  1.09973956905607E-01  4.84109666737212E+00  3.07448122398414E+00
 -1.82170872046605E-02  4.03545093415176E-01 -2.02116784730403E-01  3.41296390589421E-01  2.56836223469018E-01
  5.62293995767293E-01 -7.83191339844491E-03 -4.29026564556026E-01 -3.45406531090285E-01  3.77773106278537E-02
 -1.56821422515719E-02 -2.26468555706350E-01 -2.22374780718921E+00 -1.75332390427521E+00  1.36209159343060E-01
  4.82629854099128E+00  3.06548538625506E+00 -1.78293236578361E-02  4.98371133714858E-01  7.61953187737485E-02
  1.10301723829528E-01  4.01640447038958E-01 -2.02804961925693E-01  3.41852196500623E-01  2.57065304419125E-01
 -5.55544480654886E-01  1.12538129674618E-02  1.62396002341615E-02  3.86631831133869E-02 -3.45069000670837E-01
  4.27516730493499E-01  1.55873319588610E+00  3.80007574273263E-01 -1.79285271014756E-01  6.23782143127061E-01
  1.59237231988152E-01  3.63986743440232E-01  4.73029799867248E-01  1.55540398738467E+00  3.78272092265626E-01
 -1.78990890461168E-01  6.23803302928623E-01  1.59533292465269E-01  3.63838121322233E-01 -4.72598605818861E-01
 -2.71734379131048E+00 -1.19260024842709E+00  6.66702669541711E-01  1.63604756356865E+00  4.62512091186227E-01
  2.64057471051649E-01  4.03095103927233E-02 -2.82588029037064E-01  4.27857851168051E-01 -3.82849739661291E-01
 -2.69510014060409E+00 -1.18342613475601E+00  6.63010789212233E-01  2.59071540123624E-01  3.85893450566711E-02
  1.63319253488335E+00  4.61594980254423E-01 -2.82616081220910E-01  4.27210863542649E-01  3.83012669725947E-01
* ORBITAL    1  107
 -1.88162122197726E-05 -1.33460980425143E-04 -6.29198386971597E-04 -1.07533155858268E-03  6.85205477075804E-04
 -1.35731233125252E-04  1.47439481935885E-04  1.55694435010929E-04 -4.23514358742001E-04 -3.97994722266137E-01
 -9.52742712051091E-01 -6.93716539443046E-01  5.01252076218702E-05 -4.35679707040788E-02  1.27948795214514E-05
 -1.20802071692344E-03 -6.79280805184631E-03 -3.44820644053662E-03 -5.18225642268150E-04 -3.22418632490076E+00
 -1.92802586073442E+00  3.88876709669797E-01  3.22081217457512E+00  1.92531815319029E+00 -3.89225381647861E-01
  3.24268426685120E-04  6.17182729723686E-05  3.75761633515880E-04 -3.03979891796086E-05 -1.52701746680871E+00
 -9.78909137974410E-01 -3.42579970852648E-02  1.28042339854437E-01 -1.27806642160945E-01 -3.38309195044657E-02
 -1.42394091187226E+00 -8.76697368931006E+00 -4.98869626539111E+00 -1.58937908490181E-01  3.55172016840263E+00
  1.80811832058354E+00 -4.87521535488317E-01  7.03815329996538E-01  6.31743710992107E-01 -3.02542479373386E-01
 -1.24531923405260E-01  3.30416693947969E-01 -1.13212024780508E-01  1.42388353896294E+00  8.76823870291408E+00
  4.99040290055650E+00  1.58573004188059E-01 -3.54960425319085E+00 -1.80528738831034E+00  4.88096002748961E-01
 -7.04372619849453E-01 -6.32313770051566E-01 -3.02742727602704E-01 -1.24359110442683E-01  1.13069149369316E-01
  3.30804348640537E-01  1.68106372020059E+00  9.16658078750355E+00  4.52429011558716E+00  4.80401111783700E-01
  7.46558157213620E-01  7.75147542235283E-01 -1.01038231951736E-02  5.47203690501288E+00  3.05957326282977E+00
 -1.77187796941861E-01  3.98109138924581E-02 -1.97858411145974E-01 -6.99115547353117E-01 -4.31350503434905E-01
  3.45104182029005E+00  1.71300091119840E+00 -7.18719632714525E-01  3.10783857208977E-02 -4.29526628126581E-01
  1.29111802753117E-01 -1.68122646428577E+00 -9.16591711532908E+00 -4.52303821658993E+00 -4.80972519112870E-01
 -5.47906087327283E+00 -3.06403953309858E+00  1.77182025738975E-01 -7.47151524352742E-01 -7.75202627519341E-01
  9.92592709740162E-03 -4.01706591666763E-02  1.98330150911150E-01  6.98756292029413E-01  4.31099532214279E-01
  3.45166206963404E+00  1.71279393298044E+00  1.29099778691526E-01  4.29502258966033E-01 -3.06091088192305E-02
 -7.19444939609182E-01 -3.82376663695803E-01  2.69269432231230E-01  2.74854107811333E-01  7.12703774378289E-01
  3.90731279762393E-02  1.67158911398166E-01  3.16356765585337E-01  3.80876972804747E-01 -2.69442328538762E-01
 -2.74749803815830E-01 -7.14188335046824E-01 -3.95082710930179E-02 -1.67832318485281E-01  3.17200499516033E-01
 -9.54137918242968E+00 -4.25476044251951E+00  1.40580780918702E+00  9.85860762759851E-01  2.55067078535767E-01
  2.44536689609398E+00  8.27731991599350E-01 -1.98617912853206E-01  2.52108767669527E-01  2.06848613254498E-01
  9.54585518978160E+00  4.25689871422375E+00 -1.40694332685358E+00 -2.44589005321874E+00 -8.27831470993306E-01
 -9.88446622293054E-01 -2.55835343552541E-01  1.99109788096447E-01 -2.52834204255767E-01  2.06307089042217E-01
* ORBITAL    1  108
 -2.24586021276732E-05 -1.63487399465628E-04 -7.77709719563765E-04 -2.74827897297774E-03 -2.41552553330473E-04
 -5.97092036637151E-05  3.98752085489291E-04  9.21713343321060E-04  1.34915372938014E-03  4.50939593107281E-03
  1.86946861400281E-01  3.82966232792078E-01 -5.80987627173586E-05 -1.93377149825006E-04 -1.83069533451645E-04
  1.06696039739392E-02  6.11144542083921E-02  3.27175807928187E-02  5.23892846713414E-03  4.14258393438983E+00
  3.01827265432334E+00  2.17746318548895E-01 -4.12288772200514E+00 -3.00486764929070E+00 -2.17997400050074E-01
 -1.84091044459152E-03  5.10807368314253E-05 -2.23969455831044E-03  5.87540902969856E-04  1.29645197941826E+00
  3.83238466250208E-01  1.44331928598796E-01  1.43826270783641E-01 -1.42765752083945E-01  1.46824396932710E-01
  1.40212084587442E+00  8.42038875921058E+00  4.61941046931177E+00  3.08167989506285E-01  3.91839707850192E+00
  2.71949472010469E+00 -2.07683030805626E-02 -9.15661332747351E-01 -5.11236421937321E-01  3.79863614019281E-01
  1.21298350816219E-01 -1.80123931775214E-02 -4.06314393145530E-01 -1.40598827807502E+00 -8.44335395360754E+00
 -4.63267125174587E+00 -3.09164997575206E-01 -3.91709986974438E+00 -2.72554544580884E+00  1.52777034868334E-02
  9.16786622422726E-01  5.13293018776128E-01  3.88371090269293E-01  1.26060909390105E-01  4.07020103063020E-01
 -1.65678978764035E-02  7.25508552280916E-01  4.36805026335538E+00  2.50956894469123E+00  4.34816273934575E-01
  8.51484419799705E-01  4.84737349548292E-01  8.89795761757281E-02 -9.15034024791292E+00 -6.62109925627253E+00
 -1.89873381043257E-01 -7.04742639744910E-01 -4.48188788501888E-01 -5.83976966214564E-01 -3.16725169053768E-01
 -4.84677806860475E-01 -3.41409489239831E-01  3.04656694191383E-01  8.00612464088341E-01  8.41367097309221E-02
 -4.91028697059061E-01 -7.19435097894206E-01 -4.33440435368645E+00 -2.49267867222237E+00 -4.32821602860297E-01
  9.21771449276174E+00  6.66562614317235E+00  1.88861765219833E-01 -8.27738661786509E-01 -4.70380946530445E-01
 -9.05154597254025E-02  7.14183703848081E-01  4.52387513137915E-01  5.79330918145454E-01  3.13756149311249E-01
 -5.01937340128527E-01 -3.48820418148318E-01 -4.92492790729526E-01 -8.73594622989805E-02 -8.03632366386743E-01
  3.04630285622655E-01 -5.61969570828851E+00 -1.66370376676287E+00  1.02476589532375E+00  1.17987859371601E+00
  3.66732006810788E-01  1.87649403919485E-02 -1.84703823819911E-01  5.61263697685701E+00  1.66452807181910E+00
 -1.02422774216687E+00 -1.17413991966634E+00 -3.65850314353664E-01 -1.88701553278630E-02 -1.86359999992768E-01
  3.78383052029857E+00  1.04401237703969E+00 -1.06227722162960E+00 -5.44038412778210E-01 -4.29939360446189E-01
  1.51675634057662E-01  1.81426556362220E-01 -8.17745315599082E-01 -2.59250374392188E-01  2.01596425696170E-01
 -3.86728285078753E+00 -1.06933693483519E+00  1.07709305900630E+00 -1.42450504815721E-01 -1.79993889056582E-01
  5.63489742504081E-01  4.36185820811891E-01  8.17755974673319E-01  2.59902665865357E-01  2.01058962458565E-01
* ORBITAL    1  109
 -5.09959043117592E-03 -3.64549899630493E-02 -1.73214093293153E-01 -2.81377455294454E-01  2.26319599029377E-01
 -9.03911044435713E-02  1.13749425875648E-01  2.24919568353683E-01  1.08007550249626E-01 -1.12975038519121E-05
 -6.36332086898131E-04 -1.32984897091763E-03  8.45514426089700E-03  1.61259329994555E-06 -3.68722783614802E-02
  3.51804572465268E+00  2.01608182150516E+01  1.07796976434835E+01  1.68089252973776E+00  3.26681870435425E+00
  2.23047822463884E+00 -5.57679257212436E-02  3.29268329337823E+00  2.24942508852108E+00 -5.43881239532228E-02
 -5.80895293389789E-01 -1.22892969352243E-02 -7.72722856620331E-01  1.33444918223093E-01 -4.02048817398482E-03
 -1.19986307602428E-03 -4.14407023776988E-01  1.74808504843015E-01  1.75805389378922E-01  4.13565414482139E-01
 -5.54306799162562E-01 -3.19485526700954E+00 -1.80738293168397E+00 -1.72274932469534E-01  1.54104341456417E-01
 -9.57129574854044E-01 -8.56391187304289E-01  1.00850555043952E-01  2.65706533553436E-01 -1.30142293402892E+00
 -7.37308889239637E-01 -2.70368564758010E-01  1.17352642542113E-01 -5.45338307623585E-01 -3.14104606636057E+00
 -1.77786551426307E+00 -1.70286660580452E-01  1.77278011254549E-01 -9.40891872893907E-01 -8.56568110611769E-01
  9.50591000965145E-02  2.62414863444461E-01  1.29855018991205E+00  7.36435450434002E-01  1.14863269010469E-01
  2.70484153225448E-01  7.75143033486381E-01  4.32297135054334E+00  2.15457583665525E+00  1.98979284843583E-01
  3.94657044049392E+00  2.37396306060863E+00 -2.54589809352719E-01  1.09013798002243E+01  7.19751165034969E+00
 -1.80656034292945E-01  1.58672721573969E+00  7.07384371619842E-01 -6.81012658127432E-01 -4.24781068210008E-01
  2.83846572573379E+00  1.25425166543774E+00  4.42808876740914E-02 -4.99947850400596E-01 -5.14537711248804E-01
  2.25902294295234E-01  7.79680840549995E-01  4.35015060510875E+00  2.17015137906662E+00  2.01774032841898E-01
  1.08443378387798E+01  7.15629920815526E+00 -1.81815763189039E-01  3.95318491262652E+00  2.37775892065927E+00
 -2.54068736077645E-01  1.58305197728336E+00  7.04968062388397E-01 -6.84570976363014E-01 -4.26692382440780E-01
 -2.83553067524920E+00 -1.25219437701880E+00 -2.22855768277090E-01 -5.14030459770927E-01 -4.94937341223514E-01
 -4.61834244109123E-02 -1.12412031126291E+00  1.79551600843896E-01  7.80548423253678E-02  8.30926211397033E-01
  1.04986451748053E-01 -4.99105907989423E-02  2.28584473654839E-01 -1.15753867985009E+00  1.69790756205042E-01
  8.41656711250844E-02  8.37662756418345E-01  1.07094370699222E-01 -4.98706376505916E-02 -2.27307113853370E-01
 -1.32793647371232E+01 -3.95243677020669E+00  2.33396360030360E+00  3.08660343974098E+00  9.73769311139819E-01
  1.45838357065651E+00  2.25997608042309E-01  2.04978558749720E-02  8.25128110483261E-02  7.36102405829300E-02
 -1.32577175554830E+01 -3.94679477270404E+00  2.32758764628672E+00  1.45949336842406E+00  2.27217136457978E-01
  3.08389098773110E+00  9.71448004317656E-01  1.53063225970728E-02  8.08658380236315E-02 -7.48045119155190E-02
* ORBITAL    1  110
 -8.38894133300299E-06 -6.30666860789275E-05 -2.97456895754259E-04 -1.73934333383741E-03 -6.66547897660797E-04
  1.76998955544143E-04  5.37762786622858E-05  1.73196590137598E-04  8.24411846588709E-04  6.50009659438446E-02
  3.06372165981806E-01  4.44641395063954E-01 -8.44767759695340E-05 -1.33470387872711E-02 -7.69946653966678E-05
 -4.34435796767747E-04 -2.54824772572031E-03 -1.32841427354071E-03 -5.94308610331081E-05  4.88274446338208E-01
  5.34474950176211E-02 -6.53443077724263E-02 -4.89137345264609E-01 -5.41478703929335E-02  6.53677752449245E-02
  1.43821475947890E-04  1.44100272062050E-04  2.19197868080835E-04  9.92472970816959E-05  1.86961738756821E-01
 -1.69091909834118E-01  4.04401072384812E-01 -3.10126164214827E-01  3.10134317258155E-01  4.04402830929090E-01
 -1.04882489119663E+00 -6.13100713816842E+00 -3.43187048360190E+00 -3.90869299849069E-01  8.95589238030912E+00
  5.53763564518913E+00 -2.77283338292800E-02  3.42923399395633E-01  3.98481816292338E-01 -3.45191371839069E+00
 -1.19540853073668E+00 -4.83355018313573E-02 -4.16910929631218E-01  1.04748131303869E+00  6.12275245677299E+00
  3.42725454276937E+00  3.90587247673328E-01 -8.95506283762484E+00 -5.53670474518948E+00  2.79473057130670E-02
 -3.42006311329420E-01 -3.97964203055996E-01 -3.45183133532106E+00 -1.19539758693316E+00  4.16826298280013E-01
 -4.87628507815569E-02  4.91995986081706E-01  3.42270771358784E+00  1.98619874743435E+00 -1.12600766243729E-01
 -8.17807702936513E+00 -4.99479340610780E+00 -9.09328040188925E-02 -1.84741606014241E+00 -1.81997377910996E+00
 -4.91134750057795E-01 -3.23855019599666E+00 -1.22292327181135E+00 -4.99966472606059E-01 -3.03496640677453E-01
 -5.16009203302859E-01 -4.28192110492178E-01  1.70434991974347E-01  1.08864823619223E-01  9.74485272846315E-02
  5.94022422541119E-02 -4.90889261757375E-01 -3.41673043180509E+00 -1.98300451799171E+00  1.13317945878427E-01
  1.84522565576672E+00  1.81864937361250E+00  4.91356918279711E-01  8.17424901105985E+00  4.99253269432148E+00
  9.09992173798487E-02  3.23758222801723E+00  1.22270760776678E+00  4.99844269340552E-01  3.03335368670912E-01
 -5.15538859851134E-01 -4.27816945702480E-01  5.90688943806330E-02 -9.73095748519866E-02 -1.08605590247196E-01
  1.70776343366271E-01 -1.14081238402031E+01 -3.87597009260643E+00  1.82349929045295E+00  3.48183715615783E+00
  1.01619549729671E+00  1.48505572791082E-01  4.15905698704679E-01  1.14100549357097E+01  3.87624662560455E+00
 -1.82378984209707E+00 -3.48231712311769E+00 -1.01628239405003E+00 -1.48424799433820E-01  4.15900409603306E-01
  1.09086504828259E+01  5.09881686360394E+00 -1.49622284536320E+00 -4.10173280051086E+00 -2.16791818542626E+00
 -8.43766721300270E-01 -4.24356868952126E-01  4.41411423330684E-01 -1.03380605969544E-01  6.06479647104149E-01
 -1.09049776606031E+01 -5.09808972107364E+00  1.49570371353058E+00  8.43578374230233E-01  4.24187578548645E-01
  4.10055012430943E+00  2.16780430296014E+00 -4.41552147934251E-01  1.03379913384674E-01  6.06203982405949E-01
* ORBITAL    1  111
 -1.73316030368904E-05 -1.28718493703166E-04 -5.96782099929642E-04 -2.41181896410018E-03 -4.20341781341232E-04
  1.82802491537103E-04  1.18364593172638E-04  2.78225054450859E-04  8.97703908998770E-04  7.23462511215624E-01
  1.76968136593378E+00  1.36009444737500E+00 -1.09540179775757E-04  3.55987034851091E-02 -1.13202983443591E-04
  1.47835136825082E-04  6.55945828471059E-04  3.49904581357059E-04  3.16744746685333E-04 -1.49570813909279E+00
 -1.74288146115920E+00 -5.84410276368004E-01  1.49539605437990E+00  1.74230616908348E+00  5.84340367435710E-01
  1.55519930869266E-04  2.09748329761907E-04  2.29343915111151E-04  1.78597653227584E-04 -7.14828491626621E-02
  2.32275883370243E-01  4.87702569822909E-02 -2.48887833687027E-01  2.49109303026378E-01  4.89464358028069E-02
 -1.23090775048838E+00 -7.98379049363189E+00 -4.84904167662434E+00 -3.62397168071239E-01  9.37524225081930E-01
  6.30176639128934E-01  2.41384402075410E-01  1.05735947894229E+00  6.76664566942837E-01  4.87058635309305E-01
  6.26077196273282E-01  5.31767328497680E-01 -2.24662550611339E-01  1.22810792821707E+00  7.96720528764243E+00
  4.84027088810674E+00  3.61878481033967E-01 -9.39605135394564E-01 -6.30689354626061E-01 -2.40960137921300E-01
 -1.05570744375920E+00 -6.75841392372023E-01  4.86837795626956E-01  6.26025275254310E-01  2.24814003848098E-01
  5.30910384910402E-01  3.58938546780134E-02 -5.73660464746735E-01 -6.61955013001362E-01  3.06690755625108E-01
 -5.17943886018019E+00 -3.52391158190159E+00  6.45520688517998E-02  1.01297257504121E-01 -1.78102800285890E-01
  9.32034458087535E-02 -9.89117370162049E-01 -5.09118260493660E-01  3.52951735193745E-01  2.58414981834421E-01
 -8.08419003768352E-01 -8.89657037031868E-01 -3.00560939921779E-01  4.27733003933674E-02  4.06566790104102E-01
 -2.80600393330924E-01 -3.53144042294789E-02  5.76482992597405E-01  6.63714165511628E-01 -3.05853236976476E-01
 -1.02280639314109E-01  1.78144057095636E-01 -9.26187912466917E-02  5.17325305703452E+00  3.52038041052699E+00
 -6.44823044251248E-02  9.87090525489560E-01  5.08725124285835E-01 -3.52512414888718E-01 -2.58404355091151E-01
 -8.08535209827843E-01 -8.89581416194861E-01 -2.81667127761416E-01 -4.06468480890360E-01 -4.24114869986210E-02
 -2.99745892921081E-01  2.18254654402785E+00  7.25069840620828E-02 -4.44481176448577E-01  6.80233251358552E-02
 -1.20635447918668E-02  3.72728253530488E-01  2.66275717446426E-01 -2.17455228910981E+00 -7.04666209536567E-02
  4.43152354903955E-01 -7.03847690874339E-02  1.14292129753447E-02 -3.72738871200057E-01  2.66420479133656E-01
  7.47817964824119E+00  3.05343848333735E+00 -7.13853443109276E-01  1.64941760092497E-01  3.73730629535268E-01
 -1.37611559614014E+00 -6.20216010800949E-01 -2.80196540551650E-01  2.33369622278583E-01 -2.83540662232038E-01
 -7.47080499236539E+00 -3.05173413299511E+00  7.12726894674690E-01  1.37594420433417E+00  6.19743796737212E-01
 -1.67833128289621E-01 -3.74046221477398E-01  2.79953414222272E-01 -2.33490931262554E-01 -2.84340775109808E-01
* ORBITAL    1  112
 -3.02742731668462E-02 -2.16986019535506E-01 -9.96701058601640E-01 -2.07395248575065E+00  8.38970133155214E-01
  1.11784358152516E-02  1.96717000662787E-01  3.07816725521545E-01  5.48940113444579E-02 -3.77164206103038E-04
 -1.03997101253217E-03 -1.16383634100712E-03 -1.25913242334850E-02 -6.02262357232486E-06 -2.19160220605990E-02
  1.12557784657696E+00  5.99429240180013E+00  3.05575347024089E+00  8.27343515672904E-01 -2.47067848839751E-01
 -6.74276337068837E-01 -2.26040592609423E-01 -2.52102020150674E-01 -6.78509742246318E-01 -2.26466683428587E-01
  5.85268218580276E-02  1.08785925516805E-01  2.16509094938258E-01  3.24997087287765E-01  6.49262674337590E-04
  1.67568131019270E-04 -6.73901421364605E-02  2.82927526289630E-01  2.82507186677879E-01  6.70288706792471E-02
 -1.01460414624167E+00 -5.47207317768328E+00 -2.30554177559346E+00  3.81470226460556E-02 -6.51020078086253E+00
 -3.71209894060488E+00  2.96175372967421E-01  4.21786290161673E-01  3.98073659442205E-02  1.21285578569189E+00
  4.73204100104585E-01  4.33481471117737E-01  4.51138713674304E-01 -1.01457312451560E+00 -5.47319060901396E+00
 -2.30709915055158E+00  3.81290079579572E-02 -6.50396706422230E+00 -3.70861949721929E+00  2.95996791735919E-01
  4.22036583469081E-01  4.00185526549969E-02 -1.21150182720325E+00 -4.73312139243567E-01  4.50550459521362E-01
 -4.33798491600747E-01 -1.51969533480999E+00 -8.69950632164417E+00 -4.18605272350211E+00 -8.94021208290890E-02
 -1.07543710861685E+00 -4.94310881315443E-01  3.96197875760813E-02 -3.26810470920537E-01  8.25624228607833E-01
  6.53803401633706E-01 -1.44214301119702E+00 -4.81121786706734E-01  1.01672157297082E+00  3.98854614352060E-01
  2.14850042442339E-01  2.07052506731170E-01 -6.19491396179610E-01  1.35507330227568E-01 -1.28797264488636E-02
  9.03059362992012E-01 -1.52138459486952E+00 -8.71080017455962E+00 -4.19312912970094E+00 -8.98166335228522E-02
 -3.22949469073606E-01  8.27477585488662E-01  6.53528686486913E-01 -1.08474098931177E+00 -5.01325613239945E-01
  3.92010137842060E-02 -1.44336669042765E+00 -4.81404624430909E-01  1.01843957851645E+00  4.00132022177397E-01
 -2.14990893627337E-01 -2.06226249790003E-01 -9.02830026566550E-01 -1.22024083383674E-02  1.35341209341414E-01
  6.19917013939717E-01  9.45335350719744E+00  2.73056283316888E+00 -1.61321654197202E+00 -2.86192385543351E+00
 -8.09093825434880E-01 -8.46103643326720E-02 -2.43860215306334E-01  9.44532094203494E+00  2.72725875525749E+00
 -1.61205581285470E+00 -2.85880500282573E+00 -8.08221153148881E-01 -8.40813718376452E-02  2.43327666423490E-01
  5.85812101252219E+00  1.52597486742827E+00 -9.74807174333006E-01 -2.37662060057625E+00 -3.63395795736897E-01
 -2.90951161651997E-02 -3.87732763950627E-01 -1.65854164363947E-01 -1.20999480183242E-01  5.99077637065235E-01
  5.87128985364310E+00  1.53203009585717E+00 -9.76090125818701E-01 -3.07049339619416E-02 -3.88496028019801E-01
 -2.37696966984473E+00 -3.63446114078870E-01 -1.66437000219655E-01 -1.20713328796617E-01 -5.98888477241939E-01
* ORBITAL    1  113
  3.13947611936431E-04  2.23858528597186E-03  1.01796340653239E-02  2.65677594461548E-02 -3.46544955056071E-03
 -3.19521331692257E-04 -1.77009762932794E-03 -3.86366568071966E-03 -2.17782527845971E-03  3.13291340990073E-01
  8.34756820499648E-01  7.33530967293893E-01  1.27927590236470E-05  4.36123619367044E-02 -4.18214590884524E-04
  6.13262532646916E-03  3.76130014437215E-02  2.10421780703828E-02  2.22108330343974E-03  8.95807329323769E+00
  6.01390079852764E+00 -4.86942584312253E-01 -8.90019183831493E+00 -5.96369466439231E+00  4.92028358112864E-01
  2.72172889176372E-03  9.79658470257951E-04 -5.15902377021052E-03 -4.59911896620413E-03  2.96206397307279E+00
  1.14641876536372E+00 -2.18905789032515E-01  1.79183471005208E-01 -1.82375780756373E-01 -2.11863585003565E-01
 -2.69169979836119E+00 -1.55276700167365E+01 -8.19037355546058E+00 -8.46677933646183E-01 -8.21572577679404E-01
  5.45890932101041E-01  7.27710620681171E-01  1.87845081784394E+00  1.15041100344862E+00  6.72118923959745E-01
  3.80904587395993E-02  5.18238056060412E-01  3.51371457340561E-02  2.62128255290955E+00  1.51024858820771E+01
  7.94527093996231E+00  8.17966175745546E-01  1.00967134381383E+00 -4.17834466586442E-01 -7.24585843835598E-01
 -1.83926302079814E+00 -1.12424721702245E+00  7.13790306856202E-01  5.15529308966086E-02 -4.63496902769975E-02
  5.10405077501957E-01  3.77249281191814E+00  2.29932257897537E+01  1.33318480733002E+01  1.53622003104644E+00
 -1.86286206583776E+00  3.35490100489167E-01  7.52095864411938E-01 -1.26710904729773E+01 -8.39585117951637E+00
  1.24814376560132E-01 -2.15707975751303E+00 -1.09327524989162E+00 -2.67860927386160E+00 -1.84474629354761E+00
 -3.47353244303853E+00 -1.40170864752914E+00  2.89432109904492E-01  8.49223744221185E-01 -1.06405694056531E-01
 -2.38953680865510E-01 -3.71103103149180E+00 -2.26564722982243E+01 -1.31638843022045E+01 -1.51747120451136E+00
  1.27667251821993E+01  8.44134725777498E+00 -1.32120420393529E-01  1.69075420091094E+00 -4.46466079761848E-01
 -7.54009189235172E-01  2.15310448163287E+00  1.09938923657436E+00  2.65871485388681E+00  1.83429261441030E+00
 -3.50168422918391E+00 -1.40816213769551E+00 -2.45309977090614E-01  1.10768607147918E-01 -8.49415501750799E-01
  2.90162341333933E-01  7.75170284805181E+00  2.21423320498447E+00 -1.30202426166169E+00 -2.44039684305128E+00
 -6.42708474834727E-01 -1.27742009717826E-01 -2.17782404750295E-01 -7.83544976800653E+00 -2.23887928598717E+00
  1.31691117704302E+00  2.46964096849639E+00  6.48672873439090E-01  1.29920338899330E-01 -2.23774809920999E-01
  4.45300071587172E+00  1.11375778283529E+00 -8.78543316290801E-01 -2.60609939696541E+00 -9.23651755258297E-01
 -1.11283343744513E+00 -3.33817961287559E-01  6.06937156221387E-01 -1.91045016111532E-01  2.53256931667632E-01
 -4.47420565067468E+00 -1.11960784464211E+00  8.83659513818083E-01  1.11505412265451E+00  3.31833553488605E-01
  2.61572059741710E+00  9.30538664856905E-01 -6.09762814388718E-01  1.92089227973149E-01  2.51669209088577E-01
* ORBITAL    1  114
  3.89885609729132E-02  2.78356313171520E-01  1.26576638261450E+00  3.41826564319683E+00 -3.37052009113191E-01
 -5.44598682698887E-02 -2.18523116410375E-01 -4.89747084053303E-01 -3.56864184761974E-01 -2.58374164969069E-03
 -6.98096822029980E-03 -6.33444483957120E-03  1.36638956989422E-02 -3.41475098768071E-04 -4.41771496783868E-02
  8.65134423781078E-01  5.25642416853591E+00  2.92126778551068E+00  3.29754148731430E-01  3.64420626259114E+00
  3.14607492633908E+00  3.12048043214384E-01  3.78344599884456E+00  3.23914013851649E+00  3.04173901670850E-01
  3.44141174599076E-01  1.10151630671631E-01 -6.65417074779740E-01 -5.83969945920019E-01 -2.31838601695569E-02
 -8.98403384834415E-03 -4.57279208301522E-01 -1.92030033866902E-01 -1.89320580898016E-01  4.60440127781846E-01
 -4.55217773440506E+00 -2.74307878580964E+01 -1.57675960862613E+01 -1.84321724610075E+00  1.18239762247623E+01
  8.05848721894595E+00  2.04984946576693E-01  2.50326550102769E+00  1.66528424561541E+00 -2.62236708217785E+00
 -8.27742874130450E-01  5.02862630544894E-01 -6.99726605204551E-01 -4.59404652444907E+00 -2.76727342055693E+01
 -1.58954043453052E+01 -1.85630884569964E+00  1.18116712046554E+01  8.06740436345032E+00  2.16428203062142E-01
  2.53273945159206E+00  1.68330150363850E+00  2.61213263799443E+00  8.27142238019815E-01 -6.99301840861086E-01
 -5.11244530221089E-01  3.83943824741594E+00  2.10168043278361E+01  1.04770557792826E+01  1.17281098256200E+00
 -1.10455909913029E+01 -7.14207832931303E+00 -1.31694962965626E-01  6.30918584903930E+00  3.08361125133966E+00
 -4.40522439511712E-01 -3.04140561106925E-01  3.68622832819451E-01 -1.22072966561815E+00 -6.41238978517452E-01
  1.88293491209561E+00  4.58942814500328E-01 -6.52229649231398E-02 -2.15927344008975E-02  2.82390573275273E-01
  4.52840799668473E-01  3.89725874363441E+00  2.13693791474244E+01  1.06817228100843E+01  1.19658847419190E+00
  6.10874973830121E+00  2.95077575992272E+00 -4.38545870660896E-01 -1.10786194695973E+01 -7.13936811381706E+00
 -1.19975714268629E-01 -3.39186225320235E-01  3.51135938228651E-01 -1.26184940813624E+00 -6.69615828146499E-01
 -1.82760535219310E+00 -4.36259728899678E-01 -4.49005481287086E-01  2.80948318084339E-01 -8.14907148980494E-03
  6.08725767262654E-02 -5.06300080930520E+00 -1.48063234438907E+00  9.00464516919980E-01  1.79260446759481E+00
  3.52604153966575E-01  1.39561044878630E-01  3.80827294079152E-01 -4.94297485837021E+00 -1.44683943853605E+00
  8.80201116267868E-01  1.75488342560118E+00  3.42734378811132E-01  1.37694467446596E-01 -3.77491168649264E-01
 -1.22527031460028E+00 -3.34246208982116E-01  3.03447050169519E-01  5.57142675328568E-01  4.37268989005682E-01
  1.70681853162276E-01 -1.37799555762255E-01 -1.94501922306595E-01  6.38616796425500E-02  1.23291464686481E-01
 -1.14553152719074E+00 -3.12617348520227E-01  2.88344771439847E-01  1.51956368005617E-01 -1.43606354984392E-01
  5.14557434500001E-01  4.22134588474740E-01 -1.85098027304984E-01  6.08272236376201E-02 -1.27445446618222E-01
* ORBITAL    1  115
  1.39802411961614E-01  1.00330834504139E+00  4.69707441873639E+00  1.38078860121407E+01 -4.77707675137068E-01
 -3.26934637423671E-01 -1.04407606192046E+00 -2.09643736704638E+00 -1.15426243231360E+00  3.47437717061576E-03
  9.00464513968265E-03  7.19762641847375E-03 -3.10153150906358E-02  7.39127396335425E-04  2.86859336498418E-02
  1.98230485241452E+00  1.10490095010799E+01  5.31801310555014E+00  3.22131017345299E-01  6.98993140626781E+00
  6.32662573476809E+00  8.48606230744620E-01  6.95109546300868E+00  6.30157690248654E+00  8.50873109203897E-01
  6.23725161214917E-01  4.64598023849338E-01 -6.29022876363936E-01 -6.80396867894204E-02  2.79776502553993E-03
  1.63895232128857E-03  2.98338538997490E-01 -4.45839801398907E-01 -4.44311594937595E-01 -3.05967716507197E-01
  1.65765668350769E+00  8.50103602248384E+00  3.99733897003044E+00  5.35448145701292E-01 -3.40868291325944E-01
 -9.01138776165350E-02 -1.92280319087833E-01  3.28101999939911E-02 -1.01600165174516E-01 -2.69178069182764E+00
 -1.79752104314224E+00  1.56517556056721E-02 -1.46396780482124E-01  1.65813163590711E+00  8.50166028320632E+00
  4.00385066638700E+00  5.40201238874016E-01 -5.18039913124705E-01 -1.84052307259251E-01 -1.79172178533151E-01
  3.51732438681429E-02 -1.07086863493600E-01  2.64816143714884E+00  1.78442263679759E+00 -1.34050736204013E-01
 -3.71451407955935E-02 -2.39943672317242E+00 -1.46157341349048E+01 -8.41228937705789E+00 -1.00846894123139E+00
 -1.56054889551696E+00  1.58243676721544E-02  5.56303233719230E-01  4.68250013461581E+00  2.51905993804230E+00
 -5.03300006161820E-01  1.03009430358319E+00  9.42544541744196E-01  1.42437511317981E+00  6.78625910315038E-01
 -9.05586276679861E-01 -6.24358128737983E-01 -2.70646526022722E-01 -6.00826563781776E-02  6.64182874437421E-02
  6.70672136223854E-01 -2.49422644157526E+00 -1.51640138225149E+01 -8.69865921412407E+00 -1.03334792364226E+00
  4.65428855742753E+00  2.52755718880837E+00 -4.85391866635850E-01 -1.63684923343629E+00 -3.32172358665767E-02
  5.49211462420821E-01  1.00753799841335E+00  9.46792748347190E-01  1.48300503132887E+00  7.08810884117757E-01
  9.09857203579663E-01  6.27960273496822E-01 -6.83223558124006E-01  6.54474860532848E-02 -5.69096589327917E-02
  2.80458930974325E-01 -4.29872969741976E+00 -1.00817067036274E+00  7.31126330387949E-01  5.74169827308038E-01
  3.30557349001352E-01 -2.99556557729262E-01 -1.03671597802640E-01 -4.06297462556828E+00 -9.48809522753354E-01
  6.92024628715250E-01  4.94628011929003E-01  3.10614914331806E-01 -3.02698546935181E-01  1.13277966237806E-01
  3.75563067521304E+00  1.33884337569301E+00 -6.10714501921849E-01 -8.78567005780102E-01 -1.91825382776677E-01
 -1.11965426200166E+00 -3.13183441052256E-01  7.57082976571284E-02 -1.42080177006274E-01  4.10210308832886E-03
  4.09866800807809E+00  1.46948970183768E+00 -6.72295144937891E-01 -1.16279398536106E+00 -3.39331394148757E-01
 -9.64766242979744E-01 -2.18996543865178E-01  7.02821543653451E-02 -1.52450533670020E-01 -2.57264568072591E-02
* ORBITAL    1  116
  1.90929731451753E-03  1.37040913988381E-02  6.41515960478768E-02  1.88926684053484E-01 -6.24955874726712E-03
 -4.51372519887418E-03 -1.42408491203994E-02 -2.86370820209111E-02 -1.60915699137325E-02 -2.62439349700000E-01
 -6.79218502986277E-01 -5.51540934328664E-01 -3.50997127358342E-04 -5.46554141161919E-02  4.38817645803951E-04
  2.73056227672764E-02  1.52287188315262E-01  7.33941667054712E-02  4.49565164404465E-03 -1.40230287727751E+00
 -8.79750127257870E-01  1.00220124040784E-01  1.59331454277162E+00  1.05263714027272E+00 -7.70536652551056E-02
  8.46326815840622E-03  6.25512872426712E-03 -8.71682250764723E-03 -1.03086313564139E-03 -2.27709219819762E-01
 -1.28617345529300E-01  2.86994914845529E-01  4.95559716367371E-02 -6.16861785865389E-02  2.78927726470643E-01
  6.44953187465192E-02  2.86120760701593E-01  3.77586316742125E-01  1.91283590404197E-01 -6.57697336035311E+00
 -3.49837655392826E+00  4.76511138679178E-01  6.92514578892627E-02 -2.14541645241436E-01  1.57430776099079E+00
  4.60226099188172E-01  7.88065434957714E-01  4.57015120111029E-01 -2.06543300720902E-02 -6.22988219071260E-02
 -2.72962528647041E-01 -1.77204142941753E-01  6.56598726938323E+00  3.49533796610567E+00 -4.81368317312712E-01
 -6.76907624091533E-02  2.12106392785393E-01  1.64675619492660E+00  5.08781138643563E-01 -4.60809309505802E-01
  7.87079604376927E-01 -3.55774531028482E+00 -2.05908304059895E+01 -1.07713777254070E+01 -9.43916063962512E-01
 -2.76189611238055E+00 -1.77089825572654E+00 -2.58982934549002E-01 -8.77803778487958E-01  4.16522786519169E-01
  6.54326002420395E-01 -8.00170394051045E-01  1.74697383615933E-01  2.19775152357589E+00  1.13281369295147E+00
 -1.38370399964973E-01 -1.25820711047814E-01 -3.66626719983025E-01  1.09023855879895E-01 -3.81228536189387E-02
  4.76320777397416E-01  3.49185522481138E+00  2.01894565537603E+01  1.05404696357215E+01  9.16325192296657E-01
  1.00735027985990E+00 -3.46398573462299E-01 -6.67842170624102E-01  2.71746269283614E+00  1.76986332078364E+00
  2.73823916038608E-01  8.28280507718281E-01 -1.48755021460560E-01 -2.15846155991534E+00 -1.11405975907561E+00
 -1.14617286576811E-01 -1.09143776578273E-01  4.57744885842052E-01  3.98373977487021E-02 -1.10704063624605E-01
 -3.59230313786723E-01  8.61927855740614E+00  2.17465164052083E+00 -1.42769528812198E+00 -2.91937310269607E+00
 -7.29651081465596E-01 -1.19906134123750E-01 -3.55095832043949E-01 -8.73082121651373E+00 -2.20060376283616E+00
  1.44671096092939E+00  2.93338051483738E+00  7.38160226588126E-01  1.11728879028839E-01 -3.52174225459727E-01
  1.25989928999170E+01  4.79643272159627E+00 -2.26553639155496E+00 -3.16546739088299E+00 -9.96511455371144E-01
 -1.58459388070320E+00 -9.61535167519370E-01 -2.03305509070829E-01 -3.82573745346284E-01  7.96654559524720E-01
 -1.24947266812572E+01 -4.75887680831647E+00  2.24850539328724E+00  1.55399613640815E+00  9.52712895493053E-01
  3.14107038854926E+00  9.91158726511332E-01  2.05198150915256E-01  3.78608061272018E-01  7.96218519492080E-01
* ORBITAL    1  117
 -2.07569685368061E-02 -1.47913076996441E-01 -6.61088647334736E-01 -1.75361536562073E+00  1.46577040234531E-01
  2.30535665430768E-02  6.79889562536378E-02  1.61608711110410E-01  1.44534471202228E-01  8.49958365436070E-06
  7.30662575893830E-05  1.47560533516866E-04 -3.66988312007019E-02  6.57094548946665E-06  7.73547413038978E-03
 -1.36133246586438E-01 -1.04031973805921E+00 -5.90019793514798E-01  1.80906988056781E-01 -1.10085542432100E+00
 -1.14730269473049E+00 -2.19850891671559E-01 -1.10242659870499E+00 -1.14837072999314E+00 -2.19736797379423E-01
  2.70370409659947E-01 -1.53667214912463E-01  3.55642527183111E-01  2.99191067084570E-01  2.28409132805754E-04
  7.18786504148176E-05  1.11522025122244E-01  4.18397776540752E-02  4.17562739376677E-02 -1.11550082841621E-01
  7.29078632768806E-01  5.17085711860535E+00  3.41692982349228E+00  4.36602907790099E-01  5.69900734488608E+00
  2.57583974679687E+00 -7.17832921987998E-01 -1.05625870689773E+00 -5.23345964989107E-01 -3.04095122928191E+00
 -8.34274713513820E-01 -1.11738565597807E+00 -4.66384668024759E-01  7.29527931368143E-01  5.17364839909357E+00
  3.41846663465557E+00  4.36689935420892E-01  5.69816980277938E+00  2.57510164213998E+00 -7.17906387797126E-01
 -1.05668290396017E+00 -5.23554692787237E-01  3.04055273602727E+00  8.34047534170579E-01 -4.66257287670780E-01
  1.11751647716851E+00 -3.36726311731226E-01 -1.48973490236733E+00 -6.36314377524098E-01 -2.71337569290816E-01
 -3.96156586042731E+00 -2.45624641595815E+00  4.34106500134714E-01 -3.71131253431611E-01  2.82674117576914E-01
  1.96417085892553E-01 -2.43819505254165E+00 -1.26959036857810E+00 -5.84276749373641E-02 -3.52737940901553E-02
 -4.73165401111259E-01 -4.48330215891023E-02 -1.65396983383934E-01  2.25380315517911E-02  5.52157424454709E-01
  6.26041215931429E-01 -3.36564987886682E-01 -1.48884090076298E+00 -6.35914216397107E-01 -2.71335050846058E-01
 -3.68207474365279E-01  2.84426680005452E-01  1.96268558969729E-01 -3.95778726065976E+00 -2.45423508159940E+00
  4.33856123141263E-01 -2.43714259580692E+00 -1.26931591935201E+00 -5.85493241125048E-02 -3.52796680969130E-02
  4.72059301111769E-01  4.42865089020443E-02 -6.25981549956535E-01  5.51945645859679E-01  2.22840209554955E-02
  1.65213629717400E-01 -1.25251897482366E+01 -3.35298599388206E+00  1.96483971380440E+00  3.95607195820896E+00
  1.02489401097411E+00  1.58550793394690E-01  3.96877058944146E-01 -1.25250403332063E+01 -3.35282715483581E+00
  1.96486557126971E+00  3.95614046257617E+00  1.02488368973835E+00  1.58563834976699E-01 -3.96903175286272E-01
  6.52765959569467E+00  1.72470057058719E+00 -1.07754921485528E+00 -1.90728666881926E+00 -4.08972958235290E-01
 -4.17402818402526E-01 -3.09964474637622E-01 -4.18693398671150E-02 -8.53888649518005E-02  2.10971412431507E-01
  6.52012586161624E+00  1.72204896407403E+00 -1.07635422731656E+00 -4.16182992483678E-01 -3.09469410571325E-01
 -1.90540251571269E+00 -4.08404515264751E-01 -4.19736739605868E-02 -8.52421955316888E-02 -2.10746895763064E-01
* ORBITAL    1  118
  2.41156368125306E-05  1.75756755220275E-04  8.19251482437793E-04  2.75668207382660E-03  1.85522386001098E-04
 -9.93864559120724E-05 -1.65255206817359E-04 -3.62863834771570E-04 -5.48502765903275E-04 -4.94150069865133E-01
 -1.19011587791453E+00 -8.80240837728516E-01  1.04182319651065E-04 -8.57352767810428E-02  8.94486731426709E-05
  4.94478400158217E-04  2.80067089612610E-03  1.39680597616196E-03  1.07663761175145E-04 -6.37750847346981E-01
 -1.81728278031589E-01  1.32483005806272E-01  6.40257776544271E-01  1.83912432621852E-01 -1.32248054459753E-01
  4.68791459871916E-07 -9.80345154648242E-05 -1.64520565958105E-04 -5.42898724017975E-05 -9.90286747521296E-01
 -8.47151534153901E-01 -1.74486020310379E-01  1.10096205117311E-01 -1.10190688081278E-01 -1.74491018401395E-01
 -1.67329395197816E+00 -1.00406360054272E+01 -5.51215905250191E+00 -4.82754645181885E-01  7.71491515662297E+00
  4.91103704967835E+00 -3.39210460914117E-01  1.01414364631571E+00  4.67012055623195E-01 -2.57202210157407E+00
 -1.33741527055543E+00 -1.94380899481328E-01 -7.00180659604539E-01  1.67304425009603E+00  1.00390298541938E+01
  5.51112572769336E+00  4.82545089582134E-01 -7.71762016862467E+00 -4.91247901822764E+00  3.39471032136203E-01
 -1.01393896508642E+00 -4.66913326128144E-01 -2.57250372344327E+00 -1.33759909666735E+00  7.00427796340793E-01
 -1.94690800299603E-01 -9.33031900476334E-01 -5.98328387900872E+00 -3.54721279538190E+00 -4.62834373144604E-01
 -1.37364882725120E+01 -8.04374296522323E+00  7.30511193188902E-01  2.16194460056755E+00  1.74937394025600E+00
  2.55851974997578E-01 -1.58265285522753E+00 -7.03740636828342E-02  1.18490986516729E+00  5.74323920831010E-01
 -8.88153009257632E-01 -4.00378768525837E-01 -8.61767319355052E-01  1.50171880265666E-01  9.38508065611424E-01
 -1.13083099366465E-01  9.32629032998004E-01  5.98085509878994E+00  3.54581889151098E+00  4.62661287225785E-01
 -2.15911033331175E+00 -1.74758931938357E+00 -2.55907926718053E-01  1.37383574375034E+01  8.04475242001966E+00
 -7.30763928854466E-01  1.58357981353340E+00  7.08414991203934E-02 -1.18476577899752E+00 -5.74230120848496E-01
 -8.88835150940169E-01 -4.00636658754755E-01 -1.13483631666679E-01 -9.38747788277443E-01 -1.50300953581305E-01
 -8.61997426320816E-01 -7.14491826706497E+00 -1.97468489551123E+00  1.04520412972446E+00  1.66736655999332E+00
  4.53916414541545E-01 -7.33727823316770E-02  5.35020003235312E-02  7.14895583671351E+00  1.97588525598024E+00
 -1.04584094109721E+00 -1.66854135981200E+00 -4.54251474794357E-01  7.33207170130024E-02  5.35649342110468E-02
  1.70067073823466E+01  5.63947394844161E+00 -2.57025464930711E+00 -3.28314364102762E+00 -6.04485888132507E-01
 -3.63322818754270E+00 -1.30629544377369E+00  4.03796673697781E-01 -3.24402277971455E-01  9.66312291497483E-02
 -1.70102950439059E+01 -5.64030938360038E+00  2.57081104779681E+00  3.63389638854021E+00  1.30639810182523E+00
  3.28398731686330E+00  6.04735863868055E-01 -4.03936741614478E-01  3.24433336961242E-01  9.65689033619163E-02
* ORBITAL    1  119
 -6.47590481441455E-02 -4.65428964677368E-01 -2.18436996533130E+00 -5.75752571341557E+00  7.87303083621004E-01
  4.82657158894091E-02  4.92768889460415E-01  8.72416205914036E-01  3.22980407559390E-01 -1.72757336120285E-04
 -5.53195297883863E-04 -7.53181988249517E-04  2.20818344794944E-03 -2.66115796660135E-05 -8.21642039245522E-02
 -6.75017543532209E-01 -3.74461633698451E+00 -1.70201713675680E+00  6.03949560140904E-02 -2.98146148384406E+00
 -2.59795257542666E+00 -2.31597243381779E-01 -2.97828191806779E+00 -2.59589022687947E+00 -2.31792960397059E-01
 -4.95803916501075E-01  3.52686184282223E-01  2.41818807956405E-01  3.07680530779091E-02 -5.93156752855479E-04
 -3.48698248017203E-04 -3.34105557965440E-01  2.24589828748855E-01  2.24586232433191E-01  3.34117377702045E-01
 -8.08852669416643E-01 -4.98053433802402E+00 -2.63837315826706E+00 -2.41268731132771E-02  4.44204813316623E+00
  2.75172438330364E+00 -3.28910791988091E-01  7.27366370137490E-01  3.71522654845507E-01 -1.70189490566796E-01
 -3.88004564759770E-01  1.21919506799555E-04 -4.52792779759495E-01 -8.08277514516928E-01 -4.97747042862545E+00
 -2.63696511055765E+00 -2.39893274024302E-02  4.44115225725731E+00  2.75123041707881E+00 -3.28774832916536E-01
  7.27317078459617E-01  3.71594822292204E-01  1.69861554907190E-01  3.87727993339236E-01 -4.52732373640338E-01
 -1.94073316560275E-04  1.96099659060259E-01  7.50015759478106E-01  2.35304569341056E-01  1.57970890470078E-02
 -6.20843765225456E+00 -3.18407640771634E+00  6.16439325119247E-01 -3.26507721216766E+00 -2.10660227931211E+00
  1.54500256931046E-01 -1.69930102538621E+00 -5.15955147461388E-01  3.10227673387213E-01  7.46473329062274E-02
 -6.88662495091895E-01 -2.61490399371567E-01 -1.01171113608767E+00  3.19582329249288E-01  4.56434810282630E-01
 -1.13112142784882E+00  1.97871205165854E-01  7.60441538550537E-01  2.40959587239517E-01  1.64576379932909E-02
 -3.27002997555014E+00 -2.11040700586152E+00  1.54185084874024E-01 -6.20409463430772E+00 -3.18128190998478E+00
  6.16348050414104E-01 -1.69920655547014E+00 -5.16134597461059E-01  3.08936523449470E-01  7.39722202529981E-02
  6.89596457048160E-01  2.62081895723927E-01  1.13111655074873E+00  4.56145243152126E-01  3.19792308565966E-01
  1.01127183995920E+00 -2.24502490528463E+00 -5.89226442839260E-01  3.42113461209495E-01  4.12884211963546E-01
  9.55465535490511E-02 -1.86013063834039E-02 -5.98714928192469E-02 -2.24455301177368E+00 -5.89274158762492E-01
  3.42036813939210E-01  4.12962658986187E-01  9.56093331865562E-02 -1.85308347874137E-02  5.98096905696600E-02
  9.65705448162424E+00  2.47758844661489E+00 -1.50541811357673E+00 -2.31170308191290E+00 -6.15142094776740E-01
 -2.00536829239947E+00 -3.71422952063319E-01  4.09319881497168E-01 -1.14003513511013E-01 -9.46074571284685E-02
  9.65193553906651E+00  2.47604080472863E+00 -1.50451140152557E+00 -2.00408901703088E+00 -3.70890224004777E-01
 -2.31083911277197E+00 -6.15098800180047E-01  4.09222479623769E-01 -1.13843724387478E-01  9.46398158516068E-02
* ORBITAL    1  120
  3.07505465283189E-06  2.25838119523122E-05  1.07064742513766E-04  2.28179336288146E-04 -7.86426115296669E-05
  3.52342143275398E-06 -1.99141839695271E-05 -5.91692786051644E-05  3.84925876127921E-05 -3.81807184713481E-01
 -7.72600003375384E-01 -4.02219422099640E-01  1.83427343050689E-05 -1.09390832523487E-01  1.01625355518154E-05
 -6.26018493266130E-06 -6.14361194371861E-05 -4.47946097035703E-05  6.01947575359063E-07 -4.08106027971436E+00
 -2.77804999110380E+00  3.15338107868367E-01  4.08127324048450E+00  2.77825584032779E+00 -3.15295547356295E-01
  6.20953689145781E-05  1.78444264810583E-05  2.98438091102076E-05  2.60748135485825E-05 -2.56457367473254E+00
 -1.92495636067186E+00 -8.13386844238239E-02 -3.19934019665613E-01  3.19905620750032E-01 -8.13912421379090E-02
 -4.65031833085500E+00 -2.71482019779754E+01 -1.52112451448856E+01 -2.10285261923203E+00  5.26012339371524E+00
  4.32081339802154E+00  5.24071070941018E-01  1.89808163382382E+00  1.04516177429189E+00  1.29455504938039E+00
  3.25633488934239E-01  5.70394626367662E-01 -3.91232625796744E-02  4.65035842566557E+00  2.71485343737946E+01
  1.52114572164989E+01  2.10284972274877E+00 -5.25992354786025E+00 -4.32072620036374E+00 -5.24089941844392E-01
 -1.89820768319570E+00 -1.04522482157460E+00  1.29485906423389E+00  3.25747178674977E-01  3.91222126652298E-02
  5.70502318447054E-01  3.01445609499367E+00  1.65075480918242E+01  8.47377195184959E+00  1.16661652048788E+00
 -5.52948451030600E+00 -4.90191540857091E+00 -8.68177122469049E-01  1.14151302482359E+01  6.79847610906011E+00
 -2.96018446649917E-01  3.35054419011053E+00  1.76847100652210E+00 -4.01993393196491E-01 -9.48280252264610E-02
  3.00094715592155E+00  1.38213057785058E+00  2.95543499001468E-01 -4.79537574075754E-01  2.59055955652595E-02
 -8.26056355606763E-01 -3.01444060128391E+00 -1.65074061410262E+01 -8.47366512060399E+00 -1.16660467365181E+00
 -1.14149229504529E+01 -6.79826909774138E+00  2.96042747174294E-01  5.52934296913397E+00  4.90173998611427E+00
  8.68150597525958E-01 -3.35061372465440E+00 -1.76854933383651E+00  4.01958791040003E-01  9.48088398076508E-02
  3.00103251990744E+00  1.38215152639878E+00 -8.26195747655164E-01 -2.58877658856087E-02  4.79526142409234E-01
  2.95494811793412E-01  5.33078206928238E+00  1.43467295879111E+00 -9.11677949613908E-01 -1.84355218742104E+00
 -6.07584103699884E-01 -1.24679029639736E-01 -1.77581149802553E-01 -5.33169242837980E+00 -1.43491937471870E+00
  9.11819783535971E-01  1.84381961998894E+00  6.07664039383904E-01  1.24678179591486E-01 -1.77604259718622E-01
 -1.11318531612407E+01 -3.04916234616349E+00  2.24704076441916E+00  4.93848805659898E+00  2.14398163121109E+00
  3.76237865621701E-02  5.88572977064435E-02 -5.57280020526807E-03  1.33908100353537E-01 -8.35362415943923E-01
  1.11318599496942E+01  3.04917094725948E+00 -2.24704268367261E+00 -3.75740743635441E-02 -5.88823987132394E-02
 -4.93848516740342E+00 -2.14396704647231E+00  5.54342436154300E-03 -1.33900633622403E-01 -8.35380560629245E-01
* ORBITAL    1  121
 -7.78802688525294E-06 -5.82599814260289E-05 -2.96537325396041E-04 -1.20408787146016E-03 -1.90247493168645E-04
  4.42454282125993E-05  1.17053810457764E-04  2.30904047250299E-04  2.64977470659081E-04  2.83843267247510E-01
  6.63464585004111E-01  4.71087891780119E-01 -5.18611459508960E-05  3.80153929360888E-03 -6.47756457978169E-05
  6.10947828618464E-05  4.16278587322395E-04  3.26581751040917E-04  1.05631908031534E-04  1.11837034671418E+00
 -3.71479887228792E-02 -8.91135956859291E-01 -1.11785333479672E+00  3.76008436131100E-02  8.91200561670129E-01
  4.69167919211601E-04  4.27100404892939E-04 -4.92759469835357E-05 -7.55672957227705E-05  5.61555542555953E-01
 -1.93675858913562E-01 -4.55303382928743E-01  2.75911326533906E-01 -2.75952202644283E-01 -4.55475405850066E-01
 -1.20847237593509E+00 -6.42981335184621E+00 -3.60694235835119E+00 -7.66538776231818E-01  3.35887449262706E+00
  2.13051888457725E+00  5.46002750166287E-02 -3.75537998480385E-01 -1.97732788575674E-02  1.67927072424934E-01
  6.17275264070464E-01 -4.64514197010596E-01 -1.20874238310584E-01  1.20541355083294E+00  6.41284462315865E+00
  3.59787301997166E+00  7.65154531575893E-01 -3.35482170836562E+00 -2.12720386421636E+00 -5.41710931649830E-02
  3.76096798530172E-01  2.01260452730959E-02  1.69178547922243E-01  6.18131230307968E-01  1.20871733589807E-01
 -4.64225180563200E-01  5.91903561368702E-01  3.87713602779515E+00  1.98352818426364E+00 -5.58805133135824E-02
 -3.89881359515646E+00 -3.80769409488161E+00 -6.92155308404200E-01  4.61236231833489E-01  1.64444813039590E+00
  9.82968427573017E-01  3.79229800250048E-01  3.46379850387799E-02 -7.46161215958802E-01 -1.76855289087369E-01
  3.87579728953849E-01  6.13581158823820E-01  6.14493870074828E-01  2.13148702878124E-01  2.15647150108852E-01
  7.05787680523258E-01 -5.89734944063648E-01 -3.86466710728992E+00 -1.97650105145743E+00  5.70034433701965E-02
 -4.58285730063855E-01 -1.64230690293919E+00 -9.82893730545282E-01  3.89255693602149E+00  3.80262558133813E+00
  6.91625963758584E-01 -3.79649902634611E-01 -3.52052938254535E-02  7.45606073943306E-01  1.76513900417445E-01
  3.87682308384601E-01  6.13484810023148E-01  7.05609425208096E-01 -2.15480287622096E-01 -2.13278514568696E-01
  6.14357421151279E-01 -2.72812933719256E+00 -7.59473948104936E-01  3.96851112746934E-01  1.16742171252439E+00
  1.68648811231132E-01  1.63131864226298E-01  2.11233239972291E-01  2.72659918493387E+00  7.59054993722113E-01
 -3.96648226644671E-01 -1.16742642058104E+00 -1.68608329644165E-01 -1.63302293456806E-01  2.11330610049595E-01
  7.39456667801798E-01  7.76168895131892E-01 -2.30136461238865E-01  5.86788374493657E-01  4.02277302519047E-01
  3.73578835282106E-02 -4.27547739606556E-01 -4.75461343938770E-01 -1.71207962763571E-01  2.07180216182730E-01
 -7.39013517779606E-01 -7.76015547136218E-01  2.30088864127075E-01 -3.78415853141717E-02  4.27126874928733E-01
 -5.86211358395841E-01 -4.01984319342398E-01  4.75411440028046E-01  1.71340625471359E-01  2.07360279618337E-01
* ORBITAL    1  122
  1.84192177109511E-02  1.36176226239793E-01  7.21706678911598E-01  2.60354170173696E+00  2.18912199568272E-01
 -5.55663925011360E-02 -3.24664568132659E-01 -6.23509797489479E-01 -3.27293708354031E-01  7.62238408347815E-05
  2.15490503371699E-04  2.76688280202998E-04  1.08061982393178E-02 -9.38552987662388E-06  7.85592872710532E-02
 -5.66462082797353E-01 -3.42415532010841E+00 -2.11071843065259E+00 -4.71873856199713E-01 -1.29024994257501E+00
 -1.09028172936624E+00 -1.23025172140476E-01 -1.29176934724198E+00 -1.09088927954766E+00 -1.22504317544549E-01
 -1.34809245860186E+00 -1.23956181202854E+00  2.68471018412575E-01  2.89184684472909E-01  1.86076073529367E-04
 -6.44307454163735E-05 -1.90828467515268E-01  7.20164374823525E-02  7.18645850708594E-02  1.90471806903767E-01
  5.57750424318666E+00  3.09444378866606E+01  1.64771928817275E+01  2.46427209524745E+00 -7.38101523106213E+00
 -5.95088755382223E+00 -7.13548643469783E-01 -1.07739708042939E+00 -6.64957472502949E-01  2.39908191658091E+00
  1.59295440312134E+00  4.93113344414670E-01  4.14984714706920E-02  5.57826152274649E+00  3.09486829039404E+01
  1.64796733984331E+01  2.46474963971803E+00 -7.38323825931777E+00 -5.95232611355439E+00 -7.13602246481637E-01
 -1.07739485293206E+00 -6.65075080964584E-01 -2.39872301511168E+00 -1.59238060935604E+00  4.15918293463271E-02
 -4.93279249486542E-01 -3.54319937199028E+00 -2.03364039415049E+01 -1.14691630405496E+01 -1.82394655301687E+00
  1.17200090752299E+01  9.30062192176340E+00  8.80431369845829E-01 -5.95204895538699E+00 -4.26006390402579E+00
 -1.48676068222290E-01  1.14699825703513E+00  1.15000357204172E+00  8.27541002549260E-01  5.29099707438792E-01
 -3.51606282677986E-02 -2.54136822096842E-01 -9.84845737265691E-02  2.23406642374704E-01 -3.40858606175483E-01
 -3.33094917460623E-01 -3.54429761187040E+00 -2.03429907152548E+01 -1.14725931989849E+01 -1.82415367389848E+00
 -5.95151961959849E+00 -4.26022573936818E+00 -1.49098844559283E-01  1.17213373909095E+01  9.30210203880032E+00
  8.80778270112358E-01  1.14622351687573E+00  1.14966786180318E+00  8.28414953360568E-01  5.29423405527076E-01
  3.54451123674720E-02  2.54466656757858E-01  3.33534370898785E-01 -3.40938676582164E-01  2.23254565695228E-01
  9.90290211800375E-02  2.76412546022224E+00  6.84449372922459E-01 -3.64655328013709E-01 -1.87840831497076E-02
 -5.53990300815883E-02  2.97749352037449E-01  1.61242320493395E-01  2.76512947085158E+00  6.84763129177672E-01
 -3.64794357055206E-01 -1.93844546168651E-02 -5.54628469156756E-02  2.97629018720863E-01 -1.61095483626961E-01
 -1.99121969006505E+00 -6.29661995338856E-01  2.88636542870682E-01 -6.62271673603269E-01 -4.32938691195053E-01
  9.35812925863159E-01  7.88965715336262E-01  8.49479091024198E-02 -2.19238045681782E-01  2.70713304034807E-01
 -1.98887829697323E+00 -6.29226852648171E-01  2.88284009577391E-01  9.35355666029333E-01  7.89005655179413E-01
 -6.63173310352928E-01 -4.33356964874920E-01  8.52426521772307E-02 -2.19143274469761E-01 -2.70616127783878E-01
* ORBITAL    1  123
  7.81100233764671E-04  5.64590261233256E-03  2.71205195201473E-02  7.81082247546838E-02 -4.97488528896459E-03
 -1.25687758690445E-03 -7.60550804527879E-03 -1.45357863248133E-02 -7.51064693572502E-03 -4.66617382721222E-01
 -1.04841034542771E+00 -7.09220469231254E-01  2.01846394098265E-04  3.87396541639866E-02  1.32895988048800E-03
 -5.48120162582645E-03 -3.93077918990110E-02 -2.55215115324887E-02 -2.31782939660648E-03  1.12882119193367E+00
  2.26869765156936E+00  1.13442468883724E+00 -1.12751465462020E+00 -2.25111341630039E+00 -1.11862233091252E+00
 -1.18072292868097E-02 -1.09583960051025E-02  1.00686219647780E-02  6.80011517686788E-03 -2.47067651355651E+00
 -8.97376245611610E-01 -9.38311101444557E-01 -8.12213675211068E-02  8.44693744356936E-02 -9.41248111548855E-01
 -3.51983832576256E+00 -2.07976863083999E+01 -1.13069713378476E+01 -1.17089604077988E+00  7.11569775988586E+00
  5.32021059524723E+00  3.26358272888326E-01  2.10213606308434E+00  1.01360460077428E+00 -2.20458497466524E-01
  3.18790472738280E-01  4.97201442807481E-01 -2.68466029218649E-01  3.49501757162454E+00  2.06611013947806E+01
  1.12326488830293E+01  1.15840033221518E+00 -7.08837811400906E+00 -5.30236068200902E+00 -3.26692858921095E-01
 -2.10120156780514E+00 -1.01152325091557E+00 -2.34817551568757E-01  3.14167882461394E-01  2.67779346880045E-01
  4.99320005502208E-01  3.67383387974790E+00  2.03704318047034E+01  1.06273003720025E+01  1.34696749800058E+00
 -6.76393341287158E+00 -4.17396899454290E+00  2.02707965625583E-01  3.28623660845391E+00  4.69928602318455E-01
 -1.11078697887853E+00  2.34505606320256E+00  1.51577477344325E+00 -8.51935280379233E-01 -5.20667847111834E-01
  2.76257457629800E+00  7.91920169697371E-01  1.44322716295036E-01 -3.17371530115461E-01  2.71559960852413E-01
  1.00124677450732E+00 -3.66294726231323E+00 -2.03062187247944E+01 -1.05950423989457E+01 -1.34561156317426E+00
 -3.29182274276151E+00 -4.53916415548297E-01  1.12391066114895E+00  6.72929714180437E+00  4.13805426801004E+00
 -2.11659971678373E-01 -2.35833893814043E+00 -1.52029806324168E+00  8.43268445307871E-01  5.17253557432864E-01
  2.75535443103261E+00  7.79773485196890E-01  1.01275755022280E+00 -2.71046140614520E-01  3.21049197162622E-01
  1.47795422951659E-01  1.14040609917839E+00  3.75229984980490E-01 -1.00779602967030E-01 -4.24266614773893E-01
 -2.31107901312196E-01 -4.78077750893342E-02  5.26913428528043E-02 -1.11976592060691E+00 -3.66461727788906E-01
  9.65602259511570E-02  4.18956568901363E-01  2.27791608440634E-01  4.81837490996992E-02  5.33282491393983E-02
 -6.54211419208327E+00 -2.25203062106383E+00  9.82055907800257E-01  1.39505819867107E+00  6.07976215469971E-01
  1.29595095853752E+00  4.39532488760598E-01 -2.96495677019051E-01 -7.81653443809948E-02  1.49540193707098E-01
  6.55779273038841E+00  2.25666168066802E+00 -9.83879604738301E-01 -1.30185506690146E+00 -4.42116170645966E-01
 -1.39818884570639E+00 -6.06905185659582E-01  2.98844385849269E-01  7.77286866356890E-02  1.49704406608151E-01
* ORBITAL    1  124
 -1.17170252394017E-01 -8.46760027954753E-01 -4.06916707732015E+00 -1.16892634617653E+01  7.67948458014305E-01
  1.84651686710228E-01  1.14280220921745E+00  2.18464842778330E+00  1.10259470788213E+00 -3.16860116575965E-03
 -7.20564882977069E-03 -5.21964719934695E-03 -2.05931594473453E-02  2.82997149202437E-04 -1.91134749737491E-01
  8.43677075434427E-01  6.02178532097695E+00  3.89702431558019E+00  3.57869514667154E-01 -7.13491016399803E-02
 -1.28753582389107E+00 -1.17506123588404E+00 -8.44625241940419E-02 -1.31660193727093E+00 -1.19035941050588E+00
  1.76879463846449E+00  1.64773489199760E+00 -1.51813021918493E+00 -1.02385863629713E+00 -1.69162321877540E-02
 -6.16411083163341E-03 -2.31018291417136E-01 -2.44076074768130E-01 -2.42942864091220E-01  2.18454754560540E-01
  1.78244364213968E+00  9.79617446138763E+00  5.33741710569463E+00  9.07798582624890E-01 -1.93926174198192E+00
 -1.25346761644944E+00  3.14556580779047E-02 -4.26062416761706E-02 -1.42377946742287E-01 -1.10516449104437E+00
 -3.65874560354059E-01  1.59245523827310E-01  4.85812143992466E-02  1.83011865023302E+00  1.00774598035020E+01
  5.48998841518448E+00  9.23553203850686E-01 -2.03491789615077E+00 -1.32493348420250E+00  2.71168073667630E-02
 -7.08621042230290E-02 -1.55935544127625E-01  1.10225356551590E+00  3.70141312977278E-01  5.21607393327323E-02
 -1.52583576073724E-01 -7.79465838629841E-01 -4.61061821703681E+00 -2.30650771934950E+00 -8.44061290685493E-02
  2.41492906081718E+00  2.56662718470709E+00  6.68058821253453E-01  5.22213995705599E-01 -1.14114594795051E+00
 -9.89181151951247E-01  9.82450652928045E-01  3.31720863560606E-01  6.48242652223029E-01  2.52845355146215E-01
 -5.19152721816546E-01 -9.02491906039450E-01  2.52526011779808E-01 -2.78927986294391E-01 -3.18298419387822E-02
  8.68300834798817E-01 -8.27796770087788E-01 -4.87847078893501E+00 -2.44634849369272E+00 -1.02228032697061E-01
  4.75426571565461E-01 -1.14932759432450E+00 -9.74279257836750E-01  2.50767497880932E+00  2.62386435612740E+00
  6.65250760914331E-01  9.51101061326034E-01  3.11419465870891E-01  6.58997568094418E-01  2.59531110764561E-01
  5.57075428238429E-01  9.13568642701197E-01 -8.54857650027415E-01 -3.55919345428687E-02 -2.74486922165502E-01
 -2.50831780439922E-01 -1.55335439510208E+00 -6.54723284715772E-01  3.16911984142783E-01  3.89294164018735E-01
  2.45812192869826E-01 -3.22283478839014E-02  4.53271146518805E-02 -1.56920104497418E+00 -6.60029796060946E-01
  3.18331157413850E-01  3.95250503755173E-01  2.49020356086109E-01 -3.15487533717430E-02 -4.46656217738737E-02
 -1.12204692983978E+00 -3.33807757842163E-01  1.27552172672758E-01  2.30028956763070E-01 -7.78585424008871E-02
  4.31119411127502E-01  1.85984010869863E-01 -1.76962992187992E-01  3.36389633046386E-02  1.18476283476450E-02
 -1.03642379566850E+00 -3.04161166078375E-01  1.14831493266185E-01  4.14204939254907E-01  1.80286218950781E-01
  2.11856240852136E-01 -8.58585244235597E-02 -1.73031391746059E-01  3.47499853400040E-02 -9.82759440381384E-03
* ORBITAL    1  125
 -4.24773556714638E-06 -3.00729847429950E-05 -1.34367113152526E-04 -3.01395294896323E-04  7.96959150161041E-05
  5.92926799265750E-07  1.88480879434462E-05  3.78628901685037E-05 -1.24258224980560E-05  3.80003375534987E-02
  6.56115586760216E-02  1.73524499350283E-02  2.63146791855645E-05  6.67828492573697E-03  2.25879087302504E-05
 -6.68434961079703E-05 -3.11864486543335E-04 -1.14022818082960E-04 -1.27574417504677E-05 -2.63510522273923E+00
 -1.98831351794840E+00  3.03696294653459E-02  2.63451047295011E+00  1.98776356307766E+00 -3.04544116123754E-02
 -1.64253637894058E-04 -1.25601471919355E-04 -3.20769699708041E-05 -2.40829284785887E-05 -1.29119834095982E+00
 -5.97765081379632E-01 -2.51688692976487E-01 -1.75431531736239E-01  1.75435679719366E-01 -2.51598841249808E-01
 -1.63718634702503E+00 -9.42996670822230E+00 -5.51387516598124E+00 -9.61830258531509E-01  2.54536453187206E+00
  2.74284801516384E+00  6.35865117957170E-01  1.80907212839232E-02  6.50878762852655E-02 -4.81196976420776E+00
 -3.04957174183787E+00 -4.11700541116428E-01 -6.27497761701660E-03  1.63779301574988E+00  9.43334711413588E+00
  5.51565926568939E+00  9.62077780924761E-01 -2.54620498178118E+00 -2.74342158594861E+00 -6.35879942508741E-01
 -1.82542401981468E-02 -6.51788529458970E-02 -4.81170447911319E+00 -3.04939806946330E+00  6.28298213290782E-03
 -4.11716241445115E-01  4.84549495500884E-01  1.65973732696234E+00  3.20434422225386E-01  1.99647143666078E-01
 -5.88185522130571E+00 -5.17278597716343E+00 -8.28116587151546E-01  7.35463342355165E+00  4.49611194847470E+00
 -1.63086296957017E-01 -2.20704758471496E+00 -1.63942376137046E+00  8.06337538439714E-01  4.66875840687844E-01
 -1.50116923007460E+00 -1.22888903261978E+00 -3.31287154920057E-01 -1.03920462492713E-01  5.76636015536219E-03
  9.45584365902883E-01 -4.84906645186189E-01 -1.66186397391313E+00 -3.21659676762037E-01 -1.99824075400672E-01
 -7.35512534541318E+00 -4.49656940413366E+00  1.63028472418034E-01  5.88304909735918E+00  5.17367989151574E+00
  8.28171329863402E-01  2.20667930698465E+00  1.63922657573912E+00 -8.06158741697298E-01 -4.66772996189907E-01
 -1.50084678047601E+00 -1.22863680498879E+00  9.45587642273028E-01 -5.81841085192646E-03  1.03951602233973E-01
 -3.31216923491305E-01 -7.21533182861433E+00 -2.09277197097408E+00  1.18071368175814E+00  1.07846427890001E+00
  6.10860669645009E-01 -3.48095713132552E-01 -1.34269550394546E-01  7.21486664020398E+00  2.09262724395857E+00
 -1.18062127587928E+00 -1.07835129009621E+00 -6.10792742310182E-01  3.48093072011903E-01 -1.34266375374858E-01
  6.11419543079957E+00  2.28239097056817E+00 -9.16166757592997E-01  6.35161284889250E-01  4.28642971383311E-01
 -7.29062478597920E-01 -8.17284993265590E-01 -4.41314026447949E-01  3.00194894914249E-01 -2.57241796040183E-02
 -6.11354154635155E+00 -2.28222762555652E+00  9.16049430933652E-01  7.29115385226467E-01  8.17323923223735E-01
 -6.35343579442118E-01 -4.28747876530849E-01  4.41294617521652E-01 -3.00174954519529E-01 -2.57499141690777E-02
* ORBITAL    1  126
 -1.63270408614173E-05 -1.15568019340663E-04 -5.36886862935067E-04 -1.20253757534159E-03  3.57511732711713E-04
 -1.21495757432235E-05  1.25367277676547E-04  2.03079689540620E-04 -7.33629194658099E-05 -1.03672107125097E-01
 -2.86214763832599E-01 -2.73310932895847E-01  3.20873712587967E-04 -1.10978032849525E-01  1.78100340773180E-04
  2.32466515733365E-04  1.78508465789638E-03  1.37074352521560E-03  2.91560150818711E-04 -1.85472231432329E+00
 -2.69612519986069E+00 -8.53684736606335E-01  1.85427721936499E+00  2.69552440631138E+00  8.53435377957395E-01
 -2.60177357721015E-04 -1.55998768090568E-04 -3.21040494274577E-04 -2.25312893008712E-04 -9.75767484149592E-01
 -1.22258826116992E+00 -2.32362772793403E-01 -2.59555634124299E-01  2.59422262426204E-01 -2.32037991976224E-01
  6.29639803799439E+00  3.43180166096162E+01  1.74692973126841E+01  2.32056696135443E+00 -8.89157479716591E+00
 -6.59817430727418E+00 -4.83815230568161E-01 -1.00635321802193E+00 -5.05528603728540E-01 -1.59295216260902E+00
 -9.21086772527540E-01  3.90365405864483E-01  4.26712116543595E-02 -6.29566973739952E+00 -3.43138670930749E+01
 -1.74670465521775E+01 -2.32026562522460E+00  8.89006161465068E+00  6.59730605215450E+00  4.83893895174135E-01
  1.00609790511332E+00  5.05384405598932E-01 -1.59112579719683E+00 -9.19932347338860E-01 -4.26446195967356E-02
  3.90442324734711E-01 -1.66387370454399E+00 -1.01389549435991E+01 -6.67077861305692E+00 -1.30646400665244E+00
  1.79640094401201E+01  1.36512044341957E+01  9.86222469722514E-01  1.82107135400721E+00  1.36558794968480E-01
 -4.13545010333125E-01  2.30206025762772E+00  1.20539586855961E+00 -4.10936494152614E-02  2.31950915670647E-01
 -2.16009718139336E+00 -1.67797072975112E+00  8.04144608461403E-01  1.88200574530655E-01 -6.80733211720644E-01
  4.38496213538474E-01  1.66289504573605E+00  1.01332355280081E+01  6.66774894493132E+00  1.30614428743115E+00
 -1.81967105001327E+00 -1.36092160585692E-01  4.13341421072481E-01 -1.79634676360567E+01 -1.36506906537642E+01
 -9.86134105357785E-01 -2.30350749275042E+00 -1.20632463292577E+00  4.17465293182170E-02 -2.31645516393990E-01
 -2.15900002550111E+00 -1.67710797751031E+00  4.38251479362827E-01  6.80692404244904E-01 -1.88200190984308E-01
  8.04348437416831E-01 -2.14105870025075E+00 -7.73146073048088E-01  4.39209912520932E-01  9.76295084373272E-01
  5.47513253731777E-01  6.76398268335095E-02  1.18525053867728E-01  2.13875026423797E+00  7.72508683484787E-01
 -4.38805282467082E-01 -9.75895497809139E-01 -5.47258289609665E-01 -6.77362635972991E-02  1.18570645297513E-01
 -1.55858560838415E+01 -5.44644584873177E+00  2.85057895053757E+00  3.76935323185688E+00  1.54994685919924E+00
  2.26191303822645E+00  1.06749069984506E+00 -1.59570233521499E-01  1.37810699225099E-01 -1.15428033663773E-01
  1.55893372180226E+01  5.44744191960640E+00 -2.85117775033619E+00 -2.26219105867852E+00 -1.06767905599813E+00
 -3.76998420510027E+00 -1.55022707566855E+00  1.59494327789600E-01 -1.37711276175155E-01 -1.15460720982570E-01
* ORBITAL    1  127
 -3.49600955912157E-02 -2.46337891813299E-01 -1.05480336415600E+00 -2.41902001171521E+00  5.34342758206137E-01
  2.60994104247656E-02  5.89389841023369E-02  1.38518146300633E-01  7.54229262258377E-02  2.48020352965081E-04
  6.03290416501268E-04  1.09085986489608E-03  2.23492161472893E-01 -2.47903165941708E-04  2.62505439315289E-01
 -7.30715561907034E-01 -3.04112690654902E+00 -5.97703695552349E-01  1.19663576214845E-01 -3.16833081295848E+00
 -2.72479063077313E+00 -2.76245238381238E-01 -3.17347113427029E+00 -2.72903493728232E+00 -2.76454188807622E-01
 -2.35838369786755E+00 -1.87148673930206E+00 -4.55517545505329E-01 -3.79325552475779E-01  1.39790220093050E-03
  9.79451251478981E-04 -5.13749752417325E-01 -3.37124611208437E-02 -3.39747293011473E-02  5.13957513797854E-01
  2.50025629540185E+00  1.40872066562799E+01  7.37017286007137E+00  8.83903155667264E-01 -3.99090801881625E+00
 -2.34469838742850E+00  1.81658496645349E-01 -9.89126629493458E-01 -5.01640526313267E-01 -3.42258426708448E+00
 -2.26095449152254E+00 -1.29817389490905E-01  7.33930165561901E-02  2.50331618940060E+00  1.41036628268589E+01
  7.37856300613930E+00  8.85117770150949E-01 -3.99525847629012E+00 -2.34789155120056E+00  1.81390398299051E-01
 -9.89357561076286E-01 -5.01831936158369E-01  3.42461071920359E+00  2.26221007748283E+00  7.33794846397657E-02
  1.29453812895277E-01 -1.53091332737779E+00 -9.31151000651754E+00 -5.42182980729270E+00 -7.12690315760600E-01
  4.80704855881269E+00  3.17427557278519E+00 -9.31149936897941E-02 -5.04010604555201E-01 -1.04767567132856E+00
 -2.79973699971724E-01 -3.45755327043926E+00 -2.08203481827635E+00  1.04604215370592E+00  6.02403076743034E-01
 -2.69335603473638E+00 -1.89791352524173E+00 -4.03242920351385E-01  1.72265385358509E-01 -3.21307431351843E-01
  1.53859751858842E-01 -1.53271993052505E+00 -9.32269812657879E+00 -5.42892033085363E+00 -7.13863816539767E-01
 -4.95812762412336E-01 -1.04314460091692E+00 -2.80402394090461E-01  4.81580483427726E+00  3.18133145875574E+00
 -9.23940951078173E-02 -3.45585721136593E+00 -2.08107054590748E+00  1.04691217102440E+00  6.03012946822841E-01
  2.69326272878117E+00  1.89841625698425E+00 -1.54378734240642E-01 -3.21640973054328E-01  1.72113942809794E-01
  4.03031487899263E-01 -5.17549588866822E+00 -1.50039075922048E+00  9.31566412433876E-01  9.63666446523270E-01
  5.95327871188294E-01 -1.63354394759365E-01 -1.01587384855195E-01 -5.17738086342402E+00 -1.50084904530982E+00
  9.32008898846488E-01  9.64126215334138E-01  5.95644030980151E-01 -1.63428923351514E-01  1.01584031123078E-01
  5.64205175163638E+00  1.52730956769497E+00 -9.86952838310524E-01 -1.03561853998770E+00 -5.98411356690210E-01
 -1.84077121523651E-02 -9.83245934699778E-02 -1.85636385396770E-01  2.39381922462546E-01  8.95257716018764E-02
  5.63194278331178E+00  1.52351544037415E+00 -9.85195069361407E-01 -1.71903426527557E-02 -9.78149907331607E-02
 -1.03283118137072E+00 -5.97100302998450E-01 -1.85797006539322E-01  2.39438560212960E-01 -8.94506132950796E-02
* ORBITAL    1  128
 -1.36428189430631E-02 -9.53571536594913E-02 -3.96708919466974E-01 -1.13510782664635E+00 -3.51379778738960E-02
  4.77846305683622E-02  9.74520242153963E-03  8.23829637539806E-02  8.42754103976607E-02 -2.28874928415965E-03
 -5.42941428980716E-03 -5.60610796579490E-03 -8.86579202441858E-01  3.86452676871834E-03 -2.74587906754079E-01
 -1.63892126383990E+00 -9.78603839115881E+00 -5.80495069365617E+00 -1.08426257693408E+00 -3.17089831685041E+00
 -2.68542781696807E+00 -1.81455906436563E-01 -3.16464499268436E+00 -2.68116457935700E+00 -1.81591311624383E-01
 -1.01686552646945E+00 -8.79111419697478E-01  4.29688987665501E-01  2.60599612738129E-01 -3.41599882010442E-03
 -2.83522332121312E-03 -4.48777104147834E-02  2.17351833352769E-01  2.17082057571949E-01  4.56403034999697E-02
  6.89240791484845E-01  3.66827933057416E+00  1.69018187949843E+00  1.49014798314452E-01 -1.14829340794024E-01
  2.45850737462364E-01  1.86346770938715E-01 -2.69013619427462E-01 -1.22462278820646E-01 -9.63422100559712E-01
 -6.78692721386168E-01  9.34224161338312E-03 -1.51349493969513E-02  6.85594189738394E-01  3.65321506487967E+00
  1.68645374076452E+00  1.48856245060767E-01 -1.17832320535202E-01  2.43333480763485E-01  1.86351344087987E-01
 -2.70565917269556E-01 -1.23412862016324E-01  9.59046119748771E-01  6.75556067588867E-01 -1.44791137900136E-02
 -7.95824139417235E-03  8.22118973410996E-01  4.00557159431875E+00  1.45939167608145E+00  4.91333798970207E-02
  2.39290255712348E+00  1.36476091423639E+00 -1.99578701746476E-01 -2.77311387111086E+00 -2.03862853038764E+00
 -1.12753185775251E-01 -1.28301399820630E+00 -6.91546445289461E-01 -6.88299832371690E-02  7.14536056734230E-02
 -9.24025169314207E-01 -5.88027984860308E-01 -1.53295943250817E-01  1.25898723253774E-01 -1.93667080880994E-01
 -8.90040378976997E-02  8.20562142379651E-01  4.00309608187410E+00  1.46498814022949E+00  5.14693048048527E-02
 -2.79583945159658E+00 -2.05281330572801E+00 -1.12649177628061E-01  2.38019344668021E+00  1.35446348358765E+00
 -2.00499339595002E-01 -1.29095985128395E+00 -6.96952303290621E-01 -7.00946133899951E-02  6.98828659808740E-02
  9.26025664863153E-01  5.88217490638234E-01  8.91404842862453E-02 -1.92932765152831E-01  1.26046293111817E-01
  1.53430825850791E-01 -2.14792347664769E+00 -6.77914487335238E-01  4.00390847373648E-01  3.50738578095930E-01
  2.15493139973785E-01 -6.43736652340354E-02 -5.18060012553421E-02 -2.14052849101869E+00 -6.76026773768685E-01
  3.98667459535219E-01  3.49269053893900E-01  2.14734954782791E-01 -6.40969133030611E-02  5.18039973097350E-02
  5.58257440893731E-01  2.99088334407004E-02 -1.19349630276935E-01 -6.93645334235558E-02 -1.51343484483048E-01
  4.48232734196939E-01  1.99821901143377E-01 -1.08529248513620E-01  1.09405177024138E-01  3.59524806392639E-02
  5.91694745056159E-01  4.23365502136079E-02 -1.25418821537048E-01  4.45001251916165E-01  1.98086293393331E-01
 -7.95364109974137E-02 -1.56309973140941E-01 -1.08270525671737E-01  1.09220928920486E-01 -3.65074237168256E-02
* ORBITAL    1  129
  5.10588523339525E-05  3.55543002266973E-04  1.45497811308510E-03  4.51743619852190E-03  3.48481004633541E-04
 -2.00157964761805E-04 -6.57264655090910E-05 -1.57863354978536E-04 -4.99730341397263E-04 -5.47033513317339E-01
 -1.34610177510427E+00 -9.99505703056460E-01  3.55928865115884E-03  9.74282738854761E-01  1.20276587428141E-03
  7.01658023611889E-03  4.25999841348166E-02  2.59398893639967E-02  4.98022664726973E-03  7.12875325776674E-01
  6.08024058490528E-01  1.83371619127373E-02 -6.87304734317176E-01 -5.86125795132152E-01 -1.67081203871407E-02
  3.33669405011626E-03  2.93234210750197E-03 -2.15679570775574E-03 -1.40484450393034E-03 -2.00011092257584E-01
 -3.21425589041366E-01  1.41917360205015E-01  9.71176702343449E-02 -9.89483468836998E-02  1.41909087015347E-01
  2.63415445557199E-01  7.22454609478776E-01 -2.99465820908142E-01 -1.39602795867125E-01  9.50233481114531E-01
  7.84260606377181E-01  6.20379872955167E-02  1.96661329694033E-01  1.53756976527742E-01 -3.60552219059778E-01
 -2.85725462796345E-01  1.20182047063317E-01 -9.21364194153136E-02 -2.67221920421751E-01 -7.42001506755712E-01
  2.91281985833694E-01  1.39114003189306E-01 -9.53207830484668E-01 -7.88880761087160E-01 -6.35636357130639E-02
 -1.95159871902203E-01 -1.53116521716039E-01 -3.66410429032016E-01 -2.89919280155557E-01  9.23503770592761E-02
  1.20276455892758E-01  7.35207770990022E-01  3.35221186341233E+00  9.09085446916396E-01 -9.45145528743931E-02
  9.91321018916371E-01  6.88592200130810E-01 -1.21769792461998E-02  9.55706622817381E-01  6.52593509431291E-01
  6.77913194298379E-02  8.73284880612204E-01  6.08726750917546E-01 -8.91819294184175E-02  7.21213704766211E-02
 -1.05012839240269E-01 -8.57466853803445E-02  3.16096294050219E-02  5.03065630055921E-02 -8.44529417059936E-02
 -5.64526505688553E-02 -7.44046899593984E-01 -3.39705192857599E+00 -9.27465713048802E-01  9.33423178754373E-02
 -9.31164556140874E-01 -6.35128057052298E-01 -6.70068035408202E-02 -1.00755616373255E+00 -6.97450520452991E-01
  1.38003417620730E-02 -8.64772841673948E-01 -6.04264463217599E-01  9.06369543612163E-02 -7.22072556333614E-02
 -1.10916907103896E-01 -8.93746002781157E-02 -5.71876710863115E-02  8.58011325843877E-02 -5.12338302514434E-02
  3.04854573859986E-02 -1.05895883115334E+00 -3.19872331350336E-01  2.17671604852723E-01  2.34385990146894E-01
  1.03409385315258E-01 -2.34523363286537E-02  7.80942862519249E-03  1.07425043808718E+00  3.24785822812974E-01
 -2.20536105851825E-01 -2.36821760503466E-01 -1.04860308785797E-01  2.38997762243359E-02  7.44500802222019E-03
 -3.39192772843911E+00 -1.21054136288858E+00  6.52205672417137E-01  1.09034620931843E+00  5.17830253724748E-01
  3.47114925782979E-01  2.05219959105341E-01 -1.90399576814736E-02  3.88472596664944E-02 -7.14601377221131E-02
  3.39090527542837E+00  1.21135751912663E+00 -6.51845047088966E-01 -3.51059145384476E-01 -2.07035133852926E-01
 -1.09032995666121E+00 -5.16928905310370E-01  1.98591734278027E-02 -3.96012530740477E-02 -7.11775851079117E-02
* ORBITAL    1  130
 -2.32194737405310E-02 -1.72417315088951E-01 -9.54308439465597E-01 -3.57143283397220E+00 -7.01118788852113E-02
  1.01603469121226E-01  6.31927100266350E-01  1.28802662091151E+00  6.78853685615935E-01  4.43317940612733E-05
  2.42786088232564E-04  5.27723976601271E-05 -3.76474990693679E-01 -1.30019381538725E-04  4.41500765727049E-01
  2.28678714362911E+00  1.63080287694353E+01  1.27339829274232E+01  3.33640719471859E+00  3.26647375400955E+00
  3.51681533587867E+00  7.80908924791544E-01  3.26751719018981E+00  3.51762928735083E+00  7.80916956680444E-01
  1.21359768970478E+00  8.84197901924029E-01 -1.27299016708871E+00 -1.29117958019401E+00 -1.28091121946388E-04
 -4.11577526153713E-05 -5.13580728361640E-02 -1.72267733686053E-01 -1.72208397408730E-01  5.13086183803479E-02
  1.72605177340571E+00  9.90423112673441E+00  5.42224805619488E+00  7.50651745207869E-01 -4.42878347200727E+00
 -3.57625925352629E+00 -3.52364295584556E-01 -5.00507899538142E-01 -2.16833146750735E-01  1.43494591632370E-01
  1.49091924832790E-01 -7.74121147529399E-03  1.04950300016637E-01  1.72619986856745E+00  9.90478070233589E+00
  5.42225096846304E+00  7.50594338744219E-01 -4.42846507046065E+00 -3.57597873409659E+00 -3.52329572649467E-01
 -5.00478810545928E-01 -2.16788328648954E-01 -1.43472671181886E-01 -1.49058650291087E-01  1.04921909207484E-01
  7.72726815971833E-03 -3.15271648142284E+00 -1.68142289313560E+01 -8.12596917718654E+00 -8.90531916123774E-01
  1.52787773621123E+00  1.47992950577704E+00  3.07056888689510E-01  3.37800724325752E+00  2.45263381003325E+00
  2.77075852806337E-01  1.16648189283750E+00  5.35077752584960E-01  4.35467940846835E-01  2.10605530588536E-01
 -1.20229218275167E+00 -6.07031255353427E-01  5.97693733299894E-01  9.46919740539588E-02 -6.73493679627192E-02
  2.05660747307782E-02 -3.15225365267387E+00 -1.68118670888390E+01 -8.12500907677628E+00 -8.90492286873735E-01
  3.37724705366713E+00  2.45219071232813E+00  2.77134160935375E-01  1.52831593076081E+00  1.48017714355414E+00
  3.07021553849161E-01  1.16676138358033E+00  5.35269880478137E-01  4.35313686058461E-01  2.10566337457137E-01
  1.20255663768700E+00  6.07148107102392E-01 -2.05370731411775E-02 -6.73837580729463E-02  9.47434392910535E-02
 -5.97729334589817E-01  1.10939279019176E+00  3.06559263947164E-01 -2.17353349793094E-01  9.03452803320260E-02
  3.02885304106739E-02  9.78097376445910E-02  7.50631069230610E-02  1.10901391716769E+00  3.06428015217451E-01
 -2.17283733579473E-01  9.04526847961054E-02  3.03312926081389E-02  9.78105721985841E-02 -7.50721059896994E-02
  2.81732261327534E-01  3.76710685717525E-01 -1.93092526457566E-02  1.84618783939733E-01  5.52999616769758E-02
 -9.60948994916208E-01 -4.23473023965311E-01  1.25686350011659E-01 -3.83024481754307E-02 -1.09959826122293E-01
  2.80733470338537E-01  3.76367001938172E-01 -1.91104861957827E-02 -9.60810808569470E-01 -4.23386030676870E-01
  1.84916925059947E-01  5.54316325667859E-02  1.25684583476050E-01 -3.82840464073967E-02  1.09977457859099E-01
* ORBITAL    1  131
  1.27766252488168E-02  9.45275447346776E-02  5.19776773847139E-01  2.18800553570668E+00  3.09689348551641E-01
 -1.00038558747262E-01 -3.10001727094352E-01 -6.48385554422606E-01 -3.69328929114222E-01  5.75373367100352E-05
  2.74047859356939E-05 -4.62186421356314E-04  2.22907018322953E-01 -1.18318785136800E-05 -7.54527607970044E-01
 -1.48501960395426E+00 -7.15896813312232E+00 -1.44977086800925E+00  1.21561066987416E+00 -1.91670108748490E+00
 -7.88488761952338E-01  4.52966216448392E-01 -1.91113309072688E+00 -7.84410758221299E-01  4.52846088226322E-01
 -2.09883926306436E-01 -4.22677402120858E-01  8.12396209071184E-01  5.27835383726266E-02 -1.18430642475366E-03
 -6.39946103176750E-04  4.88041689211337E-01  6.77876111206382E-02  6.80116979706358E-02 -4.88186555762718E-01
  4.53873496958584E+00  2.47800117944971E+01  1.19743473911193E+01  1.11152681319572E+00 -6.21187055044673E+00
 -4.22914284334283E+00 -3.10945185183785E-02 -1.48506660625153E+00 -5.86568229286883E-01 -2.22931243400601E-01
 -2.63315515444792E-01 -1.63114803824199E-01  8.33646795145366E-02  4.53952235028725E+00  2.47836498815396E+01
  1.19752667248814E+01  1.11135761472191E+00 -6.21143742121220E+00 -4.22858193438468E+00 -3.09188331129765E-02
 -1.48529210071269E+00 -5.86534085111174E-01  2.22582155934206E-01  2.63161843364585E-01  8.33195818712167E-02
  1.63242292140907E-01 -2.34583360787574E+00 -1.38876389018383E+01 -8.44953698578514E+00 -1.45466466462103E+00
  8.70548464137621E+00  5.91661307208661E+00  1.54906535671683E-02 -4.63033319192540E+00 -2.08473311422468E+00
  7.25069494103362E-01  3.31535435659727E-01  1.40625211689298E-01  4.57764488683508E-01  4.49805157703137E-01
 -3.20335756405102E+00 -1.41263629390420E+00  3.28916185787732E-01  3.91041903423097E-01 -3.84983723696212E-01
 -4.42587637113830E-02 -2.34402800706122E+00 -1.38779233467661E+01 -8.44497571229233E+00 -1.45425739304769E+00
 -4.63715488902525E+00 -2.08883125372962E+00  7.25373993949350E-01  8.70723303860912E+00  5.91732092562777E+00
  1.51800970817016E-02  3.31860593774554E-01  1.40827190793143E-01  4.56921554955604E-01  4.49465806278407E-01
  3.20525966332718E+00  1.41342999638016E+00  4.44489508958906E-02 -3.85115084911052E-01  3.91334235463341E-01
 -3.29092774029212E-01 -1.89058125016118E+00 -5.22427795124832E-01  3.83491270107067E-01  7.67838861282183E-01
  3.33397938104792E-01  6.75740650442924E-02  6.54889257316571E-02 -1.89185065863373E+00 -5.22991837794714E-01
  3.83655655615689E-01  7.68290481293663E-01  3.33570161180011E-01  6.76180486415822E-02 -6.55405488288808E-02
  3.06670331127779E-01  1.88417286133580E-01 -6.99977763904994E-02 -5.81325431860938E-02 -1.98657796445416E-01
 -1.40567519495885E-01  2.39413894291823E-02 -1.38860339175477E-02  1.70365847820673E-02  1.16663470989275E-02
  3.05899402693863E-01  1.88372355425711E-01 -6.97106708298707E-02 -1.40286324141183E-01  2.41525986419180E-02
 -5.78319422448364E-02 -1.98604286440027E-01 -1.38649584619905E-02  1.71278551419201E-02 -1.16235079303923E-02
* ORBITAL    1  132
 -1.26586297006092E-01 -9.10346580242616E-01 -4.27547868611856E+00 -1.21280683555928E+01  6.90744866643083E-01
  2.03586072130975E-01  8.90112226748469E-01  1.65531080029486E+00  7.74056640819745E-01 -7.10296344168384E-05
 -1.81939497238405E-04  1.36365313443570E-04 -5.61675342817496E-03  1.98871528701858E-05  3.61895371681353E-01
 -8.21384430746114E+00 -4.81491885620253E+01 -2.60499549953121E+01 -2.96886516766163E+00 -1.31361663303000E+01
 -1.09062085933385E+01 -6.49733305980594E-01 -1.31420575102140E+01 -1.09106756790195E+01 -6.49713012912657E-01
  2.81371418553221E+00  1.79468607430055E+00  3.52488937438041E+00  1.84806471839675E+00  1.19720314943768E-03
  6.71307731931924E-04  8.28212531784397E-01  6.73264233392285E-01  6.73022966472370E-01 -8.28082910394476E-01
  5.36232247256904E+00  2.76672816762071E+01  1.15679885897928E+01  6.00237997900199E-01 -6.46285855493779E-01
  5.52491402925282E-01  5.77060628922430E-01 -1.54297481898070E+00 -4.41772518474888E-01  2.65599521028205E-01
 -5.35337725222619E-03 -3.98997559824702E-01 -1.46382584619081E-01  5.36120857795226E+00  2.76620370155504E+01
  1.15664409969029E+01  6.00372014666395E-01 -6.46498998960139E-01  5.52024620710046E-01  5.76863503139713E-01
 -1.54271839070970E+00 -4.41798361660250E-01 -2.65266205536129E-01  5.47033314400601E-03 -1.46335760274980E-01
  3.98880831942369E-01  3.42988567945537E+00  1.71156413604022E+01  6.06929858892334E+00 -1.75248562218790E-01
  1.13439439987549E+01  7.21887239301226E+00 -2.77028851346795E-01 -1.99230081261084E+01 -1.16997629772988E+01
  9.79506753427115E-01  1.38462378868838E+00  7.70073632271307E-01 -1.30713778047557E+00 -2.50480956545922E-01
 -5.06690535845135E+00 -2.07470249804618E+00  2.12923931137296E-01  7.91379971361283E-01 -5.11329915970371E-01
  2.08322196702758E-01  3.42800365038586E+00  1.71057781724307E+01  6.06494070576758E+00 -1.75574067487058E-01
 -1.99161971692708E+01 -1.16957283109337E+01  9.79177629206448E-01  1.13413598207035E+01  7.21755953183586E+00
 -2.76750248926446E-01  1.38393501816155E+00  7.69653251499706E-01 -1.30637723215443E+00 -2.50200735154236E-01
  5.06496293467623E+00  2.07387686470771E+00 -2.08471933478656E-01 -5.11163355203483E-01  7.91111845831569E-01
 -2.12774807663194E-01 -6.94795944229821E+00 -2.34395137329572E+00  1.30648762968504E+00  1.92668254713435E+00
  7.72397898970449E-01  4.01096636666425E-02  1.02435861714214E-01 -6.94658990040509E+00 -2.34339473893218E+00
  1.30627764865525E+00  1.92621710894735E+00  7.72213212322829E-01  4.00749412819588E-02 -1.02387194210733E-01
 -3.46776399874713E+00 -1.41622564234692E+00  5.34470392021996E-01  4.70468507945216E-01 -9.82769962352363E-02
  1.38675232594078E+00  8.42077995971077E-01 -2.34995312248738E-01  8.04090824339178E-02  1.74375324542261E-01
 -3.46578257595418E+00 -1.41564329501970E+00  5.34007258355067E-01  1.38629044367345E+00  8.41761299934353E-01
  4.69907445545837E-01 -9.84574054298786E-02 -2.35014888489014E-01  8.03095642303738E-02 -1.74419508849212E-01
* ORBITAL    1  133
  1.80892282573255E-05  1.33779964783606E-04  6.22192474000322E-04  2.07361563669348E-03  9.05497633750577E-05
 -6.23559068135640E-05 -1.13030068368603E-04 -2.15598593917544E-04 -3.71432439811888E-04 -3.66855183553703E-01
 -1.00061457691285E+00 -9.04134266392393E-01 -1.59056017746082E-04 -1.90988460854646E-01 -2.12854835492254E-04
  9.46078168611370E-04  5.67585358065445E-03  3.25732003496531E-03  4.77245562535282E-04  1.74176848232585E+01
  1.34183076288045E+01  6.47124355845231E-02 -1.74146581926065E+01 -1.34156683149151E+01 -6.44814401066476E-02
 -4.20569874248476E-04 -2.98719781879838E-04 -4.17246213916992E-04 -2.61014017229350E-04  6.91759809582274E+00
  3.95159166840533E+00  3.08186478730266E-01  7.05151066969929E-01 -7.05254763458072E-01  3.08287643641716E-01
  4.35625127053722E+00  2.11215002830259E+01  7.18121235787607E+00 -1.47483376417631E-01 -5.64335095745451E-01
  6.34362796207742E-01  5.92028453902521E-01 -9.70549010019411E-01 -2.89875734240991E-02  7.63559556877515E-01
  1.68524651665579E-01 -3.41028073232158E-01 -1.27882379058317E-01 -4.35699124070397E+00 -2.11251620139699E+01
 -7.18252527693221E+00  1.47494245229445E-01  5.63546176921209E-01 -6.35125597544493E-01 -5.92169374089886E-01
  9.70790063742928E-01  2.90370856997115E-02  7.63767987194428E-01  1.68635342762175E-01  1.27926782841319E-01
 -3.41166328515394E-01  5.21511594571695E+00  2.67410275626710E+01  1.09828522075939E+01  5.82967993649818E-01
[truncated: 1,218,888 more chars]
